# Supplementary material for: Males induce premature demise of the opposite sex by multifaceted strategies
Source: Nat Aging. 2022 Sep 16;2(9):809–23. doi: 10.1038/s43587-022-00276-y (PMC10154206; doi:10.1038/s43587-022-00276-y)
Supplement: Supplementary file 2 — DESeq2 calculated RNA-seq differential expression after removal of male-enriched transcripts. [file 43587_2022_276_MOESM2_ESM.xlsx]

## Sheet: ReadMe
Output from DEseq2
Each tab/sheet is a comparison between two experimental conditions
For each comparison, the first condition listed is the numerator and the second the denominator
The experimental conditions are abbreviated in the following way:
	Cond. 1	Cond. 2
N2malesvctrl.3.1	glp-1 her with males (1:1) from day 2-3 of life, collected for RNA on day 3 of life	glp-1 her (no males), collected for RNA on day 3 of life
N2malesvctrl.7.1	glp-1 her with males (1:1) from day 6-7 of life, collected for RNA on day 7 of life	glp-1 her (no males), collected for RNA on day 7 of life
N2malesvctrl.7.5	glp-1 her with males (1:1) from day 2-7 of life, collected for RNA on day 7 of life	glp-1 her (no males), collected for RNA on day 7 of life
**these results were generated using read counts for genes that met our quality thresholds (e.g. for a minimum number of reads mapped) AND that were not enriched for male transcripts
The gene list comparisons are abbreviated in the following way:
3.1-7.1-7.5_2-way-intersection	This tab lists the genes that are detected as significant (adjusted p-value < 0.05) in at least two of the comparisons here. These genes were used as input for Figure 1g, h
N2, fem-1_3-way intersection	This tab lists the genes that are detected as significant (adjusted p-value < 0.05) in at least three of the comparisons here and the N2 hermaohrodites and fem-1 feminized worm RNA-seq from Booth et al eLife 2019. These genes were used as input for Extended Data Figure 1

## Sheet: N2malesvctrl.3.1
	baseMean	log2FoldChange	lfcSE	stat	pvalue	padj
B0348.9	11.3296	0.14214	0.415144	0.342387	0.73206	1
egl-8	787.026	0.131925	0.160183	0.82359	0.410172	1
cyp-29A3	252.517	0.554403	0.244983	2.26303	0.0236338	1
rps-27	634.644	-0.181601	0.249744	-0.727148	0.467135	1
W03F9.2	19.6524	-0.042208	0.32295	-0.130695	0.896017	1
W03F9.11	31.4208	0.258769	0.258903	0.999485	0.31756	1
W03F9.9	119.67	-0.073418	0.231719	-0.316841	0.751364	1
W03F9.4	83.3131	-0.0317157	0.26425	-0.120022	0.904466	1
Y108G3AL.3	46.6104	-0.179793	0.252183	-0.712948	0.475878	1
Y108G3AL.2	49.0789	-0.146292	0.273756	-0.534389	0.593072	1
trpp-1	62.1578	-0.0200099	0.182552	-0.109612	0.912717	1
lec-12	392.376	-0.15513	0.103545	-1.49818	0.134086	1
DC2.5	1036.7	0.344034	0.181709	1.89332	0.0583147	1
srh-77	6.41837	0.235928	0.566291	0.41662	0.676956	1
R02C2.7	67.9929	-0.00858941	0.485359	-0.017697	0.985881	1
oac-39	4.60517	-0.116271	0.658613	-0.17654	0.85987	1
nhr-204	76.3809	-0.221245	0.185497	-1.19272	0.232981	1
lgc-26	112.203	0.367953	0.667499	0.551242	0.581468	1
npr-5	61.6159	0.146638	0.361253	0.405916	0.684805	1
F33E11.3	50.2017	-0.137549	0.369041	-0.372719	0.709358	1
abt-4	660.859	0.125149	0.242531	0.51601	0.605847	1
dmd-8	16.5781	-0.137872	0.4001	-0.344594	0.730399	1
atg-9	84.8082	0.403288	0.355545	1.13428	0.256676	1
T22H9.1	53.6783	-0.382537	0.26417	-1.44807	0.147598	1
ZK6.8	169.118	-0.00675558	0.228111	-0.0296153	0.976374	1
lipl-5	38877.5	-0.311525	0.238179	-1.30795	0.190891	1
ZK6.6	53.1563	0.0546265	0.300247	0.181938	0.855631	1
dod-19	70199.3	-0.0764836	0.238516	-0.320665	0.748464	1
ZK6.11	36461.9	-0.17201	0.230959	-0.744763	0.456415	1
Y39D8A.1	178.879	-0.156401	0.199936	-0.782254	0.434065	1
B0554.5	81.0927	0.00506395	0.354478	0.0142856	0.988602	1
srh-35	6.22625	0.217716	0.623851	0.348988	0.727098	1
M02H5.8	1223.06	-0.371658	0.349969	-1.06197	0.288248	1
nhr-123	30.8549	0.154135	0.392396	0.392805	0.694464	1
nhr-98	72.361	0.157919	0.225122	0.701485	0.483	1
nhr-203	140.401	-0.169887	0.145768	-1.16547	0.24383	1
nhr-202	94.0908	0.0637689	0.228905	0.278582	0.780565	1
nhr-201	52.9976	-0.753691	0.255221	-2.95309	0.00314605	0.585674
nhr-99	167.249	-0.0840502	0.265932	-0.316059	0.751958	1
nhr-55	289.862	-0.136815	0.159776	-0.856294	0.391835	1
nhr-130	118.867	-0.155927	0.165536	-0.94195	0.346218	1
nhr-212	258.645	0.088904	0.154675	0.574778	0.565442	1
nhr-211	55.8817	0.0260414	0.197078	0.132137	0.894876	1
nhr-106	304.002	0.126815	0.205157	0.618134	0.536487	1
nhr-131	380.124	0.0311038	0.215301	0.144467	0.885132	1
pqn-60	480.229	-0.255617	0.354382	-0.721304	0.470722	1
nhr-210	129.531	-0.00023349	0.139308	-0.00167607	0.998663	1
lipl-3	185.575	-0.00346008	0.397965	-0.00869443	0.993063	1
nhr-58	128.15	0.146201	0.174053	0.83998	0.400919	1
nhr-132	390.111	0.0362087	0.15896	0.227785	0.819814	1
C14C6.5	2449.31	-0.3613	0.398811	-0.905944	0.364966	1
C14C6.2	1140.89	-0.0194437	0.195477	-0.0994678	0.920767	1
pqn-97	3.54719	0.121227	0.780038	0.155412	0.876496	1
nhr-90	425.833	0.0248395	0.181488	0.136866	0.891137	1
nhr-250	8.37179	0.551454	0.421629	1.30791	0.190902	1
F48G7.13	43.522	-0.0846618	0.232313	-0.36443	0.715537	1
F48G7.4	32.9773	-0.0652986	0.305508	-0.213738	0.830752	1
F48G7.7	3.86491	-0.495697	0.724829	-0.683882	0.49405	1
nhr-83	56.0396	0.289164	0.273446	1.05748	0.290291	1
F48G7.10	26.1773	-0.144891	0.256754	-0.564317	0.572538	1
F48G7.2	19.7115	0.612124	0.435679	1.40499	0.160024	1
nhr-190	114.885	0.0537498	0.19268	0.278959	0.780276	1
nhr-180	58.1981	0.224907	0.237927	0.945275	0.344518	1
sru-24	6.63385	-0.689178	0.621712	-1.10852	0.267639	1
fbxa-72	108.47	0.00817794	0.264208	0.0309526	0.975307	1
F31F4.1	22.7846	-0.272325	0.304829	-0.893372	0.371658	1
H25P19.1	55.3502	-0.158988	0.247032	-0.643592	0.51984	1
ugt-29	693.623	0.148045	0.201051	0.736354	0.461515	1
srx-5	7.52055	-0.422705	0.532119	-0.794381	0.426974	1
fbxb-72	10.602	-0.0211627	0.512485	-0.0412943	0.967061	1
icl-1	34141.4	0.0898293	0.298407	0.30103	0.763392	1
srh-2	131.244	0.244727	0.39164	0.624876	0.532052	1
str-262	35.2028	0.321465	0.268973	1.19516	0.232026	1
srp-1	1962.79	0.198037	0.257165	0.770077	0.441254	1
C05E4.15	6.61113	0.0665795	0.659869	0.100898	0.919631	1
srp-2	306.603	-0.324224	0.184727	-1.75515	0.0792339	1
R09E12.9	64.9901	-0.756146	0.399037	-1.89493	0.0581021	1
R13D11.4	70.6228	-0.112416	0.356856	-0.315018	0.752748	1
srbc-12	18.8425	-0.31751	0.418981	-0.757815	0.448562	1
T02B11.3	956.885	-0.136463	0.353202	-0.38636	0.69923	1
T02B11.4	49.5953	-0.0772944	0.42908	-0.18014	0.857043	1
T02B11.8	152.453	-0.157851	0.378447	-0.417101	0.676605	1
T02B11.6	61.0732	0.713889	0.265642	2.68741	0.00720082	0.818361
nas-32	251.096	0.128605	0.221443	0.580756	0.561405	1
fmo-5	352.151	-0.19448	0.120093	-1.61941	0.105358	1
H24K24.4	9.08621	-0.380129	0.440263	-0.863413	0.38791	1
H24K24.3	553.386	-0.176733	0.144243	-1.22524	0.220484	1
Y50D4C.6	15.4231	0.0629501	0.433105	0.145346	0.884438	1
sqv-6	12.0332	-0.267785	0.427554	-0.626318	0.531107	1
Y50D4C.5	8.46621	0.222875	0.495296	0.449985	0.652722	1
R09A1.3	82.1414	-0.102845	0.193914	-0.530362	0.595861	1
nra-4	859.002	0.218391	0.170573	1.28033	0.200428	1
K10C9.9	9.35487	-0.242001	0.46023	-0.525826	0.599009	1
K10C9.3	455.807	-0.0106744	0.33146	-0.0322044	0.974309	1
Y50D4B.6	23.4703	0.395326	0.365122	1.08272	0.278932	1
clec-203	5.86283	0.800498	0.862509	0.928105	0.353353	1
Y50D4B.4	70.8342	1.08535	0.290455	3.73673	0.000186427	0.0964012
Y50D4B.3	222.849	1.0223	0.217882	4.692	2.70547e-06	0.00349749
Y50D4B.2	12.3348	-0.254022	0.456446	-0.55652	0.577855	1
W07B8.3	77.739	0.123531	0.357584	0.34546	0.729748	1
cpr-5	6904.01	-0.142341	0.209458	-0.679566	0.496779	1
W07B8.1	190.679	-0.292775	0.141475	-2.06944	0.0385047	1
linc-128	6.5648	0.355745	0.51837	0.686276	0.492539	1
ptr-16	14.2442	0.306085	0.460317	0.664945	0.506086	1
T21H3.1	8559.2	-0.189893	0.218501	-0.869072	0.384808	1
F25A2.1	494.227	-0.123129	0.28849	-0.426804	0.669522	1
Y50D4A.4	137.216	0.0607092	0.194736	0.311751	0.75523	1
Y50D4A.10	16.6977	0.0282547	0.412858	0.0684369	0.945438	1
madd-2	64.5816	0.167677	0.27792	0.603327	0.546291	1
C39F7.1	30.0474	-0.125936	0.288309	-0.43681	0.662249	1
rab-1	1534.61	0.0189225	0.128167	0.14764	0.882627	1
C39F7.5	76.6355	0.047444	0.202305	0.234517	0.814583	1
pme-5	609.86	0.0799415	0.228635	0.349646	0.726604	1
egl-2	20.5532	-0.0305844	0.525127	-0.058242	0.953556	1
F16B3.2	36.3623	-0.349371	0.290607	-1.20221	0.229281	1
F16B3.3	5.74992	0.302542	0.531416	0.569313	0.569144	1
Y75B7AL.2	28.8797	0.0838469	0.331523	0.252914	0.800335	1
glb-33	111.547	0.233047	0.26826	0.868737	0.384991	1
snt-5	119.376	-0.0475093	0.211117	-0.225037	0.82195	1
R12A1.3	5.44309	1.47418	0.819197	1.79954	0.0719327	1
ges-1	643.911	-0.317083	0.201893	-1.57055	0.116287	1
R09B5.11	448.75	0.153929	0.152547	1.00906	0.312946	1
cnc-11	16.4447	-0.190471	0.502731	-0.378872	0.704783	1
cnc-1	94.8444	1.47378	0.725555	2.03124	0.0422307	1
cnc-4	1346.5	-0.117728	0.334231	-0.352236	0.724661	1
cnc-3	1088.16	-0.300811	0.341516	-0.880811	0.37842	1
cnc-2	1747.35	-0.161307	0.316229	-0.510097	0.609984	1
srj-23	6.82768	0.491917	0.503286	0.97741	0.328366	1
hacd-1	1012.01	-0.665602	0.250925	-2.6526	0.00798749	0.842925
fpn-1.2	354.179	-0.372154	0.174502	-2.13266	0.0329527	1
pqn-54	18.868	-0.18125	0.508863	-0.356186	0.721701	1
tag-304	141.367	-0.0856528	0.195703	-0.437668	0.661627	1
unc-60	1379.17	0.00496079	0.132008	0.0375794	0.970023	1
C38C3.4	134.87	-0.169397	0.213148	-0.794739	0.426765	1
C38C3.10	37.9668	-0.529248	0.270901	-1.95366	0.0507419	1
sru-27	2.87765	0.189094	0.820047	0.230589	0.817634	1
nhr-260	3.41967	-0.396246	0.758381	-0.522489	0.60133	1
oac-31	569.553	0.250284	0.210184	1.19079	0.233737	1
oac-32	99.8783	-0.509535	0.39757	-1.28162	0.199975	1
cdc-25.2	14.8627	0.597308	0.501111	1.19197	0.233274	1
F16B4.7	75.9718	-0.202283	0.271352	-0.745463	0.455992	1
F16B4.6	8.11309	-0.117236	0.395937	-0.296097	0.767156	1
F16B4.5	9.405	-0.00862331	0.417797	-0.0206399	0.983533	1
F16B4.4	735.318	-0.107553	0.275757	-0.390029	0.696515	1
F16B4.2	47.8908	-0.0931034	0.273555	-0.340346	0.733596	1
nhr-178	78.6427	-0.344278	0.199556	-1.72522	0.084488	1
nhr-177	251.199	-0.0226954	0.186675	-0.121577	0.903234	1
nhr-179	40.5387	-0.249861	0.237241	-1.0532	0.292251	1
nhr-117	126.726	0.0414286	0.210039	0.197242	0.843638	1
nhr-110	91.2555	0.0981761	0.204759	0.479471	0.631604	1
nhr-237	21.3886	-0.376816	0.320293	-1.17647	0.239406	1
nhr-238	225.818	-0.0323988	0.207596	-0.156067	0.87598	1
irld-11	13.3601	0.069082	0.447873	0.154245	0.877417	1
irld-40	4.82753	-0.887891	0.694738	-1.27802	0.201242	1
K04F1.9	146.477	-0.278074	0.349265	-0.796169	0.425934	1
gst-21	24.9443	-0.29854	0.273532	-1.09143	0.275085	1
str-160	5.49782	0.420137	0.626927	0.670152	0.502761	1
srab-25	10.7802	-0.380036	0.607143	-0.625943	0.531353	1
nhr-256	207.892	0.132694	0.18252	0.72701	0.46722	1
ZK697.8	7.10212	0.51296	0.57162	0.89738	0.369516	1
clec-204	176.536	-0.0676738	0.23476	-0.288268	0.773142	1
clec-205	462.113	0.244865	0.246497	0.993379	0.320525	1
dhs-13	101.298	-0.088577	0.267302	-0.331375	0.740361	1
F36H9.4	237.225	-0.0851579	0.366894	-0.232105	0.816456	1
F36H9.5	6.37483	-1.34071	0.483946	-2.77037	0.0055993	0.74241
hsp-16.2	562.643	-0.0780743	0.323384	-0.24143	0.809222	1
hsp-16.41	1486.27	-0.225968	0.378593	-0.596863	0.550599	1
srt-42	13.1323	0.165725	0.528171	0.313771	0.753695	1
Y46H3A.4	211.066	-0.281067	0.352309	-0.797785	0.424995	1
Y46H3A.5	330.644	-0.657085	0.66055	-0.994756	0.319855	1
mrpl-39	26.7902	-0.258407	0.399623	-0.646629	0.517872	1
Y32G9B.1	11.6808	0.0784466	0.416919	0.188158	0.850753	1
T10B5.8	563.237	-0.45735	0.341648	-1.33866	0.180683	1
T10B5.7	3758.95	-0.0961617	0.238517	-0.403165	0.686827	1
T10B5.4	138.154	-0.0984484	0.128201	-0.767924	0.442533	1
cct-7	479.429	-0.0451996	0.189217	-0.238877	0.811201	1
oig-6	33.8298	0.12063	0.346713	0.347923	0.727898	1
nphp-2	11.6035	0.0562099	0.467424	0.120255	0.904281	1
srp-3	21.111	-0.210239	0.459177	-0.45786	0.647053	1
T06A1.1	13.1807	-0.643651	0.420792	-1.52962	0.126111	1
T06A1.5	874.355	-0.0635957	0.197706	-0.321669	0.747704	1
T08B1.4	203.703	-0.207748	0.185156	-1.12201	0.261856	1
T08B1.1	618.28	0.0813453	0.131107	0.620448	0.534963	1
tnt-4	94.3315	0.10791	0.505594	0.213431	0.830991	1
alh-5	66.5794	-0.0523684	0.246865	-0.212134	0.832002	1
clec-206	5.70864	-0.207713	0.526221	-0.394726	0.693045	1
F59A7.11	8.55016	0	0.865229	0	1	1
F59A7.2	345.361	-0.0897627	0.252673	-0.355253	0.7224	1
F59A7.5	245.559	-0.177213	0.231655	-0.764987	0.444279	1
comt-4	1211.31	-0.326951	0.350331	-0.933264	0.350684	1
comt-5	14.0864	0.125075	0.39961	0.312992	0.754287	1
comt-3	845.041	0.469336	0.210548	2.22912	0.0258062	1
nhr-86	221.594	0.0338488	0.147016	0.23024	0.817905	1
Y40B10A.9	120.376	0.0404881	0.25763	0.157156	0.875122	1
F22F7.4	38.0018	0.116125	0.436126	0.266264	0.790036	1
ckb-4	386.482	-0.19357	0.17346	-1.11594	0.26445	1
F22F7.2	175.665	-0.0146888	0.157145	-0.093473	0.925528	1
F22F7.1	1059.09	-0.31228	0.187166	-1.66846	0.095224	1
F22F7.7	84.5026	0.352027	0.243266	1.44709	0.147873	1
srbc-20	8.76956	0.95805	0.626638	1.52887	0.126296	1
C45H4.14	2.83603	0.91618	0.880913	1.04004	0.298324	1
sru-46	7.0381	0.438992	0.524709	0.836639	0.402795	1
cyp-33C1	4.21962	1.04371	0.767869	1.35923	0.174073	1
cyp-33C2	98.9406	-0.100289	0.276628	-0.362541	0.716948	1
cyp-32B1	1375.73	-0.479044	0.305187	-1.56967	0.116491	1
Y5H2B.1	12.4244	-0.00902069	0.363589	-0.0248102	0.980206	1
nhr-133	530.455	-0.00182164	0.230788	-0.00789314	0.993702	1
nhr-184	44.7486	-0.199314	0.228353	-0.872831	0.382755	1
nhr-56	143.55	0.286	0.199076	1.43664	0.150821	1
nhr-128	45.3781	-0.212373	0.241203	-0.880472	0.378604	1
nhr-103	60.4506	-0.339114	0.213625	-1.58742	0.112417	1
nhr-18	139.222	-0.216314	0.166284	-1.30087	0.193301	1
nhr-126	16.2313	-0.292293	0.346985	-0.842377	0.399577	1
nhr-134	360.917	-0.027669	0.209506	-0.132068	0.894931	1
nhr-96	76.8033	0.0831035	0.204746	0.405886	0.684826	1
cyp-33C4	293.996	0.460428	0.205534	2.24015	0.0250809	1
F41B5.11	24.4111	0.169117	0.34241	0.493901	0.621376	1
cyp-33C3	153.53	0.0278578	0.266416	0.104565	0.916721	1
cyp-33C5	83.8751	0.310847	0.174803	1.77827	0.0753595	1
cyp-33C6	24.1868	0.223714	0.370663	0.603552	0.546142	1
cyp-33C7	484.667	-0.132162	0.164902	-0.801454	0.422869	1
str-253	14.9733	0.182062	0.610173	0.298378	0.765415	1
F41B5.1	9.60328	0.496241	0.420328	1.1806	0.23776	1
nhr-182	134.054	0.1392	0.180211	0.772427	0.439862	1
nhr-183	253.969	-0.0109021	0.159494	-0.0683542	0.945504	1
nhr-275	18.8273	0.479625	0.397939	1.20527	0.228098	1
nhr-59	73.3211	0.151578	0.208761	0.726084	0.467787	1
nhr-228	449.767	0.123903	0.22447	0.55198	0.580962	1
nhr-227	26.7678	-0.105673	0.29292	-0.360759	0.71828	1
nhr-225	28.3302	-0.254647	0.284969	-0.893597	0.371537	1
nhr-115	198.992	-0.123385	0.298539	-0.413295	0.679391	1
nhr-226	176.07	-0.0315396	0.2267	-0.139125	0.889352	1
irld-15	5.57634	-0.175584	0.601094	-0.292107	0.770205	1
Y19D10B.4	18.6847	0.344892	0.589789	0.584771	0.558701	1
Y19D10B.1	4.92418	-0.533873	0.786361	-0.678916	0.497191	1
pud-1.2	193.899	0.287656	0.404269	0.711546	0.476746	1
pud-2.2	198.272	0.270447	0.363108	0.744813	0.456385	1
pud-3	3474.63	0.354055	0.338727	1.04525	0.295906	1
pud-4	1131.64	0.245082	0.242216	1.01183	0.311618	1
pud-2.1	125.513	0.294648	0.32325	0.911515	0.362024	1
pud-1.1	244.662	0.284943	0.419772	0.678805	0.497262	1
irld-30	11.2556	0.21779	0.500716	0.434957	0.663594	1
srbc-15	16.7855	-0.25686	0.435653	-0.589597	0.555461	1
irld-53	20.6771	-0.219692	0.332276	-0.661173	0.508502	1
clec-209	2.8373	0.526016	0.605678	0.868475	0.385135	1
F56A4.3	605.206	-0.423205	0.265776	-1.59234	0.111309	1
gst-10	2833.14	-0.394028	0.237617	-1.65825	0.097267	1
Y45G12C.1	175.82	0.52541	0.223679	2.34895	0.0188264	1
C29G2.6	319.867	0.0623544	0.17912	0.348116	0.727753	1
irg-3	2145.36	-0.442809	0.192779	-2.29698	0.0216198	1
acr-17	23.5424	-0.123846	0.478952	-0.258577	0.795962	1
F53E10.1	248.482	-0.134478	0.192809	-0.697465	0.485512	1
W02H5.2	28.5658	0.0757817	0.342223	0.22144	0.82475	1
W02G9.4	520.749	-0.0604584	0.274655	-0.220125	0.825774	1
kel-8	407.835	0.380367	0.169552	2.24337	0.0248728	1
Y45G12B.3	78.2707	-0.206106	0.220567	-0.93444	0.350077	1
nuo-5	572.033	0.0799566	0.219132	0.364878	0.715202	1
C24B9.3	2498.52	0.0234136	0.154299	0.151742	0.879391	1
srt-28	7.96141	0.239127	0.738344	0.323869	0.746037	1
dod-3	2273.03	-0.204934	0.301651	-0.679373	0.496902	1
srg-57	5.95581	-0.0787472	0.715671	-0.110033	0.912384	1
srg-62	11.5609	-0.5579	0.668906	-0.834048	0.404254	1
R05D8.7	72.83	0.137409	0.378765	0.362781	0.716768	1
dhs-14	1156.5	-0.0829458	0.223145	-0.371713	0.710107	1
R05D8.9	18.1372	-0.283354	0.408042	-0.694424	0.487416	1
ketn-1	938.082	0.431123	0.373265	1.155	0.248089	1
F54E2.1	11033.2	-0.0238279	0.212013	-0.112389	0.910515	1
F54E2.5	13.8885	-0.276237	0.437989	-0.630694	0.528241	1
T03D3.5	11.6512	0.067187	0.355069	0.189222	0.849919	1
ugt-53	938.348	-0.143573	0.150468	-0.954172	0.339997	1
folt-2	2179.9	0.573238	0.370089	1.54892	0.121401	1
F37B4.10	199.957	-0.029504	0.224511	-0.131415	0.895447	1
ifc-1	59.0948	0.461003	0.611959	0.753323	0.451256	1
C31B8.7	42.1748	-0.133245	0.242747	-0.548907	0.583069	1
C31B8.8	619.726	0.0675994	0.215855	0.31317	0.754151	1
srw-121	6.93134	-0.383272	0.602837	-0.635781	0.524919	1
K12D9.1	17.9691	-0.222131	0.423427	-0.524602	0.59986	1
asp-8	402.067	0.162108	0.32363	0.500905	0.616438	1
F59D6.7	81.5862	0.0902591	0.34185	0.264031	0.791756	1
srt-7	33.6915	0.390765	0.327627	1.19271	0.232982	1
acs-21	62.0502	-0.634835	0.238318	-2.66382	0.00772595	0.842925
cyp-33C9	188.887	-0.156028	0.179862	-0.867485	0.385676	1
Y73C8C.4	7.17626	0.208282	0.472739	0.440585	0.659513	1
Y73C8C.3	5.9893	-0.586589	0.540415	-1.08544	0.277727	1
clec-210	183.68	0.313152	0.441762	0.708871	0.478404	1
tat-6	10.0573	1.31288	0.525599	2.49787	0.0124943	0.978913
srab-9	6.07832	0.189097	0.576401	0.328064	0.742863	1
C36C5.5	72.8137	-0.102512	0.326713	-0.313769	0.753697	1
lag-2	6.70554	0.459351	0.524078	0.876494	0.380762	1
Y73C8B.3	853.003	0.093841	0.144467	0.649566	0.515973	1
Y73C8B.5	62.2523	0.254751	0.299782	0.849788	0.395443	1
K08D9.4	17.0063	-0.676601	0.36022	-1.8783	0.0603403	1
K08D9.9	34.3025	0.0840443	0.818726	0.102653	0.918239	1
gst-23	5.49471	0.672782	0.571967	1.17626	0.239491	1
T28A11.6	11.68	-0.0778649	0.708425	-0.109913	0.912479	1
fbxa-64	100.419	-0.0710622	0.185334	-0.383428	0.701403	1
T28A11.2	501.029	0.0731849	0.201524	0.363157	0.716487	1
F35F10.5	393.825	-0.261395	0.244587	-1.06872	0.285195	1
F35F10.7	15.652	-0.394477	0.335081	-1.17726	0.239093	1
F35F10.6	117.059	-0.377818	0.216474	-1.74533	0.0809274	1
F35F10.4	34.2773	-0.250617	0.254488	-0.984787	0.324729	1
arrd-18	97.8068	-0.0490769	0.174654	-0.280996	0.778713	1
arrd-19	56.7562	-0.183016	0.190975	-0.958321	0.337901	1
F35F10.1	2275.5	0.0527213	0.341726	0.15428	0.877389	1
C17B7.5	142.2	-0.0719547	0.331724	-0.216911	0.828278	1
C17B7.3	10.3652	-0.258644	0.42713	-0.605539	0.544821	1
fbxa-65	75.4808	-0.217752	0.241889	-0.900213	0.368007	1
scrm-3	9.70381	-0.161562	0.395015	-0.409003	0.682537	1
C04E12.5	130.977	-0.0453741	0.367621	-0.123426	0.90177	1
C04E12.4	682.982	-0.0414644	0.301717	-0.137428	0.890692	1
C04E12.10	12.4323	-0.666739	0.608379	-1.09593	0.273111	1
arrd-20	18.0751	0.155175	0.298045	0.520643	0.602615	1
arrd-21	13.1042	-0.0578995	0.457185	-0.126644	0.899223	1
T20D4.13	32.0105	-0.278939	0.363286	-0.767822	0.442593	1
T20D4.7	82.865	-0.210551	0.24274	-0.867393	0.385727	1
arrd-22	57.1968	-0.180166	0.209123	-0.861535	0.388943	1
T20D4.5	343.418	0.00294961	0.400335	0.00736786	0.994121	1
T20D4.4	85.7211	-0.179571	0.322998	-0.555949	0.578245	1
T20D4.3	267.278	0.16196	0.373149	0.434037	0.664262	1
cfz-2	15.6437	0.388297	0.515264	0.753589	0.451096	1
slc-28.2	34.1448	0.279114	0.342056	0.81599	0.414506	1
slc-28.1	24.4401	0.202645	0.348655	0.581219	0.561093	1
gst-33	36.3821	-0.284756	0.276198	-1.03099	0.302548	1
lys-7	23829.6	-0.137106	0.241015	-0.568868	0.569446	1
srbc-33	9.93743	0.612399	0.516964	1.18461	0.236173	1
C07G3.8	7.07854	-0.258464	0.464818	-0.556053	0.578174	1
irg-1	34.2259	-0.211898	0.370972	-0.571197	0.567866	1
T24A6.7	31.9566	0.469992	0.392226	1.19827	0.230813	1
nhr-93	90.5263	-0.204612	0.338905	-0.603746	0.546012	1
srbc-67	9.49041	0.0969326	0.49407	0.196192	0.84446	1
sri-21	4.84681	1.58349	0.67741	2.33757	0.0194097	1
T24A6.20	259.957	0.180502	0.136576	1.32162	0.186294	1
T22F3.3	2907.7	0.171405	0.326751	0.524574	0.59988	1
T22F3.2	78.2113	0.164777	0.220423	0.74755	0.454732	1
T22F3.12	4.64012	-0.379069	0.741545	-0.511188	0.609219	1
T22F3.7	10.7993	0.278927	0.479543	0.581652	0.560801	1
T22F3.8	36.0067	0.0429333	0.318908	0.134626	0.892908	1
T22F3.10	7.24083	0.32743	0.550232	0.595076	0.551793	1
F59B1.2	903.181	-0.281992	0.229437	-1.22906	0.219049	1
F59B1.8	90.0112	-0.260015	0.239295	-1.08659	0.277218	1
F59B1.10	11.4374	0.581528	0.475347	1.22338	0.221188	1
acr-23	5.37019	0.214536	0.578001	0.371169	0.710512	1
Y39H10B.2	526.69	-0.257382	0.158741	-1.6214	0.104932	1
Y39H10B.3	116.483	0.63892	0.359944	1.77506	0.0758888	1
W08A12.4	432.236	0.699567	0.297815	2.349	0.0188239	1
W08A12.3	26.2335	0.21679	0.318548	0.680554	0.496153	1
W08A12.2	1392.34	-0.139323	0.27298	-0.510379	0.609786	1
unc-132	387.774	0.119805	0.199421	0.600765	0.547996	1
lin-40	216.143	0.310584	0.241881	1.28404	0.199129	1
hpo-36	10.953	0.544181	0.473767	1.14863	0.25071	1
mtm-9	66.2648	0.153751	0.339143	0.453352	0.650295	1
Y39H10A.6	582.64	0.11631	0.27587	0.421612	0.673308	1
Y39H10A.1	192.32	-0.193112	0.375968	-0.513639	0.607504	1
R08E5.4	18.9294	-0.155571	0.507557	-0.306509	0.759217	1
R08E5.1	43.3536	-0.314277	0.247137	-1.27167	0.20349	1
R08E5.3	228.066	0.0184792	0.32844	0.0562637	0.955132	1
cysl-3	21.6554	-0.340644	0.26333	-1.2936	0.195803	1
R08F11.1	34.4429	0.073835	0.323683	0.228109	0.819561	1
fpn-1.3	4.37758	1.02454	0.785984	1.30352	0.192398	1
srt-30	4.05105	-0.365972	0.759204	-0.482047	0.629772	1
cyp-33C8	2177.39	0.0255936	0.223497	0.114514	0.90883	1
R08F11.4	107.79	-0.26662	0.354064	-0.753028	0.451433	1
srw-7	4.72257	-0.25751	0.692301	-0.371962	0.709921	1
scl-13	4.47578	0.345655	0.622446	0.555317	0.578678	1
scl-12	103.829	-0.194103	0.375629	-0.516741	0.605337	1
H10D18.5	116.69	0.297947	0.205126	1.45251	0.146361	1
H10D18.1	9.72415	0.419601	0.443237	0.946675	0.343804	1
H10D18.6	42.2607	1.10141	0.352572	3.12392	0.00178457	0.439429
ugt-32	992.814	0.588802	0.363648	1.61915	0.105414	1
nhr-185	8.52001	0.160413	0.574129	0.279403	0.779936	1
btb-21	116.234	-0.0189888	0.199087	-0.0953793	0.924014	1
nhr-186	8.56666	0.33162	0.55538	0.597104	0.550438	1
nhr-188	5.474	-0.912244	0.642741	-1.4193	0.15581	1
nhr-189	6.949	0.422937	0.703925	0.600827	0.547955	1
nhr-158	11.8461	0.112166	0.471513	0.237885	0.81197	1
nhr-124	5.13418	-0.740884	0.624663	-1.18605	0.235601	1
C17E7.4	7.69954	0.471179	0.813203	0.579411	0.562312	1
nhr-156	14.1217	-0.0525128	0.324625	-0.161764	0.871491	1
nhr-284	24.5974	-0.101772	0.316829	-0.321219	0.748044	1
srx-68	24.0439	0.201715	0.351088	0.574543	0.565601	1
srx-67	10.1736	0.871334	0.502633	1.73354	0.0830002	1
srx-66	9.66638	0.257792	0.619511	0.416122	0.677321	1
srx-70	5.42307	0.550023	0.712307	0.77217	0.440013	1
cyp-35A5	161.14	0.339099	0.350916	0.966326	0.333881	1
cyp-35B1	1538.35	-0.262601	0.243267	-1.07948	0.280376	1
cyp-35B2	20.7184	-0.294921	0.526108	-0.560571	0.57509	1
cyp-34A4	882.421	0.292041	0.280264	1.04202	0.297402	1
cyp-34A5	351.524	0.162039	0.241938	0.669753	0.503015	1
cyp-34A6	41.2951	-0.0585373	0.485769	-0.120504	0.904084	1
cyp-34A7	73.3508	0.234782	0.282034	0.832459	0.40515	1
cyp-34A8	2617.1	-0.0253614	0.321654	-0.0788469	0.937154	1
cyp-34A9	5670.74	0.0216167	0.286913	0.0753424	0.939942	1
cyp-34A10	41.1415	0.727676	0.388367	1.87368	0.0609742	1
nlp-31	2240.53	0.157752	0.331521	0.475843	0.634186	1
nlp-29	833.104	0.162176	0.365081	0.444219	0.656884	1
nlp-28	853.076	0.340724	0.510829	0.667002	0.504771	1
nlp-27	6423.83	-0.124484	0.398698	-0.312226	0.754869	1
K09D9.9	7.66505	0.268912	0.522789	0.51438	0.606987	1
K09D9.12	3.16775	0.419562	0.875776	0.479075	0.631886	1
srh-8	6.15565	0.260444	0.747917	0.348226	0.727671	1
srw-89	9.43471	0.240708	0.606013	0.397199	0.69122	1
cyp-35A3	501.796	-0.871807	0.510132	-1.70898	0.0874542	1
K09D9.1	1019.43	-0.118208	0.281354	-0.420141	0.674382	1
cyp-35A4	70.7392	-0.937349	0.373327	-2.5108	0.0120458	0.978913
C49G7.7	921.137	-0.323987	0.263584	-1.22916	0.219012	1
C49G7.10	1922.71	0.0592529	0.307602	0.192628	0.84725	1
irg-2	568.798	0.112169	0.317873	0.352874	0.724183	1
phat-3	447.344	0.257953	0.387876	0.66504	0.506025	1
C49G7.3	4278.92	0.110808	0.470061	0.235731	0.813642	1
srh-210	6.05449	0.581868	0.600274	0.969337	0.332377	1
otpl-2	45.3943	-0.0390283	0.404067	-0.0965887	0.923053	1
nhr-181	20.1559	0.21662	0.409132	0.529461	0.596485	1
phat-5	4.13933	0.233733	0.872796	0.267798	0.788855	1
phat-4	11.8808	0.314572	0.739754	0.425239	0.670662	1
Y45G5AL.1	125.961	0.181052	0.249238	0.726425	0.467578	1
Y45G5AM.6	70.7679	0.160739	0.305233	0.526609	0.598465	1
Y45G5AM.3	256.728	-0.0513223	0.214745	-0.238992	0.811112	1
nhr-114	174.031	0.282963	0.213945	1.3226	0.185969	1
H43I07.3	156.971	0.0364458	0.186896	0.195006	0.845388	1
srt-14	4.11383	0.6012	0.748152	0.803581	0.421639	1
ZC132.3	58.6142	-0.105281	0.204078	-0.515887	0.605933	1
ZC132.4	39.6701	0.40202	0.325294	1.23587	0.216509	1
ZC132.9	20.4163	0.477697	0.356861	1.33861	0.180699	1
R02D1.2	157.401	-0.0228645	0.259855	-0.0879894	0.929885	1
nhr-125	197.345	0.143498	0.149917	0.957182	0.338475	1
D2063.1	89.5442	0.415136	0.260106	1.59602	0.110484	1
hpo-18	96.724	-0.417501	0.247675	-1.68568	0.0918575	1
F32D1.3	41.3109	0.0114679	0.323488	0.0354509	0.97172	1
F32D1.5	773.896	-0.137863	0.250857	-0.549569	0.582615	1
neg-1	30.0134	1.57766	0.89531	1.76214	0.0780452	1
grl-5	8.16494	2.08088	0.896472	2.32119	0.0202765	1
skr-14	2.20791	0.107809	0.602185	0.17903	0.857914	1
skr-7	6.62703	0.312157	0.705707	0.442332	0.658249	1
Y47D7A.13	21.3797	0.73924	0.900327	0.821079	0.411601	1
rft-1	426.127	-0.0963262	0.200155	-0.481258	0.630333	1
rft-2	246.677	-0.00828427	0.128828	-0.064305	0.948727	1
gnrr-5	18.0564	0.0743527	0.39971	0.186017	0.852432	1
T08H10.1	2091.61	-0.083908	0.139915	-0.599708	0.548701	1
unc-62	657.993	0.162028	0.176389	0.918586	0.358312	1
sos-1	162.38	0.168039	0.252255	0.666145	0.505318	1
Y61A9LA.5	8.22934	0.347171	0.446335	0.777826	0.436672	1
Y61A9LA.7	49.5892	-0.0844805	0.295673	-0.285723	0.775091	1
sumv-2	116.845	0.187822	0.303381	0.619097	0.535852	1
pmt-2	7195.38	0.0336421	0.161732	0.208011	0.835221	1
F54D11.3	5.5444	-0.691425	0.696895	-0.992151	0.321124	1
soc-1	94.2943	0.13499	0.220123	0.613247	0.539713	1
F41F3.3	16.8289	1.1019	0.898139	1.22687	0.219873	1
col-139	5507.49	-0.690566	0.341338	-2.02311	0.0430616	1
K03B4.9	32.2669	0.155237	0.309487	0.501595	0.615953	1
K03B4.2	189.398	-0.1267	0.206796	-0.612681	0.540087	1
cpg-8	127.479	0.437868	0.352951	1.24059	0.214757	1
ZC266.1	87.7533	0.0292292	0.19374	0.150868	0.88008	1
oac-24	25.989	-0.517615	0.433743	-1.19337	0.232726	1
prx-6	604.662	-0.0541606	0.183128	-0.295754	0.767418	1
F39G3.5	153.647	-0.0868832	0.222964	-0.389675	0.696777	1
tig-2	409.279	-0.152188	0.137562	-1.10632	0.268587	1
F39G3.3	171.826	-0.0353222	0.207336	-0.170362	0.864725	1
F39G3.2	27.0054	-0.341999	0.283777	-1.20517	0.228139	1
ugt-61	581.38	-0.0721984	0.144126	-0.50094	0.616414	1
C18G1.6	26.5847	-0.612778	0.355886	-1.72184	0.0850989	1
elt-7	1221.17	0.0897319	0.182878	0.490664	0.623664	1
Y60C6A.1	117.458	0.937859	0.67311	1.39332	0.163522	1
Y60C6A.2	77.0394	0.437828	0.833234	0.525456	0.599266	1
R02F11.2	34.4166	0.435232	0.349896	1.24389	0.21354	1
R02F11.1	1.74042	0.929654	0.889249	1.04544	0.295821	1
R02F11.3	182.216	0.0296427	0.192971	0.153613	0.877915	1
adss-1	1410.88	0.000521035	0.0931991	0.00559056	0.995539	1
C37H5.5	97.9093	0.102856	0.227894	0.45133	0.651751	1
C37H5.14	61.8788	0.155661	0.197874	0.786666	0.431478	1
nas-9	1290.05	0.0506629	0.179161	0.282778	0.777347	1
C37H5.3	857.378	0.204115	0.19786	1.03161	0.302253	1
C37H5.2	476.634	0.0687793	0.214025	0.321361	0.747937	1
nex-4	25.5657	0.0120825	0.375444	0.032182	0.974327	1
srd-32	55.81	0.057409	0.334103	0.17183	0.863571	1
srd-33	6.6188	-0.16107	0.494722	-0.325576	0.744745	1
T19H12.6	23.8478	-0.670825	0.444198	-1.51019	0.130994	1
nhr-220	32.608	-0.364783	0.223559	-1.63171	0.102741	1
T19H12.3	315.781	-0.0402882	0.247773	-0.162601	0.870832	1
ugt-12	5532.28	0.326143	0.209891	1.55387	0.120216	1
ugt-11	489.155	0.0158513	0.158323	0.10012	0.920249	1
ugt-8	1246.25	0.163899	0.200088	0.819134	0.41271	1
ugt-14	648.738	-0.0352862	0.274731	-0.128439	0.897801	1
ugt-13	443.498	0.0246626	0.176652	0.139612	0.888967	1
H23N18.6	16.1713	0.11838	0.528355	0.224053	0.822716	1
C02E7.7	5.79216	0.477234	0.820196	0.581853	0.560666	1
C02E7.6	9.62753	0.966532	0.89141	1.08427	0.278243	1
srh-20	3.13377	-0.279613	0.73531	-0.380266	0.703748	1
srh-21	6.38027	0.137286	0.521724	0.263139	0.792443	1
C02E7.10	27.5789	-1.89161	0.782391	-2.41773	0.0156175	0.997016
catp-2	36.5138	-0.915022	0.688809	-1.32841	0.184042	1
tam-1	582.698	0.241767	0.171412	1.41044	0.158409	1
F26G5.1	6.38535	0.478702	0.802482	0.596526	0.550824	1
ncx-8	35.4626	0.494568	0.488502	1.01242	0.311339	1
ncx-9	33.7521	0.638619	0.462947	1.37946	0.167752	1
ugt-7	146.335	-0.0533692	0.247779	-0.21539	0.829463	1
srr-8	7.89497	-0.1194	0.581255	-0.205418	0.837246	1
srr-6	137.009	-0.127831	0.347839	-0.3675	0.713246	1
cpt-4	914.691	0.625308	0.234989	2.66101	0.00779057	0.842925
swt-7	190.798	-0.0569517	0.224321	-0.253884	0.799585	1
K11D12.13	1876.38	0.475367	0.625703	0.759732	0.447415	1
K11D12.11	69.4221	-0.0529178	0.216889	-0.243986	0.807242	1
pqn-51	1488.34	0.0574647	0.147859	0.388644	0.697539	1
mlk-1	440.611	0.098859	0.175038	0.564784	0.57222	1
Y58A7A.1	213.423	-0.30876	0.215764	-1.43101	0.152427	1
Y58A7A.2	125.044	-0.267182	0.308745	-0.865381	0.38683	1
Y58A7A.3	1091.24	0.00553333	0.167305	0.0330734	0.973616	1
glb-32	35.8748	-0.0675805	0.352063	-0.191956	0.847777	1
unc-46	40.0008	-0.240331	0.249873	-0.961813	0.336144	1
srab-3	15.357	0.0731592	0.395726	0.184873	0.853328	1
ugt-63	3846.46	-0.157582	0.341469	-0.461481	0.644453	1
C04F5.9	79.4655	-0.103901	0.255112	-0.407275	0.683806	1
sid-1	260.982	0.0321593	0.208996	0.153875	0.877708	1
F14F9.5	174.287	-0.0540264	0.14682	-0.367979	0.712889	1
F14F9.8	51.649	-0.0675868	0.297498	-0.227184	0.820281	1
F14F9.4	118.494	0.147873	0.260278	0.568136	0.569943	1
F14F9.6	175.268	0.417845	0.5222	0.800163	0.423617	1
abu-15	3.91181	0.057252	0.851294	0.0672529	0.94638	1
srw-140	12.1503	-0.354784	0.506588	-0.700339	0.483716	1
ugt-51	343.337	0.219787	0.208219	1.05555	0.291172	1
C03A7.12	65.183	-0.123731	0.280278	-0.441459	0.658881	1
C03A7.13	56.5611	-0.0767022	0.229485	-0.334237	0.738201	1
abu-8	21.2749	-0.215127	0.753996	-0.285316	0.775402	1
Y47A7.2	10.5945	-0.247186	0.469303	-0.526709	0.598395	1
Y49G5B.1	18.0368	-0.0593248	0.401984	-0.14758	0.882674	1
C52A10.1	845.514	0.0784455	0.199902	0.392421	0.694747	1
C52A10.2	69.5765	-0.216225	0.268042	-0.806684	0.419849	1
B0238.1	903.104	-0.0343521	0.223078	-0.153991	0.877617	1
B0238.13	88.058	-0.703858	0.618905	-1.13726	0.255428	1
B0238.10	149.162	0.286164	0.169749	1.68581	0.0918333	1
Y49G5A.1	83.8951	0.0898345	0.423446	0.212151	0.831989	1
ncx-2	125.069	0.342923	0.395078	0.867987	0.385401	1
C10G8.4	10018.7	-0.195337	0.697732	-0.27996	0.779508	1
C10G8.3	6.92935	-0.382122	0.539099	-0.708817	0.478438	1
ceh-34	91.2011	-0.0105564	0.263681	-0.0400349	0.968065	1
ceh-33	21.8963	-0.0439792	0.394206	-0.111564	0.911169	1
C10G8.8	1085.41	0.0332608	0.133167	0.249768	0.802767	1
nhr-216	14.5461	0.64249	0.438264	1.46599	0.142651	1
C35A11.4	168.593	-0.160935	0.261432	-0.615589	0.538166	1
dmsr-7	25.9654	-0.0394499	0.283078	-0.139361	0.889165	1
F08F3.4	5359.6	-0.0722497	0.3174	-0.22763	0.819934	1
F08F3.10	115.393	0.233284	0.239871	0.972541	0.330782	1
cyp-14A5	3012.65	0.871182	0.311831	2.79377	0.0052098	0.727917
rhr-1	1892.49	0.37283	0.132794	2.80758	0.00499159	0.713875
acl-6	238.338	0.106389	0.235539	0.451684	0.651497	1
F08F3.1	7.3051	0.499577	0.471102	1.06044	0.288944	1
ZC317.2	10.4596	-0.328743	0.465671	-0.705956	0.480216	1
T05C3.6	267.131	0.161824	0.270445	0.598363	0.549597	1
T05C3.2	11.6069	0.461607	0.594673	0.776236	0.43761	1
nhr-47	466.715	0.119545	0.190241	0.628385	0.529752	1
hpo-15	9898.86	-0.070789	0.208743	-0.33912	0.734519	1
mms-19	187.831	-0.0140579	0.169697	-0.082841	0.933978	1
C24G6.2	515.038	0.0313663	0.190458	0.164689	0.869188	1
C24G6.8	245.15	-0.0312666	0.181226	-0.172528	0.863022	1
cft-1	100.034	0.198119	0.33107	0.598421	0.549559	1
ugt-48	157.188	-0.117898	0.195572	-0.602836	0.546618	1
C18C4.5	1127.74	-0.0861526	0.13468	-0.639684	0.522378	1
glb-5	8.89236	0.0317406	0.424978	0.0746876	0.940463	1
glb-6	7.54311	0.284296	0.581002	0.489321	0.624615	1
klc-2	669.577	-0.0332002	0.146907	-0.225995	0.821205	1
C18C4.17	7.17297	-0.504726	0.601254	-0.839457	0.401213	1
CD4.5	15.2495	0.76277	0.392012	1.94578	0.0516806	1
vps-37	131.024	-0.0383329	0.187351	-0.204605	0.837881	1
M03E7.1	10.8555	-0.684563	0.350555	-1.9528	0.0508433	1
acy-4	168.601	-0.0432766	0.188182	-0.229971	0.818114	1
srx-117	10.7497	-0.285628	0.554832	-0.514801	0.606692	1
C14C11.4	131.543	0.0296201	0.29549	0.100241	0.920153	1
hex-2	557.327	-0.121029	0.128192	-0.944123	0.345107	1
mut-14	81.3022	0.0208439	0.237994	0.0875817	0.930209	1
pqn-13	5.80676	0.167732	0.658969	0.254537	0.799081	1
hmgs-1	153.378	-0.104633	0.126243	-0.828819	0.407207	1
F25B4.7	180.364	-0.0686446	0.181894	-0.377388	0.705885	1
F25B4.8	133.522	-0.100159	0.218501	-0.45839	0.646672	1
clec-1	12939.2	-0.0975654	0.187553	-0.520201	0.602923	1
F25B4.2	70.8052	-0.0864541	0.204683	-0.42238	0.672747	1
gcst-1	2577.36	-0.127	0.173272	-0.732954	0.463587	1
K09H11.6	9.40291	-0.578184	0.624603	-0.925683	0.354611	1
K09H11.1	647.466	0.052798	0.120981	0.436416	0.662535	1
C53A3.2	3030.39	0.820468	0.292117	2.80869	0.00497433	0.713875
F44E7.2	1149.05	0.401002	0.23999	1.67091	0.0947391	1
F44E7.17	20.8414	-0.163378	0.258396	-0.632275	0.527207	1
F44E7.5	596.629	0.0809932	0.231792	0.349422	0.726772	1
F44E7.7	23.9097	0.113907	0.417384	0.272907	0.784925	1
nhr-142	146.513	-0.0681899	0.164548	-0.414408	0.678576	1
F44E7.9	46.5197	-0.107086	0.233928	-0.457773	0.647116	1
ZC250.2	45.2716	-0.220919	0.24714	-0.893901	0.371375	1
cyn-17	20.3171	0.188727	0.560682	0.336604	0.736416	1
ZC250.4	2278.21	0.0398281	0.182759	0.217927	0.827486	1
let-418	1259.03	0.147013	0.203776	0.721446	0.470635	1
srh-76	14.2499	-0.323854	0.43286	-0.748173	0.454356	1
col-140	98324.4	-0.177188	0.56988	-0.310921	0.755861	1
F26F12.3	4158.44	0.403768	0.247776	1.62957	0.103193	1
F26F12.8	28.8119	0.0645829	0.283378	0.227904	0.819721	1
F26F12.5	39.296	0.0391059	0.286384	0.136551	0.891386	1
F26F12.4	9.82806	-0.0800713	0.447911	-0.178766	0.858121	1
C02G6.1	46.3086	0.241302	0.333792	0.722912	0.469734	1
C04E6.8	12.081	-0.196462	0.361089	-0.544081	0.586386	1
C04E6.7	320.513	0.0293296	0.178496	0.164315	0.869483	1
grd-9	6.34237	0.038108	0.736387	0.05175	0.958728	1
C04E6.13	36.9752	-0.153478	0.299256	-0.512864	0.608046	1
galt-1	54.2179	0.606687	0.381363	1.59084	0.111646	1
M03F8.5	19.1597	0.686905	0.446799	1.53739	0.124198	1
pst-1	135.526	-0.0595887	0.216724	-0.274952	0.783353	1
M03F8.1	34.8912	0.899	0.357894	2.51192	0.0120077	0.978913
pcm-1	956.199	-0.0769082	0.179129	-0.429345	0.667672	1
acy-2	29.0928	-0.0141077	0.302385	-0.0466549	0.962788	1
dhs-16	8.92432	1.23335	0.518652	2.37799	0.0174071	1
fut-8	206.265	-0.0259091	0.174318	-0.148631	0.881844	1
C10F3.16	4.77325	-0.132342	0.556594	-0.23777	0.812059	1
anr-32	34.8243	-0.0412557	0.370126	-0.111464	0.911249	1
fos-1	427.684	0.126562	0.231928	0.545698	0.585273	1
F29G9.14	6.12054	-0.876149	0.608156	-1.44066	0.14968	1
aps-1	171.93	-0.362766	0.179804	-2.01757	0.0436364	1
dhs-17	58.4653	0.383504	0.308374	1.24363	0.213635	1
F29G9.7	5.27433	0.553831	0.884584	0.626092	0.531255	1
cpi-2	7131.96	-0.226257	0.188599	-1.19967	0.230266	1
R01B10.3	708.919	-0.271953	0.334847	-0.812172	0.416693	1
jamp-1	267.076	0.201253	0.165468	1.21627	0.223882	1
R01B10.6	178.156	0.268746	0.155781	1.72515	0.0845013	1
Y38A10A.2	9.03058	0.0217372	0.474491	0.0458116	0.96346	1
atf-8	9.41995	0.933177	0.688139	1.35609	0.175071	1
F17A9.4	954.276	0.0282656	0.194929	0.145004	0.884707	1
F17A9.5	345.897	0.0490079	0.162615	0.301374	0.76313	1
ceh-49	2.72412	0.86966	0.898612	0.967782	0.333153	1
ttn-1	2564.84	0.293372	0.432659	0.678067	0.497729	1
exp-2	120.197	0.300987	0.225485	1.33484	0.181928	1
W06H8.2	207.888	0.142334	0.273067	0.521244	0.602197	1
rme-1	6430.29	0.0296304	0.163311	0.181436	0.856025	1
W06H8.5	836.519	0.13529	0.221177	0.611681	0.540749	1
W06H8.6	31.6809	-0.118225	0.45783	-0.258229	0.79623	1
W06H8.12	4.74301	0.0393685	0.76525	0.0514453	0.958971	1
K08B12.3	51.4992	-0.209149	0.199462	-1.04857	0.294378	1
dmd-7	619.912	0.0751941	0.13848	0.542998	0.587131	1
K08B12.11	16.0664	0.597664	0.355296	1.68216	0.0925383	1
K08B12.7	8.24351	-0.121455	0.532196	-0.228214	0.81948	1
mrck-1	384.46	0.151753	0.194711	0.779376	0.435758	1
F31F7.1	5035.46	-0.0138095	0.141216	-0.0977896	0.922099	1
fil-2	37.491	-0.589985	0.478385	-1.23328	0.217469	1
srn-1	7.67111	0.722706	0.565667	1.27762	0.201385	1
K12B6.11	24.6586	-0.220836	0.371936	-0.593747	0.552681	1
K12B6.9	300.664	-0.14745	0.265906	-0.554521	0.579223	1
sago-1	1060.14	0.0511314	0.133969	0.381667	0.702708	1
T28C12.4	1439.45	0.0374525	0.247455	0.151351	0.879699	1
T28C12.2	28.4015	0.338037	0.440628	0.767169	0.442981	1
T28C12.1	5.2229	0.592557	0.704149	0.841523	0.400055	1
F13H6.1	331.469	0.164473	0.216415	0.759989	0.447261	1
F13H6.3	415.002	-0.424082	0.180127	-2.35435	0.0185552	1
F13H6.5	28.931	0.112105	0.341418	0.32835	0.742647	1
gfi-1	1572.5	0.246665	0.290102	0.850268	0.395176	1
F57F4.4	6135.83	0.157578	0.266064	0.592258	0.553678	1
T05H4.7	15.1038	0.225478	0.383371	0.588145	0.556435	1
T05H4.11	148.846	-0.067218	0.254753	-0.263856	0.791891	1
atp-4	511.213	-0.0821676	0.186803	-0.439862	0.660037	1
alh-4	1584.43	-0.150867	0.130742	-1.15393	0.24853	1
erfa-1	447.982	0.047839	0.171218	0.279404	0.779935	1
hpo-19	2404.72	-0.118767	0.107914	-1.10057	0.271083	1
T05H4.4	10.5834	0.474854	0.476743	0.996039	0.319231	1
T05H4.15	21.6771	-0.0865135	0.279626	-0.309389	0.757025	1
T05H4.3	6.04745	-0.426594	0.61832	-0.689924	0.490242	1
acl-8	11.3148	0.290454	0.412094	0.704824	0.48092	1
unc-83	472.342	0.0932545	0.152528	0.611393	0.540939	1
lec-10	4402.17	-0.115354	0.172996	-0.6668	0.5049	1
W01A11.1	1588.47	-0.622627	0.257515	-2.41782	0.0156136	0.997016
moc-2	72.9041	-0.158972	0.230687	-0.689124	0.490745	1
W01A11.7	19.3885	-0.0574381	0.467152	-0.122954	0.902144	1
ubh-3	88.2448	-0.177218	0.190063	-0.932414	0.351122	1
ubh-1	32.123	0.00207276	0.234244	0.00884871	0.99294	1
dpy-11	428.568	-0.0258669	0.129447	-0.199827	0.841616	1
mdh-1	2488.57	-0.129858	0.214359	-0.605795	0.544651	1
acs-1	8085.63	0.035747	0.221266	0.161557	0.871655	1
F46E10.17	22.123	-0.398098	0.376166	-1.0583	0.289917	1
F46E10.15	16.6622	-0.481061	0.487298	-0.987201	0.323544	1
F46E10.14	8.09119	-0.08997	0.477882	-0.188268	0.850666	1
hpo-26	711.592	-0.11915	0.373859	-0.318704	0.749951	1
dre-1	404.897	0.0956508	0.183575	0.521045	0.602336	1
K04A8.20	5.0009	-0.1995	0.694899	-0.287092	0.774042	1
lipl-4	412.262	-0.126705	0.193192	-0.655848	0.511922	1
twk-10	8.23009	0.979502	0.555015	1.76482	0.0775937	1
spp-20	73.7973	-0.536833	0.676401	-0.793661	0.427393	1
spp-19	31.7112	0.430827	0.237935	1.81069	0.0701882	1
K04A8.2	5.09755	-0.16784	0.569489	-0.29472	0.768208	1
K04A8.1	401.868	-0.164132	0.146354	-1.12147	0.262088	1
K04A8.10	70.2448	0.347454	0.262523	1.32352	0.185663	1
EGAP9.3	457.825	-0.174657	0.229459	-0.761168	0.446557	1
ZK1055.6	780.972	-0.155144	0.127267	-1.21904	0.222829	1
ZK1055.7	1094.75	-0.112453	0.189522	-0.59335	0.552947	1
gon-14	224.585	-0.0598503	0.291258	-0.205489	0.83719	1
cpr-4	13974.6	-0.0443674	0.17117	-0.259201	0.79548	1
scd-2	93.7693	0.0961539	0.341748	0.281359	0.778435	1
T10H9.1	13.531	-0.406709	0.365034	-1.11417	0.265207	1
T10H9.8	93.13	-0.209613	0.255378	-0.820797	0.411762	1
snb-1	1004.32	-0.19258	0.128778	-1.49543	0.134801	1
pmp-5	600.771	-0.306265	0.238865	-1.28216	0.199785	1
str-180	4.49835	-0.32592	0.805658	-0.404539	0.685816	1
K11G9.2	79.7937	-0.262003	0.219532	-1.19346	0.232689	1
K11G9.1	17.1067	-0.128611	0.404666	-0.31782	0.750622	1
egl-46	19.2145	0.241345	0.459237	0.525535	0.599212	1
mtl-1	16848.3	-0.627006	0.520503	-1.20462	0.228351	1
W02F12.8	14.5392	-0.474211	0.543805	-0.872024	0.383195	1
W02F12.2	43.5354	-0.178822	0.273558	-0.653689	0.513312	1
W02F12.4	601.129	0.0539161	0.151642	0.355549	0.722179	1
dlst-1	966.545	-0.0381755	0.197775	-0.193025	0.84694	1
ZC487.1	61.4082	-0.0494005	0.213287	-0.231615	0.816837	1
grl-9	26.0459	0.158801	0.398334	0.398664	0.690141	1
grl-8	24.6413	0.386186	0.44808	0.861868	0.38876	1
T25F10.3	162.844	0.169042	0.168207	1.00497	0.314913	1
dbl-1	62.4888	-0.066872	0.230852	-0.289675	0.772065	1
bbs-8	69.3068	-0.0170273	0.208104	-0.0818212	0.934789	1
T25F10.6	20707.7	0.220552	0.23576	0.935494	0.349534	1
srh-30	7.46423	-0.361784	0.570083	-0.634617	0.525679	1
srh-28	9.87876	-0.587531	0.41782	-1.40618	0.159671	1
dmsr-9	5.10435	0.0154971	0.580655	0.026689	0.978708	1
dmsr-12	5.2554	0.359944	0.690511	0.521272	0.602178	1
dmsr-16	30.9094	0.413416	0.304857	1.3561	0.175068	1
T15B7.17	7.56735	0.143704	0.487979	0.294488	0.768385	1
col-141	18.375	-0.31285	0.481304	-0.650006	0.515688	1
col-142	4660.77	-0.472548	0.332779	-1.42001	0.155606	1
col-143	76910.4	-0.0240814	0.269263	-0.0894343	0.928737	1
T15B7.15	67.5926	-0.424771	0.373642	-1.13684	0.255605	1
hpo-8	898.058	-0.267555	0.133323	-2.00682	0.0447693	1
lgc-54	36.4156	-0.0400437	0.248889	-0.160889	0.87218	1
T15B7.1	5640.07	-0.0819035	0.17366	-0.471633	0.637189	1
gpa-10	27.1722	0.813433	0.411551	1.97651	0.0480975	1
frpr-18	18.4157	-0.0927689	0.363752	-0.255033	0.798697	1
unc-70	453.328	0.241461	0.41615	0.580226	0.561762	1
odc-1	910.497	0.291706	0.174777	1.66902	0.0951137	1
unc-68	843.274	0.409285	0.309128	1.324	0.185504	1
lipl-6	9.47092	-0.0274088	0.496158	-0.0552421	0.955946	1
Y57E12B.10	52.7554	-0.498206	0.563897	-0.883506	0.376963	1
Y57E12B.4	70.8971	0.19365	0.858	0.2257	0.821435	1
Y57E12B.1	3.65228	0	0.900259	0	1	1
Y57E12B.11	13.5776	-0.169337	0.877193	-0.193044	0.846924	1
mec-1	68.4354	0.251764	0.258207	0.975045	0.329538	1
ptr-15	33.3934	-0.102521	0.328963	-0.311651	0.755306	1
nhr-161	44.6891	-0.0012074	0.233887	-0.00516233	0.995881	1
nhr-163	35.6272	0.0372632	0.337426	0.110434	0.912066	1
nhr-139	31.7697	0.0163054	0.275138	0.0592625	0.952743	1
nhr-140	41.1796	-0.113706	0.201487	-0.564335	0.572526	1
nhr-162	21.8589	0.355202	0.296973	1.19608	0.231667	1
nhr-107	137.013	0.199117	0.154059	1.29247	0.196195	1
nhr-42	117.096	0.089271	0.222555	0.401118	0.688333	1
srab-4	31.4667	0.193343	0.289219	0.668502	0.503813	1
C33G8.4	540.202	-0.139495	0.221398	-0.630067	0.528651	1
C33G8.3	23.1828	-0.144778	0.443825	-0.326206	0.744269	1
srsx-32	5.80847	0.309901	0.599404	0.517015	0.605146	1
F20A1.4	12.1143	0.34379	0.453031	0.758867	0.447932	1
twk-11	24.5415	-0.0486559	0.482654	-0.100809	0.919702	1
F20A1.10	367.091	-0.185007	0.314234	-0.588756	0.556025	1
Y57E12AM.1	252.552	-0.287691	0.251872	-1.14221	0.253366	1
Y57E12AR.1	34.2737	-0.0274195	0.243622	-0.11255	0.910388	1
F27B10.1	111.073	-0.174095	0.239102	-0.728121	0.46654	1
npa-1	20875.3	0.0671474	0.212513	0.315969	0.752026	1
VC5.2	800.937	0.0463817	0.153532	0.302098	0.762578	1
nhr-286	137.716	0.093959	0.192439	0.488253	0.625371	1
nhr-135	207.981	-0.153143	0.220455	-0.694667	0.487264	1
lmd-5	5.45643	-0.138521	0.711678	-0.19464	0.845675	1
sre-10	8.42105	-0.445649	0.584799	-0.762055	0.446027	1
str-112	18.1663	0.0390785	0.460497	0.0848616	0.932371	1
ugt-40	123.509	-0.275017	0.251745	-1.09244	0.274638	1
ugt-37	38.4712	-0.218916	0.382526	-0.57229	0.567126	1
fat-7	18.9937	0.583022	0.457767	1.27362	0.202797	1
ugt-39	538.618	0.34133	0.188896	1.80697	0.0707669	1
str-204	6.74304	-0.301674	0.518858	-0.581419	0.560958	1
ugt-41	7087.85	-0.219298	0.164735	-1.33121	0.183119	1
srh-83	6.96545	-0.693517	0.605117	-1.14609	0.251759	1
ugt-36	173.693	0.40382	0.298883	1.3511	0.176664	1
F09G2.2	469.121	-0.0838569	0.135155	-0.62045	0.534962	1
F09G2.1	383.499	0.0419934	0.205425	0.204422	0.838024	1
soap-1	489.228	0.0469621	0.23342	0.201191	0.840549	1
C13F10.1	152.24	-0.161497	0.226277	-0.713712	0.475405	1
fkb-3	281.009	-0.237197	0.146108	-1.62343	0.104496	1
C05C8.1	166.204	-0.329143	0.17953	-1.83336	0.066749	1
C05C8.7	1161.38	0.022235	0.182822	0.121621	0.903199	1
C05C8.8	41.2873	0.0641885	0.302941	0.211884	0.832197	1
C13A2.12	25.5773	-0.618517	0.534367	-1.15748	0.247078	1
lmd-4	86.1173	0.0299566	0.502694	0.059592	0.952481	1
F10G2.4	7.83481	0.112262	0.633482	0.177214	0.85934	1
clec-7	268.724	0.0897533	0.251067	0.357487	0.720727	1
F10G2.1	610.779	-0.314039	0.280877	-1.11807	0.263538	1
nhr-263	45.2933	-0.0197056	0.306737	-0.0642426	0.948777	1
nhr-148	34.7502	-0.367844	0.226784	-1.622	0.104803	1
nhr-147	22.7543	-0.0135081	0.282013	-0.047899	0.961797	1
cyp-35A1	44.3055	-0.498015	0.473664	-1.05141	0.29307	1
cyp-35A2	4640.15	-0.509672	0.210225	-2.42441	0.0153331	0.994382
C03G6.5	152.495	-0.228811	0.258132	-0.88641	0.375396	1
srj-14	46.603	-0.181981	0.284112	-0.640525	0.521832	1
C03G6.17	65.8592	0.012393	0.318939	0.0388569	0.969004	1
srp-6	1294.73	-0.0158039	0.221249	-0.0714303	0.943055	1
C02H6.3	6.37496	-0.0424468	0.583049	-0.0728014	0.941964	1
C02H6.1	4.53276	1.44288	0.684664	2.10744	0.0350799	1
fbxa-105	423.118	0.0143941	0.252944	0.0569063	0.95462	1
gst-41	100.855	-0.025781	0.322336	-0.0799818	0.936252	1
srt-6	16.1809	-0.17588	0.452281	-0.388873	0.69737	1
R13D7.2	160.447	-0.0415796	0.27619	-0.150547	0.880333	1
str-41	35.2004	0.96652	0.285668	3.38337	0.000716031	0.244934
F18E3.11	1388.76	-0.113209	0.318155	-0.35583	0.721968	1
F18E3.12	1265.82	-0.122105	0.345338	-0.35358	0.723654	1
F18E3.13	925.914	0.0382747	0.341591	0.112048	0.910785	1
srw-68	7.4558	0.724114	0.798775	0.906531	0.364655	1
srw-69	16.1211	0.491978	0.556309	0.884362	0.376501	1
srw-71	31.3927	-0.18951	0.556814	-0.340346	0.733596	1
srw-78	11.4121	0.866348	0.420285	2.06133	0.0392712	1
ddo-2	456.048	0.108695	0.156291	0.695463	0.486765	1
F25E5.8	505.928	-0.0413118	0.141069	-0.292848	0.769639	1
F25E5.16	22.9964	0.100463	0.313265	0.320696	0.748441	1
F25E5.5	110.38	-0.293954	0.207793	-1.41465	0.157172	1
F25E5.2	21.659	0.170605	0.319	0.534812	0.59278	1
srh-89	7.06806	-0.211785	0.843124	-0.25119	0.801667	1
F25E5.1	131.864	0.189604	0.204225	0.928403	0.353198	1
C18B10.6	29.6822	-0.568759	0.326481	-1.74209	0.0814922	1
srh-230	7.60103	0.188649	0.478034	0.394634	0.693113	1
str-31	4.89705	0.260016	0.764215	0.340239	0.733676	1
srb-18	11.2724	-0.337643	0.413793	-0.815971	0.414517	1
C54F6.15	487.766	-0.0231532	0.396051	-0.05846	0.953382	1
C54F6.18	86.6897	-0.234851	0.659392	-0.356162	0.721719	1
C54F6.17	13.8673	-0.693146	0.715623	-0.968591	0.332749	1
C54F6.5	38.1207	0.588423	0.429185	1.37102	0.170368	1
swt-2	5.729	1.08474	0.667572	1.6249	0.104183	1
srh-268	5.55405	0.487331	0.561413	0.868044	0.38537	1
nhx-3	146.897	0.183061	0.347994	0.526048	0.598855	1
ftn-1	5481.69	-0.286357	0.23622	-1.21225	0.225416	1
F19F10.3	90.2738	-0.249794	0.259579	-0.962305	0.335896	1
sri-22	5.36003	-0.0962534	0.651943	-0.147641	0.882626	1
F19F10.13	667.568	-0.0126487	0.264353	-0.0478478	0.961838	1
F19F10.8	36.3283	0.015255	0.61527	0.0247939	0.980219	1
C50E3.6	70.2525	0.165807	0.270812	0.612256	0.540368	1
C50E3.9	5.30218	-0.31737	0.645644	-0.491555	0.623034	1
C50E3.11	5.47671	0.269097	0.897909	0.299693	0.764412	1
folt-3	22.4892	-0.0948254	0.329761	-0.287558	0.773685	1
C50E3.12	6.70428	0.32393	0.77964	0.415487	0.677785	1
C50E3.13	20.2671	0.211271	0.686853	0.307593	0.758392	1
grsp-4	75.9013	-0.123153	0.208227	-0.591436	0.554229	1
C12D5.5	24.6721	0.369335	0.3675	1.00499	0.314901	1
C12D5.4	30.3467	0.279417	0.414093	0.67477	0.499822	1
C12D5.3	59.9687	-0.0135082	0.347951	-0.038822	0.969032	1
cyp-33A1	1742.91	-0.109016	0.181765	-0.599765	0.548663	1
sre-11	6.30135	0.288754	0.54949	0.525494	0.59924	1
nhr-94	163.672	0.141292	0.289707	0.487707	0.625758	1
nhr-152	257.965	-0.112156	0.209885	-0.534368	0.593087	1
C12D5.9	142.788	0.148035	0.233171	0.634876	0.525509	1
C12D5.10	10.5643	-0.104347	0.415597	-0.251078	0.801754	1
ZK105.13	10.679	0.560678	0.697202	0.804182	0.421292	1
ZK105.1	2278.68	0.124923	0.179956	0.69419	0.487563	1
ZK105.6	63.0102	-0.475641	0.294642	-1.6143	0.106462	1
clic-1	320.794	-0.0450504	0.136284	-0.330562	0.740975	1
srr-9	5.73297	1.6323	0.717477	2.27506	0.0229022	1
T05B11.4	58.387	-0.0860585	0.505972	-0.170086	0.864943	1
hint-3	362.179	-0.0952239	0.124907	-0.762358	0.445847	1
frpr-3	8.00074	-0.320955	0.481376	-0.666746	0.504935	1
grl-10	177.561	0.0370622	0.203207	0.182386	0.85528	1
rpl-39	240.912	-0.422337	0.351769	-1.20061	0.229903	1
rps-30	949.63	-0.342598	0.198349	-1.72724	0.0841238	1
cyp-32A1	468.799	-0.066386	0.236652	-0.280521	0.779078	1
C26F1.1	29.0049	-0.0493505	0.325016	-0.15184	0.879313	1
xpo-1	398.82	0.163611	0.241411	0.677728	0.497944	1
ZK742.3	98.1636	0.131839	0.214982	0.613254	0.539708	1
ZK742.4	48.5649	-0.0547771	0.326401	-0.167822	0.866724	1
mig-6	2069.27	0.297934	0.296364	1.0053	0.314753	1
C37C3.7	179.118	0.133282	0.232418	0.573459	0.566334	1
ttr-33	2961.17	0.111594	0.190119	0.586968	0.557225	1
C37C3.12	40.949	-0.249428	0.381828	-0.653246	0.513598	1
tag-253	359.835	-0.0248795	0.14194	-0.175282	0.860858	1
anr-36	111.735	-0.51213	0.414726	-1.23486	0.216881	1
C37C3.2	1791.87	0.0355325	0.134043	0.265083	0.790946	1
C37C3.10	19.9567	0.533919	0.434561	1.22864	0.219207	1
C37C3.11	7.41674	-0.533701	0.501217	-1.06481	0.286962	1
nipi-4	95.6763	-0.310939	0.253965	-1.22434	0.220825	1
F40A3.3	186.616	-0.211219	0.184014	-1.14785	0.251032	1
F40A3.2	600.642	-0.205739	0.169455	-1.21412	0.2247	1
F40A3.1	223.732	-0.159218	0.150221	-1.05989	0.289194	1
F40A3.6	84.5908	-0.0591536	0.297666	-0.198725	0.842478	1
F40A3.7	26.8869	-0.415103	0.332522	-1.24835	0.211903	1
srx-11	4.65944	1.68519	0.853524	1.97439	0.048337	1
srsx-7	3.02179	-0.345799	0.820939	-0.421223	0.673592	1
srsx-6	5.80441	0.689947	0.625162	1.10363	0.269754	1
ncx-10	56.1756	0.372539	0.465352	0.800554	0.42339	1
srsx-3	6.27168	-0.411403	0.527961	-0.779231	0.435843	1
srt-53	5.57001	0.0256611	0.577495	0.0444353	0.964557	1
F26D11.13	41.4971	0.688876	0.533254	1.29184	0.196414	1
F26D11.12	194.763	-0.0613873	0.418764	-0.146592	0.883454	1
che-7	16.7388	0.248684	0.362652	0.685738	0.492878	1
let-413	373.206	0.188313	0.148286	1.26993	0.204109	1
F26D11.1	29.1935	0.0848322	0.352792	0.24046	0.809974	1
Y97E10AL.1	27.8869	0.079523	0.409759	0.194072	0.846119	1
Y97E10AR.2	34.3409	-0.325748	0.322888	-1.00886	0.313043	1
Y97E10AR.1	91.5708	-0.0204479	0.219574	-0.0931256	0.925804	1
Y97E10AR.7	143.788	-0.114358	0.234402	-0.48787	0.625642	1
Y97E10AR.6	468.745	-0.164783	0.127435	-1.29307	0.195985	1
sptl-2	681.202	0.0737839	0.149079	0.494931	0.620649	1
ech-3	661.536	-0.271086	0.23322	-1.16236	0.245088	1
F43H9.4	1598.86	-0.11038	0.2673	-0.412944	0.679648	1
oma-2	150.933	0.751836	0.60624	1.24016	0.214916	1
vars-1	181.596	0.0387135	0.250991	0.154243	0.877418	1
ZC513.14	19.8285	0.678131	0.445756	1.52131	0.128183	1
ZC513.7	1307.81	0.245131	0.245918	0.996799	0.318862	1
col-43	492.213	0.868476	0.351744	2.46906	0.0135469	0.986636
sth-1	93.0034	-0.115492	0.745275	-0.154965	0.876849	1
str-139	9.83364	0.622655	0.676116	0.920929	0.357087	1
str-144	42.3057	-0.287976	0.257906	-1.11659	0.264169	1
catp-3	7337.79	0.0673546	0.27663	0.243483	0.807632	1
str-131	19.0739	-0.530636	0.426882	-1.24305	0.21385	1
str-130	9.14496	0.287778	0.776903	0.370417	0.711072	1
str-146	9.48469	-0.566205	0.562811	-1.00603	0.314401	1
myo-5	591.565	0.222521	0.425342	0.523159	0.600864	1
D1014.5	3.37457	1.3609	0.875006	1.5553	0.119875	1
D1014.4	113.286	-0.205849	0.186654	-1.10284	0.270099	1
F20D6.5	28.388	0.133378	0.296748	0.449465	0.653096	1
F20D6.8	14.8083	0.186195	0.401736	0.463476	0.643023	1
srp-7	1452.32	-0.0312019	0.111831	-0.279009	0.780238	1
srp-8	227.128	0.0704703	0.318027	0.221586	0.824636	1
F20D6.2	16.5729	-0.0376663	0.383298	-0.0982691	0.921719	1
F20D6.10	29.2367	0.0205313	0.369332	0.0555904	0.955668	1
F20D6.11	321.043	0.0237107	0.201927	0.117422	0.906526	1
cri-2	559.517	-0.0849121	0.168993	-0.502459	0.615345	1
K07C11.4	1567.39	-0.0975658	0.205052	-0.475809	0.63421	1
K07C11.3	78.4673	-0.112394	0.263845	-0.425984	0.670119	1
K07C11.7	2049.41	0.290956	0.21211	1.37172	0.170151	1
K07C11.8	124.136	0.144713	0.18945	0.763861	0.44495	1
K07C11.10	8.55569	-0.763784	0.472117	-1.61779	0.105709	1
rol-3	276.423	0.27316	0.301065	0.907314	0.364241	1
C16D9.3	43.7553	-0.0500035	0.246673	-0.202712	0.83936	1
C16D9.4	186.484	-0.272478	0.219441	-1.24169	0.21435	1
C16D9.1	12.4302	0.307594	0.503691	0.610679	0.541412	1
F21F8.6	24.1071	0.103387	0.384139	0.26914	0.787822	1
asp-6	16278.8	0.178301	0.180268	0.989086	0.322621	1
asp-12	575.007	0.00994241	0.148802	0.0668163	0.946728	1
asp-5	11945.5	0.0312754	0.197838	0.158086	0.874389	1
asp-11	41.8478	-0.163845	0.337654	-0.485244	0.627503	1
str-135	6.54728	0.52	0.584685	0.889368	0.373806	1
W02D7.4	1068.15	0.097097	0.168232	0.577162	0.56383	1
W02D7.5	78.734	-0.094733	0.212836	-0.445098	0.656249	1
W02D7.6	206.03	-0.147278	0.179394	-0.820979	0.411658	1
sel-9	333.508	-0.347779	0.163608	-2.12568	0.0335297	1
W02D7.11	4.34926	-0.829053	0.814971	-1.01728	0.30902	1
W02D7.8	7.01577	-0.780319	0.562185	-1.38801	0.165134	1
clec-218	5372.26	-0.211908	0.325447	-0.651129	0.514963	1
tmd-2	348.014	-0.132102	0.204223	-0.646851	0.517728	1
C08D8.7	4.70749	-0.436027	0.566229	-0.770054	0.441268	1
C08D8.1	40.9498	0.0967421	0.279521	0.3461	0.729268	1
gpa-2	12.7945	-0.439539	0.41751	-1.05276	0.29245	1
F52E1.5	100.891	-0.118421	0.220213	-0.537758	0.590744	1
F52E1.14	11292.5	-0.151539	0.151956	-0.997254	0.318641	1
hsp-17	291.33	-0.0430585	0.269497	-0.159773	0.87306	1
gcy-7	14.7648	0.414329	0.539543	0.767924	0.442532	1
F52E1.9	102.443	-0.223719	0.18631	-1.20079	0.229834	1
F52E1.2	196.239	-0.0738585	0.257162	-0.287206	0.773954	1
lmd-3	2091.49	0.0921547	0.141699	0.650355	0.515463	1
K11D5.2	18.8501	0.315078	0.410378	0.767774	0.442622	1
T23B12.5	7.91405	-0.313294	0.512167	-0.611703	0.540734	1
T23B12.11	95.9587	0.224649	0.184397	1.21829	0.223112	1
T23B12.6	736.367	0.0775698	0.185143	0.418972	0.675236	1
T23B12.8	274.161	-0.160378	0.455082	-0.352416	0.724526	1
pxn-1	103.513	0.0136168	0.244437	0.0557066	0.955576	1
ZK994.6	10.0628	-0.218438	0.453927	-0.481218	0.630362	1
F45F2.9	83.0539	-0.199974	0.213077	-0.938506	0.347984	1
otpl-6	128.688	0.197222	0.738439	0.26708	0.789407	1
otpl-5	18.1497	-0.529093	0.347611	-1.52208	0.127988	1
his-8	46.3197	-0.198004	0.387176	-0.511405	0.609067	1
his-7	109.777	-0.091083	0.288078	-0.316175	0.75187	1
his-6	43.7178	-0.481157	0.467144	-1.03	0.303012	1
his-5	106.525	-0.378093	0.328143	-1.15222	0.24923	1
asns-1	15.8327	-0.362754	0.574517	-0.631408	0.527774	1
tag-196	2397.03	-0.0140403	0.183262	-0.076613	0.938931	1
F41E6.8	38.7884	0.0179599	0.250272	0.0717614	0.942792	1
F41E6.15	886.776	-0.178587	0.264013	-0.676434	0.498765	1
F41E6.5	1184.92	-0.0330425	0.192243	-0.171879	0.863533	1
vps-60	370.197	0.0399495	0.215633	0.185266	0.853021	1
grd-5	2787.94	-0.118839	0.24027	-0.494604	0.620879	1
F41E6.11	11.1034	-0.263976	0.658072	-0.401136	0.68832	1
F41E6.17	59.9262	0.0387901	0.272573	0.142311	0.886834	1
F41E6.12	249.852	0.00764883	0.228221	0.033515	0.973264	1
atg-18	759.522	0.129294	0.123179	1.04965	0.293879	1
oac-29	24.4289	0.327888	0.520534	0.629908	0.528755	1
grl-12	9.64408	-0.204182	0.500984	-0.407562	0.683596	1
F28A12.10	21.3824	1.3316	0.637675	2.08821	0.0367792	1
asp-13	2756.96	-0.419565	0.210464	-1.99352	0.0462043	1
ZC190.4	102.088	0.0535893	0.274446	0.195264	0.845187	1
ZC190.6	5.3405	0.382396	0.683357	0.559584	0.575763	1
glr-5	66.9437	0.234839	0.266473	0.881288	0.378162	1
ZC196.6	38.2418	1.27122	0.3783	3.36036	0.000778397	0.244934
ZC196.5	518.546	-0.0717796	0.219677	-0.32675	0.743857	1
ZC196.4	66.7791	0.263887	0.269608	0.978779	0.327689	1
ZC196.3	85.3746	0.91861	0.397157	2.31296	0.0207248	1
ZC196.2	38.6907	-0.0481891	0.251398	-0.191684	0.84799	1
ZC196.1	65.2366	0.0016807	0.249132	0.00674621	0.994617	1
B0507.17	7.81592	1.02314	0.5536	1.84817	0.0645781	1
B0507.7	44.4398	0.760624	0.3518	2.16209	0.0306113	1
B0507.8	494.087	0.844483	0.41204	2.04952	0.0404116	1
linc-69	16.6905	-0.255684	0.381376	-0.670427	0.502586	1
B0507.3	117.633	0.101708	0.208853	0.486982	0.626271	1
B0507.2	489.267	0.084699	0.141815	0.597252	0.550339	1
B0507.1	68.7847	0.0241655	0.335755	0.0719737	0.942623	1
sup-37	279.647	0.159466	0.197131	0.808934	0.418553	1
magu-2	250.929	0.075838	0.180732	0.419616	0.674766	1
C01B7.10	5.71887	0.101138	0.699383	0.14461	0.885019	1
rpm-1	225.155	0.141075	0.201394	0.700494	0.483619	1
F07B7.8	10.0988	-0.283678	0.586392	-0.483768	0.628551	1
F07B7.12	10.917	-0.469383	0.445343	-1.05398	0.291892	1
his-18	38.78	-0.116807	0.322892	-0.361754	0.717536	1
frpr-13	106.985	0.19742	0.218579	0.903197	0.366421	1
frpr-12	31.3174	-0.153811	0.277461	-0.554353	0.579337	1
frpr-11	59.8507	0.287184	0.200302	1.43376	0.151642	1
mod-1	25.3649	-0.299478	0.279646	-1.07092	0.284205	1
ttr-47	1435.18	-0.224977	0.186501	-1.2063	0.2277	1
H14N18.4	158.852	0.243987	0.338906	0.719926	0.47157	1
unc-23	1047.85	0.125527	0.213743	0.587278	0.557017	1
T19A5.3	3.77835	-0.253705	0.748864	-0.338786	0.734771	1
T19A5.1	385.215	0.094535	0.257404	0.367263	0.713423	1
nhr-44	39.9336	0.408566	0.257299	1.5879	0.112309	1
nhr-219	39.6327	-0.288756	0.277594	-1.04021	0.298244	1
nhr-194	22.2555	0.105344	0.331712	0.317575	0.750807	1
nhr-195	42.7301	-0.106467	0.261803	-0.406668	0.684252	1
nhr-143	95.3945	0.0913465	0.168202	0.543077	0.587077	1
nhr-144	169.094	0.0615067	0.264047	0.232939	0.815809	1
str-87	18.3588	0.14772	0.311492	0.474234	0.635333	1
F59E11.7	837.07	-0.0313936	0.231873	-0.135392	0.892302	1
F59E11.6	9.71974	-0.259864	0.502223	-0.517427	0.604858	1
F59E11.5	49.0557	-0.228801	0.306803	-0.745759	0.455813	1
sri-23	4.25442	0.590809	0.655069	0.901903	0.367108	1
F59E11.2	34.5468	0.00935976	0.253284	0.0369537	0.970522	1
oac-40	4.69237	-0.299664	0.721656	-0.415245	0.677963	1
bus-1	7.72081	-0.439861	0.617287	-0.712572	0.476111	1
srsx-20	12.5166	0.0135284	0.563195	0.0240208	0.980836	1
C25E10.5	349.889	0.0254155	0.140964	0.180298	0.856919	1
C25E10.4	288.608	0.0233675	0.23105	0.101136	0.919442	1
srsx-34	327.025	0.322107	0.282728	1.13928	0.254585	1
cyp-33B1	27.8	1.05168	0.549698	1.91319	0.0557232	1
C25E10.7	12.7722	-0.672157	0.428956	-1.56696	0.117124	1
C25E10.8	14386.5	-0.394113	0.198319	-1.98726	0.0468932	1
swm-1	3669.12	-0.128157	0.323702	-0.395911	0.69217	1
C25E10.11	5.22893	-0.361596	0.544907	-0.663592	0.506951	1
C25E10.16	8.51852	0.062472	0.506113	0.123435	0.901763	1
C25E10.13	33.1214	-0.0858949	0.423675	-0.202738	0.83934	1
C25E10.12	541.094	-0.290112	0.175155	-1.65632	0.0976579	1
fip-2	630.733	-0.182006	0.247744	-0.734654	0.46255	1
T27E4.7	142.805	-0.395695	0.211698	-1.86915	0.061602	1
hsp-16.1	6.23249	-0.566487	0.677833	-0.835733	0.403305	1
hsp-16.48	11.7911	-0.456374	0.63368	-0.720196	0.471404	1
hsp-16.49	18.839	-0.562858	0.598644	-0.94022	0.347104	1
F21C10.10	910.6	0.632713	0.220515	2.86925	0.00411445	0.669454
F21C10.18	59.8693	0.140111	0.537962	0.260447	0.794519	1
pqn-31	2106.79	0.0365111	0.319446	0.114295	0.909004	1
F21C10.7	670.42	0.129664	0.302151	0.429135	0.667825	1
F21C10.13	42.4755	0.0455278	0.238834	0.190625	0.848819	1
F21C10.11	1355.35	-0.471253	0.403346	-1.16836	0.242662	1
F21C10.6	16.6234	-0.599942	0.526817	-1.13881	0.254784	1
F21C10.4	168.276	-0.18823	0.287858	-0.653897	0.513178	1
F21C10.17	16.9617	-0.106649	0.378703	-0.281617	0.778237	1
B0222.1	62.9547	0.0721076	0.238041	0.30292	0.76195	1
tag-38	146.066	0.143526	0.280601	0.511493	0.609006	1
B0222.5	342.139	0.027875	0.197328	0.141263	0.887662	1
col-144	111.082	0.0181478	0.803327	0.0225908	0.981977	1
col-10	42.2695	0.0155867	0.871274	0.0178895	0.985727	1
B0222.11	47.6284	0.435552	0.257733	1.68993	0.0910406	1
gad-3	750.184	0.281133	0.171957	1.6349	0.10207	1
ptr-1	93.8856	0.107924	0.226333	0.476836	0.633479	1
C24B5.1	80.9796	0.334219	0.222123	1.50466	0.132413	1
C24B5.4	568.742	0.123268	0.198305	0.621607	0.5342	1
asp-2	6497.52	-0.0108782	0.189391	-0.0574381	0.954196	1
inx-10	71.2562	-0.019009	0.204905	-0.0927697	0.926087	1
tag-232	203.781	0.228695	0.178876	1.27851	0.201069	1
grd-6	8.949	0.0792378	0.892153	0.0888164	0.929228	1
F07C3.3	16.8052	-0.154789	0.515065	-0.300524	0.763777	1
glo-4	632.085	0.163262	0.168746	0.967506	0.333291	1
aat-2	118.621	-0.0129321	0.171987	-0.0751919	0.940062	1
str-94	7.39103	0.0909113	0.607672	0.149606	0.881075	1
ptd-2	67.4645	0.362261	0.314393	1.15226	0.249216	1
F07C3.9	25.5078	-0.209627	0.303117	-0.691571	0.489207	1
nhr-36	57.228	-0.0282273	0.195807	-0.144159	0.885375	1
slc-17.7	207.379	0.118119	0.209961	0.562576	0.573724	1
lron-2	13.9818	-1.06448	0.541941	-1.9642	0.0495072	1
F44A2.5	231.628	0.160905	0.158467	1.01539	0.30992	1
F44A2.3	1895.43	0.131173	0.238599	0.549765	0.582481	1
F44A2.7	64.8704	-0.418082	0.335667	-1.24553	0.212938	1
tag-153	1141.73	0.137922	0.180465	0.764263	0.44471	1
acl-14	1344.8	0.00841619	0.170018	0.0495017	0.960519	1
K07B1.4	269.922	-0.135742	0.170438	-0.79643	0.425782	1
ucp-4	110.517	-0.119686	0.186332	-0.642327	0.520661	1
coq-6	244.723	-0.00505968	0.15828	-0.0319666	0.974499	1
K07B1.8	373.445	0.544789	0.405287	1.3442	0.178882	1
tos-1	980.759	0.151802	0.118058	1.28583	0.198504	1
ttr-40	62.9889	0.106354	0.25914	0.410411	0.681504	1
ttr-49	1774.43	-0.129844	0.227105	-0.571733	0.567503	1
gpa-3	23.0065	0.27465	0.362136	0.758418	0.448201	1
E02C12.6	41.2891	0.328923	0.326854	1.00633	0.314257	1
E02C12.8	205.309	0.0220158	0.173584	0.126831	0.899074	1
F36D4.4	19.9128	0.203401	0.403787	0.503733	0.614449	1
flp-6	236.886	0.266732	0.227755	1.17113	0.241545	1
nas-3	610.26	-0.510725	0.341138	-1.49712	0.134362	1
K06A4.2	18.3724	0.104595	0.34192	0.305905	0.759677	1
K06A4.10	35.5031	-0.512449	0.334104	-1.5338	0.125079	1
K06A4.7	691.47	-0.397994	0.275473	-1.44477	0.148524	1
K06A4.15	20.7668	-0.0592762	0.325069	-0.18235	0.855308	1
gsnl-1	1108.83	0.324411	0.278176	1.16621	0.24353	1
haao-1	169.201	0.0342906	0.195075	0.175781	0.860466	1
acs-14	1973.53	0.15701	0.127411	1.23231	0.217833	1
F11A3.2	60.7965	0.198248	0.195851	1.01224	0.311423	1
C50F4.8	1605.4	0.0645548	0.198849	0.324641	0.745452	1
C50F4.9	43.7908	-0.0910163	0.318034	-0.286184	0.774737	1
C50F4.1	6255.77	-0.172334	0.282001	-0.611112	0.541126	1
C50F4.4	25.9467	0.157009	0.327249	0.479785	0.63138	1
C50F4.12	17.875	-0.513126	0.42598	-1.20458	0.228366	1
C50F4.16	312.657	-0.132538	0.135248	-0.979961	0.327106	1
mdf-1	443.846	0.00393164	0.147878	0.026587	0.978789	1
his-35	411.45	-0.240761	0.155309	-1.5502	0.121093	1
his-41	2008.53	-0.291987	0.260822	-1.11949	0.262932	1
his-37	4801.86	-0.212954	0.266054	-0.800417	0.423469	1
nstp-10	626.521	-0.13289	0.144222	-0.921429	0.356827	1
ehbp-1	726.583	0.0876008	0.111069	0.788706	0.430284	1
rgef-1	10.7989	-0.649651	0.420526	-1.54485	0.122382	1
F25B3.5	60.9273	0.0125664	0.271571	0.0462729	0.963093	1
K09G1.1	1438	-0.0984444	0.117426	-0.838352	0.401833	1
dop-2	72.5441	0.0875149	0.289252	0.302555	0.762229	1
pqn-63	7.63461	0.422216	0.900141	0.469055	0.63903	1
T06E4.10	3.89198	0	0.897004	0	1	1
T06E4.9	5.6833	0.741498	0.883287	0.839475	0.401203	1
T06E4.14	7.07942	0	0.743516	0	1	1
T06E4.12	13.2606	0.307584	0.810238	0.379621	0.704227	1
col-146	10.9679	-0.110541	0.726542	-0.152147	NA	NA
col-147	64.0354	-0.0493597	0.875847	-0.0563566	0.955058	1
cyp-29A4	453.016	-0.0833463	0.220757	-0.377548	0.705766	1
pitr-4	77.6638	-0.0137029	0.662965	-0.0206691	0.98351	1
ZK287.1	17.3341	-0.0185742	0.4074	-0.0455921	0.963635	1
sulp-8	682.019	0.245798	0.164932	1.4903	0.136146	1
ZK287.3	71.7588	0.614176	0.261389	2.34966	0.0187904	1
ZK287.9	284.148	-0.197464	0.391673	-0.504156	0.614152	1
ZK287.4	256.787	0.0169777	0.273869	0.0619921	0.950569	1
ztf-9	44.4076	-0.288839	0.209511	-1.37863	0.168007	1
xbx-6	131.806	-0.0882259	0.16023	-0.55062	0.581894	1
tag-120	1125.6	-0.242543	0.231477	-1.04781	0.294728	1
F40F9.10	34.619	-0.17953	0.280836	-0.639269	0.522648	1
F40F9.5	400.441	-0.0663069	0.169522	-0.391141	0.695693	1
aagr-3	2714.88	-0.0579789	0.172924	-0.335285	0.73741	1
drap-1	692.239	0.0934338	0.167092	0.559177	0.576041	1
aqp-4	758.464	0.0979694	0.20185	0.485358	0.627422	1
sta-2	414.509	0.227593	0.215065	1.05825	0.28994	1
F58E6.13	14.2207	0.190671	0.447204	0.426363	0.669843	1
hrg-3	14.8657	0.241726	0.515497	0.468918	0.639128	1
F58E6.11	13.2701	-0.126239	0.33133	-0.381007	0.703198	1
unc-42	26.0714	-0.225931	0.404771	-0.558171	0.576728	1
F46B6.2	11.3129	0.111802	0.536843	0.208257	0.835028	1
F46B6.4	57.6088	0.138263	0.240228	0.575549	0.56492	1
F46B6.6	114.259	0.0915778	0.263023	0.348174	0.727709	1
ztf-7	2019.63	0.0443142	0.116505	0.380363	0.703676	1
lipl-2	7389.48	-0.259819	0.298344	-0.870871	0.383825	1
sru-39	4.26728	-0.227043	0.705895	-0.321638	0.747727	1
srsx-21	6.61248	0.575306	0.64168	0.896562	0.369953	1
fshr-1	1028.51	0.0830628	0.212546	0.3908	0.695945	1
fipr-11	8.16735	-0.109143	0.597847	-0.18256	0.855143	1
mec-9	50.5947	-0.169206	0.291843	-0.579786	0.562059	1
C50H2.13	18.3517	-0.19589	0.306838	-0.638415	0.523204	1
sre-28	13.3393	1.20362	0.789868	1.52383	0.127552	1
ttr-46	2774.94	-0.0846242	0.225777	-0.374812	0.7078	1
mam-5	7.90402	-0.58892	0.492403	-1.19601	0.231692	1
anmt-3	844.839	0.028797	0.278881	0.103259	0.917757	1
madf-4	9.50123	0.172481	0.402409	0.42862	0.6682	1
rmd-2	7585.07	-0.0229006	0.121228	-0.188905	0.850167	1
C27H6.8	305.176	-0.0460074	0.164401	-0.279848	0.779594	1
uda-1	1929.44	0.181855	0.125598	1.44792	0.14764	1
lea-1	2842.83	0.235217	0.170877	1.37652	0.16866	1
acl-2	178.114	-0.108455	0.176684	-0.613839	0.539322	1
F57A8.1	108.341	-0.128036	0.162061	-0.790047	0.4295	1
F57A8.10	39.2532	-0.159242	0.447155	-0.356124	0.721748	1
fipr-13	223.575	-0.19512	0.373586	-0.522288	0.60147	1
nhr-205	99.817	0.944511	0.295136	3.20025	0.00137307	0.383791
nhr-12	51.3448	0.0224266	0.223748	0.100232	0.92016	1
R04B5.6	47.0335	-0.234299	0.30494	-0.768342	0.442284	1
R04B5.5	181.641	0.163136	0.156421	1.04293	0.29698	1
ugt-47	723.448	0.299363	0.144189	2.07618	0.0378769	1
ugt-17	880.243	0.182547	0.245564	0.743377	0.457253	1
C08B6.2	49.1677	0.554275	0.336108	1.6491	0.0991274	1
C08B6.11	468.644	-0.025931	0.295982	-0.0876101	0.930187	1
C08B6.4	6.5269	0.701216	0.690557	1.01544	0.309898	1
C08B6.10	421.717	-0.16842	0.189709	-0.887781	0.374659	1
wdr-20	507.58	0.112956	0.156387	0.722286	0.470119	1
C51E3.9	570.718	0.0551716	0.194537	0.283605	0.776713	1
srsx-27	16.464	-0.0350176	0.357199	-0.0980339	0.921905	1
srsx-28	6.98165	0.32846	0.546764	0.600733	0.548018	1
C51E3.6	93.1113	0.111126	0.193396	0.574602	0.565561	1
egl-3	1119.33	0.154553	0.281725	0.548593	0.583285	1
cul-5	172.579	-0.113312	0.187629	-0.603915	0.5459	1
ZK856.5	114.156	-0.0979979	0.34435	-0.284588	0.77596	1
ZK856.6	12.4625	0.296639	0.59545	0.498176	0.61836	1
ZK856.7	117.232	-0.223397	0.380873	-0.586539	0.557513	1
ZK856.8	487.539	-0.187304	0.157078	-1.19243	0.233094	1
ZK856.11	154.919	-0.223817	0.271435	-0.824569	0.409616	1
ZK856.16	17.9534	-0.281456	0.370235	-0.760207	0.447131	1
rpc-25	127.471	-0.123552	0.267863	-0.46125	0.644619	1
ZK856.14	13.2157	-0.408399	0.413314	-0.988109	0.3231	1
fipr-5	166.035	-0.132918	0.334073	-0.397872	0.690725	1
fipr-9	87.2785	-0.297239	0.369722	-0.803953	0.421424	1
daf-36	845.834	0.234418	0.212974	1.10069	0.271033	1
str-182	19.8993	-0.136647	0.424725	-0.321731	0.747656	1
C12D8.1	1195.78	0.164779	0.247788	0.664998	0.506052	1
akt-1	559.265	-0.0712791	0.170442	-0.418201	0.6758	1
rop-1	1043.59	-0.0130179	0.16835	-0.0773264	0.938364	1
nhr-232	420.427	0.12847	0.237844	0.540145	0.589097	1
ric-4	173.762	-0.0482036	0.190389	-0.253185	0.800125	1
linc-38	12.383	0.48258	0.386899	1.2473	0.212286	1
lys-1	9244.02	-0.20901	0.232921	-0.897342	0.369537	1
lys-2	19748.2	-0.353256	0.223144	-1.58309	0.113402	1
col-149	30.5458	0.184433	0.790455	0.233325	NA	NA
col-150	462.146	0.176415	0.315051	0.559957	0.575509	1
B0024.4	18739.9	0.146252	0.362754	0.403171	0.686822	1
che-12	124.463	0.3881	0.2803	1.38459	0.166179	1
gcy-6	7.82888	0.136435	0.724053	0.188433	0.850537	1
trx-2	84.3638	-0.217183	0.25072	-0.866238	0.38636	1
crm-1	1467.81	0.146753	0.180666	0.812286	0.416628	1
arx-2	748.506	-0.0420761	0.103415	-0.406866	0.684107	1
K07C5.2	142.214	0.213061	0.190524	1.11829	0.263443	1
K07C5.13	22.8957	-0.323841	0.357754	-0.905207	0.365356	1
K07C5.9	12.3311	0.122553	0.407513	0.300734	0.763617	1
ceeh-2	1530.86	0.0312816	0.223508	0.139958	0.888693	1
ttll-15	120.968	0.0317084	0.169211	0.18739	0.851355	1
ugt-49	257.828	0.0231702	0.159177	0.145562	0.884267	1
AC3.5	2301.61	0.00165617	0.163979	0.0100999	0.991942	1
col-151	5.8458	0.610798	0.581079	1.05114	0.293192	1
ugt-1	1077.89	0.658543	0.241792	2.72359	0.0064576	0.7857
ugt-2	760.955	0.427368	0.228039	1.8741	0.0609164	1
F15H10.9	3.3771	0.463699	0.891629	0.520058	0.603023	1
col-13	11.3909	0.449139	0.544204	0.825314	0.409193	1
col-12	148.796	-0.0645755	0.482292	-0.133893	0.893487	1
Y32F6A.4	513.9	0.0789334	0.133862	0.589664	0.555416	1
pap-1	720.179	0.0701183	0.118879	0.58983	0.555305	1
Y32F6A.5	5317.58	-0.0788381	0.147784	-0.53347	0.593708	1
Y32F6A.6	517.663	0.0119445	0.182825	0.0653327	0.947909	1
F22E12.1	200.758	0.335146	0.287418	1.16605	0.243592	1
F22E12.3	103.065	-0.291897	0.267264	-1.09217	0.27476	1
chw-1	47.0223	-0.178655	0.195084	-0.915784	0.35978	1
egl-9	350.343	0.117834	0.163727	0.719699	0.47171	1
crp-1	536.012	0.0485958	0.190426	0.255195	0.798573	1
Y32F6B.1	881.234	0.494431	0.164073	3.01348	0.00258273	0.534212
ncx-5	6.11128	1.37588	0.536395	2.56506	0.0103159	0.922889
aqp-5	16.2194	-0.0366893	0.473162	-0.0775407	0.938193	1
C35A5.3	671.285	0.0365709	0.277283	0.13189	0.895071	1
C35A5.10	16.8358	-0.00493928	0.586219	-0.00842566	0.993277	1
C35A5.6	1097.21	0.00442119	0.274676	0.016096	0.987158	1
dmsr-8	24.6858	0.113789	0.324454	0.350709	0.725806	1
hda-11	129.327	0.077088	0.255707	0.301471	0.763056	1
F25D1.2	6.22693	0.485594	0.552287	0.879242	0.37927	1
ppm-1	1746.93	0.0841921	0.107684	0.781845	0.434305	1
degt-1	37.8524	-0.643863	0.302069	-2.13151	0.0330472	1
F25D1.5	137.467	-0.302166	0.249339	-1.21187	0.225563	1
F32G8.2	8.63568	0.783285	0.506011	1.54796	0.121632	1
F32G8.3	5.64506	-0.725533	0.522215	-1.38934	0.16473	1
best-14	603.17	-0.128851	0.190359	-0.676883	0.49848	1
cat-4	797.883	-0.362611	0.201659	-1.79814	0.0721547	1
vps-54	229.294	0.0774275	0.193138	0.400893	0.688499	1
del-6	1678.71	-0.128648	0.139049	-0.925203	0.354861	1
lpd-9	136.912	-0.172949	0.213941	-0.808399	0.418861	1
T21C9.6	642.513	0.0385081	0.123037	0.312981	0.754295	1
srg-32	84.3766	-0.245051	0.276109	-0.887517	0.3748	1
ttr-23	1214.23	-0.371145	0.21946	-1.69118	0.0908029	1
C32C4.1	48.3794	0.207158	0.311328	0.665402	0.505793	1
ugt-35	44.2931	-0.124356	0.637256	-0.195143	0.845281	1
ugt-34	56.7344	-0.115703	0.507861	-0.227823	0.819784	1
twk-12	69.2454	-0.00886645	0.297738	-0.0297793	0.976243	1
ceh-22	36.2199	0.326932	0.457232	0.715024	0.474595	1
F29F11.20	11.4729	-0.160104	0.411671	-0.388913	0.697341	1
pph-1	293.044	0.128266	0.156717	0.818458	0.413096	1
T28B11.11	13.656	0.806692	0.494429	1.63156	0.102772	1
T28B11.5	3.08237	-1.08474	0.826757	-1.31205	0.189504	1
ZC302.3	17.1263	-0.194035	0.325197	-0.596669	0.550728	1
F28H7.2	20.3849	0.319458	0.342802	0.931903	0.351387	1
F28H7.3	2065.35	-0.032418	0.230423	-0.140689	0.888116	1
F28H7.7	19.6476	0.0528976	0.331091	0.159767	0.873064	1
F28H7.8	207.72	0.14133	0.173487	0.814643	0.415276	1
D1054.1	254.04	-0.038597	0.202846	-0.190278	0.849091	1
pas-2	408.41	-0.200758	0.163681	-1.22652	0.220004	1
D1054.3	178.166	0.00849301	0.193143	0.0439726	0.964926	1
D1054.5	116.363	-0.0478273	0.168091	-0.284533	0.776002	1
clec-220	11.3357	0.884951	0.452417	1.95605	0.0504593	1
D1054.8	1234.02	-0.0258416	0.178623	-0.144672	0.88497	1
D1054.9	49.8181	0.0422819	0.392282	0.107784	0.914167	1
D1054.10	7065.35	0.106431	0.801272	0.132827	0.89433	1
D1054.11	3661.72	0.100799	0.821604	0.122685	0.902356	1
D1054.19	7.77367	-0.370553	0.584353	-0.634125	0.525999	1
srh-184	7.73802	-0.106744	0.537519	-0.198586	0.842587	1
srh-163	20.4398	-0.139444	0.359696	-0.387672	0.698259	1
D1054.18	11.9484	-0.225376	0.46316	-0.486606	0.626537	1
saeg-1	920.925	0.23281	0.193221	1.20489	0.228247	1
F32D8.1	9.54776	0.182787	0.461134	0.396386	0.69182	1
F32D8.3	17.5543	-0.067883	0.387942	-0.174982	0.861094	1
F32D8.11	54.8456	-0.0268446	0.327729	-0.0819112	0.934717	1
F32D8.12	386.622	0.0872471	0.238568	0.365712	0.71458	1
F32D8.4	47.9265	-0.0155258	0.244592	-0.0634765	0.949387	1
emo-1	378.65	-0.198509	0.1582	-1.2548	0.209551	1
spp-16	1433.03	-0.201599	0.291112	-0.692512	0.488616	1
F32D8.8	7.38857	-0.224455	0.540021	-0.415642	0.677672	1
F32D8.15	20.7708	0.265334	0.36944	0.718208	0.472629	1
F32D8.10	54.7592	0.218408	0.282233	0.773857	0.439015	1
nas-31	224.252	0.0946727	0.186072	0.508796	0.610895	1
F58B4.6	37.2031	-0.00688358	0.36025	-0.0191078	0.984755	1
F58B4.3	105.678	0.00297178	0.325609	0.00912683	0.992718	1
F58B4.5	965.365	0.202994	0.208812	0.972141	0.33098	1
F17C11.12	1407.15	0.00691564	0.179572	0.0385119	0.96928	1
F17C11.11	9121.84	0.316564	0.200376	1.57985	0.114141	1
F17C11.1	65.3882	0.295157	0.308363	0.957172	0.33848	1
zip-9	56.8217	-0.0735284	0.37222	-0.19754	0.843405	1
F17C11.2	144.503	-0.191093	0.26148	-0.730812	0.464894	1
col-153	152.26	0.166657	0.392834	0.424244	0.671388	1
F17C11.4	900.027	0.0198406	0.232493	0.0853382	0.931993	1
F17C11.6	564.652	0.171989	0.34229	0.502465	0.615341	1
F17C11.13	55.4593	0.249837	0.422039	0.591978	0.553866	1
vps-36	291.151	-0.0751812	0.126495	-0.594339	0.552285	1
eef-1G	48544.8	-0.0762684	0.15531	-0.491071	0.623376	1
fig-1	259.514	0.406501	0.327317	1.24192	0.214266	1
frpr-9	36.5958	0.378339	0.251432	1.50474	0.132392	1
C13G3.1	484.221	0.581039	0.270605	2.14718	0.0317788	1
hot-6	55.5185	-0.272648	0.228321	-1.19414	0.232423	1
C45B11.2	218.808	-0.05714	0.261487	-0.218519	0.827024	1
C45B11.6	55.1294	0.29577	0.372619	0.793761	0.427335	1
dhs-18	2612.3	-0.116449	0.235239	-0.495023	0.620584	1
srh-74	6.40997	-0.149885	0.555318	-0.269909	0.78723	1
C45B11.7	259.039	-0.244504	0.221759	-1.10256	0.270217	1
T04C12.32	12.002	0.100023	0.484014	0.206652	0.836281	1
T04C12.7	70.6006	0.16698	0.251114	0.664957	0.506078	1
srh-75	12.3015	0.270752	0.407891	0.663785	0.506828	1
T04C12.11	229.63	-0.170783	0.164996	-1.03508	0.300633	1
T04C12.8	139.144	-0.313883	0.305032	-1.02902	0.303471	1
act-3	1118.91	-0.0724054	0.222753	-0.325048	0.745145	1
act-1	836.241	-0.141288	0.365581	-0.386474	0.699145	1
lact-8	399.291	0.0330602	0.239357	0.138121	0.890145	1
Y42A5A.3	53.1346	0.19156	0.315668	0.606842	0.543956	1
math-33	1177.98	0.125304	0.170973	0.732892	0.463624	1
H19N07.3	106.938	-0.447983	0.162804	-2.75166	0.00592932	0.748626
mboa-2	753.176	-0.0987156	0.132324	-0.746013	0.455659	1
atp-5	1380.65	-0.18223	0.177788	-1.02498	0.305371	1
C06H2.6	256.836	-0.0623509	0.2177	-0.286408	0.774566	1
jmjd-5	113.745	-0.078701	0.199548	-0.394397	0.693288	1
glb-3	25.5555	-0.624618	0.291633	-2.14179	0.0322101	1
folt-1	112.028	-0.0286418	0.214485	-0.133538	0.893768	1
nlp-33	686.49	-0.0670017	0.481987	-0.139011	0.889441	1
T19C4.1	5.41863	-0.070372	0.635837	-0.110676	0.911873	1
srg-39	11.4309	-0.0475825	0.462265	-0.102933	0.918016	1
T19C4.5	87.9223	0.0535982	0.227306	0.235797	0.81359	1
cnc-10	159.548	-0.355354	0.222348	-1.59819	0.110001	1
lgc-49	11.5322	0.292207	0.481641	0.606691	0.544056	1
K10D6.4	218.878	0.270044	0.19511	1.38406	0.16634	1
K10D6.6	11.9578	-0.0308958	0.452662	-0.0682536	0.945584	1
cyp-29A2	1888.9	-0.552055	0.298163	-1.85152	0.0640952	1
T19B10.2	3807.38	0.00442234	0.313886	0.014089	0.988759	1
T19B10.3	814.623	-0.098261	0.166438	-0.590377	0.554938	1
pqn-70	261.682	-0.0467934	0.160281	-0.291946	0.770328	1
T19B10.17	8.06547	-0.0751208	0.475169	-0.158093	0.874384	1
T19B10.5	469.657	0.297549	0.254728	1.1681	0.242765	1
mam-4	9.1039	0.193765	0.483739	0.400558	0.688746	1
lgc-36	4.94675	0.0152116	0.648733	0.0234481	0.981293	1
F07B10.4	14.5188	-0.109866	0.33172	-0.3312	0.740493	1
cln-3.1	206.155	0.0407192	0.30492	0.133541	0.893766	1
clec-222	203.797	0.48439	0.816196	0.593473	0.552864	1
clec-223	180.998	0.328998	0.75358	0.43658	0.662416	1
srh-47	7.99244	-0.417031	0.545738	-0.764159	0.444773	1
snf-11	72.2218	0.294814	0.279823	1.05358	0.292077	1
T03F7.7	607.644	0.0389703	0.204973	0.190123	0.849212	1
cutl-18	102.795	-0.118225	0.226135	-0.522807	0.601109	1
F47G9.4	387.487	0.0742984	0.135848	0.546925	0.58443	1
str-141	10.881	0.160709	0.484879	0.331442	0.74031	1
T02E9.5	64.127	0.156799	0.283091	0.553883	0.579659	1
grl-7	4.09253	1.88315	0.829633	2.26986	0.0232158	1
npr-25	17.0728	-0.125516	0.458283	-0.273882	0.784175	1
dop-5	38.9138	-0.0375242	0.314412	-0.119347	0.905	1
cnb-1	381.522	-0.14447	0.135709	-1.06456	0.287076	1
col-154	36.2919	0.163176	0.648666	0.251557	0.801384	1
col-155	595.581	-0.14062	0.251085	-0.560052	0.575444	1
K03B8.6	26.0193	-0.0741576	0.36533	-0.202988	0.839144	1
K03B8.8	279.911	0.106249	0.220645	0.481537	0.630135	1
grl-3	6.49293	0.205069	0.519352	0.394855	0.69295	1
deg-3	42.835	0.00739391	0.23148	0.0319419	0.974518	1
dmsr-1	80.8238	-0.0933649	0.310339	-0.300848	0.76353	1
F57B7.2	25.1551	0.0932078	0.310899	0.299801	0.764329	1
mig-17	781.772	0.242104	0.170136	1.42301	0.154734	1
col-156	4.88831	0.211318	0.754153	0.280205	0.77932	1
tag-140	93.5086	0.278025	0.301243	0.922924	0.356047	1
nas-20	1397.7	-0.28058	0.587802	-0.477338	0.633122	1
nas-21	89.5934	-0.367315	0.601454	-0.610712	0.54139	1
nas-22	91.253	-0.186655	0.629044	-0.296728	0.766674	1
col-157	4.17598	0.114275	0.800603	0.142736	NA	NA
dhs-19	1010.04	-0.132508	0.157986	-0.838736	0.401618	1
T11F9.12	722.096	0.474688	0.149736	3.17016	0.00152352	0.404007
C55A6.14	5.37248	-0.0732616	0.586291	-0.124958	0.900557	1
C55A6.12	210.962	-0.160325	0.143303	-1.11878	0.263234	1
ttll-5	400.912	-0.0456116	0.178934	-0.254907	0.798795	1
C55A6.6	79.575	-0.316865	0.237134	-1.33623	0.181475	1
sdz-8	23.1702	-0.479479	0.374158	-1.28149	0.200022	1
C55A6.7	421.178	-0.216713	0.326131	-0.664497	0.506373	1
ccch-1	1577.22	0.431509	0.270319	1.59629	0.110423	1
F38B7.2	239.633	0.0388636	0.264264	0.147063	0.883082	1
F38B7.10	11.7843	0.713249	0.402228	1.77325	0.0761879	1
F38B7.11	6.05133	0.124249	0.541211	0.229576	0.818421	1
F38B7.3	566.951	-0.044915	0.172588	-0.260244	0.794676	1
nhr-101	716.927	0.0534963	0.182395	0.2933	0.769293	1
nhr-68	670.028	-0.173265	0.192019	-0.90233	0.366881	1
srx-91	8.54553	-0.39701	0.485425	-0.817862	0.413436	1
F35B12.9	1241.91	0.15862	0.205849	0.770567	0.440964	1
dhs-20	489.888	-0.892498	0.305034	-2.9259	0.00343465	0.612434
F35B12.3	2975.15	-0.051172	0.338933	-0.15098	0.879992	1
F35B12.4	203.406	-0.181001	0.358299	-0.505166	0.613442	1
tag-290	146.358	0.0139758	0.320923	0.0435488	0.965264	1
nlp-24	67.6659	0.0944927	0.489943	0.192865	0.847065	1
glb-15	10.5047	0.30051	0.413021	0.727591	0.466864	1
F35B12.10	220.906	0.105076	0.201821	0.52064	0.602617	1
F35B12.12	4.60913	0.1735	0.589165	0.294484	0.768388	1
sipa-1	222.629	0.0908638	0.208501	0.435797	0.662984	1
zip-10	2238.81	0.135581	0.280627	0.483135	0.629	1
ceh-27	28.0626	-0.139344	0.477743	-0.291672	0.770537	1
lgc-44	669.74	-0.0450001	0.267047	-0.16851	0.866182	1
W05E10.2	10.8188	0.22643	0.500061	0.452804	0.65069	1
W05E10.1	751.177	-0.256986	0.190276	-1.35059	0.176826	1
ceh-32	66.3265	-0.167892	0.249199	-0.673728	0.500484	1
tre-3	963.967	-0.0532785	0.156308	-0.340856	0.733212	1
daf-11	12.6854	-0.385126	0.510371	-0.754601	0.450488	1
rhr-2	91.1005	0.0885986	0.205828	0.430449	0.666869	1
T04F3.1	1582.57	0.159626	0.214705	0.743465	0.4572	1
T04F3.2	19.3219	0.202834	0.423843	0.478558	0.632253	1
T04F3.4	1294.6	-0.247125	0.273645	-0.903086	0.36648	1
F55A11.1	311.849	-0.148833	0.155089	-0.959662	0.337225	1
sel-11	619.291	0.0333781	0.167783	0.198936	0.842313	1
bus-18	13.9043	0.475867	0.490095	0.97097	0.331563	1
F55A11.6	263.128	-0.146379	0.163863	-0.893302	0.371696	1
D2023.1	228.217	0.291229	0.182077	1.59949	0.109713	1
D2023.17	15.722	1.02191	0.431504	2.36826	0.0178722	1
pyc-1	2936.14	0.197065	0.212938	0.925457	0.354728	1
D2023.4	207.348	0.178705	0.2769	0.645377	0.518683	1
col-158	2907.01	0.177166	0.280364	0.631913	0.527443	1
pho-8	142.678	0.405806	0.366042	1.10863	0.267589	1
R13H4.2	3410.97	0.195211	0.184508	1.05801	0.290051	1
R13H4.11	9.44691	0.136555	0.550012	0.248276	0.80392	1
R13H4.5	181.285	-0.115404	0.183615	-0.62851	0.52967	1
R13H4.6	10.3145	-0.278185	0.388213	-0.716578	0.473635	1
R13H4.7	8.80109	-0.386927	0.474689	-0.815115	0.415006	1
sulp-4	70.6365	0.349045	0.286531	1.21817	0.223158	1
sulp-5	46.5725	0.20409	0.275464	0.740895	0.458757	1
sodh-1	3731.09	-0.125367	0.389387	-0.321959	0.747483	1
sma-1	5042.26	0.122694	0.21687	0.56575	0.571564	1
R31.2	554.045	0.0410717	0.124903	0.32883	0.742284	1
osm-6	45.7951	0.227499	0.280454	0.811182	0.417261	1
aman-2	1002.67	-0.00596945	0.133873	-0.0445902	0.964434	1
F58H1.2	14.4993	0.348765	0.582787	0.598443	0.549544	1
F58H1.3	261.225	-0.321184	0.186046	-1.72637	0.0842809	1
F58H1.8	41.0936	-0.285669	0.254535	-1.12232	0.261727	1
flr-2	26.4061	-0.296682	0.288784	-1.02735	0.304255	1
F58H1.5	29.4339	0.255311	0.301847	0.845832	0.397646	1
F58H1.7	102.246	-0.0663838	0.272549	-0.243567	0.807566	1
mif-2	347.635	-0.159537	0.194236	-0.821356	0.411443	1
mans-2	691.899	-0.142524	0.133359	-1.06873	0.285192	1
F57F5.1	71458.5	0.165853	0.187855	0.882877	0.377303	1
add-2	583.954	0.0509404	0.15912	0.320138	0.748864	1
pkc-1	333.742	0.326525	0.193498	1.68749	0.0915098	1
F10C2.3	444.538	0.54303	0.223524	2.4294	0.0151239	0.994283
F10C2.5	235.361	-0.232387	0.159355	-1.45829	0.14476	1
dars-2	58.1452	0.101741	0.31831	0.319628	0.749251	1
clh-6	38.5696	0.437839	0.278683	1.5711	0.116159	1
pqn-53	581.539	0.0228938	0.23121	0.0990175	0.921124	1
kmo-1	198.384	-0.17646	0.235477	-0.749373	0.453633	1
R07B7.6	238.13	-0.124727	0.17303	-0.720837	0.47101	1
R07B7.9	188.885	-0.0950584	0.17049	-0.557561	0.577144	1
R07B7.8	320.614	-0.15962	0.164195	-0.972138	0.330982	1
R07B7.10	613.815	-0.0335717	0.178111	-0.188487	0.850495	1
gana-1	149.452	-0.0716049	0.244846	-0.292449	0.769943	1
nhr-206	109.897	0.0617508	0.324743	0.190153	0.849189	1
nhr-208	135.656	0.0808888	0.334689	0.241684	0.809025	1
nhr-209	44.3921	0.0410645	0.261725	0.1569	0.875324	1
nhr-154	86.8585	0.120743	0.166527	0.725068	0.46841	1
nhr-153	487.006	0.12748	0.263034	0.484652	0.627923	1
nhr-136	220.991	0.0766855	0.172943	0.443414	0.657467	1
C13C4.7	563.617	0.109163	0.197062	0.553952	0.579611	1
C27A7.6	195.746	0.118043	0.547013	0.215796	0.829147	1
C27A7.1	630.659	0.0817131	0.175792	0.464828	0.642055	1
C27A7.3	93.6223	0.190463	0.287915	0.661527	0.508274	1
che-11	160.129	0.0319992	0.282351	0.113331	0.909768	1
C27A7.8	65.977	-0.414011	0.448103	-0.923918	0.355529	1
C27A7.5	2533.75	0.0848228	0.187135	0.453271	0.650353	1
srj-4	3.07695	0.14843	0.825974	0.179703	0.857386	1
clec-224	74.9976	0.0922326	0.244905	0.376605	0.706467	1
elpc-3	139.961	-0.194831	0.209553	-0.929745	0.352503	1
ZK863.8	914.23	-0.108792	0.229398	-0.474252	0.63532	1
dpy-30	201.297	-0.154643	0.190043	-0.813727	0.415801	1
rnp-1	129.843	0.0918477	0.274605	0.334472	0.738023	1
ZK836.2	2408.54	0.126402	0.231042	0.547093	0.584315	1
ZK836.3	62.1218	-0.133674	0.18706	-0.714606	0.474853	1
lon-3	14.157	1.13404	0.731169	1.551	0.120902	1
myo-3	1135.27	0.129554	0.30951	0.418576	0.675526	1
tag-348	6.58756	-0.328683	0.512868	-0.640873	0.521605	1
ttr-22	54.573	0.148538	0.425539	0.349058	0.727046	1
T04H1.2	1192.39	0.143967	0.142875	1.00765	0.313624	1
lrx-1	19.9355	0.0673682	0.397362	0.169539	0.865373	1
ugt-55	158.518	-0.0625612	0.229522	-0.272572	0.785182	1
ugt-56	66.4895	-0.0836594	0.262106	-0.319181	0.749589	1
tbb-6	1035.74	0.0642538	0.188095	0.341603	0.73265	1
twk-24	60.1235	0.053933	0.223285	0.241543	0.809134	1
bnc-1	10.2189	0.156685	0.441946	0.354535	0.722938	1
rskd-1	343.865	0.049491	0.170167	0.290838	0.771175	1
F55C5.12	6.41621	0.690035	0.616833	1.11868	0.263279	1
F55C5.14	45.6922	0.0164118	0.319261	0.0514055	0.959002	1
F55C5.13	9.27999	-0.341122	0.422174	-0.808013	0.419083	1
frm-7	1172.63	0.243977	0.166372	1.46645	0.142526	1
hpo-30	11.3858	-0.057401	0.426581	-0.13456	0.892959	1
R04F11.2	1002.64	-0.108973	0.17113	-0.636786	0.524264	1
twk-13	57.7369	-0.0802852	0.25447	-0.3155	0.752382	1
snb-2	264.664	-0.168534	0.155641	-1.08284	0.278879	1
F23H12.3	543.899	-0.147835	0.223696	-0.660873	0.508694	1
sqt-3	754.383	0.450093	0.416606	1.08038	0.279973	1
F23H12.5	18.1767	0.387805	0.434728	0.892065	0.372358	1
fipr-1	224.174	-0.129336	0.300584	-0.430284	0.666989	1
fipr-2	1117.62	-0.194354	0.353875	-0.549216	0.582857	1
F23H12.7	8.06743	0.39243	0.554551	0.707655	0.47916	1
twk-14	53.8074	0.294845	0.238671	1.23536	0.216695	1
K01D12.6	396.901	0.0860955	0.201908	0.426411	0.669808	1
K01D12.9	1.89253	0.27828	0.689052	0.40386	0.686316	1
cdr-4	275.054	-0.24162	0.178524	-1.35343	0.175917	1
hrg-2	145.817	-0.143501	0.37069	-0.387119	0.698668	1
cdr-7	311.864	-0.195111	0.290119	-0.672521	0.501252	1
cdr-6	682.241	-0.556876	0.203164	-2.74101	0.00612499	0.762419
cdr-2	501.546	-0.380978	0.201015	-1.89528	0.0580558	1
C54D10.3	662.999	-0.172279	0.300522	-0.573265	0.566466	1
C54D10.5	10.5331	0.489937	0.470218	1.04194	0.297441	1
C54D10.13	816.635	-0.0626379	0.349583	-0.179179	0.857797	1
C54D10.12	19.4743	0.361524	0.371844	0.972246	0.330928	1
C54D10.14	170.153	0.30673	0.254102	1.20712	0.227388	1
dct-3	519.944	0.553292	0.411863	1.34339	0.179146	1
C54D10.8	264.081	0.64806	0.448468	1.44505	0.148443	1
C54D10.9	16.1541	-0.163623	0.336371	-0.486436	0.626658	1
C54D10.10	10.8417	-0.346963	0.415331	-0.835389	0.403499	1
egl-10	18.7855	0.676338	0.420353	1.60898	0.107622	1
F28C1.3	602.41	0.0377599	0.175499	0.215158	0.829644	1
atn-1	1243.54	0.298724	0.184282	1.62101	0.105015	1
srt-39	57.5532	0.607785	0.353982	1.71699	0.0859806	1
inx-11	147.148	-0.176827	0.157572	-1.12219	0.26178	1
mrps-11	159.309	-0.239877	0.237305	-1.01084	0.312094	1
T28H10.1	23.0265	0.457514	0.323017	1.41638	0.156665	1
T28H10.2	227.126	-0.039013	0.258096	-0.151157	0.879852	1
T28H10.3	31423.4	-0.000447302	0.185947	-0.00240553	0.998081	1
cal-1	78.7944	-0.270296	0.253655	-1.0656	0.286603	1
C13C12.2	6.77559	0.401335	0.704186	0.569927	0.568727	1
F45D3.2	77.7369	0.0847381	0.22651	0.374104	0.708327	1
F45D3.3	5745.1	0.216875	0.265239	0.817658	0.413552	1
F45D3.4	59892.3	0.0899693	0.287893	0.31251	0.754653	1
F45D3.15	3.82752	0.974277	0.672161	1.44947	0.147206	1
sel-1	875.238	-0.128831	0.109163	-1.18017	0.237931	1
E02A10.4	20.0597	0.914167	0.404883	2.25785	0.0239548	1
E02A10.3	249.114	-0.126264	0.206725	-0.610779	0.541346	1
C14C10.2	21.181	-0.386247	0.341265	-1.13181	0.257714	1
ril-2	262.814	-0.203088	0.208302	-0.974971	0.329575	1
C14C10.5	1350.88	0.181256	0.182813	0.991485	0.321449	1
ZC116.5	11.6082	0.321487	0.634641	0.506565	0.61246	1
ZC116.1	111.006	0.0948653	0.353396	0.268439	0.788361	1
ZC116.3	189.841	0.196999	0.54576	0.360963	0.718127	1
F56H9.9	9.80892	0.186616	0.517863	0.360357	0.71858	1
F56H9.6	9.06425	0.662382	0.559724	1.18341	0.236647	1
F56H9.7	16.4063	0.306352	0.498066	0.615083	0.5385	1
F56H9.2	2311.54	-0.362209	0.250714	-1.44471	0.14854	1
gpa-8	17.5694	0.546657	0.532139	1.02728	0.304288	1
F56H9.8	5.84299	-0.0917762	0.676949	-0.135573	0.892159	1
gpa-9	287.517	-0.129688	0.266141	-0.487288	0.626054	1
lin-25	347.357	0.196673	0.212813	0.924163	0.355402	1
W05B10.6	20.7406	-0.588647	0.624266	-0.942943	0.34571	1
W05B10.4	37.4645	-0.430462	0.293629	-1.46601	0.142647	1
K10C8.4	49.8431	-0.138431	0.303879	-0.455548	0.648715	1
istr-1	862.799	0.0764511	0.138367	0.552525	0.580589	1
R11D1.3	1207.51	-0.103912	0.227286	-0.457185	0.647538	1
R11D1.4	6.30416	-0.0179558	0.576444	-0.0311492	0.975151	1
R11D1.12	30.4942	-0.435961	0.344322	-1.26614	0.205463	1
R11D1.13	57.4892	-0.141705	0.340904	-0.415675	0.677648	1
R11D1.10	348.803	-0.00477657	0.156961	-0.0304316	0.975723	1
dhs-21	2326.28	-0.143201	0.290827	-0.492393	0.622441	1
xbx-9	208.44	0.284275	0.222627	1.27691	0.201633	1
asp-10	724.072	-0.258329	0.244074	-1.0584	0.289871	1
C15C8.7	93.4114	-0.220087	0.204977	-1.07372	0.28295	1
C15C8.4	81.5069	-0.105907	0.243622	-0.434718	0.663767	1
C15C8.5	25.8336	0.159085	0.311062	0.511426	0.609053	1
C15C8.6	8.28896	-0.489864	0.468412	-1.0458	0.295655	1
gpa-13	23.2088	-0.119913	0.356152	-0.336691	0.73635	1
F18E2.1	879.755	-0.192625	0.139828	-1.37759	0.16833	1
ZC455.1	78.6838	0.0727618	0.595425	0.122201	0.902739	1
sre-20	7.74646	0.13078	0.482208	0.27121	0.78623	1
fkb-4	49.0088	-0.329119	0.455921	-0.721877	0.47037	1
ugt-5	574.163	0.356538	0.196445	1.81495	0.0695315	1
ugt-4	1492.38	0.315709	0.330888	0.954126	0.34002	1
ugt-3	80.4563	-0.128838	0.245012	-0.525844	0.598996	1
ZC443.1	211.921	0.0582387	0.260416	0.223637	0.82304	1
ZC443.3	611.365	-0.0326496	0.169715	-0.192379	0.847445	1
ZC443.4	864.574	0.122534	0.249823	0.490484	0.623792	1
ugt-18	38.1469	1.29768	0.382982	3.38837	0.000703089	0.244934
ugt-15	14.8854	-0.160111	0.621272	-0.257714	0.796627	1
C44H9.4	211.267	0.130301	0.177627	0.733567	0.463213	1
C44H9.9	17.1804	0.167563	0.337869	0.49594	0.619937	1
C44H9.6	265.55	-0.200191	0.155204	-1.28985	0.197101	1
C44H9.5	80.6375	0.0717847	0.281508	0.255	0.798723	1
C44H9.7	14.1985	0.0748326	0.628985	0.118974	0.905296	1
T07F10.3	72.4389	0.120795	0.348923	0.346194	0.729197	1
bus-19	37.781	0.0830608	0.433962	0.191401	0.848211	1
R90.1	157.277	0.299024	0.216785	1.37936	0.167785	1
ttr-27	710.459	-0.0771901	0.317789	-0.242897	0.808085	1
ttr-28	112.073	-0.15938	0.347656	-0.45844	0.646636	1
ttr-29	523.76	-0.22289	0.352176	-0.632895	0.526802	1
nid-1	2070.37	0.0135847	0.212486	0.0639323	0.949024	1
lipl-1	2928.06	0.0307499	0.303585	0.101289	0.919321	1
dhrs-4	308.269	-0.282413	0.200546	-1.40822	0.159065	1
pqn-67	32.1579	0.828219	0.357875	2.31427	0.0206528	1
T16G1.7	895.425	0.407011	0.520602	0.78181	0.434326	1
T16G1.5	49.65	0.173173	0.278454	0.621909	0.534002	1
T16G1.18	10.5965	-0.0154442	0.531422	-0.0290621	0.976815	1
pqn-68	16.6768	-0.14341	0.338259	-0.423965	0.671591	1
eif-3.K	163.716	-0.0966478	0.17098	-0.565256	0.571899	1
mpst-7	73.7484	-0.270993	0.257743	-1.05141	0.293072	1
R186.1	208.096	0.00735806	0.243976	0.030159	0.97594	1
srd-35	7.49975	-0.54999	0.554481	-0.9919	0.321246	1
R186.3	281.548	-0.121325	0.130721	-0.928118	0.353346	1
R186.8	21.8543	0.0211435	0.37521	0.056351	0.955062	1
lin-46	23.6924	-0.453638	0.320732	-1.41438	0.157249	1
R186.7	134.823	-0.031323	0.246282	-0.127183	0.898795	1
F15B9.8	4.04127	0.508231	0.750976	0.676761	0.498558	1
F15B9.11	11.6351	-0.148793	0.370519	-0.401581	0.687993	1
dsl-7	15.1044	-0.0451603	0.432715	-0.104365	0.91688	1
far-5	1328.32	-0.0235423	0.25062	-0.0939362	0.92516	1
far-3	41388.4	-0.743659	0.250344	-2.97055	0.00297269	0.569325
far-4	230.072	-0.311747	0.211302	-1.47537	0.140114	1
inft-2	275.151	-0.00435162	0.244601	-0.0177907	0.985806	1
F15B9.10	291.253	-0.0841914	0.21925	-0.383998	0.70098	1
try-10	128.143	-0.186354	0.348268	-0.535086	0.59259	1
F15B9.6	1282.04	-0.458017	0.187298	-2.44539	0.0144695	0.99365
fmi-1	156.477	0.329253	0.329708	0.998621	0.317978	1
lap-2	1698.46	0.311828	0.156486	1.99269	0.0462952	1
W07G4.5	891.439	-0.11405	0.159314	-0.715883	0.474064	1
C34B4.3	53.8015	0.42939	0.30205	1.42159	0.155146	1
C34B4.4	14.093	-0.113936	0.41622	-0.273741	0.784284	1
lurp-4	57.0546	-0.697121	0.29327	-2.37706	0.0174513	1
C34B4.5	6.01961	0.180872	0.636021	0.284381	0.776119	1
max-1	118.312	0.142437	0.207913	0.68508	0.493294	1
acly-2	787.278	0.0419247	0.221006	0.189699	0.849545	1
eat-6	3436.8	0.0822007	0.223762	0.367358	0.713352	1
B0365.9	173.436	-0.112025	0.28114	-0.398466	0.690287	1
clec-225	355.676	-0.326339	0.347008	-0.940434	0.346995	1
clec-41	24902.5	0.10422	0.3113	0.334791	0.737783	1
dhc-3	49.3261	0.306259	0.449345	0.681567	0.495513	1
F57B1.1	16.4707	-0.490476	0.469565	-1.04453	0.296238	1
F57B1.9	576.974	-0.0360302	0.308603	-0.116753	0.907056	1
col-159	636.459	-0.116703	0.820898	-0.142165	0.88695	1
col-160	10986.2	-0.0694597	0.639464	-0.108622	0.913503	1
F57B1.5	90.3525	-0.218341	0.237951	-0.917587	0.358835	1
F57B1.6	61.0215	-0.114234	0.280432	-0.407348	0.683752	1
dmd-10	24.2822	0.0577334	0.378219	0.152645	0.878678	1
C34D1.4	633.971	0.121108	0.19144	0.632618	0.526983	1
zip-5	187.563	-0.281522	0.239774	-1.17411	0.24035	1
uig-1	193.201	-0.133599	0.133929	-0.997532	0.318506	1
ceh-79	118.367	0.034593	0.157412	0.219761	0.826058	1
C26E1.2	386.841	0.0385171	0.144438	0.266669	0.789724	1
col-161	7.5197	0.82796	0.814667	1.01632	0.309478	1
srh-15	7.63588	0.183336	0.550192	0.333221	0.738967	1
C50B6.7	733.193	-0.253258	0.36332	-0.697066	0.485762	1
nhr-129	23.5922	-0.0266453	0.298589	-0.0892374	0.928893	1
nhr-168	19.6374	-0.235207	0.332538	-0.70731	0.479374	1
twk-43	152.616	0.23619	0.189887	1.24385	0.213555	1
F32H5.1	2046.15	0.036877	0.164473	0.224213	0.822591	1
F32H5.3	847.753	-0.227764	0.234667	-0.970586	0.331754	1
F32H5.4	26.8779	0.123031	0.300791	0.409024	0.682522	1
srx-125	34.0945	-0.121746	0.345487	-0.352388	0.724547	1
tag-260	927.852	0.120593	0.20781	0.580304	0.561709	1
cpz-2	6778.86	-0.220965	0.161688	-1.36661	0.171748	1
gcy-34	8.54731	0.269256	0.549003	0.490445	0.623819	1
somi-1	145.223	0.0655348	0.174348	0.375885	0.707002	1
cutl-1	12.3633	0.161683	0.472239	0.342376	0.732068	1
F53F1.2	77.2078	-0.222673	0.280118	-0.794927	0.426656	1
F53F1.3	84.0549	-0.12029	0.184463	-0.65211	0.51433	1
F53F1.4	127.648	-0.0651402	0.7133	-0.0913223	0.927237	1
cut-2	17.235	1.22946	0.881731	1.39437	0.163206	1
srv-8	7.45827	-0.45426	0.628523	-0.722742	0.469838	1
srd-18	6.39365	-0.13248	0.600872	-0.22048	0.825497	1
srd-17	3.75228	-0.0137297	0.75033	-0.0182982	0.985401	1
col-162	3.06774	1.2346	0.861516	1.43305	NA	NA
Y2H9A.6	292.227	0.847304	0.357123	2.37258	0.0176642	1
Y2H9A.4	162.085	0.0398341	0.191261	0.208271	0.835017	1
lurp-2	11.5499	0.47293	0.421185	1.12286	0.261499	1
lurp-3	6.6694	0.303473	0.554129	0.547657	0.583927	1
F25H9.2	86.8416	0.0601381	0.203439	0.295607	0.76753	1
bath-39	108.768	-0.229793	0.271135	-0.847521	0.396705	1
frm-10	4351.02	0.0154521	0.202513	0.0763015	0.939179	1
F25H9.7	85.1615	-0.131494	0.300102	-0.438163	0.661268	1
T10G3.1	234.798	0.20858	0.154983	1.34583	0.178359	1
T10G3.8	28.8848	0.131262	0.279231	0.470083	0.638296	1
T10G3.4	7.30947	-0.991848	0.595442	-1.66573	0.0957666	1
T10G3.3	222.119	-0.177767	0.231294	-0.768576	0.442145	1
eea-1	489.247	0.0450915	0.17009	0.265104	0.79093	1
gut-2	120.64	-0.0749709	0.319736	-0.234478	0.814614	1
R11G10.2	5.27271	0.375919	0.636857	0.590272	0.555008	1
ttr-44	379.446	-0.15164	0.124698	-1.21606	0.223962	1
frpr-5	50.0051	0.154564	0.213707	0.723253	0.469525	1
C56A3.6	464.333	-0.102076	0.128866	-0.792114	0.428294	1
cav-2	144.943	-0.495266	0.255865	-1.93565	0.0529104	1
C50B8.1	368.513	0.570034	0.169428	3.36445	0.000766963	0.244934
C50B8.6	86.3814	-0.229691	0.214718	-1.06974	0.284737	1
C50B8.5	480.852	-0.0803942	0.306284	-0.262483	0.792949	1
F53F4.1	10.1354	0.283233	0.444278	0.637513	0.523791	1
fmo-4	575.002	-0.00782581	0.123915	-0.0631545	0.949644	1
F53F4.13	3840.43	-0.123276	0.196925	-0.626008	0.53131	1
F53F4.8	87.6695	-0.0689604	0.316001	-0.218229	0.827251	1
F53F4.15	7.78321	0.191221	0.502241	0.380736	0.703399	1
F53F4.10	181.85	-0.0998914	0.185706	-0.5379	0.590646	1
H37A05.2	25.6008	-0.478219	0.373703	-1.27968	0.200659	1
H37A05.4	8.15171	-0.010478	0.638925	-0.0163994	0.986916	1
lpin-1	1427.67	0.175696	0.114706	1.53171	0.125594	1
letm-1	432.158	0.0179081	0.198447	0.0902416	0.928095	1
rde-12	220.102	0.356341	0.21985	1.62083	0.105054	1
F58G11.4	17.7074	0.354665	0.362484	0.978428	0.327863	1
T01D3.3	20.4614	-0.233445	0.442924	-0.527054	0.598156	1
T01D3.6	14911.6	0.128378	0.253559	0.506307	0.612641	1
scl-16	6.57243	-0.460651	0.654528	-0.703791	0.481563	1
F35E12.2	43.9439	-0.537781	0.5978	-0.8996	0.368333	1
F35E12.11	9.95116	-0.184374	0.807932	-0.228204	0.819487	1
fbxa-181	13.8492	0.232815	0.792811	0.293658	0.769019	1
dct-17	695.44	-0.386436	0.236786	-1.63201	0.102678	1
F35E12.4	200.209	-0.139136	0.240078	-0.579545	0.562221	1
F35E12.6	10149.4	-0.293958	0.206507	-1.42348	0.154596	1
F35E12.9	569.794	0.10348	0.305345	0.338897	0.734688	1
F35E12.10	946.377	-0.167613	0.134084	-1.25006	0.211277	1
F35E12.8	2061.93	-0.446666	0.297392	-1.50194	0.133112	1
F20G2.1	21.9597	-0.0965739	0.271753	-0.355374	0.722309	1
F20G2.2	228.101	-0.267303	0.190193	-1.40543	0.159894	1
F20G2.7	34.5767	0.0540108	0.20623	0.261896	0.793402	1
F20G2.3	691.537	-0.0220984	0.280952	-0.0786553	0.937307	1
F20G2.5	1574.15	0.0204839	0.355092	0.0576863	0.953998	1
F53C11.1	2770.15	-0.110002	0.223589	-0.491985	0.62273	1
F53C11.9	1160.81	-0.215233	0.329069	-0.654067	0.513069	1
F53C11.3	5670.66	-0.087712	0.200722	-0.436983	0.662124	1
F53C11.5	1021.91	0.170969	0.227944	0.750051	0.453224	1
swan-2	182.368	0.183222	0.189675	0.96598	0.334054	1
swan-1	79.8176	-0.0402725	0.237563	-0.169523	0.865385	1
hpo-31	86.5896	0.0202785	0.208686	0.0971724	0.92259	1
nrf-5	2549.57	0.164153	0.167631	0.97925	0.327457	1
srx-129	7.30524	-0.535691	0.48235	-1.11059	0.266747	1
srx-128	5.67335	-0.173858	0.530203	-0.327908	0.742981	1
srx-130	6.43967	0.107497	0.663791	0.161944	0.87135	1
ttr-21	2351.44	-0.157231	0.259714	-0.605401	0.544913	1
F09F3.8	1010.09	0.721328	0.309107	2.33359	0.0196174	1
cpt-5	844.68	-0.165824	0.215266	-0.770319	0.44111	1
lbp-7	140.054	0.244897	0.249402	0.981936	0.326131	1
srsx-19	6.93727	0.126089	0.591643	0.213117	0.831236	1
spp-12	5293.61	-0.830436	0.306593	-2.70859	0.00675691	0.803635
lbp-8	108.482	0.352137	0.343374	1.02552	0.305118	1
sptl-3	746.752	0.12546	0.197578	0.634989	0.525435	1
cyp-35C1	2646.72	-0.59671	0.265856	-2.24449	0.0248009	1
oac-3	49.2126	-0.28738	0.298926	-0.961373	0.336365	1
stdh-1	806.188	-0.36448	0.215448	-1.69173	0.090698	1
C06B3.6	962.592	0.121999	0.20734	0.588401	0.556263	1
C06B3.7	159.48	0.0510576	0.241823	0.211136	0.832781	1
gcy-32	16.8809	-0.192619	0.456158	-0.422263	0.672833	1
srxa-12	13.9953	1.03433	0.556954	1.85711	0.0632952	1
srxa-13	5.513	-0.12321	0.671912	-0.183373	0.854506	1
R10D12.1	278.561	0.0226855	0.179683	0.126253	0.899532	1
R10D12.19	5.21594	0.0758897	0.736752	0.103006	0.917958	1
R10D12.6	11.4903	-0.666388	0.418563	-1.59209	0.111365	1
R10D12.7	33.4641	-0.167361	0.37827	-0.442438	0.658172	1
R10D12.8	133.952	0.0205198	0.227969	0.0900112	0.928278	1
swt-6	1848.95	-0.174374	0.222746	-0.782838	0.433722	1
srh-24	14.8493	-0.0670954	0.660657	-0.101559	0.919107	1
hpo-17	34.7192	0.0360016	0.30467	0.118166	0.905936	1
T26F2.3	427.318	0.749622	0.378796	1.97896	0.0478205	1
T26F2.2	113.005	0.38265	0.277234	1.38024	0.167512	1
ric-7	321.64	0.0502983	0.165785	0.303395	0.761589	1
F58E10.7	765.558	0.00804168	0.245072	0.0328136	0.973823	1
ddx-17	1757.13	-0.0251073	0.119881	-0.209436	0.834108	1
mtl-2	16955.8	-0.0953189	0.575008	-0.16577	0.868338	1
T08G5.1	87.2184	0.126449	0.403079	0.313708	0.753743	1
T08G5.15	20.8339	0.0274067	0.375236	0.0730387	0.941775	1
ins-10	179.09	-0.517959	0.406448	-1.27435	0.202538	1
vps-39	268.8	0.0380298	0.251739	0.151068	0.879922	1
D1086.11	199.142	0.140959	0.627634	0.224588	0.8223	1
D1086.6	119.818	0.00937426	0.749523	0.012507	0.990021	1
D1086.10	15680.9	0.225441	0.653482	0.344984	0.730106	1
D1086.7	4398.47	-0.170012	0.705153	-0.2411	0.809478	1
D1086.18	128.211	-0.0178387	0.478223	-0.0373021	0.970244	1
D1086.19	4.77209	0.204006	0.684404	0.298078	0.765643	1
D1086.3	22180.8	-0.108233	0.272003	-0.397909	0.690697	1
D1086.8	210.337	-0.0827865	0.138069	-0.599604	0.54877	1
D1086.2	592.304	-0.282898	0.24153	-1.17128	0.241488	1
D1086.1	4059.69	-0.193566	0.15662	-1.2359	0.216496	1
D1086.12	2798.39	0.0246172	0.172618	0.142611	0.886597	1
D1086.9	39.5954	-1.16375	0.766957	-1.51737	0.129174	1
H39E23.3	125.981	-0.642444	0.476904	-1.34711	0.177944	1
H39E23.2	43.0447	-0.75896	0.332779	-2.28067	0.0225679	1
par-1	1263.42	0.322446	0.215973	1.49299	0.13544	1
T02B5.1	869.932	0.426382	0.29812	1.43024	0.152649	1
ZC376.3	905.01	0.127246	0.181388	0.701513	0.482983	1
ceh-74	28.7252	0.41518	0.277291	1.49727	0.134323	1
atfs-1	703.828	-0.0604187	0.155737	-0.387952	0.698051	1
nep-21	91.6319	0.0349386	0.187036	0.186802	0.851816	1
K02E11.3	184.951	-0.179466	0.225246	-0.796753	0.425594	1
K02E11.4	91.9368	0.0515025	0.231836	0.22215	0.824197	1
K02E11.6	131.863	-0.0440058	0.236343	-0.186195	0.852292	1
K02E11.5	66.5691	-0.329979	0.250542	-1.31706	0.187818	1
K02E11.7	367.903	-0.232524	0.294411	-0.789795	0.429648	1
F40G12.2	7.43144	0.217229	0.477967	0.454485	0.64948	1
F40G12.5	47.5583	-0.0727851	0.523576	-0.139016	0.889438	1
F40G12.6	17.3441	-0.225471	0.32356	-0.696845	0.4859	1
F40G12.11	6.79876	0.136757	0.691444	0.197784	0.843214	1
F14D7.5	40.8861	0.141151	0.360066	0.392015	0.695047	1
F14D7.6	173.244	-0.212892	0.209366	-1.01684	0.30923	1
F14D7.7	65.6399	-0.260572	0.334508	-0.77897	0.435997	1
F14D7.10	50.9587	-0.530938	0.378991	-1.40093	0.161236	1
F14D7.8	10.2718	0.112037	0.552976	0.202608	0.839442	1
F47B8.2	245.707	-0.334409	0.222606	-1.50224	0.133035	1
F47B8.3	335.285	-0.104741	0.221798	-0.472233	0.63676	1
F47B8.4	911.181	-0.236908	0.314036	-0.754398	0.45061	1
pepm-1	16.6811	-0.138607	0.435496	-0.318273	0.750278	1
F47B8.8	446.804	-0.103091	0.337611	-0.305354	0.760097	1
srm-4	8.62758	0.0952147	0.558256	0.170557	0.864572	1
srm-5	4.78394	0.0104429	0.649007	0.0160905	0.987162	1
cept-2	17.0656	-0.638765	0.411402	-1.55266	0.120505	1
vha-13	4045.67	0.047747	0.158255	0.301709	0.762874	1
Y49A3A.4	29.7769	-0.085069	0.303723	-0.280088	0.77941	1
unc-39	8.44987	0.669044	0.57952	1.15448	0.248303	1
F56A12.2	10.9623	0.486525	0.465162	1.04593	0.295596	1
gnrr-2	464.484	-0.0964939	0.162439	-0.594032	0.552491	1
C15H11.16	133.074	-0.0232312	0.27638	-0.0840553	0.933012	1
C15H11.12	11.6446	-0.397289	0.563522	-0.705012	0.480803	1
nxf-1	102.412	0.172439	0.278678	0.618774	0.536065	1
C15H11.11	26.3358	-0.179624	0.324147	-0.554143	0.579481	1
dhs-22	2105.03	-0.0884191	0.131377	-0.67302	0.500935	1
rrbs-1	119.521	-0.439301	0.256849	-1.71034	0.0872023	1
F23B12.4	191.169	-0.0306002	0.118154	-0.258985	0.795646	1
dlat-1	997.986	-0.0382052	0.138182	-0.276485	0.782176	1
fntb-1	710.711	0.103593	0.157607	0.657284	0.510998	1
F23B12.7	302.049	0.198669	0.217011	0.915478	0.359941	1
F08H9.3	23.457	-0.33962	0.538733	-0.630406	0.528429	1
F08H9.4	8.14815	-0.329465	0.556953	-0.591549	0.554152	1
srz-97	9.24507	-0.56778	0.528972	-1.07337	0.283107	1
clec-57	476.297	-0.0515838	0.332214	-0.155273	0.876606	1
clec-227	123.196	0.00357669	0.328303	0.0108945	0.991308	1
clec-56	2029.93	-0.154574	0.287464	-0.537716	0.590773	1
clec-54	1790.23	0.0629335	0.333573	0.188665	0.850356	1
clec-55	102.257	-0.229156	0.381214	-0.601121	0.547759	1
R02D5.3	113.167	0.131169	0.258514	0.507398	0.611876	1
R02D5.1	30.7172	-0.1258	0.316185	-0.397869	0.690727	1
ril-1	870.998	-0.191869	0.185986	-1.03163	0.302246	1
C53A5.13	915.232	0.0384862	0.262797	0.146449	0.883567	1
C53A5.11	20.5056	1.69599	0.676852	2.50571	0.0122208	0.978913
gar-3	45.6403	-0.173458	0.318149	-0.545211	0.585608	1
pes-9	1888.92	-0.117003	0.145135	-0.806166	0.420147	1
R11H6.2	1057.32	0.0462327	0.133525	0.346247	0.729157	1
glb-22	13.8796	-0.00066134	0.379111	-0.00174445	0.998608	1
R11H6.4	253.407	-0.0353004	0.383555	-0.0920349	0.92667	1
hot-1	38.6951	0.307338	0.230088	1.33574	0.181633	1
F43D2.6	1205.22	0.0448579	0.291344	0.153969	0.877634	1
F43D2.3	9.83131	0.0346259	0.469514	0.0737483	0.941211	1
F43D2.2	3.28758	0.895062	0.881966	1.01485	0.310178	1
F43D2.7	294.651	0.0243812	0.252232	0.0966618	0.922995	1
pmp-3	316.332	0.082907	0.183593	0.45158	0.651571	1
C54G10.4	693.502	0.0810253	0.239447	0.338385	0.735073	1
srh-17	9.02495	0.010811	0.509455	0.0212207	0.98307	1
C47E8.9	14.8147	-0.165299	0.429925	-0.384483	0.70062	1
C47E8.3	24.0312	0.266795	0.337098	0.791447	0.428683	1
daf-21	10535.9	-0.0437047	0.134832	-0.324141	0.745831	1
unc-112	716.351	0.262017	0.175959	1.48908	0.136465	1
Y50E8A.1	37.7428	0.228666	0.360907	0.633587	0.526351	1
oig-3	27.9211	-0.117547	0.371642	-0.316292	0.751781	1
rin-1	719.054	0.16407	0.208028	0.78869	0.430293	1
W06A7.2	92.5457	-0.030351	0.191237	-0.158709	0.873898	1
W06A7.4	272.071	0.0305793	0.212568	0.143856	0.885614	1
ret-1	3420.96	0.219383	0.196626	1.11574	0.264535	1
npr-13	17.6324	0.170305	0.341646	0.498485	0.618143	1
ZC412.4	89.5708	0.203736	0.498886	0.408382	0.682993	1
mpst-3	928.605	-0.119498	0.135926	-0.879146	0.379322	1
H12D21.6	4.471	0.704405	0.683414	1.03071	0.302675	1
H12D21.10	322.061	0.130535	0.176553	0.739355	0.459692	1
H12D21.9	71.5621	0.199277	0.222581	0.8953	0.370627	1
W09D12.1	2349.97	0.0269128	0.148203	0.181594	0.855901	1
C30G7.2	37.1636	-0.0559573	0.311963	-0.179372	0.857646	1
C30G7.4	462.646	-0.323669	0.774445	-0.417937	0.675993	1
hil-1	305.471	-0.475253	0.194636	-2.44175	0.0146161	0.99365
F02D8.5	62.0916	-0.648009	0.285885	-2.26668	0.0234099	1
xbx-1	18.0848	0.00219503	0.448486	0.00489431	0.996095	1
T01C3.3	34.5479	1.08905	0.894441	1.21757	0.223387	1
fil-1	128.227	-0.083992	0.281679	-0.298184	0.765563	1
T01C3.13	7.33351	-0.32997	0.717171	-0.460099	0.645445	1
T01C3.11	88.5892	-0.201487	0.298713	-0.674519	0.499981	1
rps-16	2042.14	-0.297258	0.215729	-1.37792	0.168227	1
mut-15	468.675	0.0135976	0.27946	0.0486567	0.961193	1
nmr-2	32.0636	0.391152	0.357366	1.09454	0.273719	1
F14H8.2	4.69844	0.229369	0.649479	0.353159	0.723969	1
F14H8.4	17.8463	-0.297633	0.425738	-0.699099	0.48449	1
sdc-3	186.144	0.230451	0.252365	0.913167	0.361155	1
fbxa-82	97.9626	-0.305904	0.255367	-1.1979	0.230957	1
C25D7.5	80.3276	-0.143998	0.21666	-0.664625	0.506291	1
rap-2	58.9618	0.0180524	0.263716	0.0684537	0.945424	1
otub-1	238.129	-0.0400944	0.155397	-0.258012	0.796398	1
C25D7.10	116.683	0.0320882	0.174054	0.184358	0.853733	1
dnj-3	26.4364	-0.0217454	0.274769	-0.0791405	0.936921	1
C01G10.10	120.582	0.127641	0.214088	0.596208	0.551036	1
C01G10.9	285.151	-0.0836677	0.20495	-0.408235	0.683101	1
C01G10.7	62.754	0.0106938	0.266697	0.0400971	0.968016	1
C01G10.15	7.16207	0.0237459	0.655621	0.0362189	0.971108	1
C01G10.6	21.724	-0.551481	0.66534	-0.828871	0.407177	1
C01G10.5	324.404	-0.618386	0.580758	-1.06479	0.286971	1
C01G10.4	75.0548	0.0371202	0.597261	0.0621506	0.950443	1
C01G10.17	186.658	-0.440308	0.482167	-0.913186	0.361145	1
T01G5.7	1.91891	0.0530686	0.894313	0.05934	0.952681	1
T01G5.1	25.3776	0.700408	0.357153	1.96108	0.0498692	1
ugt-30	124.984	0.096368	0.247643	0.389141	0.697172	1
K08F9.1	62.0093	-0.208044	0.263093	-0.790761	0.429084	1
K08F9.3	84.0127	0.483293	0.382638	1.26306	0.206569	1
T09F5.20	6.96755	1.18435	0.70429	1.68163	0.0926409	1
T09F5.1	48.0855	0.6625	0.417575	1.58654	0.112617	1
clec-47	727.176	-0.240022	0.230448	-1.04154	0.297623	1
fbxa-84	147.878	0.039558	0.292893	0.13506	0.892565	1
Y75B12B.3	77.5875	-0.45565	0.329123	-1.38444	0.166225	1
cyn-7	2666.38	-0.26727	0.195826	-1.36483	0.172306	1
bath-36	46.4954	0.0335709	0.307572	0.109148	0.913085	1
cyn-3	409.5	-0.294899	0.19449	-1.51627	0.12945	1
plc-2	837.131	0.261551	0.187555	1.39453	0.163158	1
sri-26	4.43621	-0.625668	0.714409	-0.875785	0.381147	1
srw-15	20.3534	0.10789	0.380012	0.283912	0.776478	1
srw-12	4.03233	1.3247	0.78732	1.68254	0.0924636	1
chil-12	80.7844	-0.00529193	0.322557	-0.0164062	0.98691	1
kin-30	36.4263	-0.186131	0.32461	-0.573398	0.566375	1
M01B2.10	48.5842	-0.116468	0.22473	-0.518256	0.60428	1
M01B2.13	446.015	0.304683	0.328849	0.926514	0.354179	1
srw-19	5.16818	-0.0190622	0.589016	-0.0323629	0.974183	1
srx-51	22.8951	-0.206134	0.337423	-0.610906	0.541262	1
cyp-34A2	1182.59	0.0533741	0.213583	0.249898	0.802666	1
cpr-3	6767.44	-0.184236	0.222228	-0.82904	0.407082	1
ZK1037.6	80.3502	0.249125	0.50068	0.497574	0.618785	1
clec-230	4.49483	0.578714	0.874118	0.662055	0.507936	1
srx-58	105.521	-0.258645	0.225873	-1.14509	0.252171	1
C29F3.7	2400.9	-0.342009	0.15896	-2.15154	0.0314334	1
dhs-23	66.6997	-0.680833	0.313255	-2.17341	0.0297492	1
srh-170	9.04356	0.124396	0.425627	0.292266	0.770084	1
cyb-3	162.775	1.17943	0.592327	1.99118	0.0464615	1
fbxa-199	15.6432	0.22074	0.396363	0.556913	0.577587	1
T06E6.15	6.61877	0.689458	0.538612	1.28006	0.200522	1
fbxa-135	92.6185	0.145696	0.274055	0.531632	0.594981	1
T06E6.10	399.168	0.0577223	0.304988	0.189261	0.849888	1
fbxa-104	7.04996	-0.32373	0.476211	-0.679803	0.496629	1
fbxa-209	159.47	-0.245633	0.214659	-1.1443	0.2525	1
T26H5.8	112.775	0.254237	0.303204	0.838504	0.401748	1
str-117	29.8962	0.213095	0.457321	0.465963	0.641242	1
T26H5.9	904.198	-0.223113	0.348917	-0.639443	0.522534	1
srh-239	47.366	0.42232	0.404421	1.04426	0.296365	1
T26H5.14	299.559	0.155311	0.374388	0.41484	0.678259	1
srw-33	34.641	0.319775	0.407031	0.785629	0.432085	1
pqn-71	6.10694	-0.523441	0.873205	-0.599448	0.548874	1
nhr-150	16.979	-0.742482	0.380989	-1.94883	0.0513158	1
nhr-151	86.8174	-0.121674	0.198577	-0.612732	0.540053	1
str-264	19.3551	0.355704	0.363078	0.97969	0.327239	1
C06B8.7	294.171	0.430008	0.236709	1.81661	0.0692763	1
rpl-38	490.967	-0.482201	0.257007	-1.87622	0.0606253	1
lgc-31	24.9104	-0.158956	0.279285	-0.569154	0.569252	1
F21A3.3	77.4406	-0.0721119	0.169653	-0.425056	0.670796	1
F21A3.11	3186.19	-0.057664	0.149816	-0.384898	0.700313	1
acr-18	71.8813	-0.121435	0.251271	-0.483284	0.628894	1
acs-2	447.669	-0.115279	0.489559	-0.235476	0.81384	1
lsm-5	158.846	-0.296521	0.274554	-1.08001	0.280138	1
F28F8.5	95.3109	-0.091789	0.19208	-0.477868	0.632744	1
atx-3	169.018	-0.140675	0.147104	-0.956295	0.338923	1
F28F8.9	20.7349	-0.82627	0.350623	-2.35658	0.0184442	1
F28F8.7	15.6358	0.597003	0.402229	1.48424	0.137746	1
str-12	7.82374	-0.29637	0.606783	-0.488429	0.625246	1
F53E4.1	322.373	0.138717	0.186018	0.745717	0.455838	1
nhr-198	14.8315	0.0895704	0.388866	0.230338	0.817829	1
nhr-53	21.4956	-0.0620063	0.310347	-0.199797	0.84164	1
twk-34	29.6629	-0.0275502	0.253016	-0.108887	0.913292	1
Y6E2A.4	67.0153	-0.277912	0.280453	-0.99094	0.321715	1
Y6E2A.5	54.5315	0.097545	0.374472	0.260487	0.794488	1
Y6E2A.7	8.13614	1.3367	0.674913	1.98055	0.0476417	1
str-19	6.25902	0.107062	0.539875	0.198309	0.842803	1
haf-3	196.504	0.0692661	0.193932	0.357166	0.720967	1
srd-27	67.3737	-0.252749	0.311439	-0.811552	0.417049	1
srsx-36	71.507	0.69864	0.2819	2.47832	0.0132001	0.985558
fbxa-69	637.716	0.0473327	0.18484	0.256074	0.797893	1
F54B8.4	73.1778	-0.25118	0.278193	-0.902897	0.36658	1
nhr-102	47.1118	0.00596642	0.247942	0.0240638	0.980802	1
nhr-84	65.2936	0.0272188	0.198013	0.137459	0.890668	1
oac-42	4.07129	0.098435	0.637868	0.154319	0.877358	1
cgt-1	40.7376	0.0593252	0.2961	0.200355	0.841203	1
nhr-213	19.9213	-0.462862	0.330661	-1.39981	0.161571	1
F35E8.2	6.78205	-0.239845	0.431509	-0.555828	0.578328	1
gst-38	207.065	-0.356304	0.347001	-1.02681	0.30451	1
F35E8.10	174.874	-1.00471	0.554244	-1.81276	0.0698685	1
cdr-1	342.076	0.267824	0.263817	1.01519	0.310014	1
nhr-108	85.5675	-0.072773	0.262765	-0.27695	0.781818	1
F35E8.13	26.2499	-0.751327	0.55947	-1.34293	0.179296	1
pzf-1	11.423	0.898117	0.900215	0.99767	0.31844	1
F36G9.3	268.139	0.262586	0.239632	1.09579	0.273172	1
F36G9.4	10.1912	0.169837	0.391203	0.434139	0.664187	1
sri-1	13.7789	0.259809	0.50813	0.511304	0.609138	1
F36G9.7	332.835	-0.227903	0.303453	-0.751031	0.452634	1
oac-20	197.197	0.456609	0.283354	1.61144	0.107083	1
fbxa-99	143.135	0.00998786	0.255704	0.0390603	0.968842	1
nhr-50	448.88	0.341911	0.211093	1.61971	0.105294	1
nhr-63	35.0486	0.10307	0.346587	0.297386	0.766172	1
T10C6.6	418.235	-0.000961307	0.104761	-0.00917618	0.992679	1
T10C6.7	8.64565	0.371493	0.782496	0.474754	0.634962	1
T10C6.10	12.9007	0.794756	0.824839	0.963529	0.335282	1
his-4	9.21089	0.319731	0.499755	0.639776	0.522318	1
his-3	36.0868	0.196131	0.322164	0.608794	0.542661	1
his-2	57.6402	0.365306	0.496598	0.735617	0.461964	1
his-1	106.175	0.464594	0.333302	1.39391	0.163344	1
linc-61	26.3224	-0.0737292	0.380392	-0.193824	0.846313	1
ZK285.2	6.46945	-0.104318	0.692621	-0.150613	0.880281	1
F14H3.3	2.89826	0.458728	0.851844	0.538512	0.590224	1
[truncated: 8,353 more rows]

## Sheet: N2malesvctrl.7.1
	baseMean	log2FoldChange	lfcSE	stat	pvalue	padj
B0348.9	11.3296	0.58154	0.406583	1.43031	0.152627	0.640874
egl-8	787.026	-0.224502	0.181259	-1.23857	0.215505	0.689889
cyp-29A3	252.517	0.49777	0.274932	1.81052	0.0702152	0.547687
rps-27	634.644	0.288733	0.281755	1.02477	0.305472	0.754515
W03F9.2	19.6524	0.24501	0.369525	0.663041	0.507304	0.859516
W03F9.11	31.4208	-0.307712	0.257781	-1.1937	0.232597	0.706882
W03F9.9	119.67	0.191998	0.244166	0.78634	0.431669	0.822168
W03F9.4	83.3131	0.22806	0.283897	0.803319	0.42179	0.815051
Y108G3AL.3	46.6104	0.12524	0.282885	0.442726	0.657964	0.911701
Y108G3AL.2	49.0789	0.166011	0.292878	0.566829	0.570831	0.883238
trpp-1	62.1578	0.097153	0.185247	0.524451	0.599965	0.890898
lec-12	392.376	-0.0358159	0.112863	-0.31734	0.750986	0.939441
DC2.5	1036.7	0.269622	0.205389	1.31274	0.189271	0.667377
srh-77	6.41837	0.50982	0.507226	1.00511	0.314842	0.759529
R02C2.7	67.9929	-0.186157	0.53989	-0.344806	0.73024	0.936102
oac-39	4.60517	-1.78008	0.618251	-2.87922	0.00398661	0.197278
nhr-204	76.3809	0.017761	0.197616	0.0898763	0.928385	0.980266
lgc-26	112.203	0.00734525	0.716059	0.0102579	0.991816	0.999953
npr-5	61.6159	-0.371932	0.405716	-0.916728	0.359285	0.780697
F33E11.3	50.2017	-0.0687977	0.391376	-0.175784	0.860463	0.964446
abt-4	660.859	-0.301183	0.27519	-1.09445	0.273757	0.738569
dmd-8	16.5781	-0.503383	0.44262	-1.13728	0.255422	0.722523
atg-9	84.8082	-0.392429	0.39646	-0.989831	0.322257	0.763238
T22H9.1	53.6783	0.155201	0.278199	0.557878	0.576928	0.885274
ZK6.8	169.118	-0.676506	0.252008	-2.68446	0.00726462	0.258181
lipl-5	38877.5	-0.248376	0.27094	-0.916721	0.359289	0.780697
ZK6.6	53.1563	0.206153	0.371224	0.555333	0.578667	0.885554
dod-19	70199.3	-0.121187	0.271273	-0.446732	0.655068	0.910813
ZK6.11	36461.9	-0.0964657	0.262838	-0.367016	0.713607	0.931327
Y39D8A.1	178.879	-0.0920016	0.228654	-0.402362	0.687417	0.921132
B0554.5	81.0927	0.204297	0.38991	0.523958	0.600308	0.890898
srh-35	6.22625	-0.0649099	0.638201	-0.101708	0.918989	0.978098
M02H5.8	1223.06	0.44075	0.394722	1.11661	0.264162	0.728522
nhr-123	30.8549	0.198827	0.411463	0.483219	0.62894	0.903536
nhr-98	72.361	0.137307	0.229441	0.59844	0.549546	0.873295
nhr-203	140.401	-0.0961452	0.135693	-0.70855	0.478604	0.844452
nhr-202	94.0908	-0.132293	0.206396	-0.640967	0.521544	0.864364
nhr-201	52.9976	-0.215855	0.239552	-0.901077	0.367547	0.784884
nhr-99	167.249	0.0496636	0.29723	0.167088	0.8673	0.965006
nhr-55	289.862	0.159355	0.176723	0.901719	0.367206	0.784771
nhr-130	118.867	-0.0993164	0.176492	-0.562725	0.573622	0.88442
nhr-212	258.645	-0.0181856	0.171222	-0.106211	0.915415	0.977413
nhr-211	55.8817	0.187755	0.202177	0.928665	0.353063	0.777385
nhr-106	304.002	0.308515	0.229568	1.3439	0.178982	0.662931
nhr-131	380.124	0.214186	0.240677	0.889932	0.373502	0.79012
pqn-60	480.229	0.574759	0.397278	1.44674	0.147969	0.63571
nhr-210	129.531	-0.155859	0.145377	-1.0721	0.283674	0.741833
lipl-3	185.575	0.893073	0.456218	1.95756	0.0502822	0.513103
nhr-58	128.15	0.405838	0.188366	2.15452	0.0311994	0.45768
nhr-132	390.111	-0.115674	0.174663	-0.66227	0.507798	0.859939
C14C6.5	2449.31	0.169083	0.447432	0.377896	0.705508	0.927005
C14C6.2	1140.89	0.271887	0.222617	1.22132	0.221965	0.69625
pqn-97	3.54719	-0.100793	0.669264	-0.150603	0.880289	0.969172
nhr-90	425.833	0.108326	0.20293	0.533808	0.593474	0.888365
nhr-250	8.37179	0.706713	0.400486	1.76464	0.0776244	0.561785
F48G7.13	43.522	-0.435273	0.253845	-1.71472	0.0863963	0.573039
F48G7.4	32.9773	-0.00127155	0.277172	-0.00458759	0.99634	1
F48G7.7	3.86491	0.225484	0.677187	0.332971	0.739156	0.937514
nhr-83	56.0396	0.0720061	0.298704	0.241062	0.809507	0.95194
F48G7.10	26.1773	-0.0357365	0.305823	-0.116854	0.906976	0.975468
F48G7.2	19.7115	0.55283	0.472052	1.17112	0.24155	0.715626
nhr-190	114.885	-0.0630168	0.21347	-0.295202	0.767839	0.94445
nhr-180	58.1981	0.185558	0.252531	0.734791	0.462467	0.837925
sru-24	6.63385	-0.556587	0.611596	-0.910057	0.362792	0.782645
fbxa-72	108.47	0.788827	0.307489	2.56538	0.0103063	0.297684
F31F4.1	22.7846	0.256264	0.298868	0.857449	0.391197	0.797152
H25P19.1	55.3502	-0.179381	0.25496	-0.703566	0.481703	0.845371
ugt-29	693.623	-0.131239	0.22767	-0.576442	0.564317	0.880797
srx-5	7.52055	0.0475832	0.553504	0.0859671	0.931493	0.980517
fbxb-72	10.602	0.308951	0.472766	0.653498	0.513436	0.860719
icl-1	34141.4	-0.077496	0.337987	-0.229287	0.818646	0.954159
srh-2	131.244	0.252406	0.435713	0.579295	0.56239	0.880049
str-262	35.2028	0.21894	0.317271	0.690075	0.490147	0.849818
srp-1	1962.79	-0.237224	0.291845	-0.812842	0.416309	0.810822
C05E4.15	6.61113	0.376221	0.604981	0.621873	0.534025	0.867046
srp-2	306.603	0.234496	0.20409	1.14898	0.250563	0.718991
R09E12.9	64.9901	1.38194	0.452014	3.0573	0.00223344	0.139146
R13D11.4	70.6228	-0.293393	0.401391	-0.730942	0.464815	0.838375
srbc-12	18.8425	-0.160832	0.393311	-0.408917	0.6826	0.920078
T02B11.3	956.885	-0.126195	0.397838	-0.317201	0.751091	0.939441
T02B11.4	49.5953	-0.256398	0.473076	-0.54198	0.587832	0.886989
T02B11.8	152.453	0.629986	0.422433	1.49133	0.135875	0.621457
T02B11.6	61.0732	0.876319	0.271167	3.23166	0.00123073	0.101826
nas-32	251.096	-0.154314	0.249838	-0.617657	0.536802	0.868284
fmo-5	352.151	0.048829	0.133658	0.365327	0.714867	0.931356
H24K24.4	9.08621	0.252277	0.463066	0.544797	0.585893	0.886052
H24K24.3	553.386	-0.283128	0.164147	-1.72484	0.0845557	0.570434
Y50D4C.6	15.4231	-0.111519	0.456901	-0.244077	0.807171	0.951551
sqv-6	12.0332	-0.283438	0.431047	-0.657557	0.510823	0.860719
Y50D4C.5	8.46621	-0.489877	0.506292	-0.967578	0.333255	0.764588
R09A1.3	82.1414	-0.000853591	0.198186	-0.00430702	0.996564	1
nra-4	859.002	-0.55078	0.193751	-2.84272	0.00447306	0.203234
K10C9.9	9.35487	-0.837469	0.491053	-1.70546	0.0881095	0.573864
K10C9.3	455.807	-0.24509	0.372912	-0.657232	0.511032	0.860719
Y50D4B.6	23.4703	0.230093	0.426171	0.539907	0.589261	0.888034
clec-203	5.86283	0.62391	0.806682	0.773427	0.43927	0.82507
Y50D4B.4	70.8342	1.0159	0.323733	3.13809	0.00170054	0.120459
Y50D4B.3	222.849	0.799451	0.245061	3.26225	0.00110531	0.0960596
Y50D4B.2	12.3348	-0.0634811	0.422463	-0.150264	0.880556	0.969172
W07B8.3	77.739	-0.202238	0.393434	-0.514033	0.607229	0.895363
cpr-5	6904.01	-0.00875384	0.23833	-0.0367299	0.9707	0.99266
W07B8.1	190.679	-0.265154	0.151176	-1.75394	0.0794415	0.56544
linc-128	6.5648	0.231277	0.531852	0.434853	0.663669	0.914005
ptr-16	14.2442	0.581048	0.714161	0.813609	0.415869	0.810822
T21H3.1	8559.2	-0.0751349	0.248767	-0.30203	0.762629	0.942758
F25A2.1	494.227	-0.197491	0.327934	-0.602228	0.547023	0.872416
Y50D4A.4	137.216	-0.337176	0.220247	-1.5309	0.125794	0.611761
Y50D4A.10	16.6977	0.484831	0.418684	1.15799	0.246869	0.717733
madd-2	64.5816	0.118817	0.300605	0.395261	0.692651	0.923218
C39F7.1	30.0474	0.0645454	0.293883	0.219629	0.82616	0.956506
rab-1	1534.61	-0.06782	0.144904	-0.468036	0.639759	0.906473
C39F7.5	76.6355	0.206823	0.212909	0.971413	0.331343	0.764438
pme-5	609.86	-0.433623	0.259717	-1.6696	0.0949985	0.58169
egl-2	20.5532	-0.549008	0.571207	-0.961136	0.336484	0.765479
F16B3.2	36.3623	-0.477612	0.345124	-1.38388	0.166394	0.651187
F16B3.3	5.74992	0.0434099	0.454597	0.0954911	0.923925	0.978362
Y75B7AL.2	28.8797	0.0558054	0.34638	0.161111	0.872006	0.966442
glb-33	111.547	-0.168844	0.298604	-0.565444	0.571772	0.883238
snt-5	119.376	-0.299257	0.23136	-1.29347	0.195848	0.673965
R12A1.3	5.44309	1.84472	0.810502	2.27602	0.0228447	0.410254
ges-1	643.911	-0.474595	0.230118	-2.0624	0.0391699	0.481683
R09B5.11	448.75	-0.1001	0.168773	-0.593101	0.553114	0.874654
cnc-11	16.4447	0.690584	0.495277	1.39434	0.163215	0.648053
cnc-1	94.8444	1.80561	0.615498	2.93358	0.00335078	0.17414
cnc-4	1346.5	0.0918376	0.373289	0.246023	0.805664	0.951143
cnc-3	1088.16	0.681763	0.385275	1.76955	0.0768025	0.559261
cnc-2	1747.35	0.597385	0.356069	1.67772	0.0934009	0.579456
srj-23	6.82768	-0.202654	0.543002	-0.373211	0.708992	0.928621
hacd-1	1012.01	-1.28237	0.286328	-4.47868	7.51076e-06	0.0028769
fpn-1.2	354.179	-0.302156	0.199961	-1.51107	0.13077	0.615476
pqn-54	18.868	-0.561628	0.56309	-0.997403	0.318569	0.762722
tag-304	141.367	-0.219975	0.210715	-1.04395	0.296511	0.749184
unc-60	1379.17	-0.154114	0.14954	-1.03059	0.302735	0.752154
C38C3.4	134.87	0.137268	0.230797	0.594756	0.552006	0.874394
C38C3.10	37.9668	0.455459	0.274886	1.6569	0.0975397	0.586748
sru-27	2.87765	0.061001	0.824979	0.0739425	0.941056	0.982954
nhr-260	3.41967	-1.46753	0.751605	-1.95253	0.0508758	0.513103
oac-31	569.553	-0.0394598	0.236043	-0.167172	0.867235	0.965006
oac-32	99.8783	-0.135584	0.477424	-0.283992	0.776417	0.944578
cdc-25.2	14.8627	0.571889	0.529691	1.07966	0.280292	0.739034
F16B4.7	75.9718	0.274445	0.278661	0.984869	0.324688	0.764012
F16B4.6	8.11309	0.285989	0.388974	0.735238	0.462194	0.837925
F16B4.5	9.405	0.157757	0.428611	0.368066	0.712824	0.931164
F16B4.4	735.318	0.644799	0.312594	2.06274	0.0391376	0.481683
F16B4.2	47.8908	-0.0215765	0.290561	-0.0742581	0.940805	0.982954
nhr-178	78.6427	0.125436	0.217673	0.576258	0.564441	0.880813
nhr-177	251.199	-0.0264937	0.207307	-0.127799	0.898308	0.974439
nhr-179	40.5387	-0.0337114	0.26983	-0.124936	0.900574	0.975451
nhr-117	126.726	0.0499095	0.223718	0.223091	0.823465	0.955489
nhr-110	91.2555	0.197602	0.220306	0.896941	0.36975	0.787764
nhr-237	21.3886	0.620757	0.304745	2.03697	0.041653	0.48968
nhr-238	225.818	0.0666285	0.23049	0.289073	0.772525	0.944578
irld-11	13.3601	0.0662308	0.448837	0.147561	0.882689	0.969673
irld-40	4.82753	-0.354798	0.690078	-0.514141	0.607153	0.895363
K04F1.9	146.477	0.289241	0.391107	0.739545	0.459576	0.837047
gst-21	24.9443	0.178399	0.292659	0.609579	0.542141	0.870219
str-160	5.49782	0.654312	0.537388	1.21758	0.223385	0.69625
srab-25	10.7802	0.553612	0.548812	1.00875	0.313096	0.759162
nhr-256	207.892	0.0128539	0.202803	0.0633812	0.949463	0.985372
ZK697.8	7.10212	-0.11259	0.555634	-0.202633	0.839422	0.959596
clec-204	176.536	-0.233637	0.268534	-0.870046	0.384275	0.793454
clec-205	462.113	0.0401889	0.279249	0.143918	0.885565	0.970582
dhs-13	101.298	-0.640082	0.300774	-2.12811	0.0333277	0.469087
F36H9.4	237.225	0.56893	0.411245	1.38343	0.166532	0.651187
F36H9.5	6.37483	-1.9145	0.650474	-2.94324	0.00324794	0.172029
hsp-16.2	562.643	0.0592806	0.362976	0.163318	0.870268	0.966211
hsp-16.41	1486.27	0.314567	0.425279	0.739673	0.459498	0.837047
srt-42	13.1323	-0.385933	0.575978	-0.670048	0.502827	0.856338
Y46H3A.4	211.066	0.681696	0.392009	1.73898	0.0820386	0.567401
Y46H3A.5	330.644	0.452517	0.695274	0.650847	0.515145	0.861539
mrpl-39	26.7902	0.307301	0.450611	0.681964	0.495262	0.852956
Y32G9B.1	11.6808	0.309951	0.458388	0.676175	0.498929	0.85505
T10B5.8	563.237	-0.350007	0.385235	-0.908555	0.363585	0.782885
T10B5.7	3758.95	0.191015	0.271309	0.704049	0.481402	0.845371
T10B5.4	138.154	0.119896	0.135259	0.886419	0.375392	0.791378
cct-7	479.429	-0.152369	0.212726	-0.716271	0.473824	0.841541
oig-6	33.8298	-0.354868	0.355524	-0.998156	0.318204	0.762722
nphp-2	11.6035	-0.0471895	0.475404	-0.0992619	0.92093	0.978362
srp-3	21.111	-0.802331	0.518325	-1.54793	0.121639	0.607492
T06A1.1	13.1807	0.296646	0.423557	0.70037	0.483697	0.845999
T06A1.5	874.355	0.14694	0.224228	0.655312	0.512267	0.860719
T08B1.4	203.703	-0.307988	0.199605	-1.54299	0.122834	0.610157
T08B1.1	618.28	0.153039	0.149078	1.02657	0.304621	0.753751
tnt-4	94.3315	-0.0890583	0.557673	-0.159696	0.87312	0.966686
alh-5	66.5794	0.0210864	0.275455	0.0765511	0.938981	0.982742
clec-206	5.70864	0	0.87228	0	1	1
F59A7.11	8.55016	-1.44585	0.590929	-2.44675	0.0144152	0.345096
F59A7.2	345.361	-0.154462	0.282734	-0.546314	0.58485	0.886052
F59A7.5	245.559	0.0667673	0.258611	0.258176	0.796271	0.946735
comt-4	1211.31	-0.649568	0.394115	-1.64817	0.0993182	0.587705
comt-5	14.0864	0.821081	0.446441	1.83917	0.0658901	0.544033
comt-3	845.041	0.339162	0.238823	1.42014	0.155566	0.64159
nhr-86	221.594	-0.0958247	0.163677	-0.585449	0.558246	0.877222
Y40B10A.9	120.376	0.115499	0.286573	0.403036	0.686922	0.921132
F22F7.4	38.0018	0.515284	0.473506	1.08823	0.276493	0.738569
ckb-4	386.482	0.0461652	0.191562	0.240994	0.80956	0.95194
F22F7.2	175.665	0.2626	0.168967	1.55415	0.120148	0.606616
F22F7.1	1059.09	-0.326955	0.214181	-1.52653	0.126877	0.611761
F22F7.7	84.5026	0.00976654	0.267464	0.0365153	0.970871	0.99266
srbc-20	8.76956	-0.3313	0.524247	-0.631954	0.527417	0.865252
C45H4.14	2.83603	-0.403322	0.858743	-0.469665	0.638594	0.906443
sru-46	7.0381	-0.558937	0.564774	-0.989666	0.322337	0.763238
cyp-33C1	4.21962	0.190286	0.746974	0.254743	0.798922	0.948181
cyp-33C2	98.9406	-0.721194	0.283362	-2.54514	0.0109235	0.304926
cyp-32B1	1375.73	-0.170546	0.345224	-0.494015	0.621296	0.901759
Y5H2B.1	12.4244	-0.191062	0.399256	-0.478545	0.632263	0.905785
nhr-133	530.455	0.0455876	0.260054	0.175301	0.860843	0.964582
nhr-184	44.7486	-0.0460755	0.235714	-0.195472	0.845024	0.960355
nhr-56	143.55	0.220228	0.214956	1.02453	0.305587	0.754515
nhr-128	45.3781	0.118467	0.250227	0.473439	0.6359	0.906443
nhr-103	60.4506	0.0785982	0.219064	0.358791	0.719752	0.932674
nhr-18	139.222	0.184226	0.169902	1.08431	0.278228	0.738569
nhr-126	16.2313	0.103329	0.364179	0.283732	0.776616	0.944578
nhr-134	360.917	0.160942	0.234905	0.685136	0.493258	0.851107
nhr-96	76.8033	0.0581202	0.208925	0.278187	0.780869	0.944807
cyp-33C4	293.996	0.577638	0.232878	2.48043	0.0131223	0.331001
F41B5.11	24.4111	-0.739397	0.381747	-1.93688	0.0527606	0.519173
cyp-33C3	153.53	-0.113377	0.299909	-0.378037	0.705403	0.927005
cyp-33C5	83.8751	0.0742759	0.184797	0.401932	0.687734	0.921132
cyp-33C6	24.1868	0.013167	0.309217	0.0425818	0.966035	0.990496
cyp-33C7	484.667	-0.0544881	0.183674	-0.296656	0.766729	0.944434
str-253	14.9733	0.175882	0.513493	0.342522	0.731958	0.936102
F41B5.1	9.60328	-0.0959381	0.40217	-0.238551	0.811453	0.95194
nhr-182	134.054	-0.134279	0.194757	-0.689467	0.49053	0.849818
nhr-183	253.969	0.187813	0.173174	1.08453	0.278128	0.738569
nhr-275	18.8273	1.18282	0.383702	3.08265	0.00205166	0.13179
nhr-59	73.3211	-0.0412334	0.221497	-0.186158	0.852321	0.961989
nhr-228	449.767	0.0824995	0.252489	0.326745	0.743861	0.938153
nhr-227	26.7678	0.15032	0.297193	0.505799	0.612998	0.898564
nhr-225	28.3302	-0.17836	0.298018	-0.598487	0.549515	0.873295
nhr-115	198.992	0.183176	0.322752	0.567545	0.570344	0.883238
nhr-226	176.07	0.509804	0.251673	2.02566	0.0427999	0.492914
irld-15	5.57634	-1.52754	0.634341	-2.40807	0.0160369	0.35899
Y19D10B.4	18.6847	0.562061	0.590818	0.951327	0.341439	0.766643
Y19D10B.1	4.92418	-0.230819	0.63478	-0.36362	0.716142	0.931561
pud-1.2	193.899	2.18208	0.464178	4.70096	2.58945e-06	0.00133901
pud-2.2	198.272	2.58003	0.428748	6.01759	1.7703e-09	2.28855e-06
pud-3	3474.63	1.71764	0.387594	4.43155	9.35601e-06	0.00309339
pud-4	1131.64	1.73276	0.285139	6.0769	1.2253e-09	1.8103e-06
pud-2.1	125.513	2.46291	0.399107	6.17107	6.78302e-10	1.16917e-06
pud-1.1	244.662	2.10631	0.477137	4.41448	1.01255e-05	0.00317327
irld-30	11.2556	-0.580168	0.527679	-1.09947	0.271562	0.736365
srbc-15	16.7855	0.533008	0.52519	1.01489	0.31016	0.758418
irld-53	20.6771	0.138901	0.386654	0.359239	0.719416	0.932674
clec-209	2.8373	0	0.559078	0	1	1
F56A4.3	605.206	-0.451356	0.307293	-1.46881	0.141884	0.624648
gst-10	2833.14	-0.527302	0.27105	-1.9454	0.0517265	0.516122
Y45G12C.1	175.82	0.639913	0.24642	2.59684	0.00940865	0.282041
C29G2.6	319.867	0.468822	0.199875	2.34557	0.0189978	0.392167
irg-3	2145.36	-0.584397	0.219908	-2.65746	0.00787326	0.262742
acr-17	23.5424	0.533873	0.477786	1.11739	0.263828	0.728427
F53E10.1	248.482	-0.196344	0.210096	-0.934541	0.350025	0.774156
W02H5.2	28.5658	-0.627846	0.386551	-1.62423	0.104327	0.595121
W02G9.4	520.749	-0.154888	0.310167	-0.499369	0.61752	0.900085
kel-8	407.835	0.432357	0.188667	2.29164	0.0219266	0.404039
Y45G12B.3	78.2707	0.0742208	0.255223	0.290808	0.771198	0.944578
nuo-5	572.033	-0.216624	0.250159	-0.865946	0.38652	0.794078
C24B9.3	2498.52	-0.112216	0.177508	-0.632174	0.527273	0.865252
srt-28	7.96141	-0.7709	0.765884	-1.00655	0.314152	0.759254
dod-3	2273.03	-0.385377	0.340855	-1.13062	0.258215	0.725392
srg-57	5.95581	-1.16789	0.609646	-1.91569	0.055405	0.522151
srg-62	11.5609	-0.916839	0.545815	-1.67976	0.0930039	0.579456
R05D8.7	72.83	-1.14357	0.42942	-2.66305	0.00774357	0.262742
dhs-14	1156.5	0.615578	0.253932	2.42419	0.0153427	0.353394
R05D8.9	18.1372	0.568496	0.538075	1.05654	0.290723	0.744736
ketn-1	938.082	-0.903339	0.419933	-2.15115	0.0314641	0.458959
F54E2.1	11033.2	0.158377	0.241403	0.656069	0.51178	0.860719
F54E2.5	13.8885	0.266805	0.411445	0.648459	0.516688	0.862492
T03D3.5	11.6512	0.412188	0.356731	1.15546	0.247902	0.717733
ugt-53	938.348	0.226105	0.178573	1.26618	0.20545	0.684175
folt-2	2179.9	1.52075	0.419336	3.62655	0.000287228	0.0397178
F37B4.10	199.957	0.315591	0.249486	1.26497	0.205883	0.684175
ifc-1	59.0948	1.49771	0.690419	2.16928	0.0300615	0.45018
C31B8.7	42.1748	0.180281	0.258705	0.696861	0.48589	0.84697
C31B8.8	619.726	-0.268049	0.244922	-1.09443	0.273768	0.738569
srw-121	6.93134	0.377517	0.621355	0.60757	0.543473	0.87114
K12D9.1	17.9691	0.0333225	0.439149	0.0758798	0.939515	0.982742
asp-8	402.067	-0.856353	0.366068	-2.33932	0.0193187	0.394849
F59D6.7	81.5862	0.178902	0.3724	0.480404	0.63094	0.904768
srt-7	33.6915	-0.372267	0.350863	-1.06101	0.288687	0.743693
acs-21	62.0502	-0.105422	0.261447	-0.403225	0.686782	0.921132
cyp-33C9	188.887	-0.0705639	0.203865	-0.346131	0.729245	0.936102
Y73C8C.4	7.17626	-0.106465	0.51997	-0.204753	0.837765	0.959062
Y73C8C.3	5.9893	0.433115	0.524875	0.825177	0.409271	0.807539
clec-210	183.68	0.957523	0.493535	1.94013	0.0523634	0.518204
tat-6	10.0573	-0.482984	0.554785	-0.87058	0.383984	0.793454
srab-9	6.07832	0.366362	0.573968	0.638296	0.523281	0.864364
C36C5.5	72.8137	0.177355	0.363252	0.488242	0.625378	0.903388
lag-2	6.70554	0.924972	0.490772	1.88473	0.0594663	0.530614
Y73C8B.3	853.003	0.67221	0.163968	4.09964	4.1379e-05	0.00950982
Y73C8B.5	62.2523	0.713783	0.278779	2.56039	0.0104555	0.298452
K08D9.4	17.0063	0.0654287	0.361039	0.181223	0.856192	0.963386
K08D9.9	34.3025	1.26658	0.847695	1.49415	0.135136	0.621187
gst-23	5.49471	0.397144	0.543106	0.731245	0.46463	0.838375
T28A11.6	11.68	2.35926	0.821754	2.871	0.00409171	0.197278
fbxa-64	100.419	0.146361	0.200959	0.728313	0.466422	0.83964
T28A11.2	501.029	0.267351	0.225384	1.1862	0.235542	0.710403
F35F10.5	393.825	-0.698024	0.282195	-2.47356	0.0133775	0.332947
F35F10.7	15.652	-0.734044	0.3994	-1.83786	0.0660824	0.544127
F35F10.6	117.059	-0.330888	0.265766	-1.24504	0.213119	0.689285
F35F10.4	34.2773	-0.741246	0.312906	-2.36891	0.0178406	0.375779
arrd-18	97.8068	-0.271552	0.186077	-1.45935	0.144468	0.630088
arrd-19	56.7562	0.0224853	0.198348	0.113363	0.909743	0.976498
F35F10.1	2275.5	0.604527	0.385584	1.56782	0.116922	0.603275
C17B7.5	142.2	-0.138601	0.385014	-0.359989	0.718856	0.932447
C17B7.3	10.3652	0.182002	0.454524	0.400423	0.688845	0.921132
fbxa-65	75.4808	-0.246969	0.267108	-0.924603	0.355172	0.778253
scrm-3	9.70381	0.610789	0.377211	1.61922	0.105399	0.597163
C04E12.5	130.977	0.152154	0.416121	0.365648	0.714628	0.931356
C04E12.4	682.982	0.0956629	0.341375	0.280228	0.779302	0.944578
C04E12.10	12.4323	-0.342628	0.732016	-0.468061	0.639741	0.906473
arrd-20	18.0751	-0.866472	0.273896	-3.16351	0.00155881	0.117602
arrd-21	13.1042	0.00350199	0.457036	0.00766239	0.993886	0.999953
T20D4.13	32.0105	-0.426082	0.392753	-1.08486	0.277983	0.738569
T20D4.7	82.865	0.0621939	0.278495	0.223322	0.823285	0.955489
arrd-22	57.1968	-0.30567	0.219552	-1.39224	0.16385	0.648053
T20D4.5	343.418	0.465263	0.453505	1.02593	0.304926	0.753751
T20D4.4	85.7211	0.208513	0.389357	0.535531	0.592283	0.888365
T20D4.3	267.278	0.985316	0.461207	2.13639	0.0326479	0.4645
cfz-2	15.6437	0.148849	0.553763	0.268796	0.788087	0.94611
slc-28.2	34.1448	0.700625	0.345638	2.02705	0.0426574	0.492914
slc-28.1	24.4401	0.476633	0.311593	1.52966	0.1261	0.611761
gst-33	36.3821	0.182617	0.303326	0.602049	0.547141	0.872416
lys-7	23829.6	-0.353884	0.273816	-1.29241	0.196215	0.67417
srbc-33	9.93743	0.661969	0.498263	1.32856	0.183995	0.665724
C07G3.8	7.07854	0.464443	0.494241	0.93971	0.347366	0.772739
irg-1	34.2259	0.977617	0.395914	2.46927	0.0135391	0.33485
T24A6.7	31.9566	0.273111	0.384871	0.709618	0.477941	0.844067
nhr-93	90.5263	-0.0767854	0.374805	-0.204867	0.837676	0.959062
srbc-67	9.49041	0.207936	0.491182	0.423339	0.672048	0.917292
sri-21	4.84681	-0.0747662	0.613841	-0.121801	0.903057	0.975451
T24A6.20	259.957	0.495326	0.155944	3.17631	0.00149163	0.11427
T22F3.3	2907.7	-0.539914	0.369382	-1.46167	0.143832	0.628209
T22F3.2	78.2113	-0.155174	0.242352	-0.640282	0.521989	0.864364
T22F3.12	4.64012	0.856512	0.741929	1.15444	0.24832	0.717754
T22F3.7	10.7993	0.0344277	0.515273	0.0668144	0.946729	0.984919
T22F3.8	36.0067	-0.180446	0.326755	-0.552238	0.580786	0.885651
T22F3.10	7.24083	0.0163181	0.5631	0.028979	0.976881	0.995164
F59B1.2	903.181	-0.256756	0.259431	-0.98969	0.322326	0.763238
F59B1.8	90.0112	-0.0340107	0.233112	-0.145899	0.884001	0.969993
F59B1.10	11.4374	0.508392	0.457303	1.11172	0.266259	0.73138
acr-23	5.37019	-0.379562	0.608894	-0.623362	0.533047	0.866922
Y39H10B.2	526.69	-0.215812	0.179491	-1.20235	0.229227	0.703193
Y39H10B.3	116.483	0.395663	0.394094	1.00398	0.315388	0.76049
W08A12.4	432.236	-0.081694	0.335399	-0.243572	0.807562	0.951551
W08A12.3	26.2335	0.384409	0.314769	1.22124	0.221994	0.69625
W08A12.2	1392.34	0.34284	0.307906	1.11346	0.265512	0.730105
unc-132	387.774	0.0517062	0.230774	0.224055	0.822715	0.955489
lin-40	216.143	-0.239067	0.271642	-0.880084	0.378814	0.792163
hpo-36	10.953	0.182849	0.505517	0.361706	0.717571	0.931717
mtm-9	66.2648	-0.322879	0.375713	-0.859377	0.390133	0.796404
Y39H10A.6	582.64	-0.091808	0.311367	-0.294855	0.768105	0.94445
Y39H10A.1	192.32	-0.681614	0.324012	-2.10367	0.0354072	0.472006
R08E5.4	18.9294	0.224695	0.342785	0.655499	0.512146	0.860719
R08E5.1	43.3536	-0.30122	0.284949	-1.0571	0.290465	0.744698
R08E5.3	228.066	0.388672	0.372967	1.04211	0.297361	0.749345
cysl-3	21.6554	-0.568569	0.303809	-1.87147	0.06128	0.536363
R08F11.1	34.4429	-0.767672	0.362772	-2.11613	0.034334	0.471776
fpn-1.3	4.37758	0.0776723	0.800801	0.0969933	0.922732	0.978362
srt-30	4.05105	-0.0337322	0.678358	-0.0497262	0.960341	0.988636
cyp-33C8	2177.39	0.0422292	0.252385	0.16732	0.867118	0.965006
R08F11.4	107.79	0.0637314	0.383387	0.166233	0.867974	0.965047
srw-7	4.72257	-0.317081	0.704005	-0.450396	0.652425	0.909959
scl-13	4.47578	-0.484732	0.636012	-0.762143	0.445975	0.828807
scl-12	103.829	-0.617286	0.380495	-1.62233	0.104733	0.596315
H10D18.5	116.69	-0.169519	0.221956	-0.76375	0.445016	0.827911
H10D18.1	9.72415	0.177238	0.3919	0.452254	0.651086	0.909568
H10D18.6	42.2607	0.15362	0.370291	0.414862	0.678243	0.918943
ugt-32	992.814	-0.0708422	0.409119	-0.173158	0.862527	0.964582
nhr-185	8.52001	0.504728	0.522065	0.966792	0.333648	0.764588
btb-21	116.234	0.312183	0.212361	1.47006	0.141546	0.624648
nhr-186	8.56666	-0.13878	0.587598	-0.236182	0.813292	0.952158
nhr-188	5.474	-0.53051	0.630896	-0.840883	0.400413	0.803282
nhr-189	6.949	-0.166875	0.659026	-0.253214	0.800103	0.94882
nhr-158	11.8461	-0.324475	0.495546	-0.654784	0.512607	0.860719
nhr-124	5.13418	-0.0159985	0.621317	-0.0257494	0.979457	0.996218
C17E7.4	7.69954	0.205565	0.770608	0.266756	0.789657	0.94611
nhr-156	14.1217	-0.272982	0.332147	-0.821871	0.41115	0.80931
nhr-284	24.5974	0.485456	0.333942	1.45371	0.146025	0.632145
srx-68	24.0439	0.294037	0.382827	0.768068	0.442447	0.825723
srx-67	10.1736	-0.178168	0.514076	-0.346579	0.728907	0.936102
srx-66	9.66638	0.0415546	0.629878	0.0659724	0.9474	0.985126
srx-70	5.42307	-0.0763158	0.570689	-0.133726	0.893619	0.973027
cyp-35A5	161.14	1.00999	0.399124	2.53052	0.0113893	0.309969
cyp-35B1	1538.35	-0.871898	0.273027	-3.19345	0.00140583	0.110455
cyp-35B2	20.7184	-0.847966	0.485076	-1.74811	0.0804452	0.56727
cyp-34A4	882.421	-0.00986581	0.316814	-0.0311407	0.975157	0.994196
cyp-34A5	351.524	0.218816	0.266857	0.819974	0.412231	0.809535
cyp-34A6	41.2951	0.580021	0.529596	1.09521	0.273423	0.738314
cyp-34A7	73.3508	-0.0499079	0.257517	-0.193804	0.846329	0.961354
cyp-34A8	2617.1	-0.0572116	0.363986	-0.157181	0.875102	0.967568
cyp-34A9	5670.74	0.346606	0.324852	1.06696	0.285988	0.741833
cyp-34A10	41.1415	3.20859	0.41368	7.75622	8.74961e-15	2.26221e-11
nlp-31	2240.53	0.622709	0.372648	1.67104	0.0947141	0.581298
nlp-29	833.104	0.430353	0.40937	1.05126	0.293141	0.745653
nlp-28	853.076	0.669123	0.564452	1.18544	0.235844	0.710709
nlp-27	6423.83	0.736335	0.447414	1.64576	0.0998131	0.587705
K09D9.9	7.66505	-0.205049	0.502688	-0.407906	0.683343	0.92046
K09D9.12	3.16775	-0.708206	0.841301	-0.841799	0.399901	0.802907
srh-8	6.15565	0.161625	0.711668	0.227107	0.82034	0.954685
srw-89	9.43471	0.056717	0.658667	0.0861087	0.93138	0.980517
cyp-35A3	501.796	-0.570024	0.580074	-0.982675	0.325768	0.764012
K09D9.1	1019.43	-0.0848671	0.31792	-0.266945	0.789512	0.94611
cyp-35A4	70.7392	-1.08991	0.537497	-2.02774	0.0425863	0.492649
C49G7.7	921.137	-0.247888	0.298013	-0.831803	0.40552	0.804919
C49G7.10	1922.71	-0.0109196	0.347442	-0.0314285	0.974928	0.994196
irg-2	568.798	0.448876	0.357723	1.25482	0.209546	0.685984
phat-3	447.344	-0.202914	0.435382	-0.466059	0.641173	0.906513
C49G7.3	4278.92	-0.390491	0.523311	-0.746194	0.45555	0.835064
srh-210	6.05449	0.488373	0.576181	0.847603	0.396659	0.800709
otpl-2	45.3943	-0.363429	0.348957	-1.04147	0.297657	0.749541
nhr-181	20.1559	-1.12305	0.412596	-2.72191	0.00649064	0.240132
phat-5	4.13933	1.86195	0.85081	2.18845	0.0286371	0.442698
phat-4	11.8808	1.78208	0.793586	2.24561	0.024729	0.420637
Y45G5AL.1	125.961	-0.0892101	0.27432	-0.325204	0.745027	0.938153
Y45G5AM.6	70.7679	-0.360657	0.347366	-1.03826	0.299148	0.749773
Y45G5AM.3	256.728	-0.0688229	0.23688	-0.290539	0.771404	0.944578
nhr-114	174.031	0.604753	0.243732	2.48123	0.0130931	0.331001
H43I07.3	156.971	-0.0925095	0.205599	-0.449952	0.652745	0.909959
srt-14	4.11383	0.956082	0.723709	1.32109	0.186473	0.666128
ZC132.3	58.6142	0.260733	0.217855	1.19682	0.231378	0.705707
ZC132.4	39.6701	-0.279689	0.370969	-0.753941	0.450885	0.832055
ZC132.9	20.4163	-0.579961	0.365061	-1.58867	0.112135	0.603275
R02D1.2	157.401	-0.483706	0.299692	-1.61401	0.106525	0.59774
nhr-125	197.345	0.111338	0.164354	0.677426	0.498135	0.854867
D2063.1	89.5442	1.0077	0.292942	3.43995	0.000581822	0.0619498
hpo-18	96.724	0.222284	0.284318	0.781815	0.434323	0.823574
F32D1.3	41.3109	-0.0376886	0.338912	-0.111205	0.911454	0.976604
F32D1.5	773.896	0.00114605	0.285543	0.00401359	0.996798	1
neg-1	30.0134	0.868509	0.893298	0.972251	0.330926	0.764438
grl-5	8.16494	0.954252	0.875328	1.09017	0.27564	0.738569
skr-14	2.20791	0	0.557745	0	1	1
skr-7	6.62703	0.168694	0.657709	0.256487	0.797575	0.947235
Y47D7A.13	21.3797	1.91597	0.890386	2.15185	0.0314095	0.458959
rft-1	426.127	0.043456	0.226634	0.191745	0.847942	0.961528
rft-2	246.677	-0.20538	0.13967	-1.47047	0.141435	0.624648
gnrr-5	18.0564	-0.173755	0.39653	-0.43819	0.661249	0.913157
T08H10.1	2091.61	0.035096	0.16063	0.218489	0.827048	0.956506
unc-62	657.993	0.0536799	0.200046	0.268338	0.78844	0.94611
sos-1	162.38	-0.457492	0.283033	-1.61639	0.10601	0.597555
Y61A9LA.5	8.22934	-0.532037	0.479755	-1.10898	0.26744	0.733068
Y61A9LA.7	49.5892	0.285906	0.29395	0.972632	0.330736	0.764438
sumv-2	116.845	-0.154717	0.339083	-0.45628	0.648188	0.909328
pmt-2	7195.38	-0.0623124	0.18483	-0.337134	0.736016	0.937249
F54D11.3	5.5444	-0.689853	0.682841	-1.01027	0.312366	0.758965
soc-1	94.2943	0.460629	0.23843	1.93193	0.0533681	0.521675
F41F3.3	16.8289	1.69709	0.878899	1.93093	0.0534918	0.521898
col-139	5507.49	-0.618127	0.392791	-1.57368	0.115562	0.603275
K03B4.9	32.2669	-0.0909251	0.339453	-0.267858	0.788809	0.94611
K03B4.2	189.398	0.225567	0.224145	1.00634	0.314252	0.759254
cpg-8	127.479	0.240612	0.376911	0.638379	0.523227	0.864364
ZC266.1	87.7533	0.0579433	0.204397	0.283484	0.776806	0.944578
oac-24	25.989	-0.186602	0.461991	-0.403909	0.68628	0.921132
prx-6	604.662	-0.0528535	0.207062	-0.255255	0.798526	0.947929
F39G3.5	153.647	0.395201	0.238935	1.65401	0.0981253	0.587616
tig-2	409.279	-0.242214	0.154386	-1.56889	0.116674	0.603275
F39G3.3	171.826	-0.42639	0.226348	-1.88378	0.0595947	0.53067
F39G3.2	27.0054	-0.0677595	0.318946	-0.212448	0.831758	0.956506
ugt-61	581.38	-0.0257177	0.164902	-0.155958	0.876067	0.96788
C18G1.6	26.5847	-0.321533	0.348939	-0.921459	0.356811	0.779283
elt-7	1221.17	0.377941	0.207124	1.82471	0.0680449	0.547687
Y60C6A.1	117.458	-0.641344	0.683281	-0.938623	0.347924	0.772932
Y60C6A.2	77.0394	-0.640032	0.840364	-0.761613	0.446291	0.82895
R02F11.2	34.4166	0.182911	0.331188	0.552288	0.580751	0.885651
R02F11.1	1.74042	0.489185	0.879089	0.556468	0.577891	0.885274
R02F11.3	182.216	0.0437901	0.214751	0.203911	0.838423	0.959335
adss-1	1410.88	-0.0228521	0.105535	-0.216535	0.828571	0.956506
C37H5.5	97.9093	-0.321711	0.242177	-1.32841	0.184042	0.665724
C37H5.14	61.8788	0.0903737	0.228416	0.395654	0.69236	0.923088
nas-9	1290.05	-0.189705	0.203504	-0.932192	0.351237	0.775512
C37H5.3	857.378	0.142084	0.224094	0.63404	0.526054	0.864561
C37H5.2	476.634	0.0990497	0.241831	0.409582	0.682113	0.919981
nex-4	25.5657	-0.556103	0.389587	-1.42742	0.153459	0.641377
srd-32	55.81	0.0244238	0.325241	0.0750946	0.940139	0.982908
srd-33	6.6188	0.0258011	0.498609	0.0517461	0.958731	0.988479
T19H12.6	23.8478	0.929596	0.544398	1.70757	0.0877169	0.573431
nhr-220	32.608	-0.0796165	0.232879	-0.34188	0.732441	0.936102
T19H12.3	315.781	0.667903	0.280274	2.38304	0.0171705	0.369177
ugt-12	5532.28	0.397867	0.238901	1.66541	0.0958311	0.583335
ugt-11	489.155	-0.267902	0.180694	-1.48263	0.138173	0.621457
ugt-8	1246.25	0.06177	0.223541	0.276325	0.782298	0.945155
ugt-14	648.738	0.0895377	0.301726	0.296751	0.766656	0.944434
ugt-13	443.498	-0.478478	0.199995	-2.39244	0.0167366	0.365816
H23N18.6	16.1713	0.083937	0.540066	0.15542	0.87649	0.96793
C02E7.7	5.79216	0.688322	0.779342	0.883209	0.377123	0.79183
C02E7.6	9.62753	1.26988	0.866125	1.46616	0.142604	0.625681
srh-20	3.13377	-0.102863	0.673002	-0.152841	0.878523	0.968231
srh-21	6.38027	0.426494	0.500783	0.851655	0.394406	0.799397
C02E7.10	27.5789	-0.117411	0.806244	-0.145627	0.884215	0.969993
catp-2	36.5138	-0.571454	0.702418	-0.813552	0.415901	0.810822
tam-1	582.698	-0.31643	0.193029	-1.63929	0.101153	0.589367
F26G5.1	6.38535	0.413998	0.759003	0.54545	0.585444	0.886052
ncx-8	35.4626	0.134099	0.534618	0.250831	0.801945	0.949009
ncx-9	33.7521	0.556882	0.483465	1.15185	0.249381	0.718412
ugt-7	146.335	0.0986798	0.281977	0.349957	0.726371	0.934809
srr-8	7.89497	0.0918316	0.593504	0.154728	0.877036	0.968013
srr-6	137.009	0.339962	0.38842	0.875245	0.381441	0.793415
cpt-4	914.691	-0.076001	0.252294	-0.30124	0.763232	0.942902
swt-7	190.798	-0.161261	0.253526	-0.63607	0.52473	0.864364
K11D12.13	1876.38	1.82402	0.680182	2.68166	0.00732573	0.259191
K11D12.11	69.4221	0.206945	0.229443	0.901943	0.367087	0.784771
pqn-51	1488.34	-0.0500542	0.167604	-0.298646	0.76521	0.943699
mlk-1	440.611	-0.223303	0.196312	-1.13749	0.255332	0.722523
Y58A7A.1	213.423	0.31496	0.242025	1.30135	0.193138	0.670729
Y58A7A.2	125.044	0.301373	0.357202	0.843705	0.398835	0.802581
Y58A7A.3	1091.24	-0.0734591	0.188528	-0.389646	0.696799	0.923218
glb-32	35.8748	0.709022	0.336781	2.10529	0.035266	0.472006
unc-46	40.0008	-0.101647	0.27646	-0.367674	0.713116	0.931193
srab-3	15.357	-0.292711	0.415792	-0.703983	0.481443	0.845371
ugt-63	3846.46	-0.0589396	0.385216	-0.153004	0.878395	0.968231
C04F5.9	79.4655	0.609722	0.275547	2.21277	0.0269138	0.431104
sid-1	260.982	-0.271243	0.235849	-1.15007	0.250116	0.718734
F14F9.5	174.287	-0.556176	0.171076	-3.25104	0.00114984	0.0974304
F14F9.8	51.649	0.447787	0.326784	1.37028	0.170599	0.653298
F14F9.4	118.494	-0.085426	0.289563	-0.295017	0.767981	0.94445
F14F9.6	175.268	0.839562	0.515089	1.62994	0.103115	0.593443
abu-15	3.91181	-0.0692552	0.821947	-0.0842575	0.932852	0.981253
srw-140	12.1503	0.0571736	0.521735	0.109584	0.91274	0.976915
ugt-51	343.337	0.543948	0.236032	2.30455	0.0211916	0.404039
C03A7.12	65.183	0.131276	0.310924	0.422214	0.672869	0.917448
C03A7.13	56.5611	0.652229	0.242792	2.68637	0.00722322	0.257595
abu-8	21.2749	1.56497	0.781283	2.00307	0.0451697	0.498333
Y47A7.2	10.5945	0.423393	0.494378	0.856416	0.391768	0.797234
Y49G5B.1	18.0368	0.350825	0.417485	0.84033	0.400724	0.803282
C52A10.1	845.514	0.333833	0.225802	1.47843	0.139292	0.62254
C52A10.2	69.5765	0.0577863	0.306971	0.188247	0.850683	0.961684
B0238.1	903.104	0.0241621	0.252393	0.0957321	0.923733	0.978362
B0238.13	88.058	-0.6949	0.606496	-1.14576	0.251894	0.719416
B0238.10	149.162	-0.0674785	0.191501	-0.352367	0.724563	0.933914
Y49G5A.1	83.8951	2.7508	0.610822	4.50344	6.68629e-06	0.00276598
ncx-2	125.069	-0.259819	0.440546	-0.589767	0.555347	0.875918
C10G8.4	10018.7	0.87881	0.747458	1.17573	0.239702	0.713768
C10G8.3	6.92935	0.840392	0.58744	1.4306	0.152545	0.640864
ceh-34	91.2011	0.0491208	0.280385	0.175191	0.86093	0.964582
ceh-33	21.8963	-0.231356	0.423485	-0.546315	0.584849	0.886052
C10G8.8	1085.41	0.0897647	0.15093	0.594746	0.552013	0.874394
nhr-216	14.5461	0.541128	0.446783	1.21117	0.225832	0.699478
C35A11.4	168.593	-0.477249	0.30761	-1.55147	0.120788	0.606616
dmsr-7	25.9654	0.317615	0.296471	1.07132	0.284026	0.741833
F08F3.4	5359.6	0.17153	0.358919	0.477906	0.632717	0.905885
F08F3.10	115.393	0.546195	0.266135	2.05232	0.0401385	0.482709
cyp-14A5	3012.65	-0.000961217	0.352418	-0.00272749	0.997824	1
rhr-1	1892.49	0.650161	0.151853	4.28152	1.85623e-05	0.00533254
acl-6	238.338	-0.138012	0.269211	-0.512655	0.608193	0.895859
F08F3.1	7.3051	0.226475	0.493435	0.458976	0.646251	0.908709
ZC317.2	10.4596	0.438116	0.429727	1.01952	0.307956	0.7561
T05C3.6	267.131	0.861894	0.313928	2.74552	0.00604154	0.236673
T05C3.2	11.6069	-0.931224	0.662566	-1.40548	0.159878	0.64621
nhr-47	466.715	-0.00681136	0.215403	-0.0316215	0.974774	0.994196
hpo-15	9898.86	-0.456198	0.237851	-1.918	0.0551109	0.522151
mms-19	187.831	-0.387444	0.188722	-2.05299	0.040074	0.482709
C24G6.2	515.038	-0.319162	0.214365	-1.48887	0.136521	0.621457
C24G6.8	245.15	-0.0864605	0.202133	-0.42774	0.668841	0.915525
cft-1	100.034	0.185063	0.362274	0.510839	0.609464	0.896669
ugt-48	157.188	0.361769	0.220161	1.6432	0.100341	0.587705
C18C4.5	1127.74	-0.157394	0.152218	-1.034	0.301134	0.751252
glb-5	8.89236	0.459781	0.426436	1.07819	0.280947	0.739327
glb-6	7.54311	-0.220509	0.600832	-0.367007	0.713614	0.931327
klc-2	669.577	-0.282009	0.164948	-1.70968	0.0873245	0.573039
C18C4.17	7.17297	0.239741	0.58863	0.407287	0.683797	0.920812
CD4.5	15.2495	-0.0361539	0.428142	-0.0844436	0.932704	0.981253
vps-37	131.024	-0.0425745	0.200925	-0.211893	0.832191	0.956559
M03E7.1	10.8555	-0.37649	0.350325	-1.07469	0.282514	0.740435
acy-4	168.601	-0.0196313	0.205611	-0.0954779	0.923935	0.978362
srx-117	10.7497	1.44377	0.528874	2.72989	0.00633563	0.239642
C14C11.4	131.543	0.440232	0.33298	1.3221	0.186135	0.666128
hex-2	557.327	0.0557441	0.143733	0.38783	0.698142	0.923571
mut-14	81.3022	0.0546429	0.264631	0.206488	0.83641	0.958696
pqn-13	5.80676	1.08882	0.689423	1.57931	0.114264	0.603275
hmgs-1	153.378	-0.0852628	0.133664	-0.637891	0.523544	0.864364
F25B4.7	180.364	0.323718	0.197771	1.63683	0.101666	0.589747
F25B4.8	133.522	0.276081	0.246701	1.11909	0.263101	0.728427
clec-1	12939.2	-0.293061	0.213916	-1.36998	0.170692	0.653298
F25B4.2	70.8052	0.112809	0.210904	0.534884	0.59273	0.888365
gcst-1	2577.36	-0.177548	0.198177	-0.895906	0.370303	0.788161
K09H11.6	9.40291	-0.624752	0.654691	-0.95427	0.339947	0.765834
K09H11.1	647.466	0.0349807	0.136188	0.256856	0.79729	0.947235
C53A3.2	3030.39	0.440466	0.330388	1.33318	0.182473	0.665658
F44E7.2	1149.05	-0.21265	0.270909	-0.784949	0.432483	0.822476
F44E7.17	20.8414	-0.264241	0.242935	-1.0877	0.276726	0.738569
F44E7.5	596.629	0.372848	0.260596	1.43075	0.152501	0.640864
F44E7.7	23.9097	0.214632	0.453904	0.472859	0.636314	0.906443
nhr-142	146.513	-0.0663808	0.180051	-0.368678	0.712368	0.930921
F44E7.9	46.5197	0.409624	0.251852	1.62645	0.103854	0.593487
ZC250.2	45.2716	0.252844	0.263065	0.961149	0.336477	0.765479
cyn-17	20.3171	0.0829705	0.589684	0.140703	0.888104	0.971579
ZC250.4	2278.21	-0.0179054	0.208406	-0.0859161	0.931533	0.980517
let-418	1259.03	-0.666135	0.232099	-2.87004	0.00410416	0.197278
srh-76	14.2499	0.139646	0.487055	0.286716	0.77433	0.944578
col-140	98324.4	-0.10429	0.625481	-0.166735	0.867579	0.965006
F26F12.3	4158.44	-0.191524	0.28155	-0.680248	0.496347	0.853905
F26F12.8	28.8119	0.601025	0.298775	2.01163	0.0442592	0.498333
F26F12.5	39.296	0.514138	0.310458	1.65607	0.0977086	0.586748
F26F12.4	9.82806	0.23505	0.437898	0.536769	0.591427	0.888365
C02G6.1	46.3086	-0.31488	0.385578	-0.816646	0.414131	0.810822
C04E6.8	12.081	0.406661	0.348114	1.16818	0.242733	0.716476
C04E6.7	320.513	0.310877	0.198561	1.56565	0.11743	0.603275
grd-9	6.34237	-1.79452	0.75659	-2.37185	0.0176993	0.374327
C04E6.13	36.9752	0.41312	0.322775	1.2799	0.200579	0.678296
galt-1	54.2179	1.2493	0.431993	2.89195	0.00382856	0.192209
M03F8.5	19.1597	0.183111	0.478538	0.382646	0.701983	0.925654
pst-1	135.526	-0.20373	0.231247	-0.881006	0.378314	0.792163
M03F8.1	34.8912	0.270617	0.312871	0.864949	0.387067	0.794571
pcm-1	956.199	-0.0929993	0.201918	-0.460579	0.645101	0.908709
acy-2	29.0928	0.389816	0.296461	1.3149	0.188544	0.666962
dhs-16	8.92432	0.222187	0.505506	0.439533	0.660276	0.912741
fut-8	206.265	-0.229204	0.196655	-1.16551	0.243811	0.716476
C10F3.16	4.77325	-0.272654	0.514649	-0.529786	0.59626	0.890087
anr-32	34.8243	0.035881	0.373464	0.0960762	0.92346	0.978362
fos-1	427.684	-0.257471	0.259005	-0.99408	0.320184	0.763185
F29G9.14	6.12054	-0.86058	0.495832	-1.73563	0.0826295	0.567401
aps-1	171.93	0.00313123	0.195631	0.0160057	0.98723	0.998038
dhs-17	58.4653	0.191449	0.329358	0.58128	0.561052	0.879233
F29G9.7	5.27433	-0.126374	0.856916	-0.147476	0.882756	0.969673
cpi-2	7131.96	0.245399	0.21496	1.1416	0.25362	0.720588
R01B10.3	708.919	0.669337	0.376918	1.77581	0.0757636	0.557768
jamp-1	267.076	0.0578377	0.181374	0.318887	0.749812	0.939231
R01B10.6	178.156	0.214804	0.165323	1.2993	0.19384	0.67134
Y38A10A.2	9.03058	-0.535569	0.544872	-0.982927	0.325644	0.764012
atf-8	9.41995	1.75965	0.736847	2.38808	0.0169367	0.366442
F17A9.4	954.276	0.0745475	0.222248	0.335425	0.737304	0.937514
F17A9.5	345.897	-0.0445725	0.187421	-0.237821	0.81202	0.95194
ceh-49	2.72412	-0.619931	0.889915	-0.696618	0.486042	0.84706
ttn-1	2564.84	-0.782493	0.483892	-1.61708	0.105861	0.597555
exp-2	120.197	-0.217081	0.254221	-0.853907	0.393156	0.798107
W06H8.2	207.888	-0.397441	0.309099	-1.28581	0.198511	0.676766
rme-1	6430.29	-0.358214	0.186147	-1.92436	0.0543098	0.522151
W06H8.5	836.519	-0.0642524	0.251365	-0.255614	0.798249	0.947709
W06H8.6	31.6809	0.0710167	0.510066	0.13923	0.889268	0.971923
W06H8.12	4.74301	0.7029	0.664765	1.05737	0.290344	0.744698
K08B12.3	51.4992	-0.220265	0.208999	-1.0539	0.291928	0.745235
dmd-7	619.912	-0.150671	0.156538	-0.962518	0.335789	0.765479
K08B12.11	16.0664	-0.422456	0.386961	-1.09173	0.274953	0.738569
K08B12.7	8.24351	-0.922076	0.585077	-1.57599	0.115028	0.603275
mrck-1	384.46	-0.347023	0.219038	-1.58431	0.113124	0.603275
F31F7.1	5035.46	-0.00681795	0.161209	-0.0422926	0.966265	0.990496
fil-2	37.491	-0.126677	0.529041	-0.239447	0.810759	0.95194
srn-1	7.67111	0.344255	0.577361	0.596256	0.551005	0.873867
K12B6.11	24.6586	-0.0135672	0.49033	-0.0276696	0.977926	0.995726
K12B6.9	300.664	0.4027	0.300633	1.33951	0.180406	0.664917
sago-1	1060.14	-0.382785	0.151577	-2.52535	0.0115584	0.312923
T28C12.4	1439.45	-0.160689	0.279619	-0.57467	0.565515	0.880907
T28C12.2	28.4015	-0.272775	0.493837	-0.552358	0.580703	0.885651
T28C12.1	5.2229	0.061025	0.62513	0.0976196	0.922234	0.978362
F13H6.1	331.469	-0.144063	0.242901	-0.593094	0.553118	0.874654
F13H6.3	415.002	-0.390793	0.207514	-1.88322	0.059671	0.53067
F13H6.5	28.931	-0.233275	0.252293	-0.92462	0.355164	0.778253
gfi-1	1572.5	-0.361356	0.329348	-1.09719	0.27256	0.737827
F57F4.4	6135.83	0.156128	0.302298	0.516469	0.605527	0.895006
T05H4.7	15.1038	1.04076	0.445884	2.33414	0.0195884	0.396445
T05H4.11	148.846	0.259907	0.284789	0.912631	0.361437	0.782307
atp-4	511.213	-0.00505976	0.213696	-0.0236774	0.98111	0.99689
alh-4	1584.43	-0.38601	0.14927	-2.58599	0.00971	0.286917
erfa-1	447.982	-0.0908165	0.193257	-0.469925	0.638409	0.906443
hpo-19	2404.72	-0.0144935	0.123841	-0.117034	0.906833	0.975468
T05H4.4	10.5834	-0.0258444	0.506409	-0.0510347	0.959298	0.988479
T05H4.15	21.6771	0.360245	0.316866	1.1369	0.255579	0.722523
T05H4.3	6.04745	-0.369319	0.639895	-0.577156	0.563834	0.880769
acl-8	11.3148	0.139624	0.443421	0.31488	0.752853	0.93986
unc-83	472.342	-0.203017	0.171323	-1.185	0.236018	0.710709
lec-10	4402.17	-0.432826	0.197735	-2.18892	0.0286026	0.442698
W01A11.1	1588.47	-0.766177	0.293486	-2.61061	0.00903818	0.280817
moc-2	72.9041	0.121517	0.236406	0.514017	0.60724	0.895363
W01A11.7	19.3885	0.676045	0.402662	1.67894	0.0931641	0.579456
ubh-3	88.2448	0.291215	0.196016	1.48567	0.137366	0.621457
ubh-1	32.123	-0.00767329	0.246618	-0.031114	0.975179	0.994196
dpy-11	428.568	-0.0656645	0.147308	-0.445764	0.655768	0.910818
mdh-1	2488.57	-0.337255	0.244583	-1.3789	0.167927	0.651424
acs-1	8085.63	-0.489985	0.251943	-1.94482	0.0517962	0.516122
F46E10.17	22.123	-0.292218	0.411947	-0.709358	0.478102	0.844067
F46E10.15	16.6622	-0.383734	0.521206	-0.736241	0.461584	0.837925
F46E10.14	8.09119	0.0501986	0.46994	0.106819	0.914932	0.977413
hpo-26	711.592	0.340677	0.418857	0.81335	0.416017	0.810822
dre-1	404.897	-0.097067	0.207664	-0.467423	0.640197	0.906473
K04A8.20	5.0009	0.182229	0.665558	0.273799	0.784239	0.945392
lipl-4	412.262	0.0904959	0.213413	0.424042	0.671535	0.917198
twk-10	8.23009	-0.434207	0.539768	-0.804432	0.421147	0.814301
spp-20	73.7973	-0.133955	0.655265	-0.204428	0.838019	0.959247
spp-19	31.7112	0.203341	0.249789	0.81405	0.415616	0.810822
K04A8.2	5.09755	0.256831	0.559636	0.458924	0.646289	0.908709
K04A8.1	401.868	0.0910938	0.165098	0.551755	0.581116	0.885764
K04A8.10	70.2448	0.64905	0.287527	2.25735	0.0239861	0.416732
EGAP9.3	457.825	-0.0790359	0.259363	-0.304731	0.760571	0.94226
ZK1055.6	780.972	-0.00695616	0.139263	-0.0499498	0.960162	0.988636
ZK1055.7	1094.75	-0.3472	0.214119	-1.62153	0.104904	0.596315
gon-14	224.585	-0.093196	0.326916	-0.285076	0.775586	0.944578
cpr-4	13974.6	0.257705	0.195374	1.31904	0.187157	0.666521
scd-2	93.7693	-0.368971	0.377324	-0.977862	0.328142	0.764244
T10H9.1	13.531	-0.110572	0.386612	-0.286002	0.774877	0.944578
T10H9.8	93.13	0.496184	0.269433	1.84159	0.0655358	0.544033
snb-1	1004.32	-0.10927	0.144432	-0.756548	0.449321	0.830837
pmp-5	600.771	-0.133574	0.274264	-0.487027	0.626239	0.903388
str-180	4.49835	-0.617362	0.844372	-0.731149	0.464688	0.838375
K11G9.2	79.7937	-0.344876	0.252755	-1.36447	0.17242	0.655094
K11G9.1	17.1067	-0.400365	0.44359	-0.902556	0.366761	0.784771
egl-46	19.2145	-0.483956	0.471313	-1.02682	0.304503	0.753751
mtl-1	16848.3	0.497013	0.575486	0.863641	0.387785	0.794941
W02F12.8	14.5392	0.293583	0.564109	0.520437	0.602759	0.892729
W02F12.2	43.5354	-0.0220433	0.286483	-0.0769445	0.938668	0.982742
W02F12.4	601.129	-0.136585	0.171084	-0.79835	0.424667	0.817037
dlst-1	966.545	-0.331515	0.226275	-1.4651	0.142895	0.625726
ZC487.1	61.4082	-0.336292	0.229312	-1.46652	0.142506	0.625549
grl-9	26.0459	-0.738018	0.402501	-1.83358	0.0667166	0.545873
grl-8	24.6413	0.126276	0.470985	0.268111	0.788614	0.94611
T25F10.3	162.844	-0.283016	0.183162	-1.54517	0.122306	0.608703
dbl-1	62.4888	-0.00300292	0.25194	-0.0119192	0.99049	0.999185
bbs-8	69.3068	0.0338071	0.224166	0.150813	0.880123	0.969172
T25F10.6	20707.7	-0.400461	0.26836	-1.49226	0.135632	0.621457
srh-30	7.46423	-0.0570312	0.576751	-0.0988836	0.921231	0.978362
srh-28	9.87876	0.166379	0.407032	0.40876	0.682716	0.920078
dmsr-9	5.10435	0.309378	0.536399	0.576769	0.564095	0.880773
dmsr-12	5.2554	-0.0652979	0.685046	-0.095319	0.924061	0.978362
dmsr-16	30.9094	-0.861483	0.328518	-2.62233	0.00873309	0.276201
T15B7.17	7.56735	0.0132058	0.534371	0.0247129	0.980284	0.996569
col-141	18.375	0.0671596	0.563085	0.119271	0.905061	0.975468
col-142	4660.77	-0.326224	0.377106	-0.865074	0.386998	0.794571
col-143	76910.4	-0.368961	0.305726	-1.20684	0.227495	0.701452
T15B7.15	67.5926	0.308542	0.437451	0.705319	0.480612	0.845371
hpo-8	898.058	-0.130986	0.152098	-0.861196	0.38913	0.796404
lgc-54	36.4156	0.422819	0.303509	1.3931	0.16359	0.648053
T15B7.1	5640.07	-0.235417	0.198255	-1.18744	0.235053	0.710101
gpa-10	27.1722	-0.25839	0.418131	-0.617963	0.5366	0.868197
frpr-18	18.4157	-0.388192	0.366495	-1.0592	0.289508	0.744618
unc-70	453.328	-1.12232	0.466281	-2.40696	0.016086	0.359313
odc-1	910.497	0.206448	0.19852	1.03994	0.298369	0.749553
unc-68	843.274	-0.392978	0.350383	-1.12157	0.262047	0.727693
lipl-6	9.47092	0.614553	0.592706	1.03686	0.299801	0.750055
Y57E12B.10	52.7554	1.04556	0.60086	1.7401	0.0818412	0.567401
Y57E12B.4	70.8971	-0.862621	0.859975	-1.00308	0.315824	0.760654
Y57E12B.1	3.65228	-1.32943	0.879085	-1.51229	0.13046	0.614832
Y57E12B.11	13.5776	-1.17751	0.85935	-1.37023	0.170614	0.653298
mec-1	68.4354	-0.549352	0.286855	-1.91508	0.0554818	0.522151
ptr-15	33.3934	-0.484687	0.390978	-1.23968	0.215094	0.689889
nhr-161	44.6891	0.247927	0.25208	0.983524	0.325349	0.764012
nhr-163	35.6272	-0.424361	0.375999	-1.12862	0.259057	0.725922
nhr-139	31.7697	0.309946	0.288337	1.07495	0.282399	0.740322
nhr-140	41.1796	0.305182	0.203918	1.49659	0.1345	0.619873
nhr-162	21.8589	0.53529	0.305569	1.75178	0.0798112	0.566511
nhr-107	137.013	0.347988	0.168257	2.0682	0.0386215	0.480939
nhr-42	117.096	0.507226	0.249591	2.03223	0.0421304	0.490115
srab-4	31.4667	-0.860669	0.33501	-2.56908	0.0101968	0.295902
C33G8.4	540.202	0.19201	0.249967	0.768142	0.442403	0.825723
C33G8.3	23.1828	2.1294	0.492417	4.32438	1.52965e-05	0.00451989
srsx-32	5.80847	-1.00216	0.634992	-1.57823	0.114512	0.603275
F20A1.4	12.1143	-0.766013	0.468455	-1.63519	0.10201	0.590697
twk-11	24.5415	-0.187551	0.522955	-0.358638	0.719866	0.932706
F20A1.10	367.091	0.00628165	0.351203	0.0178861	0.98573	0.998015
Y57E12AM.1	252.552	0.524286	0.282615	1.85513	0.0635782	0.541683
Y57E12AR.1	34.2737	0.243553	0.247587	0.983708	0.325259	0.764012
F27B10.1	111.073	0.227029	0.261829	0.867089	0.385893	0.793949
npa-1	20875.3	-0.64531	0.242131	-2.66513	0.00769594	0.262742
VC5.2	800.937	0.138624	0.171872	0.806552	0.419925	0.813575
nhr-286	137.716	0.129744	0.211033	0.614807	0.538683	0.869394
nhr-135	207.981	-0.124206	0.244523	-0.507951	0.611488	0.897784
lmd-5	5.45643	-0.381631	0.611543	-0.624047	0.532597	0.866922
sre-10	8.42105	0.478898	0.599763	0.798479	0.424592	0.817037
str-112	18.1663	-0.118327	0.414147	-0.285713	0.775098	0.944578
ugt-40	123.509	-0.317224	0.253226	-1.25273	0.210304	0.685984
ugt-37	38.4712	-0.000415539	0.421685	-0.000985425	0.999214	1
fat-7	18.9937	1.15104	0.505891	2.27528	0.0228889	0.410254
ugt-39	538.618	0.158089	0.212487	0.743995	0.45688	0.835064
str-204	6.74304	0.0311513	0.517875	0.0601521	0.952035	0.986712
ugt-41	7087.85	-0.40899	0.187769	-2.17815	0.0293948	0.448147
srh-83	6.96545	-0.395235	0.616543	-0.64105	0.52149	0.864364
ugt-36	173.693	-0.134158	0.316753	-0.423541	0.6719	0.917292
F09G2.2	469.121	-0.245449	0.151351	-1.62172	0.104864	0.596315
F09G2.1	383.499	-0.256067	0.233472	-1.09678	0.272738	0.737882
soap-1	489.228	-0.391323	0.264319	-1.48049	0.138742	0.621809
C13F10.1	152.24	0.433625	0.249802	1.73587	0.0825868	0.567401
fkb-3	281.009	-0.0273505	0.168172	-0.162634	0.870806	0.966442
C05C8.1	166.204	0.0980916	0.208025	0.471537	0.637257	0.906443
C05C8.7	1161.38	-0.241227	0.208054	-1.15944	0.246276	0.717663
C05C8.8	41.2873	0.0630734	0.341404	0.184747	0.853427	0.962488
C13A2.12	25.5773	0.49205	0.510068	0.964674	0.334708	0.765479
lmd-4	86.1173	-0.939941	0.547787	-1.71589	0.0861822	0.573039
F10G2.4	7.83481	0	0.5864	0	1	1
clec-7	268.724	0.360298	0.281904	1.27809	0.201219	0.679623
F10G2.1	610.779	-0.132577	0.317069	-0.418134	0.675849	0.918842
nhr-263	45.2933	0.128041	0.328508	0.389766	0.69671	0.923218
nhr-148	34.7502	0.00485491	0.231696	0.0209538	0.983283	0.997265
nhr-147	22.7543	-0.113776	0.282264	-0.403084	0.686886	0.921132
cyp-35A1	44.3055	-1.64857	0.556267	-2.96362	0.0030404	0.169053
cyp-35A2	4640.15	-0.217804	0.239953	-0.907694	0.36404	0.783024
C03G6.5	152.495	0.266945	0.281912	0.946911	0.343684	0.768686
srj-14	46.603	0.191849	0.300011	0.639474	0.522514	0.864364
C03G6.17	65.8592	-0.11072	0.358042	-0.309238	0.75714	0.940471
srp-6	1294.73	0.138517	0.251024	0.551807	0.58108	0.885764
C02H6.3	6.37496	0.301019	0.577763	0.521008	0.602361	0.892495
C02H6.1	4.53276	-0.240923	0.663375	-0.363178	0.716472	0.931561
fbxa-105	423.118	0.256707	0.282708	0.908028	0.363863	0.782995
gst-41	100.855	-0.764081	0.361852	-2.11159	0.034722	0.472006
srt-6	16.1809	0.413289	0.510939	0.808881	0.418583	0.812917
R13D7.2	160.447	-0.0766636	0.314857	-0.243487	0.807628	0.951551
str-41	35.2004	0.592668	0.336036	1.76371	0.0777816	0.562218
F18E3.11	1388.76	0.75754	0.359577	2.10675	0.0351389	0.472006
F18E3.12	1265.82	0.894628	0.389759	2.29534	0.0217137	0.404039
F18E3.13	925.914	0.890846	0.385194	2.31272	0.0207382	0.401823
srw-68	7.4558	-0.72631	0.513815	-1.41356	0.15749	0.643779
srw-69	16.1211	-0.419792	0.35835	-1.17146	0.241414	0.715626
srw-71	31.3927	0.348088	0.434828	0.80052	0.42341	0.816499
srw-78	11.4121	-0.779658	0.457112	-1.70562	0.0880791	0.573864
ddo-2	456.048	0.17448	0.177853	0.981035	0.326575	0.764012
F25E5.8	505.928	0.258589	0.157533	1.64149	0.100696	0.587873
F25E5.16	22.9964	-0.0443017	0.318841	-0.138946	0.889493	0.971923
F25E5.5	110.38	-0.0737777	0.224571	-0.328528	0.742513	0.938153
F25E5.2	21.659	0.111081	0.341845	0.324944	0.745223	0.938153
srh-89	7.06806	-0.319469	0.590323	-0.541177	0.588386	0.887556
F25E5.1	131.864	-0.427942	0.222676	-1.92182	0.0546287	0.522151
C18B10.6	29.6822	0.35858	0.327362	1.09536	0.273359	0.738314
srh-230	7.60103	0.36156	0.462462	0.781817	0.434322	0.823574
str-31	4.89705	-0.545114	0.801255	-0.680325	0.496298	0.853905
srb-18	11.2724	0.0818848	0.434656	0.18839	0.850571	0.961684
C54F6.15	487.766	1.32	0.423875	3.11411	0.00184499	0.124712
C54F6.18	86.6897	0.557401	0.678985	0.820934	0.411684	0.809399
C54F6.17	13.8673	0.420112	0.680591	0.617275	0.537053	0.868523
C54F6.5	38.1207	0.297266	0.341683	0.870005	0.384298	0.793454
swt-2	5.729	-0.963471	0.679795	-1.4173	0.156396	0.64159
srh-268	5.55405	0.617093	0.539172	1.14452	0.252408	0.719515
nhx-3	146.897	0.175658	0.391899	0.448223	0.653993	0.910186
ftn-1	5481.69	-0.259577	0.268479	-0.966845	0.333621	0.764588
F19F10.3	90.2738	-0.0371655	0.272165	-0.136555	0.891382	0.97225
sri-22	5.36003	0.761873	0.679397	1.1214	0.262119	0.727693
F19F10.13	667.568	-0.465776	0.300159	-1.55176	0.120719	0.606616
F19F10.8	36.3283	0.124075	0.413047	0.30039	0.76388	0.942902
C50E3.6	70.2525	-0.0736606	0.301214	-0.244546	0.806808	0.951551
C50E3.9	5.30218	0.398095	0.673969	0.590673	0.55474	0.875309
C50E3.11	5.47671	0.635225	0.879817	0.721996	0.470297	0.840276
folt-3	22.4892	-0.444511	0.394625	-1.12641	0.25999	0.725922
C50E3.12	6.70428	0.219027	0.734653	0.298137	0.765598	0.943833
C50E3.13	20.2671	0.178798	0.638117	0.280197	0.779327	0.944578
grsp-4	75.9013	0.352507	0.247798	1.42256	0.154864	0.64159
C12D5.5	24.6721	0.306136	0.36311	0.843095	0.399175	0.802697
C12D5.4	30.3467	0.658593	0.419464	1.57008	0.116396	0.603275
C12D5.3	59.9687	0.594598	0.36985	1.60767	0.107907	0.599804
cyp-33A1	1742.91	-0.0934051	0.206042	-0.45333	0.650311	0.909568
sre-11	6.30135	0.171969	0.498558	0.344932	0.730145	0.936102
nhr-94	163.672	0.244838	0.322528	0.759122	0.44778	0.829768
nhr-152	257.965	-0.132103	0.237157	-0.557028	0.577509	0.885274
C12D5.9	142.788	0.383399	0.269002	1.42527	0.154081	0.64159
C12D5.10	10.5643	0.124209	0.461199	0.269319	0.787685	0.94611
ZK105.13	10.679	-0.851503	0.404364	-2.10578	0.0352231	0.472006
ZK105.1	2278.68	0.145482	0.200961	0.723932	0.469107	0.840276
ZK105.6	63.0102	-0.10357	0.339431	-0.305129	0.760268	0.94226
clic-1	320.794	-0.0432407	0.14707	-0.294013	0.768748	0.944545
srr-9	5.73297	0.873053	0.514033	1.69844	0.0894251	0.574505
T05B11.4	58.387	0.542282	0.559302	0.969568	0.332262	0.764438
hint-3	362.179	0.0220925	0.137534	0.160633	0.872382	0.966442
frpr-3	8.00074	-0.283745	0.505886	-0.560887	0.574875	0.884726
grl-10	177.561	-0.44167	0.219796	-2.00945	0.0444893	0.498333
rpl-39	240.912	0.62464	0.394211	1.58453	0.113073	0.603275
rps-30	949.63	0.213517	0.224867	0.949526	0.342353	0.767341
cyp-32A1	468.799	-0.493892	0.256563	-1.92503	0.0542252	0.522151
C26F1.1	29.0049	-0.671591	0.356626	-1.88318	0.059676	0.53067
xpo-1	398.82	-0.388523	0.271076	-1.43326	0.151784	0.640451
ZK742.3	98.1636	-0.0177148	0.27222	-0.0650751	0.948114	0.985126
ZK742.4	48.5649	-1.50338	0.371215	-4.04988	5.12446e-05	0.0108158
mig-6	2069.27	-0.32037	0.335594	-0.954636	0.339762	0.765834
C37C3.7	179.118	0.187116	0.259986	0.719715	0.471701	0.840276
ttr-33	2961.17	0.122141	0.215701	0.56625	0.571224	0.883238
C37C3.12	40.949	0.251662	0.413482	0.608642	0.542762	0.870405
tag-253	359.835	-0.155655	0.156162	-0.996757	0.318883	0.762722
anr-36	111.735	0.754919	0.453685	1.66397	0.0961178	0.583705
C37C3.2	1791.87	-0.181443	0.152388	-1.19066	0.233786	0.708557
C37C3.10	19.9567	0.321141	0.497815	0.645101	0.518862	0.863545
C37C3.11	7.41674	-0.363017	0.540104	-0.672125	0.501504	0.85536
nipi-4	95.6763	0.0200847	0.277754	0.0723112	0.942354	0.983533
F40A3.3	186.616	-0.343883	0.210547	-1.63328	0.102409	0.592016
F40A3.2	600.642	0.163086	0.192774	0.845998	0.397554	0.801463
F40A3.1	223.732	0.0902289	0.155996	0.578406	0.56299	0.880352
F40A3.6	84.5908	-0.256323	0.357652	-0.716681	0.473571	0.841379
F40A3.7	26.8869	-0.390694	0.368198	-1.0611	0.288646	0.743693
srx-11	4.65944	0.660229	0.817548	0.807572	0.419337	0.81338
srsx-7	3.02179	0.42798	0.722923	0.592012	0.553842	0.875147
srsx-6	5.80441	-0.225617	0.602811	-0.374274	0.7082	0.928407
ncx-10	56.1756	-0.526173	0.51046	-1.03078	0.302643	0.752154
srsx-3	6.27168	-0.633097	0.557531	-1.13554	0.256151	0.723011
srt-53	5.57001	1.37641	0.562242	2.44808	0.0143622	0.344625
F26D11.13	41.4971	0.422076	0.56598	0.745743	0.455823	0.835064
F26D11.12	194.763	0.758263	0.465403	1.62926	0.103258	0.593487
che-7	16.7388	-0.194093	0.386444	-0.502254	0.615489	0.899481
let-413	373.206	-0.159701	0.166366	-0.959936	0.337087	0.765479
F26D11.1	29.1935	0.480399	0.361599	1.32854	0.183999	0.665724
Y97E10AL.1	27.8869	0.730675	0.423444	1.72555	0.0844281	0.570032
Y97E10AR.2	34.3409	-0.272661	0.358389	-0.760796	0.446779	0.829102
Y97E10AR.1	91.5708	-0.143751	0.228016	-0.630441	0.528406	0.865775
Y97E10AR.7	143.788	0.593718	0.258189	2.29955	0.0214737	0.404039
Y97E10AR.6	468.745	0.200079	0.13967	1.43251	0.151997	0.64057
sptl-2	681.202	0.152476	0.171435	0.889412	0.373781	0.790426
ech-3	661.536	0.446594	0.26287	1.69892	0.0893348	0.574505
F43H9.4	1598.86	-0.272942	0.303067	-0.900598	0.367802	0.785124
oma-2	150.933	-0.241487	0.654726	-0.368836	0.71225	0.930884
vars-1	181.596	-0.103141	0.282925	-0.364551	0.715447	0.931407
ZC513.14	19.8285	1.46838	0.466295	3.14904	0.00163808	0.119148
ZC513.7	1307.81	0.598191	0.278415	2.14856	0.0316696	0.46001
col-43	492.213	1.12903	0.406919	2.77459	0.00552721	0.227739
sth-1	93.0034	0.883666	0.788784	1.12029	0.26259	0.728267
str-139	9.83364	0.321072	0.458077	0.700913	0.483357	0.845741
str-144	42.3057	-0.590823	0.287666	-2.05385	0.0399903	0.482709
catp-3	7337.79	-0.372966	0.313824	-1.18845	0.234654	0.709638
str-131	19.0739	0.30632	0.458066	0.668724	0.503672	0.856759
str-130	9.14496	1.11872	0.788057	1.4196	0.155725	0.64159
str-146	9.48469	0.145389	0.606858	0.239577	0.810659	0.95194
myo-5	591.565	-0.390721	0.476451	-0.820065	0.412179	0.809535
D1014.5	3.37457	2.60796	0.886196	2.94287	0.00325181	0.172029
D1014.4	113.286	0.260398	0.202093	1.28851	0.197569	0.675459
F20D6.5	28.388	0.710788	0.357241	1.98966	0.0466288	0.502852
F20D6.8	14.8083	0.0393248	0.366465	0.107308	0.914544	0.977413
srp-7	1452.32	-0.144015	0.126767	-1.13606	0.255932	0.722737
srp-8	227.128	0.324505	0.354867	0.914441	0.360485	0.781724
F20D6.2	16.5729	0.0416265	0.36998	0.11251	0.910419	0.976604
F20D6.10	29.2367	-0.801376	0.394105	-2.03341	0.0420115	0.489834
F20D6.11	321.043	-0.63586	0.22995	-2.7652	0.00568871	0.229862
cri-2	559.517	0.112127	0.189654	0.591218	0.554374	0.875185
K07C11.4	1567.39	-0.302585	0.232938	-1.29899	0.193947	0.67134
K07C11.3	78.4673	0.379479	0.285652	1.32847	0.184025	0.665724
K07C11.7	2049.41	0.619747	0.24121	2.56933	0.0101896	0.295902
K07C11.8	124.136	0.247991	0.213066	1.16392	0.244457	0.716476
K07C11.10	8.55569	-0.0477305	0.419905	-0.11367	0.9095	0.976339
rol-3	276.423	-0.296578	0.339294	-0.874102	0.382063	0.793454
C16D9.3	43.7553	-0.298264	0.251109	-1.18779	0.234917	0.709969
C16D9.4	186.484	0.194891	0.245762	0.793008	0.427773	0.818896
C16D9.1	12.4302	0.00220605	0.548078	0.00402507	0.996788	1
F21F8.6	24.1071	-0.15311	0.420129	-0.364437	0.715532	0.931407
asp-6	16278.8	-0.1077	0.205618	-0.523788	0.600426	0.890898
asp-12	575.007	0.199974	0.164543	1.21533	0.224242	0.69625
asp-5	11945.5	0.00456455	0.225503	0.0202416	0.983851	0.997547
asp-11	41.8478	0.254305	0.356119	0.714102	0.475164	0.842041
str-135	6.54728	1.07296	0.626869	1.71162	0.0869676	0.573039
W02D7.4	1068.15	0.244535	0.191801	1.27494	0.202329	0.681378
W02D7.5	78.734	-0.136855	0.260098	-0.526167	0.598772	0.890646
W02D7.6	206.03	0.141206	0.199461	0.70794	0.478982	0.844452
sel-9	333.508	0.0796775	0.181749	0.438393	0.661101	0.913076
W02D7.11	4.34926	-0.230375	0.703946	-0.327262	0.74347	0.938153
W02D7.8	7.01577	-0.041522	0.536396	-0.0774093	0.938298	0.982742
clec-218	5372.26	-0.40361	0.367467	-1.09836	0.272049	0.737105
tmd-2	348.014	-0.200757	0.230718	-0.870141	0.384224	0.793454
C08D8.7	4.70749	0.176345	0.578731	0.30471	0.760587	0.94226
C08D8.1	40.9498	0.480358	0.30103	1.59571	0.110553	0.603275
gpa-2	12.7945	-0.0231044	0.392549	-0.0588573	0.953066	0.986712
F52E1.5	100.891	0.278226	0.243213	1.14396	0.252642	0.719587
F52E1.14	11292.5	0.29967	0.173559	1.72662	0.0842355	0.570032
hsp-17	291.33	0.583082	0.301024	1.937	0.0527458	0.519173
gcy-7	14.7648	-0.545241	0.465243	-1.17195	0.241218	0.715626
F52E1.9	102.443	-0.0320298	0.196679	-0.162853	0.870634	0.966416
F52E1.2	196.239	0.0570682	0.286638	0.199095	0.842188	0.959713
lmd-3	2091.49	-0.0790027	0.16117	-0.490183	0.624004	0.902954
K11D5.2	18.8501	1.04971	0.419922	2.49977	0.0124275	0.321312
T23B12.5	7.91405	-0.535905	0.544506	-0.984204	0.325015	0.764012
T23B12.11	95.9587	0.458725	0.204718	2.24077	0.0250413	0.422257
T23B12.6	736.367	-0.402676	0.211329	-1.90545	0.0567219	0.522545
T23B12.8	274.161	0.627195	0.503314	1.24613	0.212717	0.689254
pxn-1	103.513	-0.19547	0.276682	-0.70648	0.47989	0.845371
ZK994.6	10.0628	0.18259	0.440534	0.414473	0.678528	0.918943
F45F2.9	83.0539	0.177873	0.229513	0.775001	0.438339	0.82464
otpl-6	128.688	0.510795	0.74523	0.68542	0.493079	0.851107
otpl-5	18.1497	0.0230358	0.349406	0.0659284	0.947435	0.985126
his-8	46.3197	-0.761816	0.381003	-1.9995	0.0455539	0.498333
his-7	109.777	-0.218179	0.289729	-0.753044	0.451423	0.83222
his-6	43.7178	-1.453	0.503279	-2.88707	0.00388846	0.194273
his-5	106.525	-0.984577	0.358292	-2.74798	0.00599642	0.235798
asns-1	15.8327	0.639447	0.625693	1.02198	0.306789	0.755307
tag-196	2397.03	-0.0600244	0.207966	-0.288626	0.772868	0.944578
F41E6.8	38.7884	0.534305	0.28019	1.90694	0.0565284	0.522545
F41E6.15	886.776	0.0222782	0.301457	0.0739019	0.941088	0.982954
F41E6.5	1184.92	-0.0411277	0.218442	-0.188278	0.850659	0.961684
vps-60	370.197	0.254983	0.235754	1.08156	0.279446	0.738569
grd-5	2787.94	-0.0453502	0.273688	-0.165701	0.868393	0.965047
F41E6.11	11.1034	0.656006	0.639164	1.02635	0.304726	0.753751
F41E6.17	59.9262	-0.207382	0.302378	-0.685837	0.492816	0.851103
F41E6.12	249.852	-0.366362	0.25598	-1.43121	0.15237	0.640864
atg-18	759.522	-0.246927	0.137954	-1.78993	0.0734658	0.552372
oac-29	24.4289	0.487177	0.508972	0.957177	0.338478	0.765479
grl-12	9.64408	0.311057	0.416207	0.74736	0.454846	0.834605
F28A12.10	21.3824	0.852126	0.495639	1.71925	0.085569	0.570518
asp-13	2756.96	-0.411179	0.240482	-1.70981	0.0873009	0.573039
ZC190.4	102.088	-0.391602	0.305561	-1.28158	0.199989	0.677239
ZC190.6	5.3405	0.795289	0.62625	1.26992	0.204112	0.683671
glr-5	66.9437	-0.252807	0.290408	-0.870521	0.384015	0.793454
ZC196.6	38.2418	0.19784	0.360257	0.549164	0.582893	0.886052
ZC196.5	518.546	-0.107069	0.248553	-0.430769	0.666637	0.914355
ZC196.4	66.7791	0.221974	0.307842	0.721064	0.47087	0.840276
ZC196.3	85.3746	0.276473	0.433431	0.637871	0.523557	0.864364
ZC196.2	38.6907	-0.0243727	0.301129	-0.0809378	0.935491	0.982219
ZC196.1	65.2366	-0.0775357	0.275629	-0.281304	0.778477	0.944578
B0507.17	7.81592	0.133388	0.549131	0.242907	0.808078	0.951676
B0507.7	44.4398	0.484818	0.375859	1.28989	0.197087	0.675401
B0507.8	494.087	0.236177	0.46073	0.512616	0.60822	0.895859
linc-69	16.6905	0.192504	0.327637	0.587554	0.556832	0.87679
B0507.3	117.633	0.225958	0.22185	1.01852	0.308432	0.756575
B0507.2	489.267	-0.205227	0.155054	-1.32359	0.18564	0.666128
B0507.1	68.7847	-0.306308	0.360495	-0.849687	0.395499	0.800531
sup-37	279.647	-0.195029	0.22087	-0.883006	0.377233	0.79183
magu-2	250.929	0.18297	0.196129	0.932906	0.350868	0.775028
C01B7.10	5.71887	0.833757	0.553435	1.50651	0.131936	0.616073
rpm-1	225.155	-0.167112	0.224723	-0.743636	0.457096	0.835064
F07B7.8	10.0988	-0.228371	0.508138	-0.449427	0.653124	0.909959
F07B7.12	10.917	-0.261024	0.418789	-0.623284	0.533098	0.866922
his-18	38.78	-0.35589	0.367293	-0.968954	0.332568	0.764438
frpr-13	106.985	0.263516	0.238218	1.10619	0.268642	0.734611
frpr-12	31.3174	-0.278734	0.306906	-0.908205	0.36377	0.782958
frpr-11	59.8507	0.192222	0.230824	0.832762	0.404979	0.804136
mod-1	25.3649	-0.0814248	0.282867	-0.287856	0.773457	0.944578
ttr-47	1435.18	0.328666	0.212171	1.54906	0.121367	0.607492
H14N18.4	158.852	-0.252543	0.379277	-0.665854	0.505504	0.858162
unc-23	1047.85	-0.415294	0.242865	-1.70998	0.0872701	0.573039
T19A5.3	3.77835	0.8795	0.671785	1.3092	0.190467	0.667377
T19A5.1	385.215	-0.26933	0.290726	-0.926405	0.354235	0.777616
nhr-44	39.9336	0.0687697	0.266558	0.257991	0.796414	0.946735
nhr-219	39.6327	-0.0648387	0.274862	-0.235896	0.813514	0.952158
nhr-194	22.2555	-0.00913296	0.344652	-0.026499	0.978859	0.995937
nhr-195	42.7301	0.252432	0.272802	0.925332	0.354793	0.778078
nhr-143	95.3945	0.196938	0.183613	1.07257	0.283464	0.741833
nhr-144	169.094	0.131986	0.298962	0.44148	0.658866	0.911701
str-87	18.3588	0.0474596	0.339824	0.139659	0.888929	0.971923
F59E11.7	837.07	0.0525509	0.260435	0.201781	0.840088	0.959596
F59E11.6	9.71974	-0.519335	0.500545	-1.03754	0.299484	0.749773
F59E11.5	49.0557	0.710985	0.31429	2.26219	0.0236855	0.414449
sri-23	4.25442	0.690084	0.541427	1.27456	0.202463	0.681378
F59E11.2	34.5468	0.181938	0.238736	0.762087	0.446008	0.828807
oac-40	4.69237	0.151829	0.747606	0.203086	0.839067	0.959596
bus-1	7.72081	0.16078	0.590954	0.272069	0.785569	0.946086
srsx-20	12.5166	-0.186393	0.520948	-0.357795	0.720497	0.932784
C25E10.5	349.889	-0.151477	0.156195	-0.969789	0.332152	0.764438
C25E10.4	288.608	0.33557	0.257809	1.30162	0.193045	0.670729
srsx-34	327.025	0.235001	0.317784	0.739498	0.459605	0.837047
cyp-33B1	27.8	-0.099298	0.482811	-0.205666	0.837052	0.958726
C25E10.7	12.7722	-0.248618	0.442173	-0.562263	0.573937	0.88442
C25E10.8	14386.5	0.0540791	0.225635	0.239675	0.810582	0.95194
swm-1	3669.12	0.658424	0.365777	1.80007	0.0718502	0.55121
C25E10.11	5.22893	-0.335849	0.496456	-0.676493	0.498728	0.855011
C25E10.16	8.51852	-0.36756	0.494337	-0.743541	0.457154	0.835064
C25E10.13	33.1214	0.552364	0.452564	1.22052	0.222267	0.69625
C25E10.12	541.094	-0.289506	0.196908	-1.47026	0.141492	0.624648
fip-2	630.733	0.703861	0.281943	2.49646	0.0125439	0.321738
T27E4.7	142.805	0.127983	0.225604	0.567292	0.570516	0.883238
hsp-16.1	6.23249	0.966803	0.672289	1.43808	0.150412	0.638421
hsp-16.48	11.7911	0.507582	0.650822	0.77991	0.435444	0.823846
hsp-16.49	18.839	0.74083	0.622536	1.19002	0.234039	0.70867
F21C10.10	910.6	0.888932	0.250531	3.5482	0.000387877	0.0466445
F21C10.18	59.8693	0.642687	0.588492	1.09209	0.274793	0.738569
pqn-31	2106.79	0.086155	0.360415	0.239044	0.811071	0.95194
F21C10.7	670.42	-0.753931	0.34267	-2.20017	0.0277951	0.437021
F21C10.13	42.4755	0.0521268	0.235144	0.22168	0.824563	0.956057
F21C10.11	1355.35	0.288266	0.451333	0.638699	0.523019	0.864364
F21C10.6	16.6234	-0.0364941	0.380474	-0.0959174	0.923586	0.978362
F21C10.4	168.276	0.329827	0.32152	1.02584	0.304969	0.753751
F21C10.17	16.9617	0.228384	0.40377	0.565628	0.571647	0.883238
B0222.1	62.9547	0.44246	0.250554	1.76593	0.0774082	0.561006
tag-38	146.066	-0.293047	0.314696	-0.931209	0.351746	0.776302
B0222.5	342.139	-0.369118	0.222686	-1.65757	0.097404	0.586748
col-144	111.082	3.08723	0.84061	3.67261	0.000240084	0.0357476
col-10	42.2695	3.33725	0.886165	3.76594	0.000165923	0.0272377
B0222.11	47.6284	0.078859	0.281018	0.280619	0.779003	0.944578
gad-3	750.184	0.159875	0.195428	0.818077	0.413313	0.809868
ptr-1	93.8856	0.0394824	0.262818	0.150227	0.880585	0.969172
C24B5.1	80.9796	-0.167076	0.237411	-0.703742	0.481593	0.845371
C24B5.4	568.742	0.038994	0.224718	0.173524	0.862239	0.964582
asp-2	6497.52	-0.189196	0.215974	-0.876013	0.381023	0.793292
inx-10	71.2562	-0.0775676	0.229015	-0.338701	0.734835	0.936842
tag-232	203.781	-0.0209907	0.198994	-0.105484	0.915991	0.977473
grd-6	8.949	0.664559	0.874524	0.75991	0.447309	0.829341
F07C3.3	16.8052	-0.09268	0.576468	-0.160772	0.872273	0.966442
glo-4	632.085	-0.405878	0.190324	-2.13257	0.0329603	0.465676
aat-2	118.621	-0.20186	0.187014	-1.07938	0.280417	0.739034
str-94	7.39103	0.211795	0.589191	0.359468	0.719245	0.932674
ptd-2	67.4645	0.146037	0.344221	0.424254	0.671381	0.917198
F07C3.9	25.5078	0.258929	0.332464	0.778819	0.436086	0.823846
nhr-36	57.228	0.399226	0.20082	1.98798	0.0468136	0.503234
slc-17.7	207.379	-0.252532	0.233155	-1.08311	0.27876	0.738569
lron-2	13.9818	0.747041	0.489117	1.52733	0.12668	0.611761
F44A2.5	231.628	0.0273527	0.17696	0.154569	0.877161	0.968013
F44A2.3	1895.43	-0.144952	0.269883	-0.537093	0.591203	0.888365
F44A2.7	64.8704	-0.449182	0.398148	-1.12818	0.259244	0.725922
tag-153	1141.73	-0.281486	0.205033	-1.37288	0.16979	0.653163
acl-14	1344.8	0.199222	0.19302	1.03213	0.302011	0.751939
K07B1.4	269.922	-0.420657	0.193175	-2.1776	0.0294358	0.448147
ucp-4	110.517	-0.334171	0.209954	-1.59163	0.111467	0.603275
coq-6	244.723	-0.168562	0.176765	-0.953595	0.340289	0.765834
K07B1.8	373.445	-0.545404	0.454336	-1.20044	0.229967	0.704374
tos-1	980.759	-0.0589773	0.132718	-0.444381	0.656767	0.911262
ttr-40	62.9889	0.468905	0.283326	1.655	0.0979237	0.586748
ttr-49	1774.43	0.4685	0.258139	1.81491	0.0695375	0.547687
gpa-3	23.0065	-0.222226	0.384899	-0.577362	0.563695	0.880769
E02C12.6	41.2891	0.297845	0.35858	0.830625	0.406185	0.805068
E02C12.8	205.309	0.117463	0.193091	0.608327	0.54297	0.870605
F36D4.4	19.9128	-0.00367135	0.424999	-0.00863848	0.993108	0.999953
flp-6	236.886	0.407736	0.256357	1.5905	0.111722	0.603275
nas-3	610.26	-0.545818	0.387005	-1.41037	0.158432	0.644801
K06A4.2	18.3724	0.195843	0.335419	0.583875	0.559305	0.87801
K06A4.10	35.5031	0.591368	0.354906	1.66627	0.0956604	0.583043
K06A4.7	691.47	0.529348	0.312165	1.69573	0.0899367	0.574505
K06A4.15	20.7668	-0.0678146	0.375591	-0.180555	0.856717	0.963466
gsnl-1	1108.83	-0.233449	0.316178	-0.738346	0.460304	0.837413
haao-1	169.201	0.146895	0.230222	0.638057	0.523437	0.864364
acs-14	1973.53	0.34191	0.144035	2.3738	0.0176062	0.373122
F11A3.2	60.7965	-0.242682	0.210437	-1.15323	0.248818	0.718412
C50F4.8	1605.4	0.249298	0.226234	1.10195	0.270484	0.736284
C50F4.9	43.7908	-0.0957307	0.315483	-0.303442	0.761553	0.942564
C50F4.1	6255.77	0.151258	0.319658	0.473187	0.636079	0.906443
C50F4.4	25.9467	0.53537	0.350795	1.52616	0.12697	0.611761
C50F4.12	17.875	-0.209737	0.442025	-0.474491	0.63515	0.906443
C50F4.16	312.657	0.0268505	0.148044	0.181368	0.856079	0.963386
mdf-1	443.846	-0.275593	0.166069	-1.65951	0.0970138	0.585524
his-35	411.45	0.152226	0.174277	0.873471	0.382406	0.793454
his-41	2008.53	0.415636	0.29584	1.40494	0.16004	0.64621
his-37	4801.86	0.367329	0.301907	1.2167	0.22372	0.69625
nstp-10	626.521	0.0536886	0.164007	0.327356	0.743399	0.938153
ehbp-1	726.583	0.116894	0.124663	0.937673	0.348412	0.773536
rgef-1	10.7989	0.502069	0.440697	1.13926	0.254594	0.721967
F25B3.5	60.9273	-0.0989082	0.306138	-0.323084	0.746632	0.938782
K09G1.1	1438	-0.191819	0.135292	-1.41781	0.156247	0.64159
dop-2	72.5441	0.106221	0.32524	0.326593	0.743975	0.938153
pqn-63	7.63461	1.15937	0.89203	1.2997	0.193703	0.67134
T06E4.10	3.89198	-0.398664	0.892269	-0.446798	0.655021	0.910813
T06E4.9	5.6833	0.156726	0.862263	0.181761	0.85577	0.963386
T06E4.14	7.07942	0.201356	0.697674	0.28861	0.77288	0.944578
T06E4.12	13.2606	0.421719	0.766668	0.550067	0.582274	0.886052
col-146	10.9679	4.35134	0.790728	5.50296	NA	NA
col-147	64.0354	3.57283	0.887244	4.02689	5.65201e-05	0.0115367
cyp-29A4	453.016	0.00357598	0.248394	0.0143964	0.988514	0.998337
pitr-4	77.6638	0.7731	0.382479	2.02129	0.0432499	0.496373
ZK287.1	17.3341	0.0915454	0.430931	0.212437	0.831766	0.956506
sulp-8	682.019	0.343489	0.184439	1.86234	0.0625552	0.538673
ZK287.3	71.7588	0.932157	0.286721	3.2511	0.00114961	0.0974304
ZK287.9	284.148	0.996565	0.438389	2.27324	0.0230114	0.411026
ZK287.4	256.787	-0.481139	0.306588	-1.56933	0.116571	0.603275
ztf-9	44.4076	0.482164	0.228402	2.11103	0.0347695	0.472006
xbx-6	131.806	0.0649903	0.170818	0.380465	0.7036	0.925898
tag-120	1125.6	0.41976	0.262226	1.60075	0.109432	0.602031
F40F9.10	34.619	0.0145358	0.283142	0.0513376	0.959057	0.988479
F40F9.5	400.441	0.072729	0.191397	0.379991	0.703952	0.925997
aagr-3	2714.88	-0.514036	0.196968	-2.60975	0.00906093	0.280817
drap-1	692.239	-0.391976	0.189389	-2.06969	0.0384813	0.480645
aqp-4	758.464	0.610812	0.229951	2.65627	0.00790107	0.262742
sta-2	414.509	0.116858	0.241355	0.484173	0.628263	0.903536
F58E6.13	14.2207	-0.20919	0.470189	-0.444906	0.656388	0.91111
hrg-3	14.8657	0.938355	0.510818	1.83697	0.0662149	0.544352
F58E6.11	13.2701	0.229473	0.408274	0.562056	0.574078	0.88442
unc-42	26.0714	-0.251434	0.427511	-0.588134	0.556443	0.87679
F46B6.2	11.3129	-0.417438	0.582768	-0.716302	0.473805	0.841541
F46B6.4	57.6088	-0.0471173	0.262933	-0.179199	0.857782	0.963976
F46B6.6	114.259	-0.22109	0.297985	-0.741948	0.458119	0.835602
ztf-7	2019.63	-0.014116	0.13106	-0.107706	0.914229	0.977413
lipl-2	7389.48	0.0981879	0.337872	0.290607	0.771352	0.944578
sru-39	4.26728	1.26076	0.721082	1.74843	0.0803892	0.56727
srsx-21	6.61248	-0.0105023	0.60702	-0.0173014	0.986196	0.998023
fshr-1	1028.51	-0.26688	0.241611	-1.10459	0.269339	0.735156
fipr-11	8.16735	1.14142	0.649524	1.75732	0.0788633	0.564343
mec-9	50.5947	0.1256	0.31235	0.402113	0.687601	0.921132
C50H2.13	18.3517	0.2725	0.314542	0.866341	0.386303	0.793949
sre-28	13.3393	2.31942	0.499388	4.64453	3.40849e-06	0.00153263
ttr-46	2774.94	0.0596244	0.256768	0.232212	0.816374	0.953358
mam-5	7.90402	-0.0959439	0.508591	-0.188646	0.85037	0.961684
anmt-3	844.839	0.00259189	0.316591	0.00818688	0.993468	0.999953
madf-4	9.50123	-0.243853	0.394309	-0.618431	0.536291	0.868197
rmd-2	7585.07	0.145851	0.138315	1.05449	0.29166	0.745235
C27H6.8	305.176	-0.186679	0.182927	-1.02051	0.307487	0.7561
uda-1	1929.44	0.221869	0.140999	1.57355	0.115591	0.603275
lea-1	2842.83	-0.59112	0.194491	-3.03932	0.00237116	0.142917
acl-2	178.114	0.542618	0.202576	2.67859	0.00739327	0.259191
F57A8.1	108.341	-0.234734	0.173756	-1.35094	0.176714	0.660154
F57A8.10	39.2532	-0.0255581	0.451372	-0.0566231	0.954845	0.986712
fipr-13	223.575	0.660496	0.419867	1.57311	0.115694	0.603275
nhr-205	99.817	0.910406	0.308453	2.95153	0.00316208	0.172029
nhr-12	51.3448	-0.260286	0.245328	-1.06097	0.288703	0.743693
R04B5.6	47.0335	0.251589	0.345401	0.728397	0.46637	0.83964
R04B5.5	181.641	0.0512983	0.182563	0.280989	0.778719	0.944578
ugt-47	723.448	0.53445	0.165151	3.23613	0.00121164	0.101054
ugt-17	880.243	0.554878	0.278847	1.9899	0.0466023	0.502852
C08B6.2	49.1677	0.655577	0.37497	1.74835	0.0804041	0.56727
C08B6.11	468.644	0.174849	0.333854	0.523729	0.600467	0.890898
C08B6.4	6.5269	-1.53451	0.727287	-2.10991	0.0348664	0.472006
C08B6.10	421.717	0.240461	0.21368	1.12533	0.260448	0.726057
wdr-20	507.58	-0.0815821	0.174533	-0.46743	0.640192	0.906473
C51E3.9	570.718	-0.288682	0.222273	-1.29877	0.194021	0.67134
srsx-27	16.464	-0.700446	0.367377	-1.90661	0.056571	0.522545
srsx-28	6.98165	-0.951529	0.598297	-1.59039	0.111746	0.603275
C51E3.6	93.1113	0.226094	0.208421	1.08479	0.278013	0.738569
egl-3	1119.33	-0.282603	0.318936	-0.88608	0.375574	0.7914
cul-5	172.579	0.0897565	0.206636	0.434371	0.664019	0.914005
ZK856.5	114.156	0.131581	0.386155	0.340745	0.733295	0.936102
ZK856.6	12.4625	-0.106424	0.485185	-0.219347	0.82638	0.956506
ZK856.7	117.232	0.654373	0.421616	1.55206	0.120648	0.606616
ZK856.8	487.539	0.0824871	0.17515	0.47095	0.637677	0.906443
ZK856.11	154.919	0.531241	0.299067	1.77633	0.0756789	0.557768
ZK856.16	17.9534	0.181432	0.366454	0.495102	0.620528	0.901335
rpc-25	127.471	0.758083	0.29676	2.55453	0.0106331	0.301184
ZK856.14	13.2157	0.0955334	0.401971	0.237663	0.812143	0.95194
fipr-5	166.035	0.307639	0.378594	0.812582	0.416458	0.81096
fipr-9	87.2785	0.345358	0.416095	0.829998	0.40654	0.805128
daf-36	845.834	0.919829	0.242699	3.79	0.000150646	0.0251287
str-182	19.8993	-0.078234	0.426067	-0.183619	0.854312	0.96287
C12D8.1	1195.78	-0.149055	0.280716	-0.53098	0.595433	0.889622
akt-1	559.265	-0.165683	0.192746	-0.859589	0.390016	0.796404
rop-1	1043.59	-0.0470891	0.189907	-0.247958	0.804167	0.950045
nhr-232	420.427	0.286734	0.26835	1.06851	0.285292	0.741833
ric-4	173.762	0.204494	0.212984	0.960139	0.336986	0.765479
linc-38	12.383	0.234075	0.454942	0.514516	0.606891	0.895363
lys-1	9244.02	-0.505968	0.265074	-1.90878	0.0562907	0.522545
lys-2	19748.2	-0.911505	0.254133	-3.58673	0.000334848	0.0438354
col-149	30.5458	3.97059	0.834035	4.76069	NA	NA
col-150	462.146	0.249894	0.362612	0.689151	0.490728	0.849818
B0024.4	18739.9	0.361032	0.408625	0.883529	0.37695	0.79183
che-12	124.463	-0.29775	0.3144	-0.947044	0.343616	0.768686
gcy-6	7.82888	-0.122693	0.740879	-0.165605	0.868468	0.965047
trx-2	84.3638	0.246667	0.277002	0.89049	0.373203	0.790106
crm-1	1467.81	-0.100363	0.203383	-0.493466	0.621684	0.901873
arx-2	748.506	-0.0820619	0.113397	-0.72367	0.469268	0.840276
K07C5.2	142.214	0.0101813	0.216953	0.0469287	0.96257	0.989312
K07C5.13	22.8957	0.717955	0.382471	1.87715	0.0604981	0.532535
K07C5.9	12.3311	0.513744	0.379683	1.35308	0.176029	0.659882
ceeh-2	1530.86	0.381664	0.253594	1.50502	0.132319	0.616881
ttll-15	120.968	-0.15878	0.18384	-0.863687	0.38776	0.794941
ugt-49	257.828	0.166288	0.182293	0.912204	0.361661	0.782307
AC3.5	2301.61	-0.217267	0.187084	-1.16133	0.245507	0.716476
col-151	5.8458	0.133926	0.461547	0.290167	0.771689	0.944578
ugt-1	1077.89	-0.170233	0.271273	-0.627536	0.530308	0.866829
ugt-2	760.955	-0.161545	0.258573	-0.624756	0.532131	0.866922
F15H10.9	3.3771	0.535133	0.890039	0.601246	0.547676	0.872737
col-13	11.3909	0.341186	0.592157	0.576175	0.564497	0.880813
col-12	148.796	0.483858	0.551464	0.877406	0.380266	0.792726
Y32F6A.4	513.9	0.224323	0.149665	1.49883	0.133917	0.619187
pap-1	720.179	-0.0681462	0.132528	-0.514203	0.60711	0.895363
Y32F6A.5	5317.58	-0.0543416	0.168737	-0.32205	0.747415	0.938782
Y32F6A.6	517.663	-0.0664118	0.204757	-0.324345	0.745677	0.938174
F22E12.1	200.758	-0.421845	0.319813	-1.31904	0.187156	0.666521
F22E12.3	103.065	0.0437959	0.288663	0.15172	0.879408	0.968876
chw-1	47.0223	0.073919	0.206022	0.358792	0.71975	0.932674
egl-9	350.343	-0.238006	0.184581	-1.28944	0.197245	0.675401
crp-1	536.012	0.369985	0.217042	1.70467	0.0882569	0.573864
Y32F6B.1	881.234	0.651774	0.184799	3.52693	0.00042041	0.0483098
ncx-5	6.11128	1.1127	0.519831	2.1405	0.0323146	0.4645
aqp-5	16.2194	0.00446763	0.495825	0.00901049	0.992811	0.999953
C35A5.3	671.285	0.233099	0.318874	0.731006	0.464775	0.838375
C35A5.10	16.8358	0.485818	0.633565	0.7668	0.4432	0.826168
C35A5.6	1097.21	0.683999	0.310636	2.20193	0.02767	0.437021
dmsr-8	24.6858	-0.34964	0.352482	-0.991937	0.321228	0.763185
hda-11	129.327	0.147133	0.285279	0.51575	0.606029	0.895237
F25D1.2	6.22693	-0.292185	0.577913	-0.505586	0.613147	0.898564
ppm-1	1746.93	0.147731	0.121701	1.21388	0.224792	0.697301
degt-1	37.8524	-0.310008	0.315118	-0.983783	0.325222	0.764012
F25D1.5	137.467	0.117538	0.282649	0.415846	0.677523	0.918943
F32G8.2	8.63568	-0.467792	0.515391	-0.907645	0.364066	0.783024
F32G8.3	5.64506	-0.113574	0.543591	-0.208933	0.834501	0.957726
best-14	603.17	-0.227533	0.216543	-1.05075	0.293373	0.745653
cat-4	797.883	-0.243682	0.228569	-1.06612	0.286371	0.742274
vps-54	229.294	-0.324876	0.215396	-1.50828	0.131484	0.616073
del-6	1678.71	-0.14903	0.158739	-0.938838	0.347814	0.772932
lpd-9	136.912	0.0769812	0.244947	0.314277	0.753311	0.939926
T21C9.6	642.513	-0.0953903	0.139955	-0.681579	0.495505	0.853091
srg-32	84.3766	0.278127	0.285731	0.973385	0.330362	0.764438
ttr-23	1214.23	0.38488	0.249275	1.544	0.122588	0.609556
C32C4.1	48.3794	-0.226231	0.330975	-0.683529	0.494272	0.851741
ugt-35	44.2931	-0.370675	0.493956	-0.750422	0.453001	0.833766
ugt-34	56.7344	-1.08384	0.543691	-1.99348	0.0462094	0.500481
twk-12	69.2454	-0.596673	0.346883	-1.7201	0.0854146	0.570445
ceh-22	36.2199	0.0373069	0.494699	0.0754133	0.939886	0.982742
F29F11.20	11.4729	0.229317	0.402913	0.569149	0.569255	0.883226
pph-1	293.044	0.173806	0.171048	1.01612	0.30957	0.75745
T28B11.11	13.656	0.0534333	0.494532	0.108048	0.913957	0.977413
T28B11.5	3.08237	0.0194571	0.769011	0.0253015	0.979814	0.996288
ZC302.3	17.1263	-0.165264	0.396375	-0.416938	0.676724	0.918943
F28H7.2	20.3849	-0.202197	0.367748	-0.549825	0.582439	0.886052
F28H7.3	2065.35	0.288803	0.262654	1.09956	0.271526	0.736365
F28H7.7	19.6476	0.0382458	0.32614	0.117268	0.906648	0.975468
F28H7.8	207.72	0.129269	0.190255	0.679449	0.496853	0.854018
D1054.1	254.04	0.226568	0.228211	0.992799	0.320808	0.763185
pas-2	408.41	-0.099874	0.182935	-0.545955	0.585097	0.886052
D1054.3	178.166	0.18261	0.206698	0.883462	0.376986	0.79183
D1054.5	116.363	-0.16974	0.184697	-0.919019	0.358086	0.780374
clec-220	11.3357	-0.261366	0.454294	-0.575323	0.565073	0.880907
D1054.8	1234.02	0.079315	0.203412	0.389923	0.696594	0.923218
D1054.9	49.8181	-0.667719	0.440155	-1.51701	0.129264	0.614373
D1054.10	7065.35	0.369253	0.835441	0.441985	0.6585	0.911701
D1054.11	3661.72	0.328225	0.850867	0.385754	0.699679	0.924241
D1054.19	7.77367	0.807376	0.604629	1.33532	0.18177	0.665247
srh-184	7.73802	-0.347993	0.572953	-0.607367	0.543607	0.871221
srh-163	20.4398	-0.122427	0.485921	-0.251948	0.801081	0.949009
D1054.18	11.9484	0.129934	0.543943	0.238875	0.811203	0.95194
saeg-1	920.925	-0.432559	0.219495	-1.97071	0.0487576	0.509052
F32D8.1	9.54776	-0.439352	0.465021	-0.944801	0.344761	0.770256
F32D8.3	17.5543	0.376829	0.387541	0.97236	0.330872	0.764438
F32D8.11	54.8456	0.74216	0.382886	1.93833	0.0525829	0.518905
F32D8.12	386.622	0.561335	0.274551	2.04456	0.0408986	0.48615
F32D8.4	47.9265	0.250153	0.264823	0.944604	0.344861	0.770256
emo-1	378.65	0.245619	0.17817	1.37856	0.16803	0.651552
spp-16	1433.03	0.524127	0.329826	1.5891	0.112037	0.603275
F32D8.8	7.38857	0.939488	0.529551	1.77412	0.0760431	0.557859
F32D8.15	20.7708	0.0717112	0.388751	0.184465	0.853648	0.962542
F32D8.10	54.7592	-0.0701421	0.31585	-0.222074	0.824257	0.955871
nas-31	224.252	-0.17793	0.204502	-0.870063	0.384266	0.793454
F58B4.6	37.2031	0.32666	0.369624	0.883764	0.376824	0.79183
F58B4.3	105.678	-0.639271	0.349678	-1.82817	0.0675238	0.547282
F58B4.5	965.365	0.0862225	0.23688	0.363993	0.715863	0.931561
F17C11.12	1407.15	-0.0115256	0.204094	-0.056472	0.954966	0.986738
F17C11.11	9121.84	0.455263	0.22813	1.99563	0.0459738	0.499959
F17C11.1	65.3882	-0.0242741	0.337449	-0.0719341	0.942654	0.983679
zip-9	56.8217	0.264961	0.410064	0.646145	0.518186	0.863253
F17C11.2	144.503	0.0725342	0.290271	0.249885	0.802676	0.949369
col-153	152.26	0.412631	0.441001	0.935668	0.349444	0.77403
F17C11.4	900.027	0.537773	0.262695	2.04714	0.0406448	0.484831
F17C11.6	564.652	0.882901	0.385151	2.29235	0.0218853	0.404039
F17C11.13	55.4593	0.542669	0.450902	1.20352	0.228775	0.702493
vps-36	291.151	-0.0719067	0.143239	-0.502007	0.615663	0.899481
eef-1G	48544.8	0.00201775	0.177359	0.0113766	0.990923	0.999427
fig-1	259.514	-0.664432	0.36945	-1.79844	0.072108	0.551634
frpr-9	36.5958	1.07564	0.279253	3.85185	0.000117228	0.0205486
C13G3.1	484.221	0.884375	0.299453	2.9533	0.00314394	0.172029
hot-6	55.5185	0.404328	0.236388	1.71045	0.0871833	0.573039
C45B11.2	218.808	0.223657	0.289726	0.771959	0.440138	0.82507
C45B11.6	55.1294	0.219088	0.405928	0.539721	0.58939	0.888034
dhs-18	2612.3	0.667823	0.267148	2.49983	0.0124254	0.321312
srh-74	6.40997	0.449032	0.530107	0.847058	0.396963	0.800709
C45B11.7	259.039	0.0886653	0.250618	0.353787	0.723498	0.933598
T04C12.32	12.002	0.946821	0.466407	2.03003	0.0423535	0.492147
T04C12.7	70.6006	-0.0130235	0.267753	-0.0486398	0.961206	0.988772
srh-75	12.3015	0.830081	0.412284	2.01337	0.0440758	0.498333
T04C12.11	229.63	0.0783268	0.183493	0.426866	0.669477	0.915837
T04C12.8	139.144	0.407672	0.343599	1.18648	0.235435	0.710353
act-3	1118.91	-0.213368	0.254099	-0.839705	0.401074	0.8034
act-1	836.241	-0.706433	0.412068	-1.71436	0.0864626	0.573039
lact-8	399.291	0.399593	0.278175	1.43648	0.150866	0.638933
Y42A5A.3	53.1346	0.752268	0.342424	2.19689	0.0280282	0.438861
math-33	1177.98	-0.209235	0.193822	-1.07952	0.280356	0.739034
H19N07.3	106.938	-0.0336628	0.168128	-0.200221	0.841308	0.959596
mboa-2	753.176	-0.386026	0.149859	-2.57593	0.00999712	0.292957
atp-5	1380.65	-0.0724904	0.203599	-0.356046	0.721806	0.933348
C06H2.6	256.836	0.327339	0.244806	1.33714	0.181178	0.664918
jmjd-5	113.745	0.0926905	0.224054	0.413697	0.679096	0.919045
glb-3	25.5555	-0.307412	0.311802	-0.985921	0.324172	0.764012
folt-1	112.028	0.114791	0.243181	0.472038	0.6369	0.906443
nlp-33	686.49	0.93027	0.536156	1.73508	0.0827275	0.567401
T19C4.1	5.41863	0.723896	0.687415	1.05307	0.292309	0.745379
srg-39	11.4309	0.686694	0.509004	1.34909	0.177307	0.660154
T19C4.5	87.9223	0.433136	0.236555	1.83102	0.0670976	0.546396
cnc-10	159.548	0.536655	0.231068	2.3225	0.0202061	0.400328
lgc-49	11.5322	0.138686	0.42656	0.325125	0.745086	0.938153
K10D6.4	218.878	-0.0237024	0.214301	-0.110603	0.911931	0.976604
K10D6.6	11.9578	0.0877863	0.477717	0.183762	0.8542	0.96287
cyp-29A2	1888.9	-0.143707	0.337504	-0.425794	0.670258	0.916663
T19B10.2	3807.38	-0.680335	0.353739	-1.92327	0.0544465	0.522151
T19B10.3	814.623	-0.105056	0.18756	-0.560119	0.575399	0.884873
pqn-70	261.682	-0.0486022	0.177113	-0.274414	0.783767	0.945392
T19B10.17	8.06547	0.0942679	0.458759	0.205485	0.837193	0.958726
T19B10.5	469.657	-0.642268	0.286765	-2.23971	0.0251101	0.422257
mam-4	9.1039	0.249523	0.535557	0.465913	0.641278	0.906519
lgc-36	4.94675	-0.31478	0.674022	-0.467018	0.640487	0.906473
F07B10.4	14.5188	0.348885	0.384144	0.908213	0.363766	0.782958
cln-3.1	206.155	0.169701	0.346519	0.489729	0.624325	0.903119
clec-222	203.797	0.823595	0.847054	0.972306	0.330898	0.764438
clec-223	180.998	0.359768	0.796574	0.451644	0.651526	0.909879
srh-47	7.99244	0.723535	0.576326	1.25543	0.209324	0.685984
snf-11	72.2218	0.0616588	0.293862	0.209822	0.833807	0.957285
T03F7.7	607.644	0.383051	0.233022	1.64384	0.10021	0.587705
cutl-18	102.795	0.402239	0.248902	1.61605	0.106083	0.597555
F47G9.4	387.487	-0.280536	0.151461	-1.8522	0.0639967	0.542059
str-141	10.881	0.0252479	0.502271	0.0502675	0.959909	0.988636
T02E9.5	64.127	0.171139	0.298625	0.573088	0.566585	0.881014
grl-7	4.09253	-0.125466	0.841712	-0.14906	0.881506	0.969432
npr-25	17.0728	0.0231912	0.484218	0.0478941	0.961801	0.98886
dop-5	38.9138	-0.175183	0.336125	-0.521183	0.602239	0.892495
cnb-1	381.522	0.0924331	0.149502	0.618272	0.536396	0.868197
col-154	36.2919	2.12787	0.705212	3.01735	0.00254998	0.150341
col-155	595.581	-0.228884	0.290669	-0.787438	0.431026	0.821993
K03B8.6	26.0193	0.436054	0.426823	1.02163	0.306957	0.755307
K03B8.8	279.911	0.367342	0.247131	1.48643	0.137167	0.621457
grl-3	6.49293	-0.337874	0.540893	-0.62466	0.532194	0.866922
deg-3	42.835	-0.0356289	0.228909	-0.155646	0.876312	0.96788
dmsr-1	80.8238	-0.380718	0.348982	-1.09094	0.275299	0.738569
F57B7.2	25.1551	0.219874	0.34448	0.638279	0.523292	0.864364
mig-17	781.772	0.252681	0.192864	1.31015	0.190144	0.667377
col-156	4.88831	1.50658	0.838991	1.7957	0.0725422	0.551869
tag-140	93.5086	0.141285	0.336991	0.419253	0.675031	0.918696
nas-20	1397.7	0.248806	0.643199	0.386825	0.698886	0.924027
nas-21	89.5934	-0.01753	0.65648	-0.0267031	0.978697	0.995937
nas-22	91.253	0.152801	0.685254	0.222984	0.823548	0.955489
col-157	4.17598	3.11213	0.857935	3.62746	NA	NA
dhs-19	1010.04	0.0709102	0.178449	0.39737	0.691095	0.922709
T11F9.12	722.096	0.0893186	0.165148	0.540841	0.588617	0.887776
C55A6.14	5.37248	0.476476	0.503341	0.946626	0.343829	0.768839
C55A6.12	210.962	0.25941	0.158326	1.63845	0.101327	0.589422
ttll-5	400.912	-0.46228	0.201345	-2.29596	0.0216783	0.404039
C55A6.6	79.575	-0.29611	0.271685	-1.0899	0.275758	0.738569
sdz-8	23.1702	-0.0231603	0.420153	-0.0551236	0.95604	0.987074
C55A6.7	421.178	0.153707	0.369204	0.41632	0.677176	0.918943
ccch-1	1577.22	-0.0659601	0.306494	-0.215209	0.829605	0.956506
F38B7.2	239.633	-0.270603	0.296259	-0.9134	0.361032	0.782073
F38B7.10	11.7843	-0.0303596	0.40212	-0.0754989	0.939818	0.982742
F38B7.11	6.05133	0.128427	0.54131	0.237253	0.81246	0.95194
F38B7.3	566.951	0.222989	0.195083	1.14305	0.253018	0.720064
nhr-101	716.927	0.256634	0.206642	1.24192	0.214265	0.689869
nhr-68	670.028	0.736307	0.222616	3.30752	0.000941261	0.0866935
srx-91	8.54553	0.970675	0.546314	1.77677	0.0756058	0.557768
F35B12.9	1241.91	-0.314399	0.233054	-1.34904	0.177324	0.660154
dhs-20	489.888	0.264946	0.344984	0.767995	0.44249	0.825723
F35B12.3	2975.15	0.135493	0.382255	0.354458	0.722996	0.933598
F35B12.4	203.406	-0.076445	0.405803	-0.18838	0.850579	0.961684
tag-290	146.358	-0.00851324	0.359092	-0.0237077	0.981086	0.99689
nlp-24	67.6659	0.965998	0.556888	1.73463	0.0828057	0.567401
glb-15	10.5047	-0.155087	0.42225	-0.367287	0.713405	0.931327
F35B12.10	220.906	-0.335371	0.226118	-1.48317	0.13803	0.621457
F35B12.12	4.60913	0.565978	0.575884	0.982799	0.325706	0.764012
sipa-1	222.629	-0.195198	0.231791	-0.842132	0.399714	0.802907
zip-10	2238.81	0.198367	0.317369	0.625037	0.531947	0.866922
ceh-27	28.0626	0.0641257	0.523541	0.122485	0.902515	0.975451
lgc-44	669.74	-0.0291007	0.300648	-0.0967935	0.92289	0.978362
W05E10.2	10.8188	0.141706	0.481195	0.294488	0.768385	0.944545
W05E10.1	751.177	-0.145164	0.217261	-0.668153	0.504036	0.857076
ceh-32	66.3265	0.0478713	0.265441	0.180346	0.856881	0.963466
tre-3	963.967	-0.0246092	0.178294	-0.138026	0.89022	0.97225
daf-11	12.6854	-0.194347	0.53237	-0.36506	0.715066	0.931356
rhr-2	91.1005	0.230528	0.228589	1.00848	0.313223	0.759162
T04F3.1	1582.57	-0.60146	0.244487	-2.46009	0.0138903	0.338806
T04F3.2	19.3219	0.113365	0.449989	0.251929	0.801096	0.949009
T04F3.4	1294.6	0.530327	0.310117	1.71009	0.0872499	0.573039
F55A11.1	311.849	-0.216405	0.175225	-1.23501	0.216826	0.691677
sel-11	619.291	-0.393962	0.188631	-2.08854	0.0367496	0.477126
bus-18	13.9043	1.26579	0.512907	2.46788	0.0135918	0.33485
F55A11.6	263.128	0.101663	0.184883	0.549875	0.582405	0.886052
D2023.1	228.217	0.45115	0.204455	2.2066	0.0273418	0.434361
D2023.17	15.722	0.524654	0.383348	1.36861	0.171121	0.653762
pyc-1	2936.14	-0.174058	0.242518	-0.71771	0.472936	0.840874
D2023.4	207.348	0.486913	0.314693	1.54726	0.1218	0.607646
col-158	2907.01	0.599741	0.318244	1.88453	0.0594928	0.530614
pho-8	142.678	0.0289645	0.404856	0.0715428	0.942966	0.983679
R13H4.2	3410.97	-0.357957	0.211074	-1.69589	0.0899075	0.574505
R13H4.11	9.44691	0.219104	0.530967	0.41265	0.679863	0.919309
R13H4.5	181.285	-0.0462473	0.200813	-0.230301	0.817858	0.954082
R13H4.6	10.3145	-0.597937	0.442613	-1.35092	0.176719	0.660154
R13H4.7	8.80109	0.286609	0.480124	0.596949	0.550541	0.873761
sulp-4	70.6365	-0.417826	0.305773	-1.36646	0.171795	0.654789
sulp-5	46.5725	0.593122	0.297417	1.99424	0.0461255	0.500481
sodh-1	3731.09	-0.20551	0.437442	-0.469799	0.638499	0.906443
sma-1	5042.26	-0.512044	0.24656	-2.07676	0.0378241	0.480549
R31.2	554.045	0.122134	0.140786	0.867519	0.385657	0.793949
osm-6	45.7951	0.135962	0.267266	0.508715	0.610952	0.897509
aman-2	1002.67	-0.425655	0.151547	-2.80874	0.00497362	0.216098
F58H1.2	14.4993	0.279803	0.630036	0.444107	0.656965	0.91138
F58H1.3	261.225	-0.138123	0.203344	-0.679258	0.496974	0.854018
F58H1.8	41.0936	0.228925	0.266867	0.857823	0.39099	0.797152
flr-2	26.4061	-0.0839488	0.294936	-0.284634	0.775925	0.944578
F58H1.5	29.4339	-0.194567	0.313517	-0.620594	0.534867	0.86749
F58H1.7	102.246	0.04192	0.298575	0.1404	0.888344	0.971579
mif-2	347.635	0.240889	0.222477	1.08276	0.278915	0.738569
mans-2	691.899	-0.0265726	0.151208	-0.175735	0.860502	0.964446
F57F5.1	71458.5	0.246044	0.214259	1.14835	0.250825	0.718991
add-2	583.954	0.0558132	0.179247	0.311375	0.755515	0.940399
pkc-1	333.742	0.0873995	0.2164	0.40388	0.686301	0.921132
F10C2.3	444.538	0.45898	0.249389	1.84041	0.0657075	0.544033
F10C2.5	235.361	-0.0984759	0.177931	-0.55345	0.579955	0.885651
dars-2	58.1452	-0.199271	0.36069	-0.55247	0.580626	0.885651
clh-6	38.5696	-0.0970898	0.285746	-0.339776	0.734025	0.93638
pqn-53	581.539	-0.0276001	0.261148	-0.105688	0.91583	0.977473
kmo-1	198.384	-0.234102	0.269373	-0.869062	0.384813	0.793721
R07B7.6	238.13	-0.157219	0.186394	-0.843476	0.398963	0.802581
R07B7.9	188.885	0.0380414	0.189555	0.200689	0.840942	0.959596
R07B7.8	320.614	0.167098	0.185008	0.903196	0.366422	0.784771
R07B7.10	613.815	-0.00652957	0.202523	-0.0322412	0.97428	0.994179
gana-1	149.452	-0.402143	0.283938	-1.41631	0.156686	0.642268
nhr-206	109.897	0.298915	0.359619	0.8312	0.405861	0.804919
nhr-208	135.656	0.203267	0.373115	0.544785	0.585902	0.886052
nhr-209	44.3921	0.0417359	0.268233	0.155596	0.876352	0.96788
nhr-154	86.8585	-0.0907022	0.164137	-0.552602	0.580536	0.885651
nhr-153	487.006	0.289266	0.297407	0.972627	0.330739	0.764438
nhr-136	220.991	0.0107063	0.191671	0.0558575	0.955455	0.986948
C13C4.7	563.617	0.203333	0.216823	0.937781	0.348357	0.773536
C27A7.6	195.746	0.0838	0.603082	0.138953	0.889487	0.971923
C27A7.1	630.659	0.119904	0.197847	0.606045	0.544485	0.871376
C27A7.3	93.6223	0.493193	0.317314	1.55428	0.120119	0.606616
che-11	160.129	-0.146956	0.302534	-0.48575	0.627144	0.903388
C27A7.8	65.977	0.423026	0.471113	0.897928	0.369224	0.787161
C27A7.5	2533.75	-0.249326	0.213114	-1.16992	0.242032	0.715796
srj-4	3.07695	-0.584083	0.828934	-0.704619	0.481047	0.845371
clec-224	74.9976	0.26222	0.258532	1.01427	0.310456	0.758418
elpc-3	139.961	0.00500174	0.224581	0.0222715	0.982231	0.997128
ZK863.8	914.23	0.19026	0.258639	0.735619	0.461962	0.837925
dpy-30	201.297	-0.0754149	0.212675	-0.354602	0.722888	0.933598
rnp-1	129.843	-0.196842	0.307352	-0.640445	0.521883	0.864364
ZK836.2	2408.54	-0.159848	0.262545	-0.608838	0.542632	0.870405
ZK836.3	62.1218	0.523511	0.200929	2.60545	0.00917534	0.280817
lon-3	14.157	2.0091	0.760927	2.64033	0.00828258	0.26602
myo-3	1135.27	-0.887463	0.350125	-2.5347	0.0112543	0.308911
tag-348	6.58756	0.229078	0.529464	0.432661	0.665261	0.914054
ttr-22	54.573	0.386146	0.463645	0.83285	0.40493	0.804136
T04H1.2	1192.39	-0.171699	0.1628	-1.05466	0.29158	0.745235
lrx-1	19.9355	0.278285	0.343569	0.809982	0.417951	0.812691
ugt-55	158.518	0.275069	0.251216	1.09495	0.273539	0.738434
ugt-56	66.4895	-0.01897	0.276866	-0.0685169	0.945374	0.984268
tbb-6	1035.74	-0.56621	0.211285	-2.67983	0.00736591	0.259191
twk-24	60.1235	0.334059	0.25499	1.31009	0.190167	0.667377
bnc-1	10.2189	0.840785	0.454692	1.84913	0.0644389	0.543849
rskd-1	343.865	-0.0510187	0.191396	-0.26656	0.789808	0.94611
F55C5.12	6.41621	-0.45095	0.653149	-0.690425	0.489927	0.849818
F55C5.14	45.6922	-0.234585	0.330762	-0.709225	0.478185	0.844067
F55C5.13	9.27999	-0.452136	0.406243	-1.11297	0.265722	0.730293
frm-7	1172.63	-0.11102	0.188216	-0.589855	0.555288	0.875918
hpo-30	11.3858	-0.692403	0.457604	-1.51311	0.130252	0.614832
R04F11.2	1002.64	0.112681	0.19642	0.57367	0.566191	0.880907
twk-13	57.7369	0.0728247	0.277664	0.262276	0.793108	0.94611
snb-2	264.664	0.306481	0.165889	1.84751	0.064673	0.544033
F23H12.3	543.899	0.252753	0.251533	1.00485	0.314969	0.759657
sqt-3	754.383	0.525614	0.466517	1.12668	0.259879	0.725922
F23H12.5	18.1767	1.14442	0.498493	2.29577	0.0216893	0.404039
fipr-1	224.174	-0.247796	0.341208	-0.72623	0.467698	0.839848
fipr-2	1117.62	-0.109128	0.399093	-0.273441	0.784514	0.945513
F23H12.7	8.06743	0.193495	0.585853	0.330279	0.741189	0.937616
twk-14	53.8074	0.203997	0.256399	0.795624	0.426251	0.818319
K01D12.6	396.901	0.0489803	0.22752	0.215279	0.82955	0.956506
K01D12.9	1.89253	0.740787	0.64364	1.15093	0.24976	0.718654
cdr-4	275.054	-0.126103	0.198038	-0.636764	0.524279	0.864364
hrg-2	145.817	0.86724	0.419467	2.06748	0.0386888	0.480939
cdr-7	311.864	0.243947	0.329984	0.73927	0.459743	0.837047
cdr-6	682.241	-0.366189	0.231788	-1.57984	0.114143	0.603275
cdr-2	501.546	-0.803417	0.226818	-3.54212	0.000396925	0.0471041
C54D10.3	662.999	-0.0851151	0.340267	-0.250142	0.802477	0.949242
C54D10.5	10.5331	0.0860424	0.474013	0.181519	0.85596	0.963386
C54D10.13	816.635	0.722479	0.392471	1.84085	0.0656437	0.544033
C54D10.12	19.4743	0.287376	0.349115	0.823155	0.41042	0.808608
C54D10.14	170.153	0.128585	0.275385	0.466928	0.640551	0.906473
dct-3	519.944	0.400364	0.459329	0.871627	0.383412	0.793454
C54D10.8	264.081	0.299662	0.498776	0.600796	0.547976	0.872947
C54D10.9	16.1541	0.0883743	0.350039	0.25247	0.800678	0.948981
C54D10.10	10.8417	-0.436687	0.396666	-1.10089	0.270943	0.736284
egl-10	18.7855	-0.75638	0.460651	-1.64198	0.100594	0.58783
F28C1.3	602.41	-0.550542	0.199466	-2.76008	0.00577879	0.229862
atn-1	1243.54	-0.166181	0.209789	-0.792132	0.428284	0.819181
srt-39	57.5532	-0.802834	0.375994	-2.13523	0.0327423	0.4645
inx-11	147.148	-0.265385	0.16301	-1.62803	0.103518	0.593487
mrps-11	159.309	0.114993	0.263086	0.437092	0.662045	0.913646
T28H10.1	23.0265	0.142369	0.33707	0.422372	0.672754	0.917448
T28H10.2	227.126	0.308132	0.289692	1.06365	0.287486	0.742908
T28H10.3	31423.4	0.140783	0.212052	0.663909	0.506749	0.859121
cal-1	78.7944	0.245976	0.257939	0.953619	0.340276	0.765834
C13C12.2	6.77559	1.0423	0.734399	1.41925	0.155826	0.64159
F45D3.2	77.7369	-0.0348549	0.250879	-0.138931	0.889504	0.971923
F45D3.3	5745.1	0.172727	0.301023	0.5738	0.566103	0.880907
F45D3.4	59892.3	0.117114	0.326226	0.358997	0.719597	0.932674
F45D3.15	3.82752	-0.147694	0.563915	-0.261907	0.793393	0.94611
sel-1	875.238	-0.250703	0.121923	-2.05624	0.039759	0.482709
E02A10.4	20.0597	-0.0420874	0.380952	-0.110479	0.912029	0.976604
E02A10.3	249.114	0.311567	0.232544	1.33982	0.180305	0.664917
C14C10.2	21.181	-0.0484055	0.353273	-0.13702	0.891015	0.97225
ril-2	262.814	-0.348704	0.235175	-1.48275	0.138142	0.621457
C14C10.5	1350.88	-0.338275	0.207906	-1.62706	0.103725	0.593487
ZC116.5	11.6082	0.982328	0.702904	1.39753	0.162254	0.647869
ZC116.1	111.006	-0.141789	0.401081	-0.353516	0.723701	0.933598
ZC116.3	189.841	-0.189538	0.597964	-0.316972	0.751265	0.93949
F56H9.9	9.80892	0.647786	0.526502	1.23036	0.218562	0.694027
F56H9.6	9.06425	-0.496051	0.608746	-0.814873	0.415145	0.810822
F56H9.7	16.4063	-0.591537	0.536231	-1.10314	0.269967	0.736284
F56H9.2	2311.54	0.362812	0.284599	1.27482	0.202374	0.681378
gpa-8	17.5694	0.784872	0.516944	1.51829	0.128941	0.613684
F56H9.8	5.84299	0.70602	0.566592	1.24608	0.212734	0.689254
gpa-9	287.517	0.423452	0.298229	1.41989	0.155641	0.64159
lin-25	347.357	-0.0421235	0.238688	-0.176479	0.859917	0.964446
W05B10.6	20.7406	0.39664	0.662113	0.599051	0.549139	0.873295
W05B10.4	37.4645	-0.137472	0.305127	-0.450538	0.652322	0.909959
K10C8.4	49.8431	0.629029	0.323362	1.94528	0.0517418	0.516122
istr-1	862.799	-0.271033	0.154655	-1.7525	0.0796883	0.566028
R11D1.3	1207.51	0.186337	0.257955	0.722363	0.470072	0.840276
R11D1.4	6.30416	-0.106466	0.558097	-0.190766	0.848709	0.961684
R11D1.12	30.4942	0.792937	0.377038	2.10307	0.0354595	0.472006
R11D1.13	57.4892	0.434296	0.370664	1.17167	0.24133	0.715626
R11D1.10	348.803	-0.0989209	0.174226	-0.567773	0.570189	0.883238
dhs-21	2326.28	0.334221	0.329446	1.01449	0.310347	0.758418
xbx-9	208.44	-0.115675	0.247862	-0.466693	0.640719	0.906473
asp-10	724.072	-0.614169	0.279165	-2.20003	0.0278051	0.437021
C15C8.7	93.4114	0.137033	0.219165	0.625251	0.531806	0.866922
C15C8.4	81.5069	0.188049	0.261231	0.719859	0.471612	0.840276
C15C8.5	25.8336	-0.43538	0.339497	-1.28243	0.199693	0.676907
C15C8.6	8.28896	0.607403	0.46972	1.29312	0.19597	0.673965
gpa-13	23.2088	-0.19077	0.392614	-0.485898	0.627039	0.903388
F18E2.1	879.755	0.0663647	0.161238	0.411594	0.680637	0.919309
ZC455.1	78.6838	-0.50191	0.648364	-0.774117	0.438862	0.824956
sre-20	7.74646	0.475017	0.446364	1.06419	0.287241	0.742908
fkb-4	49.0088	0.882345	0.512112	1.72295	0.084897	0.570445
ugt-5	574.163	0.853024	0.223623	3.81457	0.000136421	0.0232393
ugt-4	1492.38	0.556098	0.373127	1.49037	0.136126	0.621457
ugt-3	80.4563	0.0509552	0.253558	0.200961	0.840729	0.959596
ZC443.1	211.921	0.12193	0.295553	0.412548	0.679938	0.919309
ZC443.3	611.365	0.175222	0.188557	0.929277	0.352746	0.777385
ZC443.4	864.574	0.225134	0.280349	0.80305	0.421946	0.81507
ugt-18	38.1469	1.11842	0.413291	2.70612	0.00680737	0.247894
ugt-15	14.8854	0.669813	0.647833	1.03393	0.301169	0.751252
C44H9.4	211.267	0.0474946	0.191136	0.248486	0.803758	0.949671
C44H9.9	17.1804	0.273051	0.382076	0.71465	0.474825	0.841851
C44H9.6	265.55	0.0423979	0.173757	0.244006	0.807226	0.951551
C44H9.5	80.6375	-0.410483	0.309931	-1.32444	0.185359	0.666128
C44H9.7	14.1985	0.69233	0.606195	1.14209	0.253416	0.720404
T07F10.3	72.4389	-0.186151	0.36155	-0.514869	0.606644	0.895363
bus-19	37.781	-0.705255	0.454472	-1.55181	0.120707	0.606616
R90.1	157.277	-0.107916	0.242591	-0.444849	0.656429	0.91111
ttr-27	710.459	0.444368	0.357957	1.2414	0.214458	0.689869
ttr-28	112.073	0.476226	0.382461	1.24517	0.213071	0.689285
ttr-29	523.76	0.588339	0.391157	1.5041	0.132556	0.616965
nid-1	2070.37	-0.751362	0.242405	-3.09961	0.00193775	0.129291
lipl-1	2928.06	-0.60812	0.343267	-1.77156	0.0764672	0.558886
dhrs-4	308.269	0.308088	0.220535	1.39701	0.162412	0.647869
pqn-67	32.1579	0.134846	0.34516	0.390677	0.696036	0.923218
T16G1.7	895.425	0.372669	0.574835	0.648305	0.516788	0.862492
T16G1.5	49.65	0.388706	0.316024	1.22999	0.218701	0.694027
T16G1.18	10.5965	0.856817	0.550788	1.55562	0.119798	0.606616
pqn-68	16.6768	0.726011	0.339572	2.13802	0.0325151	0.4645
eif-3.K	163.716	-0.0659972	0.186278	-0.354294	0.723119	0.933598
mpst-7	73.7484	-0.373656	0.28752	-1.29958	0.193744	0.67134
R186.1	208.096	0.162988	0.272843	0.59737	0.55026	0.873624
srd-35	7.49975	-0.570762	0.533362	-1.07012	0.284565	0.741833
R186.3	281.548	-0.0296255	0.143052	-0.207096	0.835935	0.958382
R186.8	21.8543	0.273278	0.412309	0.662799	0.507459	0.859516
lin-46	23.6924	-0.379618	0.351024	-1.08146	0.279493	0.738569
R186.7	134.823	0.0756004	0.268227	0.281852	0.778057	0.944578
F15B9.8	4.04127	0.65632	0.768092	0.85448	0.392839	0.798024
F15B9.11	11.6351	0.491467	0.451422	1.08871	0.276282	0.738569
dsl-7	15.1044	-0.0343285	0.508861	-0.0674615	0.946214	0.984581
far-5	1328.32	0.471443	0.284543	1.65685	0.0975508	0.586748
far-3	41388.4	-0.208979	0.284465	-0.734637	0.462561	0.837925
far-4	230.072	-0.236546	0.23763	-0.99544	0.319522	0.762791
inft-2	275.151	-0.504009	0.274118	-1.83866	0.0659657	0.544033
F15B9.10	291.253	0.300631	0.246388	1.22015	0.222408	0.69625
try-10	128.143	0.283789	0.386194	0.734836	0.462439	0.837925
F15B9.6	1282.04	-0.560404	0.21166	-2.64766	0.00810503	0.264549
fmi-1	156.477	-0.385452	0.367827	-1.04792	0.294677	0.746948
lap-2	1698.46	-0.15866	0.178281	-0.889942	0.373497	0.79012
W07G4.5	891.439	0.256866	0.180934	1.41966	0.155706	0.64159
C34B4.3	53.8015	0.294121	0.333003	0.883239	0.377107	0.79183
C34B4.4	14.093	0.645393	0.436762	1.47768	0.139494	0.622909
lurp-4	57.0546	-0.0629845	0.319876	-0.196903	0.843904	0.960355
C34B4.5	6.01961	1.15079	0.589466	1.95226	0.050907	0.513103
max-1	118.312	-0.459324	0.226393	-2.02888	0.0424707	0.492413
acly-2	787.278	0.0120975	0.25103	0.0481914	0.961564	0.988813
eat-6	3436.8	-0.433988	0.254693	-1.70396	0.0883883	0.573864
B0365.9	173.436	0.581095	0.324415	1.79121	0.07326	0.552372
clec-225	355.676	0.735009	0.388202	1.89337	0.0583087	0.526951
clec-41	24902.5	-0.339198	0.352245	-0.962958	0.335568	0.765479
dhc-3	49.3261	-0.420334	0.493654	-0.851476	0.394505	0.799397
F57B1.1	16.4707	1.20244	0.507169	2.3709	0.0177451	0.374529
F57B1.9	576.974	0.102278	0.350938	0.291441	0.770714	0.944578
col-159	636.459	2.51746	0.852009	2.95473	0.00312938	0.172029
col-160	10986.2	2.28999	0.695566	3.29228	0.000993795	0.0893724
F57B1.5	90.3525	0.274208	0.27063	1.01322	0.310954	0.758634
F57B1.6	61.0215	0.320714	0.329012	0.974778	0.32967	0.764438
dmd-10	24.2822	-0.0546832	0.415019	-0.131761	0.895174	0.973248
C34D1.4	633.971	0.148533	0.215537	0.689132	0.49074	0.849818
zip-5	187.563	0.281954	0.260552	1.08214	0.279191	0.738569
uig-1	193.201	0.0342944	0.149213	0.229836	0.818219	0.954113
ceh-79	118.367	0.0502506	0.171737	0.292603	0.769826	0.944578
C26E1.2	386.841	0.0406245	0.15408	0.263658	0.792044	0.94611
col-161	7.5197	2.88268	0.830889	3.46939	0.000521645	0.0567879
srh-15	7.63588	0.120831	0.558062	0.216519	0.828583	0.956506
C50B6.7	733.193	-0.985177	0.408688	-2.41059	0.0159269	0.358829
nhr-129	23.5922	-0.181535	0.316411	-0.573731	0.56615	0.880907
nhr-168	19.6374	-0.249962	0.380877	-0.65628	0.511644	0.860719
twk-43	152.616	0.202009	0.206588	0.977836	0.328155	0.764244
F32H5.1	2046.15	0.186351	0.187135	0.995811	0.319342	0.762791
F32H5.3	847.753	0.2034	0.263749	0.771187	0.440596	0.825329
F32H5.4	26.8779	0.30148	0.325572	0.926	0.354446	0.777616
srx-125	34.0945	0.193489	0.377398	0.512693	0.608166	0.895859
tag-260	927.852	-0.0594297	0.236373	-0.251423	0.801487	0.949009
cpz-2	6778.86	0.0989086	0.184391	0.536407	0.591677	0.888365
gcy-34	8.54731	-0.16821	0.530178	-0.31727	0.751039	0.939441
somi-1	145.223	-0.416392	0.191543	-2.17388	0.0297144	0.448147
cutl-1	12.3633	-0.315007	0.448083	-0.703011	0.482049	0.845691
F53F1.2	77.2078	0.468839	0.318537	1.47185	0.141061	0.624648
F53F1.3	84.0549	0.244343	0.20069	1.21752	0.223407	0.69625
F53F1.4	127.648	2.24951	0.76843	2.92741	0.00341796	0.176743
cut-2	17.235	2.0836	0.890234	2.3405	0.0192578	0.394849
srv-8	7.45827	0.227269	0.608054	0.373765	0.708579	0.928434
srd-18	6.39365	0.602402	0.628962	0.957772	0.338178	0.765479
srd-17	3.75228	0.0441322	0.763282	0.057819	0.953893	0.986712
col-162	3.06774	1.99555	0.87615	2.27764	NA	NA
Y2H9A.6	292.227	0.119134	0.398923	0.298638	0.765216	0.943699
Y2H9A.4	162.085	-0.338672	0.2117	-1.59977	0.109649	0.602031
lurp-2	11.5499	0.343752	0.435776	0.788827	0.430213	0.821655
lurp-3	6.6694	-0.356352	0.581694	-0.61261	0.540134	0.869792
F25H9.2	86.8416	0.0297484	0.220606	0.134848	0.892732	0.972675
bath-39	108.768	0.232362	0.296805	0.782877	0.433699	0.823145
frm-10	4351.02	0.00772087	0.230308	0.0335241	0.973257	0.993723
F25H9.7	85.1615	0.496842	0.338917	1.46597	0.142657	0.625681
T10G3.1	234.798	0.351758	0.167198	2.10384	0.035392	0.472006
T10G3.8	28.8848	0.497471	0.291882	1.70436	0.0883144	0.573864
T10G3.4	7.30947	-0.658959	0.522125	-1.26207	0.206923	0.685479
T10G3.3	222.119	-0.526494	0.269754	-1.95175	0.0509676	0.513103
eea-1	489.247	-0.267254	0.193099	-1.38403	0.166349	0.651187
gut-2	120.64	0.738909	0.354938	2.08179	0.0373612	0.478044
R11G10.2	5.27271	-0.72695	0.660892	-1.09995	0.271353	0.736365
ttr-44	379.446	0.0602578	0.146931	0.41011	0.681725	0.919886
frpr-5	50.0051	-0.171416	0.263261	-0.651123	0.514967	0.861539
C56A3.6	464.333	-0.223751	0.145268	-1.54026	0.123497	0.611689
cav-2	144.943	-0.663135	0.288138	-2.30145	0.0213663	0.404039
C50B8.1	368.513	0.686065	0.187826	3.65267	0.000259527	0.0372782
C50B8.6	86.3814	0.13072	0.232451	0.562357	0.573873	0.88442
C50B8.5	480.852	0.540427	0.344352	1.5694	0.116554	0.603275
F53F4.1	10.1354	1.3926	0.450349	3.09226	0.00198637	0.13002
fmo-4	575.002	-0.0292394	0.136494	-0.214217	0.830378	0.956506
F53F4.13	3840.43	0.231619	0.224166	1.03325	0.301487	0.7515
F53F4.8	87.6695	-0.182725	0.351116	-0.52041	0.602778	0.892729
F53F4.15	7.78321	1.03482	0.690802	1.498	0.134133	0.619289
F53F4.10	181.85	-0.0217968	0.216045	-0.10089	0.919638	0.978185
H37A05.2	25.6008	0.394481	0.34278	1.15083	0.249803	0.718654
H37A05.4	8.15171	-0.151083	0.692459	-0.218183	0.827287	0.956506
lpin-1	1427.67	-0.194505	0.130635	-1.48892	0.136508	0.621457
letm-1	432.158	-0.222428	0.224185	-0.992161	0.321119	0.763185
rde-12	220.102	-0.279109	0.24329	-1.14723	0.251287	0.719228
F58G11.4	17.7074	-0.413177	0.369887	-1.11704	0.263979	0.728427
T01D3.3	20.4614	-0.547719	0.449459	-1.21862	0.222989	0.69625
T01D3.6	14911.6	-0.470091	0.288142	-1.63145	0.102795	0.592659
scl-16	6.57243	0.350373	0.724905	0.483336	0.628858	0.903536
F35E12.2	43.9439	0.380287	0.608311	0.625153	0.531871	0.866922
F35E12.11	9.95116	0.658635	0.635625	1.0362	0.300109	0.750322
fbxa-181	13.8492	0.432668	0.703198	0.615287	0.538365	0.869394
dct-17	695.44	-0.339689	0.269156	-1.26205	0.20693	0.685479
F35E12.4	200.209	0.068871	0.262363	0.262503	0.792934	0.94611
F35E12.6	10149.4	-0.205933	0.235192	-0.875595	0.38125	0.793415
F35E12.9	569.794	0.57085	0.344603	1.65654	0.0976118	0.586748
F35E12.10	946.377	-0.183781	0.151215	-1.21536	0.224228	0.69625
F35E12.8	2061.93	-0.267415	0.336759	-0.794084	0.427147	0.818883
F20G2.1	21.9597	0.0319363	0.307736	0.103778	0.917345	0.977702
F20G2.2	228.101	-0.337687	0.220681	-1.5302	0.125967	0.611761
F20G2.7	34.5767	0.0868931	0.235975	0.36823	0.712702	0.931122
F20G2.3	691.537	0.184144	0.318148	0.578798	0.562726	0.880307
F20G2.5	1574.15	0.219042	0.39985	0.547812	0.583821	0.886052
F53C11.1	2770.15	0.102998	0.254216	0.40516	0.68536	0.921132
F53C11.9	1160.81	0.647643	0.370764	1.74678	0.0806754	0.56727
F53C11.3	5670.66	0.191253	0.228647	0.836455	0.402899	0.804136
F53C11.5	1021.91	-0.305092	0.258473	-1.18036	0.237856	0.711987
swan-2	182.368	-0.234352	0.205881	-1.13829	0.255	0.722523
swan-1	79.8176	-0.0705496	0.260143	-0.271195	0.786241	0.946086
hpo-31	86.5896	-0.191152	0.223666	-0.85463	0.392756	0.798024
nrf-5	2549.57	-0.0417698	0.191116	-0.218558	0.826995	0.956506
srx-129	7.30524	0.164111	0.484159	0.338961	0.734639	0.936708
srx-128	5.67335	-0.676244	0.682007	-0.99155	0.321417	0.763185
srx-130	6.43967	0.511835	0.636375	0.804299	0.421224	0.814301
ttr-21	2351.44	0.229308	0.294068	0.779778	0.435522	0.823846
F09F3.8	1010.09	0.392348	0.327694	1.1973	0.231189	0.705707
cpt-5	844.68	-0.336518	0.243475	-1.38215	0.166927	0.65121
lbp-7	140.054	0.791711	0.283604	2.79161	0.00524465	0.221388
srsx-19	6.93727	-0.554202	0.546314	-1.01444	0.310373	0.758418
spp-12	5293.61	-0.296319	0.339792	-0.87206	0.383176	0.793454
lbp-8	108.482	0.305281	0.404473	0.754762	0.450392	0.831629
sptl-3	746.752	-0.0276964	0.223947	-0.123674	0.901574	0.975451
cyp-35C1	2646.72	-0.969077	0.30249	-3.20366	0.00135692	0.110098
oac-3	49.2126	-0.670859	0.35367	-1.89685	0.0578476	0.525898
stdh-1	806.188	-0.437429	0.243233	-1.79839	0.0721146	0.551634
C06B3.6	962.592	0.453132	0.234147	1.93524	0.0529606	0.520234
C06B3.7	159.48	0.292902	0.268683	1.09014	0.275651	0.738569
gcy-32	16.8809	-0.221856	0.470609	-0.471424	0.637338	0.906443
srxa-12	13.9953	0.558802	0.494363	1.13035	0.25833	0.725392
srxa-13	5.513	-0.255129	0.696365	-0.366372	0.714088	0.931356
R10D12.1	278.561	0.0590649	0.199217	0.296484	0.76686	0.944434
R10D12.19	5.21594	0.810806	0.650007	1.24738	0.212258	0.688573
R10D12.6	11.4903	0.0743483	0.457795	0.162405	0.870987	0.966442
R10D12.7	33.4641	0.501856	0.409603	1.22522	0.220491	0.69625
R10D12.8	133.952	0.152043	0.24765	0.613944	0.539252	0.869394
swt-6	1848.95	0.225023	0.253253	0.888532	0.374255	0.790552
srh-24	14.8493	0.0113819	0.666608	0.0170743	0.986377	0.998023
hpo-17	34.7192	-0.0716192	0.31725	-0.22575	0.821396	0.955323
T26F2.3	427.318	0.247988	0.423423	0.585673	0.558095	0.877176
T26F2.2	113.005	0.413557	0.307067	1.3468	0.178046	0.661334
ric-7	321.64	-0.265423	0.186551	-1.42279	0.154797	0.64159
F58E10.7	765.558	0.612922	0.273652	2.23978	0.025105	0.422257
ddx-17	1757.13	-0.139643	0.134592	-1.03753	0.299489	0.749773
mtl-2	16955.8	1.12735	0.630495	1.78804	0.0737702	0.55259
T08G5.1	87.2184	0.855776	0.448043	1.91003	0.0561292	0.522545
T08G5.15	20.8339	0.24676	0.389464	0.63359	0.526348	0.864561
ins-10	179.09	0.39296	0.431516	0.91065	0.36248	0.782307
vps-39	268.8	-0.347315	0.28406	-1.22268	0.221451	0.69625
D1086.11	199.142	0.779506	0.681026	1.14461	0.252372	0.719515
D1086.6	119.818	0.501452	0.792999	0.632349	0.527159	0.865252
D1086.10	15680.9	0.821304	0.70655	1.16242	0.245067	0.716476
D1086.7	4398.47	0.319811	0.754185	0.424048	0.671531	0.917198
D1086.18	128.211	-0.140501	0.527759	-0.266222	0.790068	0.94611
D1086.19	4.77209	0.643459	0.638454	1.00784	0.313532	0.759162
D1086.3	22180.8	0.237727	0.309186	0.768878	0.441966	0.825723
D1086.8	210.337	0.0974225	0.157648	0.617977	0.536591	0.868197
D1086.2	592.304	0.408498	0.270381	1.51082	0.130834	0.615476
D1086.1	4059.69	0.213028	0.178308	1.19472	0.232196	0.706486
D1086.12	2798.39	0.105265	0.196634	0.535337	0.592417	0.888365
D1086.9	39.5954	-1.33835	0.789749	-1.69466	0.0901407	0.574696
H39E23.3	125.981	-1.73819	0.532052	-3.26696	0.00108708	0.0952761
H39E23.2	43.0447	0.0464017	0.324915	0.142812	0.886439	0.970815
par-1	1263.42	-0.261772	0.245222	-1.06749	0.285751	0.741833
T02B5.1	869.932	-0.781113	0.336963	-2.31809	0.0204442	0.401203
ZC376.3	905.01	-0.0394592	0.20681	-0.190799	0.848683	0.961684
ceh-74	28.7252	0.221761	0.290903	0.762319	0.44587	0.828807
atfs-1	703.828	-0.33781	0.176522	-1.9137	0.0556585	0.522151
nep-21	91.6319	-0.22575	0.202352	-1.11563	0.264579	0.729089
K02E11.3	184.951	0.426774	0.250304	1.70502	0.0881904	0.573864
K02E11.4	91.9368	0.72411	0.255611	2.83286	0.00461342	0.208349
K02E11.6	131.863	0.738753	0.266854	2.76838	0.00563365	0.229862
K02E11.5	66.5691	0.640551	0.263555	2.43043	0.0150811	0.350276
K02E11.7	367.903	0.777654	0.330677	2.3517	0.0186878	0.387313
F40G12.2	7.43144	1.90954	0.634507	3.00949	0.00261685	0.152042
F40G12.5	47.5583	0.558536	0.472091	1.18311	0.236765	0.711718
F40G12.6	17.3441	0.744196	0.334359	2.22574	0.0260314	0.425499
F40G12.11	6.79876	0.195787	0.643786	0.304118	0.761038	0.942481
F14D7.5	40.8861	0.810257	0.356823	2.27075	0.023162	0.411392
F14D7.6	173.244	0.231586	0.238898	0.969392	0.332349	0.764438
F14D7.7	65.6399	0.45549	0.348522	1.30692	0.19124	0.667953
F14D7.10	50.9587	0.366905	0.373418	0.982559	0.325824	0.764012
F14D7.8	10.2718	0.0482024	0.572187	0.0842424	0.932864	0.981253
F47B8.2	245.707	-0.0450788	0.233621	-0.192957	0.846993	0.961487
F47B8.3	335.285	-0.00203759	0.248479	-0.00820023	0.993457	0.999953
F47B8.4	911.181	0.411279	0.35441	1.16046	0.245861	0.716859
pepm-1	16.6811	-0.0521671	0.489528	-0.106566	0.915133	0.977413
F47B8.8	446.804	0.507211	0.380356	1.33352	0.182363	0.665516
srm-4	8.62758	-0.350612	0.570419	-0.614657	0.538781	0.869394
srm-5	4.78394	-1.71497	0.733467	-2.33816	0.0193788	0.395296
cept-2	17.0656	0.372986	0.393396	0.948119	0.343069	0.768302
vha-13	4045.67	-0.151341	0.180834	-0.836906	0.402645	0.804136
Y49A3A.4	29.7769	0.0331291	0.311572	0.106329	0.915321	0.977413
unc-39	8.44987	-0.182985	0.620853	-0.294731	0.768199	0.94445
F56A12.2	10.9623	0.275855	0.434221	0.635287	0.525241	0.864364
gnrr-2	464.484	-0.152922	0.178785	-0.855341	0.392363	0.797997
C15H11.16	133.074	-0.00541588	0.285085	-0.0189974	0.984843	0.997655
C15H11.12	11.6446	0.382858	0.528414	0.724543	0.468733	0.839999
nxf-1	102.412	0.199984	0.306072	0.653389	0.513506	0.860719
C15H11.11	26.3358	0.268526	0.349657	0.767972	0.442504	0.825723
dhs-22	2105.03	-0.178804	0.149718	-1.19428	0.23237	0.706486
rrbs-1	119.521	0.0353945	0.271527	0.130353	0.896287	0.973527
F23B12.4	191.169	-0.26543	0.131755	-2.01457	0.0439496	0.498333
dlat-1	997.986	-0.220932	0.159503	-1.38513	0.166013	0.651187
fntb-1	710.711	0.186627	0.179003	1.0426	0.297135	0.749247
F23B12.7	302.049	0.0665508	0.24608	0.270443	0.786819	0.946086
F08H9.3	23.457	-0.279264	0.522776	-0.534193	0.593208	0.888365
F08H9.4	8.14815	-0.334323	0.497636	-0.671822	0.501697	0.85536
srz-97	9.24507	-0.696002	0.488549	-1.42463	0.154264	0.64159
clec-57	476.297	0.146833	0.375776	0.390746	0.695985	0.923218
clec-227	123.196	0.514528	0.383222	1.34264	0.17939	0.6633
clec-56	2029.93	0.13531	0.3257	0.415442	0.677818	0.918943
clec-54	1790.23	0.621336	0.376418	1.65065	0.0988097	0.587705
clec-55	102.257	0.48829	0.425377	1.1479	0.251011	0.7191
R02D5.3	113.167	0.636236	0.28254	2.25184	0.0243321	0.419255
R02D5.1	30.7172	-0.285227	0.352922	-0.808187	0.418983	0.813004
ril-1	870.998	0.16634	0.212826	0.781581	0.434461	0.823653
C53A5.13	915.232	-0.107597	0.296977	-0.362309	0.717121	0.931561
C53A5.11	20.5056	0.0799195	0.582978	0.137089	0.890961	0.97225
gar-3	45.6403	0.00933283	0.348148	0.0268071	0.978614	0.995937
pes-9	1888.92	-0.241785	0.166039	-1.45619	0.145339	0.631817
R11H6.2	1057.32	-0.123404	0.150675	-0.819011	0.41278	0.809744
glb-22	13.8796	-0.0821083	0.38868	-0.211249	0.832693	0.956644
R11H6.4	253.407	0.55228	0.429287	1.28651	0.198266	0.6765
hot-1	38.6951	-0.0551886	0.245557	-0.224749	0.822175	0.955489
F43D2.6	1205.22	0.176451	0.329817	0.534996	0.592652	0.888365
F43D2.3	9.83131	0.0676141	0.494158	0.136827	0.891168	0.97225
F43D2.2	3.28758	1.48249	0.887605	1.67021	0.0948782	0.581298
F43D2.7	294.651	0.483386	0.279708	1.72818	0.0839556	0.570032
pmp-3	316.332	-0.242679	0.207197	-1.17125	0.2415	0.715626
C54G10.4	693.502	-0.175495	0.270398	-0.649025	0.516322	0.862492
srh-17	9.02495	-0.36517	0.520766	-0.701217	0.483168	0.845741
C47E8.9	14.8147	0.226565	0.373979	0.605822	0.544633	0.871376
C47E8.3	24.0312	0.372328	0.343563	1.08373	0.278486	0.738569
daf-21	10535.9	-0.403914	0.15352	-2.63101	0.00851317	0.271738
unc-112	716.351	-0.524937	0.201109	-2.61021	0.00904873	0.280817
Y50E8A.1	37.7428	0.411921	0.382571	1.07672	0.281607	0.739967
oig-3	27.9211	-0.0171609	0.419644	-0.040894	0.96738	0.990755
rin-1	719.054	-0.368341	0.235582	-1.56354	0.117926	0.604058
W06A7.2	92.5457	-0.110164	0.221874	-0.496517	0.61953	0.901023
W06A7.4	272.071	0.0363473	0.235349	0.15444	0.877263	0.968013
ret-1	3420.96	-0.333249	0.223886	-1.48848	0.136625	0.621457
npr-13	17.6324	-0.261337	0.275266	-0.9494	0.342417	0.767341
ZC412.4	89.5708	0.641917	0.553987	1.15872	0.24657	0.717733
mpst-3	928.605	0.0234971	0.154092	0.152487	0.878803	0.968312
H12D21.6	4.471	0.266171	0.559898	0.475392	0.634507	0.906443
H12D21.10	322.061	0.158002	0.198354	0.796562	0.425706	0.817576
H12D21.9	71.5621	0.378968	0.247072	1.53383	0.125071	0.611761
W09D12.1	2349.97	-0.184159	0.168618	-1.09216	0.274761	0.738569
C30G7.2	37.1636	0.130884	0.338482	0.386679	0.698994	0.924027
C30G7.4	462.646	0.391312	0.813828	0.48083	0.630638	0.904585
hil-1	305.471	-0.112211	0.208848	-0.537284	0.591071	0.888365
F02D8.5	62.0916	-0.194529	0.321816	-0.604474	0.545529	0.871376
xbx-1	18.0848	-0.397493	0.458855	-0.866273	0.386341	0.793949
T01C3.3	34.5479	0.932614	0.893562	1.0437	0.296623	0.749184
fil-1	128.227	-0.0175431	0.315909	-0.0555323	0.955714	0.987
T01C3.13	7.33351	0.709005	0.696208	1.01838	0.308497	0.756575
T01C3.11	88.5892	-0.394321	0.331211	-1.19054	0.233833	0.708557
rps-16	2042.14	0.272245	0.245293	1.10987	0.267054	0.732397
mut-15	468.675	0.0238161	0.314872	0.0756373	0.939708	0.982742
nmr-2	32.0636	-0.478328	0.37652	-1.27039	0.203945	0.683671
F14H8.2	4.69844	0.283858	0.671549	0.422692	0.67252	0.917331
F14H8.4	17.8463	0.143797	0.451226	0.318681	0.749968	0.939231
sdc-3	186.144	-0.169743	0.28302	-0.599758	0.548668	0.873295
fbxa-82	97.9626	0.22983	0.286583	0.801968	0.422571	0.815876
C25D7.5	80.3276	-0.1009	0.237785	-0.424331	0.671324	0.917198
rap-2	58.9618	0.286664	0.283283	1.01194	0.311568	0.758887
otub-1	238.129	0.0259658	0.169982	0.152756	0.878591	0.968231
C25D7.10	116.683	0.12871	0.184431	0.697877	0.485254	0.846652
dnj-3	26.4364	0.656689	0.298477	2.20013	0.0277974	0.437021
C01G10.10	120.582	0.0138941	0.236606	0.0587225	0.953173	0.986712
C01G10.9	285.151	-0.15147	0.233965	-0.647407	0.517369	0.862889
C01G10.7	62.754	-0.357338	0.305334	-1.17032	0.241873	0.715723
C01G10.15	7.16207	0.72627	0.660542	1.09951	0.271547	0.736365
C01G10.6	21.724	0.645119	0.671752	0.960353	0.336878	0.765479
C01G10.5	324.404	0.589815	0.629766	0.936562	0.348984	0.773551
C01G10.4	75.0548	0.516175	0.626174	0.824333	0.409751	0.808093
C01G10.17	186.658	0.562999	0.527326	1.06765	0.285679	0.741833
T01G5.7	1.91891	-0.0578981	0.883555	-0.0655286	0.947753	0.985126
T01G5.1	25.3776	-0.244791	0.327842	-0.746674	0.45526	0.835064
ugt-30	124.984	0.450808	0.283348	1.59101	0.111608	0.603275
K08F9.1	62.0093	0.0444492	0.29791	0.149203	0.881393	0.969411
K08F9.3	84.0127	0.494788	0.410144	1.20638	0.227673	0.701452
T09F5.20	6.96755	0.788278	0.629379	1.25247	0.210399	0.685984
T09F5.1	48.0855	-0.207564	0.403534	-0.514364	0.606997	0.895363
clec-47	727.176	0.516934	0.264388	1.95521	0.0505588	0.513103
fbxa-84	147.878	-0.0725111	0.339917	-0.21332	0.831077	0.956506
Y75B12B.3	77.5875	0.531811	0.359425	1.47962	0.138975	0.621809
cyn-7	2666.38	-0.281202	0.223244	-1.25962	0.207808	0.685984
bath-36	46.4954	-0.174452	0.347974	-0.501335	0.616135	0.899481
cyn-3	409.5	-0.074479	0.221189	-0.336721	0.736327	0.937473
plc-2	837.131	-0.103755	0.213185	-0.486688	0.62648	0.903388
sri-26	4.43621	0.0768959	0.681065	0.112905	0.910106	0.976557
srw-15	20.3534	-0.20385	0.46959	-0.434101	0.664215	0.914005
srw-12	4.03233	0.344236	0.779259	0.441748	0.658672	0.911701
chil-12	80.7844	-0.0253801	0.330453	-0.0768039	0.93878	0.982742
kin-30	36.4263	0.105427	0.347728	0.303189	0.761746	0.942564
M01B2.10	48.5842	-0.316238	0.239785	-1.31884	0.187222	0.666524
M01B2.13	446.015	0.519138	0.369299	1.40574	0.159802	0.64621
srw-19	5.16818	0.120041	0.583143	0.205852	0.836907	0.958726
srx-51	22.8951	0.1959	0.343573	0.570184	0.568553	0.882845
cyp-34A2	1182.59	-0.251035	0.2419	-1.03776	0.299381	0.749773
cpr-3	6767.44	-0.115423	0.252851	-0.456485	0.648041	0.909245
ZK1037.6	80.3502	-0.355094	0.55218	-0.643077	0.520174	0.863619
clec-230	4.49483	1.64652	0.84416	1.95048	0.0511184	0.513767
srx-58	105.521	-0.0128236	0.263244	-0.0487138	0.961147	0.988772
C29F3.7	2400.9	-0.136592	0.181524	-0.752473	0.451766	0.83268
dhs-23	66.6997	-0.600615	0.360466	-1.66622	0.0956704	0.583043
srh-170	9.04356	-0.623767	0.434842	-1.43447	0.151439	0.639972
cyb-3	162.775	0.425256	0.64342	0.66093	0.508657	0.860091
fbxa-199	15.6432	0.27994	0.405085	0.691065	0.489525	0.849818
T06E6.15	6.61877	0.228759	0.512923	0.445992	0.655603	0.910813
fbxa-135	92.6185	-0.119246	0.305285	-0.390605	0.696089	0.923218
T06E6.10	399.168	-0.224506	0.343796	-0.653022	0.513742	0.860719
fbxa-104	7.04996	0.333561	0.484779	0.688068	0.49141	0.850571
fbxa-209	159.47	0.158163	0.23956	0.660223	0.50911	0.860091
T26H5.8	112.775	0.182142	0.329378	0.552989	0.580271	0.885651
str-117	29.8962	0.0646953	0.519457	0.124544	0.900884	0.975451
T26H5.9	904.198	0.606164	0.388947	1.55848	0.11912	0.606021
srh-239	47.366	0.0908917	0.38788	0.234329	0.814729	0.95219
T26H5.14	299.559	0.347545	0.416955	0.83353	0.404546	0.804136
srw-33	34.641	-0.127499	0.369414	-0.345139	0.72999	0.936102
pqn-71	6.10694	2.23534	0.882023	2.53434	0.011266	0.308911
nhr-150	16.979	0.161082	0.391289	0.41167	0.680582	0.919309
nhr-151	86.8174	-0.196383	0.222271	-0.883527	0.376952	0.79183
str-264	19.3551	0.084861	0.384353	0.220789	0.825257	0.956231
C06B8.7	294.171	-0.0132937	0.264804	-0.0502023	0.959961	0.988636
rpl-38	490.967	0.383843	0.290429	1.32164	0.186288	0.666128
lgc-31	24.9104	0.091866	0.290454	0.316284	0.751787	0.939538
F21A3.3	77.4406	0.19273	0.186975	1.03078	0.302645	0.752154
F21A3.11	3186.19	0.0517027	0.170615	0.303037	0.761862	0.942564
acr-18	71.8813	0.00512588	0.28491	0.0179912	0.985646	0.998015
acs-2	447.669	0.94305	0.544635	1.73153	0.0833581	0.568286
lsm-5	158.846	0.375377	0.305956	1.2269	0.219861	0.695477
F28F8.5	95.3109	0.229806	0.200758	1.1447	0.252335	0.719515
atx-3	169.018	-0.125348	0.155038	-0.808496	0.418805	0.813004
F28F8.9	20.7349	0.118738	0.353252	0.336127	0.736775	0.937514
F28F8.7	15.6358	-0.661568	0.441445	-1.49864	0.133967	0.619187
str-12	7.82374	0.0854437	0.637052	0.134124	0.893305	0.972992
F53E4.1	322.373	0.222221	0.20799	1.06842	0.285331	0.741833
nhr-198	14.8315	0.163028	0.372649	0.437483	0.661761	0.91362
nhr-53	21.4956	0.0474227	0.34651	0.136858	0.891143	0.97225
twk-34	29.6629	0.0930134	0.289944	0.320798	0.748364	0.938887
Y6E2A.4	67.0153	-0.286994	0.294394	-0.974862	0.329629	0.764438
Y6E2A.5	54.5315	0.299746	0.411293	0.728791	0.46613	0.83964
Y6E2A.7	8.13614	0.478206	0.71353	0.670197	0.502732	0.856338
str-19	6.25902	0.108324	0.563307	0.1923	0.847507	0.961487
haf-3	196.504	0.0749008	0.219149	0.34178	0.732517	0.936102
srd-27	67.3737	-0.241289	0.321612	-0.750249	0.453104	0.833809
srsx-36	71.507	0.250771	0.255149	0.982844	0.325684	0.764012
fbxa-69	637.716	0.137729	0.210123	0.655468	0.512167	0.860719
F54B8.4	73.1778	0.530454	0.302623	1.75285	0.0796274	0.566028
nhr-102	47.1118	-0.0474403	0.256927	-0.184645	0.853507	0.962488
nhr-84	65.2936	0.0699721	0.209939	0.333297	0.73891	0.937514
oac-42	4.07129	-0.188549	0.667553	-0.282448	0.7776	0.944578
cgt-1	40.7376	0.247646	0.328714	0.753377	0.451224	0.83222
nhr-213	19.9213	-0.00496707	0.332856	-0.0149226	0.988094	0.998213
F35E8.2	6.78205	0.536243	0.556587	0.96345	0.335322	0.765479
gst-38	207.065	0.573072	0.393295	1.4571	0.145088	0.631417
F35E8.10	174.874	-0.882037	0.599401	-1.47153	0.141148	0.624648
cdr-1	342.076	0.913275	0.300305	3.04116	0.00235668	0.142917
nhr-108	85.5675	0.0832251	0.286445	0.290545	0.771399	0.944578
F35E8.13	26.2499	-0.870978	0.581751	-1.49717	0.13435	0.619459
pzf-1	11.423	0.0426868	0.888274	0.0480559	0.961672	0.988826
F36G9.3	268.139	0.282191	0.270468	1.04334	0.29679	0.749184
F36G9.4	10.1912	0.332582	0.438598	0.758284	0.448281	0.8304
sri-1	13.7789	0.62577	0.546929	1.14415	0.25256	0.719587
F36G9.7	332.835	0.287521	0.338086	0.850438	0.395082	0.800302
oac-20	197.197	0.581172	0.323716	1.79531	0.072604	0.551869
fbxa-99	143.135	0.111505	0.286735	0.388876	0.697368	0.923218
nhr-50	448.88	0.184146	0.23684	0.777512	0.436857	0.823846
nhr-63	35.0486	0.52188	0.374033	1.39528	0.162932	0.647869
T10C6.6	418.235	-0.247083	0.116753	-2.1163	0.0343196	0.471776
T10C6.7	8.64565	-0.202385	0.800635	-0.252781	0.800437	0.948981
T10C6.10	12.9007	0.240759	0.853513	0.28208	0.777882	0.944578
his-4	9.21089	0.121886	0.493658	0.246904	0.804983	0.950575
his-3	36.0868	0.488564	0.353986	1.38018	0.167532	0.651424
his-2	57.6402	-0.0850951	0.528227	-0.161096	0.872018	0.966442
his-1	106.175	0.559403	0.35074	1.59492	0.11073	0.603275
linc-61	26.3224	0.918063	0.513836	1.78669	0.0739882	0.55259
ZK285.2	6.46945	0.163362	0.474851	0.344028	0.730825	0.936102
F14H3.3	2.89826	0	0.824665	0	1	1
[truncated: 8,353 more rows]

## Sheet: N2malesvctrl.7.5
	baseMean	log2FoldChange	lfcSE	stat	pvalue	padj
B0348.9	11.3296	0.407501	0.349969	1.16439	0.244265	0.494599
egl-8	787.026	-0.153048	0.148848	-1.02821	0.30385	0.558354
cyp-29A3	252.517	0.334772	0.227568	1.47109	0.141267	0.354608
rps-27	634.644	0.378959	0.232648	1.6289	0.103335	0.291674
W03F9.2	19.6524	0.825995	0.307708	2.68434	0.00726723	0.0486343
W03F9.11	31.4208	-0.17756	0.214937	-0.826102	0.408746	0.658553
W03F9.9	119.67	-0.310778	0.20339	-1.52799	0.126514	0.331416
W03F9.4	83.3131	0.798954	0.234442	3.40789	0.000654676	0.00839983
Y108G3AL.3	46.6104	-0.218284	0.240039	-0.90937	0.363155	0.616324
Y108G3AL.2	49.0789	0.772504	0.241819	3.19456	0.00140044	0.0150399
trpp-1	62.1578	-0.0119747	0.156287	-0.07662	0.938926	0.977095
lec-12	392.376	0.140081	0.0929445	1.50714	0.131774	0.340106
DC2.5	1036.7	-0.259165	0.169017	-1.53337	0.125185	0.329515
srh-77	6.41837	0.0668704	0.444517	0.150434	0.880422	0.950551
R02C2.7	67.9929	0.433104	0.458705	0.944188	0.345073	0.598254
oac-39	4.60517	-1.18689	0.522162	-2.27303	0.0230244	0.106923
nhr-204	76.3809	0.193324	0.164042	1.17851	0.238595	0.487259
lgc-26	112.203	-0.919937	0.634238	-1.45046	0.14693	0.363278
npr-5	61.6159	0.0692401	0.338372	0.204627	0.837864	0.934453
F33E11.3	50.2017	1.04738	0.324006	3.23258	0.00122677	0.0134684
abt-4	660.859	-0.0139398	0.226958	-0.0614201	0.951025	0.980999
dmd-8	16.5781	-0.00591995	0.369278	-0.0160312	0.98721	0.994518
atg-9	84.8082	0.740765	0.328731	2.25341	0.0242335	0.110626
T22H9.1	53.6783	0.937091	0.228665	4.0981	4.16555e-05	0.00102817
ZK6.8	169.118	-0.915848	0.208662	-4.38914	1.13797e-05	0.000385068
lipl-5	38877.5	-0.943957	0.223344	-4.22648	2.3738e-05	0.000668934
ZK6.6	53.1563	-0.444706	0.324984	-1.36839	0.17119	0.39843
dod-19	70199.3	-0.633449	0.223604	-2.83291	0.00461263	0.0353208
ZK6.11	36461.9	-0.163309	0.216527	-0.754221	0.450717	0.695303
Y39D8A.1	178.879	-0.383022	0.190283	-2.01291	0.0441246	0.166182
B0554.5	81.0927	-0.200688	0.327023	-0.613683	0.539425	0.761082
srh-35	6.22625	-0.564429	0.565215	-0.998609	0.317984	0.571432
M02H5.8	1223.06	0.0900662	0.329199	0.273592	0.784398	0.906903
nhr-123	30.8549	-0.101913	0.347834	-0.292993	0.769528	0.900074
nhr-98	72.361	-0.297649	0.192883	-1.54316	0.122793	0.325381
nhr-203	140.401	-0.34699	0.113694	-3.05198	0.0022734	0.0212774
nhr-202	94.0908	-0.0276804	0.170568	-0.162284	0.871083	0.947666
nhr-201	52.9976	0.135051	0.19751	0.683769	0.494121	0.728754
nhr-99	167.249	-0.191946	0.246689	-0.778087	0.436518	0.683907
nhr-55	289.862	-0.332971	0.146533	-2.27232	0.0230672	0.106959
nhr-130	118.867	-0.0077479	0.146163	-0.0530084	0.957725	0.984134
nhr-212	258.645	-0.146867	0.141548	-1.03757	0.299469	0.553204
nhr-211	55.8817	-0.0480088	0.171371	-0.280146	0.779366	0.904983
nhr-106	304.002	-0.324193	0.190111	-1.70528	0.0881422	0.264069
nhr-131	380.124	-0.343147	0.198889	-1.72531	0.0844709	0.257016
pqn-60	480.229	-0.0493905	0.331623	-0.148936	0.881604	0.951331
nhr-210	129.531	-0.393756	0.122283	-3.22004	0.00128175	0.0139682
lipl-3	185.575	0.487631	0.386811	1.26064	0.207438	0.449093
nhr-58	128.15	0.168997	0.157341	1.07408	0.282787	0.536916
nhr-132	390.111	-0.420677	0.144076	-2.91983	0.00350223	0.029087
C14C6.5	2449.31	-0.720624	0.375394	-1.91965	0.0549025	0.193555
C14C6.2	1140.89	-0.0103693	0.183266	-0.0565807	0.954879	0.983419
pqn-97	3.54719	0.409386	0.583137	0.702041	0.482654	0.719281
nhr-90	425.833	-0.316291	0.167452	-1.88885	0.058912	0.202461
nhr-250	8.37179	0.28525	0.353149	0.807734	0.419244	0.667768
F48G7.13	43.522	-0.714379	0.215071	-3.3216	0.000895036	0.0106274
F48G7.4	32.9773	-0.0647742	0.2325	-0.278599	0.780553	0.905487
F48G7.7	3.86491	-1.9836	0.646462	-3.06839	0.00215217	0.0204575
nhr-83	56.0396	-0.316217	0.251228	-1.25868	0.208145	0.450059
F48G7.10	26.1773	0.245191	0.255916	0.958091	0.338017	0.590502
F48G7.2	19.7115	0.280699	0.403928	0.694923	0.487103	0.722862
nhr-190	114.885	-0.193113	0.17762	-1.08722	0.276937	0.531272
nhr-180	58.1981	-0.16707	0.212719	-0.785401	0.432218	0.679876
sru-24	6.63385	0.227783	0.52021	0.437868	0.661482	0.84354
fbxa-72	108.47	0.23383	0.259799	0.900042	0.368098	0.620489
F31F4.1	22.7846	-0.188245	0.256846	-0.732911	0.463613	0.704602
H25P19.1	55.3502	0.140497	0.210603	0.667116	0.504698	0.734261
ugt-29	693.623	0.121912	0.187251	0.651063	0.515006	0.742326
srx-5	7.52055	-0.370766	0.485017	-0.76444	0.444605	0.69051
fbxb-72	10.602	0.0105966	0.40603	0.0260981	0.979179	0.992935
icl-1	34141.4	-0.58517	0.280111	-2.08906	0.036702	0.14746
srh-2	131.244	-0.260126	0.366171	-0.710396	0.477458	0.715945
str-262	35.2028	-0.198395	0.27379	-0.724626	0.468681	0.70856
srp-1	1962.79	0.252021	0.240917	1.04609	0.29552	0.549209
C05E4.15	6.61113	0.227268	0.528286	0.430199	0.667051	0.846448
srp-2	306.603	-0.293869	0.168966	-1.73922	0.0819966	0.252706
R09E12.9	64.9901	1.30367	0.382864	3.40504	0.000661552	0.00844664
R13D11.4	70.6228	0.217205	0.334485	0.649371	0.516099	0.743176
srbc-12	18.8425	-0.709802	0.33911	-2.09313	0.0363374	0.146811
T02B11.3	956.885	0.325437	0.331717	0.981068	0.326559	0.580487
T02B11.4	49.5953	0.381609	0.397402	0.960261	0.336924	0.589589
T02B11.8	152.453	-0.195237	0.354817	-0.550248	0.582149	0.793193
T02B11.6	61.0732	0.598517	0.2276	2.62968	0.00854644	0.0544928
nas-32	251.096	-0.315202	0.206602	-1.52564	0.127098	0.332084
fmo-5	352.151	-0.213989	0.110918	-1.92926	0.0536981	0.190448
H24K24.4	9.08621	0.629978	0.392717	1.60415	0.108681	0.301981
H24K24.3	553.386	0.0533061	0.134582	0.396085	0.692042	0.85867
Y50D4C.6	15.4231	1.01544	0.377973	2.68653	0.00721975	0.0485164
sqv-6	12.0332	0.535835	0.3556	1.50685	0.13185	0.340218
Y50D4C.5	8.46621	0.971064	0.41045	2.36585	0.0179886	0.0902221
R09A1.3	82.1414	-0.247285	0.165977	-1.48988	0.136257	0.347
nra-4	859.002	-0.284312	0.158996	-1.78818	0.0737477	0.235474
K10C9.9	9.35487	-0.331523	0.410165	-0.808269	0.418936	0.66738
K10C9.3	455.807	0.417007	0.309998	1.34519	0.178563	0.408742
Y50D4B.6	23.4703	0.697737	0.357924	1.9494	0.0512475	0.184477
clec-203	5.86283	-0.829519	0.748896	-1.10766	0.268011	0.521695
Y50D4B.4	70.8342	1.54459	0.269746	5.72611	1.02759e-08	9.40473e-07
Y50D4B.3	222.849	1.34411	0.202251	6.64576	3.01657e-11	5.88629e-09
Y50D4B.2	12.3348	0.326261	0.354214	0.921083	0.357007	0.609917
W07B8.3	77.739	0.00396682	0.328462	0.0120769	0.990364	0.99595
cpr-5	6904.01	0.222123	0.196026	1.13313	0.25716	0.509692
W07B8.1	190.679	-0.514342	0.125808	-4.08832	4.34517e-05	0.00105736
linc-128	6.5648	0.512387	0.456276	1.12297	0.261448	0.514538
ptr-16	14.2442	2.38478	0.599249	3.97961	6.90281e-05	0.00154521
T21H3.1	8559.2	-0.141856	0.204758	-0.6928	0.488435	0.724007
F25A2.1	494.227	-0.501012	0.27221	-1.84053	0.0656898	0.217736
Y50D4A.4	137.216	0.150838	0.180655	0.834954	0.403744	0.653957
Y50D4A.10	16.6977	-0.368406	0.362987	-1.01493	0.310139	0.563503
madd-2	64.5816	0.0200677	0.250795	0.0800165	0.936224	0.975855
C39F7.1	30.0474	-0.0310337	0.247847	-0.125213	0.900355	0.961114
rab-1	1534.61	0.181195	0.118723	1.5262	0.12696	0.331905
C39F7.5	76.6355	0.227261	0.177477	1.28051	0.200365	0.43958
pme-5	609.86	0.22786	0.213719	1.06617	0.286348	0.540859
egl-2	20.5532	0.150084	0.486292	0.308628	0.757604	0.891975
F16B3.2	36.3623	0.103729	0.283763	0.365547	0.714703	0.872528
F16B3.3	5.74992	0.13131	0.39047	0.336287	0.736655	0.883098
Y75B7AL.2	28.8797	0.333048	0.289031	1.15229	0.249201	0.500824
glb-33	111.547	0.392095	0.246395	1.59133	0.111536	0.3064
snt-5	119.376	-0.0101185	0.190573	-0.0530954	0.957656	0.984134
R12A1.3	5.44309	2.41766	0.742288	3.25704	0.0011258	0.0126007
ges-1	643.911	-0.497009	0.189487	-2.62292	0.00871804	0.0550776
R09B5.11	448.75	-0.298635	0.138997	-2.1485	0.0316741	0.133637
cnc-11	16.4447	0.485773	0.423876	1.14602	0.251785	0.503402
cnc-1	94.8444	2.25	0.531937	4.22982	2.33877e-05	0.000660863
cnc-4	1346.5	0.343581	0.310458	1.10669	0.268427	0.522178
cnc-3	1088.16	0.408145	0.320988	1.27153	0.203541	0.444246
cnc-2	1747.35	0.451879	0.295667	1.52834	0.126428	0.331399
srj-23	6.82768	0.322766	0.460201	0.701358	0.483079	0.719281
hacd-1	1012.01	-1.74796	0.236946	-7.37706	1.61826e-13	5.23003e-11
fpn-1.2	354.179	-1.05162	0.166716	-6.30782	2.82986e-10	4.24152e-08
pqn-54	18.868	0.339691	0.4766	0.712739	0.476007	0.7146
tag-304	141.367	0.275854	0.172887	1.59557	0.110584	0.305383
unc-60	1379.17	0.168141	0.122512	1.37244	0.169926	0.396608
C38C3.4	134.87	0.0961496	0.191226	0.502805	0.615101	0.816073
C38C3.10	37.9668	0.0926424	0.23325	0.397181	0.691234	0.858632
sru-27	2.87765	0.0890816	0.764268	0.116558	0.90721	0.963845
nhr-260	3.41967	-0.666965	0.663249	-1.0056	0.314607	0.568386
oac-31	569.553	-0.874206	0.194887	-4.4857	7.2675e-06	0.00026465
oac-32	99.8783	0.34103	0.401909	0.848525	0.396146	0.645868
cdc-25.2	14.8627	2.05326	0.445381	4.61012	4.02431e-06	0.000163856
F16B4.7	75.9718	-0.222961	0.234957	-0.948947	0.342648	0.595473
F16B4.6	8.11309	0.515683	0.331861	1.55391	0.120205	0.320651
F16B4.5	9.405	-0.124156	0.372775	-0.333058	0.73909	0.883887
F16B4.4	735.318	0.271606	0.258914	1.04902	0.294169	0.547776
F16B4.2	47.8908	0.239521	0.241255	0.992812	0.320802	0.57461
nhr-178	78.6427	-0.270469	0.18431	-1.46747	0.142248	0.355861
nhr-177	251.199	-0.352928	0.171541	-2.0574	0.0396482	0.154791
nhr-179	40.5387	-0.763811	0.235893	-3.23795	0.0012039	0.0132737
nhr-117	126.726	0.142337	0.184991	0.769424	0.441642	0.68756
nhr-110	91.2555	0.217054	0.183116	1.18534	0.235885	0.484416
nhr-237	21.3886	0.235358	0.262207	0.897603	0.369397	0.621492
nhr-238	225.818	-0.34736	0.190918	-1.81942	0.0688472	0.225349
irld-11	13.3601	-0.717513	0.390146	-1.83909	0.0659024	0.218009
irld-40	4.82753	-0.322846	0.611048	-0.528348	0.597258	0.80459
K04F1.9	146.477	-0.00912463	0.327049	-0.0278999	0.977742	0.992229
gst-21	24.9443	-0.455624	0.256382	-1.77713	0.0755465	0.23893
str-160	5.49782	-0.300793	0.479255	-0.627625	0.53025	0.754726
srab-25	10.7802	1.08732	0.468599	2.32035	0.0203218	0.0979348
nhr-256	207.892	-0.21677	0.167979	-1.29046	0.196891	0.435424
ZK697.8	7.10212	-0.44662	0.484292	-0.922213	0.356418	0.60947
clec-204	176.536	-0.587055	0.223518	-2.62643	0.00862867	0.0546465
clec-205	462.113	-0.437737	0.231034	-1.89469	0.0581336	0.200874
dhs-13	101.298	-0.185471	0.247951	-0.748013	0.454453	0.697611
F36H9.4	237.225	-0.0926826	0.344375	-0.269133	0.787828	0.908329
F36H9.5	6.37483	0.503907	0.469782	1.07264	0.283433	0.537255
hsp-16.2	562.643	0.495846	0.301573	1.6442	0.100136	0.285841
hsp-16.41	1486.27	0.882962	0.355736	2.48207	0.0130621	0.0726994
srt-42	13.1323	0.123604	0.491799	0.25133	0.801559	0.915284
Y46H3A.4	211.066	0.424947	0.327314	1.29829	0.194189	0.43157
Y46H3A.5	330.644	0.971678	0.6115	1.58901	0.112058	0.307484
mrpl-39	26.7902	1.46582	0.375256	3.90619	9.37645e-05	0.0019317
Y32G9B.1	11.6808	0.917738	0.385428	2.38109	0.0172617	0.0876818
T10B5.8	563.237	-0.85898	0.321215	-2.67416	0.00749176	0.0496505
T10B5.7	3758.95	-0.334234	0.223758	-1.49373	0.135246	0.345578
T10B5.4	138.154	-0.18033	0.114489	-1.57509	0.115236	0.312635
cct-7	479.429	0.483004	0.174571	2.7668	0.00566096	0.040941
oig-6	33.8298	0.499575	0.292091	1.71034	0.0872026	0.262166
nphp-2	11.6035	-0.491439	0.4118	-1.19339	0.232715	0.481734
srp-3	21.111	-0.539043	0.439539	-1.22638	0.220055	0.465487
T06A1.1	13.1807	0.405935	0.359278	1.12986	0.258534	0.511332
T06A1.5	874.355	-0.334019	0.184717	-1.80828	0.0705634	0.228839
T08B1.4	203.703	-0.00470948	0.164023	-0.0287123	0.977094	0.991766
T08B1.1	618.28	-0.110772	0.122989	-0.900665	0.367767	0.620405
tnt-4	94.3315	0.482588	0.475596	1.0147	0.310248	0.563503
alh-5	66.5794	-0.38368	0.231901	-1.6545	0.0980269	0.281923
clec-206	5.70864	2.2147	0.774283	2.86033	0.00423201	0.0334614
F59A7.11	8.55016	-2.26482	0.548197	-4.1314	3.60568e-05	0.00092761
F59A7.2	345.361	-0.522929	0.23399	-2.23483	0.0254282	0.114488
F59A7.5	245.559	0.0592708	0.213638	0.277436	0.781445	0.905514
comt-4	1211.31	-1.80604	0.328777	-5.49322	3.94681e-08	3.11587e-06
comt-5	14.0864	0.735264	0.384724	1.91115	0.0559854	0.195873
comt-3	845.041	0.215589	0.196736	1.09583	0.273154	0.526553
nhr-86	221.594	0.0350846	0.134969	0.259947	0.794905	0.911395
Y40B10A.9	120.376	0.037994	0.238035	0.159615	0.873185	0.948092
F22F7.4	38.0018	0.425271	0.401384	1.05951	0.289366	0.544114
ckb-4	386.482	-0.337734	0.158043	-2.13697	0.0326003	0.136058
F22F7.2	175.665	-0.196032	0.141271	-1.38763	0.165249	0.390167
F22F7.1	1059.09	-0.33122	0.176176	-1.88005	0.0601007	0.205068
F22F7.7	84.5026	0.401334	0.220882	1.81696	0.0692227	0.226122
srbc-20	8.76956	-0.0623493	0.44601	-0.139793	0.888823	0.955333
C45H4.14	2.83603	1.8455	0.897656	2.05592	0.0397906	0.154879
sru-46	7.0381	-0.096834	0.48025	-0.201632	0.840204	0.935256
cyp-33C1	4.21962	-0.673734	0.680891	-0.98949	0.322424	0.575951
cyp-33C2	98.9406	-1.33044	0.236572	-5.62383	1.86772e-08	1.59636e-06
cyp-32B1	1375.73	-1.28217	0.286704	-4.4721	7.74554e-06	0.00027814
Y5H2B.1	12.4244	-0.375227	0.344553	-1.08903	0.276142	0.530297
nhr-133	530.455	-0.462908	0.214789	-2.15518	0.0311476	0.131966
nhr-184	44.7486	-0.0247357	0.197383	-0.125319	0.900271	0.961114
nhr-56	143.55	-0.102415	0.178721	-0.573042	0.566616	0.78216
nhr-128	45.3781	0.0658203	0.209991	0.313444	0.753943	0.890813
nhr-103	60.4506	-0.139192	0.184436	-0.754692	0.450434	0.695075
nhr-18	139.222	-0.0326846	0.141747	-0.230584	0.817638	0.924062
nhr-126	16.2313	-0.123278	0.312476	-0.394519	0.693198	0.859028
nhr-134	360.917	-0.109335	0.193925	-0.563801	0.57289	0.786829
nhr-96	76.8033	-0.0550279	0.174494	-0.315357	0.752491	0.889721
cyp-33C4	293.996	0.268614	0.192821	1.39307	0.163597	0.387345
F41B5.11	24.4111	-0.355403	0.316708	-1.12218	0.261787	0.514911
cyp-33C3	153.53	-0.351492	0.249179	-1.4106	0.158362	0.379468
cyp-33C5	83.8751	-0.259845	0.156138	-1.6642	0.0960726	0.278627
cyp-33C6	24.1868	-0.522544	0.263706	-1.98154	0.0475307	0.175299
cyp-33C7	484.667	-0.316055	0.151292	-2.08904	0.0367045	0.14746
str-253	14.9733	-0.632927	0.442723	-1.42962	0.152825	0.370753
F41B5.1	9.60328	0.226169	0.337976	0.669187	0.503376	0.73326
nhr-182	134.054	-0.194416	0.1615	-1.20381	0.228662	0.476829
nhr-183	253.969	-0.297438	0.143864	-2.0675	0.0386875	0.152524
nhr-275	18.8273	1.2962	0.325708	3.97963	6.90237e-05	0.00154521
nhr-59	73.3211	-0.140795	0.185043	-0.760876	0.446731	0.691838
nhr-228	449.767	-0.300204	0.208491	-1.43989	0.149899	0.366923
nhr-227	26.7678	-0.0816808	0.252479	-0.323515	0.746305	0.88656
nhr-225	28.3302	-0.241055	0.251279	-0.959315	0.3374	0.589922
nhr-115	198.992	-0.513342	0.268391	-1.91266	0.0557913	0.195525
nhr-226	176.07	-0.210134	0.209661	-1.00226	0.31622	0.569945
irld-15	5.57634	-0.214534	0.523909	-0.409488	0.682182	0.855165
Y19D10B.4	18.6847	1.13553	0.507551	2.23727	0.025269	0.113969
Y19D10B.1	4.92418	-0.00418036	0.551859	-0.00757506	0.993956	0.997814
pud-1.2	193.899	1.94151	0.394011	4.92755	8.3266e-07	4.16008e-05
pud-2.2	198.272	2.46443	0.365136	6.74935	1.48512e-11	3.07183e-09
pud-3	3474.63	3.1174	0.323326	9.64166	5.33197e-22	6.8929e-19
pud-4	1131.64	2.85547	0.236569	12.0703	1.51501e-33	7.8341e-30
pud-2.1	125.513	2.33768	0.343449	6.8065	1.00005e-11	2.20053e-09
pud-1.1	244.662	1.65467	0.404712	4.08852	4.34139e-05	0.00105736
irld-30	11.2556	0.496366	0.439408	1.12962	0.258635	0.511337
srbc-15	16.7855	-0.357405	0.474727	-0.752865	0.451531	0.69628
irld-53	20.6771	-0.361683	0.337099	-1.07293	0.283303	0.537206
clec-209	2.8373	0	0.635556	0	1	1
F56A4.3	605.206	-0.776959	0.255693	-3.03864	0.00237649	0.0217785
gst-10	2833.14	-0.773402	0.223648	-3.45812	0.000543959	0.00733458
Y45G12C.1	175.82	0.229371	0.2046	1.12107	0.262257	0.515356
C29G2.6	319.867	0.445194	0.164924	2.69939	0.00694665	0.0473894
irg-3	2145.36	-0.781249	0.180827	-4.32042	1.55731e-05	0.000489535
acr-17	23.5424	1.35529	0.40226	3.3692	0.000753865	0.00935951
F53E10.1	248.482	0.118101	0.172704	0.683836	0.494079	0.728754
W02H5.2	28.5658	0.285681	0.316364	0.903012	0.36652	0.619697
W02G9.4	520.749	0.0558705	0.256552	0.217775	0.827605	0.928721
kel-8	407.835	0.360392	0.155453	2.31834	0.0204309	0.0982316
Y45G12B.3	78.2707	0.287839	0.211974	1.3579	0.174496	0.403091
nuo-5	572.033	0.0257594	0.20607	0.125003	0.900521	0.961114
C24B9.3	2498.52	-0.05745	0.145742	-0.394189	0.693442	0.85917
srt-28	7.96141	-0.49249	0.689555	-0.714215	0.475094	0.714058
dod-3	2273.03	-1.07926	0.282664	-3.81816	0.00013445	0.00258935
srg-57	5.95581	-1.13136	0.52859	-2.14033	0.0323278	0.135413
srg-62	11.5609	-1.25454	0.47161	-2.66012	0.00781125	0.0512263
R05D8.7	72.83	-0.714854	0.358373	-1.99472	0.0460734	0.171462
dhs-14	1156.5	0.317784	0.209415	1.51749	0.129144	0.335242
R05D8.9	18.1372	1.04966	0.462039	2.2718	0.0230988	0.106959
ketn-1	938.082	-0.0910583	0.350877	-0.259516	0.795237	0.911395
F54E2.1	11033.2	-0.419165	0.198614	-2.11045	0.0348198	0.14273
F54E2.5	13.8885	0.164248	0.350083	0.469168	0.63895	0.830954
T03D3.5	11.6512	0.656852	0.302889	2.16862	0.0301114	0.128843
ugt-53	938.348	0.26734	0.147591	1.81137	0.0700843	0.227713
folt-2	2179.9	2.08041	0.35095	5.92795	3.06739e-09	3.27041e-07
F37B4.10	199.957	0.140342	0.206546	0.679475	0.496837	0.729212
ifc-1	59.0948	1.92908	0.608965	3.16781	0.00153593	0.0161101
C31B8.7	42.1748	0.0389152	0.21829	0.178273	0.858509	0.942492
C31B8.8	619.726	-0.529894	0.201979	-2.62351	0.00870288	0.0550491
srw-121	6.93134	-0.322921	0.550567	-0.586524	0.557523	0.775717
K12D9.1	17.9691	-0.675038	0.378411	-1.78388	0.0744437	0.237121
asp-8	402.067	-0.491263	0.304108	-1.61542	0.106219	0.297379
F59D6.7	81.5862	0.0916491	0.311031	0.294662	0.768252	0.899462
srt-7	33.6915	-0.593834	0.29545	-2.00993	0.0444386	0.167122
acs-21	62.0502	0.00739156	0.217339	0.0340094	0.97287	0.990553
cyp-33C9	188.887	-0.272377	0.16922	-1.6096	0.107485	0.299644
Y73C8C.4	7.17626	0.398277	0.439893	0.905393	0.365257	0.618753
Y73C8C.3	5.9893	-0.31733	0.467528	-0.67874	0.497303	0.729212
clec-210	183.68	1.64429	0.416878	3.9443	8.00348e-05	0.00170313
tat-6	10.0573	0.523072	0.464373	1.12641	0.259994	0.512847
srab-9	6.07832	-0.0678443	0.505536	-0.134203	0.893242	0.957694
C36C5.5	72.8137	0.373345	0.302847	1.23278	0.217657	0.462079
lag-2	6.70554	1.30665	0.421294	3.10152	0.0019253	0.0188913
Y73C8B.3	853.003	0.329427	0.134998	2.44024	0.0146774	0.0788593
Y73C8B.5	62.2523	0.159418	0.233632	0.682346	0.49502	0.729169
K08D9.4	17.0063	-0.00148915	0.306281	-0.00486204	0.996121	0.998329
K08D9.9	34.3025	1.08191	0.793353	1.36372	0.172657	0.400183
gst-23	5.49471	0.675915	0.467702	1.44518	0.148407	0.365462
T28A11.6	11.68	1.89384	0.767682	2.46696	0.0136265	0.0749205
fbxa-64	100.419	-0.113267	0.168292	-0.673038	0.500923	0.731421
T28A11.2	501.029	0.377143	0.185541	2.03267	0.0420863	0.160908
F35F10.5	393.825	-1.45151	0.235863	-6.15406	7.55249e-10	9.88707e-08
F35F10.7	15.652	-2.32885	0.400126	-5.82029	5.87465e-09	5.6781e-07
F35F10.6	117.059	-0.708554	0.226188	-3.13259	0.0017327	0.0173976
F35F10.4	34.2773	-1.05188	0.269992	-3.89596	9.78103e-05	0.00199518
arrd-18	97.8068	-0.0595578	0.15356	-0.387847	0.698129	0.862662
arrd-19	56.7562	-0.00692294	0.166801	-0.0415041	0.966894	0.988007
F35F10.1	2275.5	0.351229	0.321148	1.09367	0.274101	0.527529
C17B7.5	142.2	-0.252153	0.323128	-0.78035	0.435185	0.682764
C17B7.3	10.3652	-0.0151669	0.393427	-0.0385507	0.969249	0.988927
fbxa-65	75.4808	-0.124403	0.22151	-0.561611	0.574381	0.787597
scrm-3	9.70381	0.139866	0.333739	0.419089	0.675151	0.850477
C04E12.5	130.977	-0.37624	0.350208	-1.07433	0.282673	0.536897
C04E12.4	682.982	-0.557446	0.283514	-1.9662	0.0492752	0.179501
C04E12.10	12.4323	0.355015	0.643912	0.551341	0.5814	0.792937
arrd-20	18.0751	-0.222696	0.219343	-1.01529	0.309969	0.563464
arrd-21	13.1042	0.0481944	0.388473	0.124061	0.901267	0.961412
T20D4.13	32.0105	-0.793124	0.332483	-2.38546	0.0170578	0.0868171
T20D4.7	82.865	0.549457	0.230046	2.38846	0.0169189	0.0862799
arrd-22	57.1968	-0.171729	0.18227	-0.942167	0.346107	0.599069
T20D4.5	343.418	0.267926	0.382008	0.701362	0.483077	0.719281
T20D4.4	85.7211	0.485333	0.326703	1.48555	0.137398	0.348962
T20D4.3	267.278	1.19351	0.393673	3.03174	0.00243151	0.022189
cfz-2	15.6437	0.906916	0.470799	1.92633	0.0540628	0.191347
slc-28.2	34.1448	1.27986	0.288124	4.44203	8.91139e-06	0.000314545
slc-28.1	24.4401	0.998333	0.25925	3.85085	0.00011771	0.0023232
gst-33	36.3821	0.182307	0.254976	0.714995	0.474612	0.713747
lys-7	23829.6	-0.624787	0.225743	-2.7677	0.0056454	0.0409143
srbc-33	9.93743	0.137099	0.432322	0.317124	0.75115	0.888832
C07G3.8	7.07854	0.458593	0.42936	1.06808	0.285482	0.539669
irg-1	34.2259	1.20239	0.333259	3.60797	0.000308601	0.0048726
T24A6.7	31.9566	0.702126	0.321528	2.18372	0.0289831	0.125468
nhr-93	90.5263	-0.876379	0.314814	-2.7838	0.00537261	0.0394908
srbc-67	9.49041	-0.318201	0.427737	-0.743917	0.456927	0.699866
sri-21	4.84681	-0.813985	0.5484	-1.48429	0.137732	0.349234
T24A6.20	259.957	0.349661	0.129829	2.69325	0.00707601	0.0479241
T22F3.3	2907.7	0.555826	0.306975	1.81065	0.0701947	0.227929
T22F3.2	78.2113	0.49022	0.198609	2.46826	0.0135771	0.0747901
T22F3.12	4.64012	0.0546092	0.673079	0.0811334	0.935336	0.975224
T22F3.7	10.7993	0.19546	0.440531	0.443692	0.657265	0.841259
T22F3.8	36.0067	-0.139604	0.272871	-0.511613	0.608922	0.811252
T22F3.10	7.24083	0.799891	0.476956	1.67708	0.0935276	0.274545
F59B1.2	903.181	0.0472227	0.213702	0.220975	0.825112	0.927332
F59B1.8	90.0112	0.645806	0.19122	3.3773	0.000732003	0.00913194
F59B1.10	11.4374	1.56027	0.381262	4.0924	4.26934e-05	0.00104528
acr-23	5.37019	0.161886	0.521335	0.310522	0.756164	0.891377
Y39H10B.2	526.69	-0.522621	0.147951	-3.5324	0.000411803	0.00598997
Y39H10B.3	116.483	-0.238154	0.330064	-0.721538	0.470578	0.709843
W08A12.4	432.236	-0.827743	0.278636	-2.9707	0.00297126	0.0256501
W08A12.3	26.2335	0.00250659	0.268551	0.00933374	0.992553	0.996987
W08A12.2	1392.34	-0.00488515	0.254649	-0.0191839	0.984694	0.993627
unc-132	387.774	0.320448	0.190202	1.68478	0.0920319	0.271293
lin-40	216.143	0.443623	0.223569	1.98428	0.0472249	0.174491
hpo-36	10.953	0.184773	0.433701	0.426038	0.67008	0.848014
mtm-9	66.2648	0.83214	0.31024	2.68224	0.007313	0.0487942
Y39H10A.6	582.64	-0.413121	0.257799	-1.60249	0.109047	0.302756
Y39H10A.1	192.32	-1.39972	0.270584	-5.17298	2.3039e-07	1.39339e-05
R08E5.4	18.9294	-0.69128	0.297231	-2.32573	0.0200328	0.0972153
R08E5.1	43.3536	-1.02709	0.248261	-4.13713	3.51674e-05	0.000911531
R08E5.3	228.066	0.0397081	0.31162	0.127425	0.898604	0.960356
cysl-3	21.6554	-0.390358	0.253965	-1.53706	0.124279	0.328049
R08F11.1	34.4429	-0.321846	0.299908	-1.07315	0.283204	0.537117
fpn-1.3	4.37758	-0.605147	0.739347	-0.818488	0.413078	0.661747
srt-30	4.05105	-0.394481	0.606073	-0.650879	0.515124	0.742394
cyp-33C8	2177.39	-0.191885	0.207849	-0.923198	0.355904	0.609095
R08F11.4	107.79	-0.155877	0.320198	-0.486813	0.626391	0.823599
srw-7	4.72257	-0.24797	0.624784	-0.39689	0.691449	0.858632
scl-13	4.47578	-2.33299	0.616965	-3.78139	0.000155955	0.00289608
scl-12	103.829	-1.53162	0.318954	-4.80199	1.57094e-06	7.22073e-05
H10D18.5	116.69	-0.0406598	0.183438	-0.221655	0.824583	0.927039
H10D18.1	9.72415	0.00424441	0.338032	0.0125562	0.989982	0.995759
H10D18.6	42.2607	-0.365262	0.312256	-1.16975	0.242101	0.491522
ugt-32	992.814	-1.38448	0.341996	-4.04823	5.16061e-05	0.00122411
nhr-185	8.52001	0.425414	0.449421	0.946582	0.343852	0.596864
btb-21	116.234	0.250121	0.176404	1.41788	0.156225	0.376089
nhr-186	8.56666	-0.101132	0.508992	-0.19869	0.842505	0.935871
nhr-188	5.474	-0.428414	0.549864	-0.779127	0.435905	0.68336
nhr-189	6.949	0.15042	0.575121	0.261546	0.793672	0.911106
nhr-158	11.8461	0.338816	0.415237	0.815958	0.414524	0.663291
nhr-124	5.13418	0.0147415	0.54291	0.0271527	0.978338	0.992737
C17E7.4	7.69954	2.22307	0.838867	2.65008	0.00804717	0.0522435
nhr-156	14.1217	-0.181013	0.280925	-0.644347	0.519351	0.745989
nhr-284	24.5974	0.00715464	0.286379	0.0249831	0.980068	0.992935
srx-68	24.0439	0.110128	0.325213	0.338633	0.734886	0.882
srx-67	10.1736	-0.189703	0.440859	-0.430303	0.666975	0.846448
srx-66	9.66638	0.0584553	0.548327	0.106607	0.915101	0.966708
srx-70	5.42307	0.14141	0.491034	0.287985	0.773358	0.902411
cyp-35A5	161.14	1.15612	0.3342	3.45938	0.000541426	0.00730996
cyp-35B1	1538.35	-1.33128	0.225218	-5.91104	3.39949e-09	3.5875e-07
cyp-35B2	20.7184	-0.976172	0.411557	-2.3719	0.0176968	0.0891914
cyp-34A4	882.421	-0.221621	0.262272	-0.845004	0.398108	0.64813
cyp-34A5	351.524	-0.464453	0.220738	-2.10409	0.0353706	0.14413
cyp-34A6	41.2951	0.0544408	0.452447	0.120325	0.904225	0.962542
cyp-34A7	73.3508	-0.0977013	0.2138	-0.456976	0.647688	0.834699
cyp-34A8	2617.1	-0.795186	0.302677	-2.62718	0.00860964	0.0546263
cyp-34A9	5670.74	-0.23797	0.26894	-0.884843	0.376241	0.62726
cyp-34A10	41.1415	2.66204	0.354356	7.51232	5.80869e-14	2.0715e-11
nlp-31	2240.53	0.598078	0.309922	1.92977	0.0536357	0.190292
nlp-29	833.104	0.605981	0.341857	1.77261	0.076293	0.240637
nlp-28	853.076	0.144459	0.482194	0.299586	0.764493	0.89672
nlp-27	6423.83	0.250013	0.375304	0.66616	0.505309	0.734653
K09D9.9	7.66505	-0.123519	0.430169	-0.287141	0.774005	0.902449
K09D9.12	3.16775	1.19608	0.763053	1.5675	0.116999	0.316071
srh-8	6.15565	-0.174289	0.63525	-0.274363	0.783805	0.906724
srw-89	9.43471	0.267827	0.576328	0.464714	0.642137	0.832226
cyp-35A3	501.796	-1.02974	0.502359	-2.04981	0.0403831	0.156479
K09D9.1	1019.43	0.126046	0.263068	0.479138	0.63184	0.826314
cyp-35A4	70.7392	-0.286744	0.43894	-0.653265	0.513585	0.74183
C49G7.7	921.137	-0.545754	0.246347	-2.21539	0.0267331	0.118965
C49G7.10	1922.71	-0.0870796	0.288252	-0.302096	0.762579	0.895695
irg-2	568.798	0.759848	0.297145	2.55716	0.0105529	0.0624718
phat-3	447.344	0.544834	0.3645	1.49475	0.134981	0.345169
C49G7.3	4278.92	0.536848	0.443781	1.20972	0.226388	0.474551
srh-210	6.05449	-0.0825944	0.508334	-0.162481	0.870927	0.947666
otpl-2	45.3943	-0.130466	0.290127	-0.449685	0.652938	0.838426
nhr-181	20.1559	0.0126715	0.334833	0.0378441	0.969812	0.989132
phat-5	4.13933	2.67319	0.89148	2.99859	0.00271228	0.0239747
phat-4	11.8808	3.01244	0.720167	4.18297	2.87725e-05	0.000787208
Y45G5AL.1	125.961	0.477436	0.22602	2.11237	0.034655	0.142223
Y45G5AM.6	70.7679	0.53655	0.286011	1.87597	0.060659	0.206428
Y45G5AM.3	256.728	0.229369	0.195064	1.17586	0.239649	0.488172
nhr-114	174.031	0.376483	0.20273	1.85707	0.0633015	0.212347
H43I07.3	156.971	0.293842	0.169043	1.73827	0.0821636	0.252898
srt-14	4.11383	0.933973	0.648597	1.43999	0.14987	0.366923
ZC132.3	58.6142	-0.114539	0.185298	-0.618134	0.536487	0.758901
ZC132.4	39.6701	0.102164	0.308664	0.330988	0.740653	0.884365
ZC132.9	20.4163	-0.137283	0.302062	-0.454487	0.649478	0.836059
R02D1.2	157.401	-0.519759	0.24893	-2.08797	0.0368003	0.147744
nhr-125	197.345	-0.496435	0.137865	-3.60089	0.000317132	0.00496184
D2063.1	89.5442	0.543422	0.246695	2.20281	0.0276084	0.121219
hpo-18	96.724	0.102869	0.237509	0.433115	0.664931	0.845533
F32D1.3	41.3109	0.14103	0.282453	0.499306	0.617564	0.818512
F32D1.5	773.896	0.650903	0.235559	2.76322	0.0057234	0.0412859
neg-1	30.0134	4.59377	0.88212	5.20765	1.91251e-07	1.20605e-05
grl-5	8.16494	2.72991	0.9005	3.03155	0.00243302	0.022189
skr-14	2.20791	0.989565	0.635179	1.55793	0.119249	0.319171
skr-7	6.62703	1.37819	0.736316	1.87173	0.0612436	0.208075
Y47D7A.13	21.3797	3.49768	0.895705	3.90494	9.4248e-05	0.0019368
rft-1	426.127	-0.296454	0.187103	-1.58444	0.113093	0.30916
rft-2	246.677	-0.173494	0.115364	-1.50389	0.13261	0.341385
gnrr-5	18.0564	0.229733	0.330979	0.694102	0.487618	0.723137
T08H10.1	2091.61	-0.375868	0.132072	-2.84593	0.00442812	0.0345367
unc-62	657.993	-0.108819	0.16466	-0.66087	0.508696	0.73737
sos-1	162.38	0.115998	0.233068	0.497699	0.618696	0.818615
Y61A9LA.5	8.22934	-0.0263181	0.400922	-0.0656441	0.947661	0.979581
Y61A9LA.7	49.5892	-0.297918	0.247788	-1.20231	0.229244	0.477415
sumv-2	116.845	0.69974	0.280307	2.49633	0.0125486	0.0705314
pmt-2	7195.38	-0.364972	0.151666	-2.40641	0.0161101	0.0836242
F54D11.3	5.5444	0.455889	0.58912	0.773847	0.439021	0.685391
soc-1	94.2943	0.472294	0.198319	2.38148	0.017243	0.0876731
F41F3.3	16.8289	3.3437	0.900698	3.71235	0.000205347	0.00359339
col-139	5507.49	-0.33164	0.327397	-1.01296	0.311079	0.564021
K03B4.9	32.2669	-0.265663	0.286431	-0.927496	0.353669	0.606863
K03B4.2	189.398	0.499555	0.184775	2.70358	0.00685962	0.0468782
cpg-8	127.479	0.779351	0.313678	2.48456	0.0129713	0.0723565
ZC266.1	87.7533	0.018351	0.170201	0.107819	0.914139	0.966167
oac-24	25.989	-0.694804	0.393697	-1.76482	0.0775937	0.243691
prx-6	604.662	-0.679139	0.170845	-3.97516	7.03305e-05	0.00155947
F39G3.5	153.647	0.615987	0.197418	3.12021	0.00180722	0.0179714
tig-2	409.279	-0.397315	0.127417	-3.11824	0.00181937	0.0180748
F39G3.3	171.826	0.173538	0.185532	0.935353	0.349606	0.602674
F39G3.2	27.0054	-0.237452	0.271427	-0.874828	0.381667	0.632201
ugt-61	581.38	-0.425318	0.13629	-3.12068	0.00180437	0.0179603
C18G1.6	26.5847	-0.570854	0.294523	-1.93823	0.0525948	0.187888
elt-7	1221.17	-0.12006	0.170373	-0.704685	0.481007	0.718453
Y60C6A.1	117.458	-1.68077	0.599899	-2.80176	0.0050825	0.0379792
Y60C6A.2	77.0394	-1.60663	0.783114	-2.05159	0.0402093	0.155981
R02F11.2	34.4166	0.507512	0.275973	1.83899	0.0659169	0.218009
R02F11.1	1.74042	1.96481	0.900355	2.18226	0.0290905	0.125544
R02F11.3	182.216	0.102869	0.177398	0.579874	0.561999	0.779428
adss-1	1410.88	0.0371647	0.0865918	0.429194	0.667782	0.846764
C37H5.5	97.9093	0.547403	0.197681	2.76912	0.00562087	0.0407651
C37H5.14	61.8788	0.16226	0.191419	0.84767	0.396622	0.646268
nas-9	1290.05	-0.510896	0.167317	-3.05346	0.00226219	0.0212494
C37H5.3	857.378	0.133796	0.184389	0.725619	0.468073	0.708238
C37H5.2	476.634	-0.210211	0.199569	-1.05333	0.29219	0.546395
nex-4	25.5657	0.230709	0.321035	0.718639	0.472363	0.711344
srd-32	55.81	-0.33253	0.272009	-1.2225	0.22152	0.467544
srd-33	6.6188	1.05848	0.4125	2.56602	0.0102874	0.0614276
T19H12.6	23.8478	1.80707	0.464275	3.89223	9.93251e-05	0.00201811
nhr-220	32.608	-0.250772	0.198822	-1.26129	0.207203	0.448868
T19H12.3	315.781	0.407301	0.232093	1.7549	0.0792757	0.246577
ugt-12	5532.28	-0.357178	0.196572	-1.81703	0.0692119	0.226122
ugt-11	489.155	-0.479246	0.149015	-3.2161	0.00129946	0.0141166
ugt-8	1246.25	-0.643944	0.183995	-3.49979	0.000465622	0.00654956
ugt-14	648.738	-0.811093	0.249708	-3.24817	0.0011615	0.0128886
ugt-13	443.498	-0.6847	0.16486	-4.15323	3.27808e-05	0.000867409
H23N18.6	16.1713	-0.261488	0.464308	-0.563178	0.573313	0.787202
C02E7.7	5.79216	2.24685	0.845376	2.65781	0.00786495	0.051383
C02E7.6	9.62753	3.14405	0.898517	3.49915	0.00046674	0.00654956
srh-20	3.13377	-0.238985	0.598228	-0.399488	0.689534	0.857393
srh-21	6.38027	0.0303406	0.440224	0.0689209	0.945053	0.979038
C02E7.10	27.5789	-0.467929	0.738245	-0.63384	0.526185	0.751112
catp-2	36.5138	-2.03157	0.622874	-3.2616	0.00110784	0.0124623
tam-1	582.698	0.154074	0.15831	0.973241	0.330434	0.584062
F26G5.1	6.38535	2.03372	0.828982	2.45327	0.0141565	0.0768133
ncx-8	35.4626	0.0873189	0.456103	0.191446	0.848177	0.938065
ncx-9	33.7521	0.401071	0.409906	0.978447	0.327853	0.581787
ugt-7	146.335	-0.488585	0.235813	-2.07191	0.0382737	0.151483
srr-8	7.89497	-0.0665748	0.516493	-0.128898	0.897438	0.959751
srr-6	137.009	-0.461015	0.325632	-1.41575	0.156847	0.376886
cpt-4	914.691	0.286056	0.20772	1.37712	0.168474	0.394298
swt-7	190.798	0.169986	0.208986	0.813385	0.415998	0.664748
K11D12.13	1876.38	1.52585	0.595874	2.56069	0.0104464	0.0620456
K11D12.11	69.4221	0.117002	0.191817	0.60997	0.541882	0.762676
pqn-51	1488.34	-0.0521228	0.137503	-0.379068	0.704637	0.865893
mlk-1	440.611	-0.223362	0.161519	-1.38288	0.166701	0.39161
Y58A7A.1	213.423	-0.0541541	0.200781	-0.269718	0.787377	0.908204
Y58A7A.2	125.044	0.629973	0.297622	2.11669	0.0342861	0.141194
Y58A7A.3	1091.24	0.668557	0.154543	4.32601	1.51832e-05	0.000480197
glb-32	35.8748	0.601752	0.283139	2.12529	0.0335624	0.139008
unc-46	40.0008	0.0179199	0.230902	0.0776081	0.93814	0.976545
srab-3	15.357	-1.03199	0.363475	-2.83924	0.00452217	0.0347978
ugt-63	3846.46	-0.766385	0.320809	-2.38892	0.0168982	0.0862165
C04F5.9	79.4655	0.546838	0.229645	2.38124	0.0172546	0.0876818
sid-1	260.982	-0.218749	0.194516	-1.12458	0.260767	0.513624
F14F9.5	174.287	-0.406976	0.141068	-2.88497	0.0039145	0.0316033
F14F9.8	51.649	0.388833	0.273988	1.41916	0.155852	0.375628
F14F9.4	118.494	1.19009	0.237092	5.01954	5.1795e-07	2.76115e-05
F14F9.6	175.268	0.29405	0.436787	0.673211	0.500813	0.731421
abu-15	3.91181	2.23904	0.878169	2.54967	0.0107825	0.0633792
srw-140	12.1503	-0.200934	0.449158	-0.447356	0.654618	0.839603
ugt-51	343.337	0.281728	0.195183	1.4434	0.148907	0.365972
C03A7.12	65.183	0.193527	0.259046	0.747076	0.455018	0.697878
C03A7.13	56.5611	0.137302	0.206156	0.666011	0.505404	0.734653
abu-8	21.2749	4.3595	0.702546	6.20529	5.45945e-10	7.73447e-08
Y47A7.2	10.5945	0.564292	0.423063	1.33382	0.182262	0.414548
Y49G5B.1	18.0368	0.439322	0.353261	1.24362	0.213639	0.456972
C52A10.1	845.514	-0.0513392	0.185963	-0.276073	0.782492	0.906299
C52A10.2	69.5765	-0.787184	0.262309	-3.00097	0.00269118	0.0239108
B0238.1	903.104	-0.5402	0.208147	-2.59528	0.00945143	0.0583911
B0238.13	88.058	-2.67382	0.526046	-5.08285	3.71807e-07	2.11843e-05
B0238.10	149.162	0.292658	0.157562	1.85741	0.0632523	0.21225
Y49G5A.1	83.8951	1.35564	0.582663	2.32662	0.0199853	0.097128
ncx-2	125.069	0.127114	0.369243	0.344256	0.730654	0.879881
C10G8.4	10018.7	0.297642	0.668008	0.445567	0.65591	0.840156
C10G8.3	6.92935	1.13382	0.51084	2.21952	0.0264513	0.117965
ceh-34	91.2011	-0.324496	0.233821	-1.3878	0.165198	0.390151
ceh-33	21.8963	-0.327612	0.358658	-0.91344	0.361011	0.614479
C10G8.8	1085.41	0.161686	0.123852	1.30548	0.19173	0.427989
nhr-216	14.5461	0.154788	0.383859	0.403242	0.68677	0.856719
C35A11.4	168.593	-0.031389	0.253862	-0.123646	0.901596	0.961412
dmsr-7	25.9654	0.344435	0.250619	1.37434	0.169337	0.395865
F08F3.4	5359.6	-0.161769	0.298083	-0.542697	0.587338	0.797042
F08F3.10	115.393	0.297289	0.221616	1.34146	0.179771	0.41069
cyp-14A5	3012.65	0.237441	0.292478	0.811823	0.416893	0.665665
rhr-1	1892.49	0.80562	0.124581	6.46666	1.00194e-10	1.75628e-08
acl-6	238.338	0.22814	0.222057	1.02739	0.304236	0.558655
F08F3.1	7.3051	0.369836	0.423849	0.872565	0.3829	0.632883
ZC317.2	10.4596	0.189612	0.369891	0.512614	0.608221	0.811189
T05C3.6	267.131	0.692312	0.262045	2.64196	0.00824274	0.0530799
T05C3.2	11.6069	0.0278668	0.569955	0.048893	0.961005	0.985658
nhr-47	466.715	-0.1721	0.177548	-0.969315	0.332388	0.585514
hpo-15	9898.86	-0.48477	0.195636	-2.47791	0.0132154	0.0732444
mms-19	187.831	0.0215043	0.154724	0.138985	0.889462	0.955721
C24G6.2	515.038	-0.145788	0.176238	-0.827224	0.40811	0.658041
C24G6.8	245.15	0.461837	0.165826	2.78507	0.00535162	0.0394486
cft-1	100.034	-0.517377	0.303261	-1.70605	0.0879997	0.263872
ugt-48	157.188	0.775227	0.181581	4.26931	1.96082e-05	0.000579231
C18C4.5	1127.74	-0.225183	0.124923	-1.80257	0.0714551	0.230646
glb-5	8.89236	0.108961	0.373514	0.291719	0.770502	0.900602
glb-6	7.54311	0.350839	0.514905	0.681368	0.495639	0.729212
klc-2	669.577	-0.0644088	0.135313	-0.475998	0.634076	0.828191
C18C4.17	7.17297	0.678381	0.506264	1.33998	0.180253	0.411274
CD4.5	15.2495	-0.231485	0.368808	-0.627658	0.530228	0.754726
vps-37	131.024	0.486105	0.164872	2.94838	0.00319443	0.0271238
M03E7.1	10.8555	0.20435	0.286609	0.712992	0.47585	0.7146
acy-4	168.601	-0.190795	0.170377	-1.11984	0.262782	0.516182
srx-117	10.7497	1.78495	0.455148	3.92169	8.79314e-05	0.00184715
C14C11.4	131.543	0.147958	0.277674	0.532848	0.594139	0.80227
hex-2	557.327	-0.0680215	0.118378	-0.574615	0.565552	0.781526
mut-14	81.3022	0.475781	0.218514	2.17735	0.0294545	0.126819
pqn-13	5.80676	1.47709	0.609139	2.42489	0.0153132	0.0810073
hmgs-1	153.378	-0.0510301	0.111282	-0.458565	0.646546	0.834259
F25B4.7	180.364	0.569374	0.16314	3.49011	0.00048283	0.00666679
F25B4.8	133.522	-0.0719638	0.20575	-0.349763	0.726517	0.878908
clec-1	12939.2	-0.268466	0.175699	-1.52798	0.126517	0.331416
F25B4.2	70.8052	0.128879	0.175882	0.732756	0.463707	0.704602
gcst-1	2577.36	-0.553974	0.162906	-3.40056	0.000672468	0.00855433
K09H11.6	9.40291	0.372821	0.564086	0.660929	0.508658	0.73737
K09H11.1	647.466	-0.182139	0.112234	-1.62286	0.104619	0.294014
C53A3.2	3030.39	0.159866	0.273672	0.584153	0.559117	0.776577
F44E7.2	1149.05	0.35723	0.223268	1.6	0.109598	0.303551
F44E7.17	20.8414	-0.110804	0.20409	-0.542918	0.587186	0.797024
F44E7.5	596.629	0.467218	0.214869	2.17443	0.0296727	0.127493
F44E7.7	23.9097	-0.483309	0.389735	-1.2401	0.21494	0.458426
nhr-142	146.513	-0.462955	0.150726	-3.0715	0.00212983	0.0203198
F44E7.9	46.5197	0.537031	0.210767	2.54798	0.0108348	0.0635947
ZC250.2	45.2716	-0.0722693	0.222688	-0.324532	0.745536	0.88656
cyn-17	20.3171	0.834307	0.5052	1.65144	0.0986485	0.283159
ZC250.4	2278.21	-0.214812	0.171266	-1.25426	0.209746	0.452104
let-418	1259.03	-0.0321397	0.190687	-0.168547	0.866153	0.945635
srh-76	14.2499	0.0594116	0.418319	0.142025	0.887061	0.954231
col-140	98324.4	0.709081	0.540765	1.31125	0.189772	0.425557
F26F12.3	4158.44	-0.0860961	0.232271	-0.370672	0.710882	0.870052
F26F12.8	28.8119	0.226209	0.255698	0.884669	0.376335	0.62726
F26F12.5	39.296	0.454298	0.261341	1.73833	0.0821521	0.252898
F26F12.4	9.82806	0.339608	0.373079	0.910283	0.362673	0.616092
C02G6.1	46.3086	-0.0721157	0.322218	-0.223811	0.822905	0.926563
C04E6.8	12.081	0.433646	0.297879	1.45578	0.145454	0.361047
C04E6.7	320.513	0.131777	0.163887	0.804072	0.421355	0.670305
grd-9	6.34237	-1.31959	0.675933	-1.95226	0.0509076	0.183765
C04E6.13	36.9752	0.367757	0.271471	1.35468	0.175518	0.404459
galt-1	54.2179	1.40527	0.364829	3.85185	0.000117229	0.00231813
M03F8.5	19.1597	-0.171867	0.409637	-0.41956	0.674807	0.850477
pst-1	135.526	0.0355396	0.190577	0.186484	0.852065	0.940206
M03F8.1	34.8912	-0.113747	0.263275	-0.432045	0.665709	0.84621
pcm-1	956.199	-0.405142	0.166059	-2.43975	0.0146974	0.0789205
acy-2	29.0928	-0.208006	0.254011	-0.818886	0.412851	0.661747
dhs-16	8.92432	0.912215	0.426378	2.13945	0.032399	0.135601
fut-8	206.265	-0.00861346	0.16189	-0.0532056	0.957568	0.984134
C10F3.16	4.77325	0.178063	0.43503	0.409311	0.682311	0.855165
anr-32	34.8243	0.358395	0.311619	1.15011	0.250099	0.501654
fos-1	427.684	-0.190674	0.213559	-0.892838	0.371944	0.623753
F29G9.14	6.12054	-0.144101	0.408227	-0.352993	0.724094	0.877644
aps-1	171.93	0.288198	0.161087	1.78908	0.0736022	0.235228
dhs-17	58.4653	1.41434	0.270888	5.22113	1.77837e-07	1.14779e-05
F29G9.7	5.27433	2.31351	0.896375	2.58096	0.00985259	0.0596578
cpi-2	7131.96	-0.13412	0.176608	-0.759422	0.4476	0.692665
R01B10.3	708.919	0.0828474	0.313872	0.263953	0.791816	0.910492
jamp-1	267.076	0.20185	0.149329	1.35171	0.176467	0.405741
R01B10.6	178.156	0.188043	0.136996	1.37261	0.169873	0.396575
Y38A10A.2	9.03058	0.875463	0.4451	1.96689	0.049196	0.179339
atf-8	9.41995	1.85498	0.659873	2.81111	0.00493705	0.0371608
F17A9.4	954.276	-0.201092	0.183055	-1.09854	0.271971	0.525644
F17A9.5	345.897	-0.482068	0.155782	-3.09451	0.00197138	0.0191258
ceh-49	2.72412	3.49691	0.858966	4.07107	4.6798e-05	0.00112555
ttn-1	2564.84	0.363149	0.407834	0.890433	0.373234	0.624542
exp-2	120.197	-0.0843542	0.2103	-0.401114	0.688336	0.856844
W06H8.2	207.888	-0.814234	0.257018	-3.168	0.00153492	0.0161101
rme-1	6430.29	-0.403078	0.152691	-2.63982	0.00829492	0.0532833
W06H8.5	836.519	0.386391	0.206933	1.86723	0.0618694	0.209241
W06H8.6	31.6809	0.91744	0.430301	2.13209	0.0329994	0.137336
W06H8.12	4.74301	1.03096	0.582972	1.76846	0.0769848	0.242294
K08B12.3	51.4992	-0.0308834	0.173642	-0.177857	0.858835	0.942632
dmd-7	619.912	-0.344863	0.12887	-2.67605	0.00744954	0.0494818
K08B12.11	16.0664	-0.488437	0.328932	-1.48492	0.137566	0.349131
K08B12.7	8.24351	-0.0915424	0.491921	-0.186091	0.852373	0.940206
mrck-1	384.46	0.192038	0.179799	1.06807	0.285489	0.539669
F31F7.1	5035.46	0.242507	0.132092	1.8359	0.0663725	0.219375
fil-2	37.491	1.02196	0.446786	2.28735	0.0221753	0.104434
srn-1	7.67111	-0.448243	0.510565	-0.877936	0.379978	0.630751
K12B6.11	24.6586	0.717874	0.409303	1.75389	0.0794488	0.246967
K12B6.9	300.664	-0.0497144	0.249403	-0.199334	0.842001	0.935871
sago-1	1060.14	-0.422254	0.124382	-3.39481	0.000686753	0.00869327
T28C12.4	1439.45	-0.707224	0.230795	-3.06429	0.00218188	0.0206829
T28C12.2	28.4015	0.177901	0.41665	0.42698	0.669394	0.847866
T28C12.1	5.2229	0.0387537	0.546166	0.070956	0.943433	0.978732
F13H6.1	331.469	-0.0454779	0.200199	-0.227163	0.820297	0.925366
F13H6.3	415.002	-0.0866454	0.170501	-0.50818	0.611327	0.81329
F13H6.5	28.931	-0.183204	0.210994	-0.868289	0.385236	0.63526
gfi-1	1572.5	-0.492413	0.272918	-1.80425	0.071192	0.23003
F57F4.4	6135.83	0.221322	0.249809	0.885965	0.375636	0.62686
T05H4.7	15.1038	1.42974	0.380857	3.75402	0.000174021	0.0031384
T05H4.11	148.846	0.499224	0.235672	2.11829	0.0341501	0.141035
atp-4	511.213	0.196215	0.175844	1.11584	0.264489	0.518555
alh-4	1584.43	-0.311414	0.122378	-2.54469	0.0109376	0.0640887
erfa-1	447.982	0.363717	0.158592	2.29342	0.0218241	0.103203
hpo-19	2404.72	-0.197513	0.101633	-1.94339	0.0519688	0.186554
T05H4.4	10.5834	0.317251	0.430104	0.737615	0.460748	0.702679
T05H4.15	21.6771	-0.119998	0.278084	-0.431518	0.666092	0.846385
T05H4.3	6.04745	-0.561511	0.563325	-0.99678	0.318871	0.572529
acl-8	11.3148	0.382495	0.376069	1.01709	0.309112	0.562624
unc-83	472.342	-0.196537	0.140924	-1.39463	0.163127	0.386496
lec-10	4402.17	-0.129081	0.162267	-0.795488	0.42633	0.674381
W01A11.1	1588.47	-0.745074	0.242451	-3.07309	0.00211855	0.0202309
moc-2	72.9041	0.176405	0.196835	0.896206	0.370143	0.622341
W01A11.7	19.3885	0.772889	0.340809	2.26781	0.023341	0.10776
ubh-3	88.2448	0.478576	0.162709	2.9413	0.00326834	0.0274806
ubh-1	32.123	0.16267	0.206486	0.787803	0.430812	0.678772
dpy-11	428.568	0.0169776	0.121289	0.139976	0.888679	0.955333
mdh-1	2488.57	-0.0756755	0.201274	-0.375983	0.706929	0.866933
acs-1	8085.63	-0.937633	0.207449	-4.51983	6.18896e-06	0.00023275
F46E10.17	22.123	-0.5747	0.350776	-1.63837	0.101345	0.288258
F46E10.15	16.6622	-0.631247	0.447032	-1.41209	0.157925	0.37877
F46E10.14	8.09119	-0.561778	0.413177	-1.35966	0.173939	0.402343
hpo-26	711.592	0.0142081	0.35027	0.0405634	0.967644	0.988578
dre-1	404.897	0.0645116	0.170843	0.377607	0.705722	0.866609
K04A8.20	5.0009	0.592088	0.581682	1.01789	0.30873	0.562519
lipl-4	412.262	-0.644744	0.176285	-3.6574	0.000254788	0.00418231
twk-10	8.23009	-0.36038	0.462729	-0.778815	0.436089	0.683536
spp-20	73.7973	-2.12759	0.576612	-3.68981	0.00022442	0.00381108
spp-19	31.7112	-0.159962	0.21497	-0.74411	0.45681	0.699797
K04A8.2	5.09755	0.501685	0.482895	1.03891	0.298847	0.552639
K04A8.1	401.868	0.139644	0.135953	1.02715	0.304349	0.558676
K04A8.10	70.2448	-0.0938233	0.242631	-0.386691	0.698985	0.86274
EGAP9.3	457.825	-0.8334	0.21461	-3.88333	0.000103036	0.00207314
ZK1055.6	780.972	-0.113496	0.114412	-0.992	0.321198	0.575009
ZK1055.7	1094.75	-0.147057	0.175923	-0.835916	0.403202	0.653489
gon-14	224.585	0.739548	0.270333	2.73569	0.00622495	0.0436168
cpr-4	13974.6	0.77367	0.160303	4.82629	1.39102e-06	6.46502e-05
scd-2	93.7693	0.0629133	0.313818	0.200477	0.841108	0.935489
T10H9.1	13.531	0.10188	0.325697	0.312806	0.754428	0.891007
T10H9.8	93.13	-0.0198737	0.22514	-0.0882724	0.92966	0.973625
snb-1	1004.32	-0.00989838	0.118461	-0.0835581	0.933408	0.974522
pmp-5	600.771	-0.30439	0.22695	-1.34122	0.179848	0.410722
str-180	4.49835	-1.50391	0.805586	-1.86685	0.0619222	0.209349
K11G9.2	79.7937	-0.573859	0.21214	-2.7051	0.00682836	0.0468295
K11G9.1	17.1067	-0.471897	0.377303	-1.25071	0.211041	0.453571
egl-46	19.2145	-0.150595	0.396742	-0.379578	0.704259	0.865839
mtl-1	16848.3	-0.462012	0.492528	-0.938042	0.348223	0.601021
W02F12.8	14.5392	0.254399	0.485627	0.523857	0.600378	0.80628
W02F12.2	43.5354	0.00964041	0.239358	0.0402761	0.967873	0.988582
W02F12.4	601.129	-0.218967	0.140689	-1.55639	0.119615	0.319819
dlst-1	966.545	0.124335	0.185933	0.668706	0.503683	0.733365
ZC487.1	61.4082	-0.522858	0.192658	-2.71392	0.00664918	0.0459051
grl-9	26.0459	-0.405577	0.335476	-1.20896	0.226678	0.474551
grl-8	24.6413	-0.312254	0.401547	-0.777629	0.436788	0.684059
T25F10.3	162.844	-0.0994057	0.150879	-0.658842	0.509997	0.738297
dbl-1	62.4888	0.126148	0.209433	0.602329	0.546955	0.767102
bbs-8	69.3068	-0.202974	0.188369	-1.07753	0.281243	0.534721
T25F10.6	20707.7	-0.102411	0.221156	-0.463071	0.643313	0.832325
srh-30	7.46423	-0.419408	0.504962	-0.830574	0.406214	0.656417
srh-28	9.87876	-0.588063	0.36195	-1.62471	0.104225	0.293066
dmsr-9	5.10435	-0.698007	0.485185	-1.43864	0.150252	0.367294
dmsr-12	5.2554	1.00737	0.594078	1.69569	0.0899451	0.267149
dmsr-16	30.9094	-1.94775	0.28958	-6.72612	1.74244e-11	3.53339e-09
T15B7.17	7.56735	-0.601357	0.476595	-1.26178	0.207029	0.448772
col-141	18.375	0.295807	0.484287	0.610808	0.541326	0.762397
col-142	4660.77	-0.917743	0.314257	-2.92035	0.00349633	0.0290854
col-143	76910.4	0.214376	0.252657	0.848487	0.396167	0.645868
T15B7.15	67.5926	-0.359569	0.376434	-0.955197	0.339478	0.591938
hpo-8	898.058	-0.201539	0.124991	-1.61242	0.10687	0.298716
lgc-54	36.4156	0.223717	0.261011	0.857119	0.391379	0.640873
T15B7.1	5640.07	-0.594579	0.162785	-3.65254	0.000259662	0.00424238
gpa-10	27.1722	-0.588624	0.353797	-1.66373	0.0961661	0.27882
frpr-18	18.4157	0.00419804	0.304451	0.0137889	0.988998	0.995254
unc-70	453.328	-0.0169873	0.391629	-0.0433761	0.965402	0.987164
odc-1	910.497	0.28921	0.163154	1.77261	0.0762931	0.240637
unc-68	843.274	0.259709	0.290601	0.893697	0.371484	0.623582
lipl-6	9.47092	0.710189	0.519207	1.36783	0.171365	0.398647
Y57E12B.10	52.7554	0.34253	0.518536	0.660571	0.508887	0.73737
Y57E12B.4	70.8971	-2.03396	0.812376	-2.50372	0.0122896	0.0696054
Y57E12B.1	3.65228	-1.35424	0.850432	-1.59241	0.111292	0.306193
Y57E12B.11	13.5776	-1.78179	0.812656	-2.19255	0.0283396	0.123198
mec-1	68.4354	-0.0918173	0.236109	-0.388878	0.697367	0.8622
ptr-15	33.3934	0.218528	0.322038	0.678579	0.497405	0.729212
nhr-161	44.6891	0.196333	0.211989	0.926145	0.35437	0.607475
nhr-163	35.6272	0.0559894	0.312016	0.179444	0.857589	0.942027
nhr-139	31.7697	-0.0739349	0.246007	-0.30054	0.763766	0.896274
nhr-140	41.1796	-0.167941	0.177327	-0.947067	0.343605	0.596535
nhr-162	21.8589	0.234557	0.262496	0.893565	0.371555	0.6236
nhr-107	137.013	0.221902	0.140603	1.57822	0.114515	0.311515
nhr-42	117.096	0.734416	0.20687	3.55014	0.00038503	0.0056742
srab-4	31.4667	-0.135667	0.272054	-0.498676	0.618007	0.81855
C33G8.4	540.202	0.295994	0.206019	1.43673	0.150796	0.367821
C33G8.3	23.1828	1.8297	0.424211	4.31319	1.60914e-05	0.000501255
srsx-32	5.80847	-0.244957	0.541512	-0.452357	0.651012	0.837201
F20A1.4	12.1143	-0.0914622	0.389067	-0.235081	0.814146	0.92283
twk-11	24.5415	0.231269	0.443561	0.52139	0.602095	0.806793
F20A1.10	367.091	-0.131623	0.291769	-0.451122	0.651902	0.837615
Y57E12AM.1	252.552	0.311233	0.2341	1.32949	0.183687	0.416142
Y57E12AR.1	34.2737	-0.19386	0.21264	-0.911683	0.361936	0.615749
F27B10.1	111.073	0.08072	0.217593	0.370968	0.710662	0.869886
npa-1	20875.3	-0.74937	0.199204	-3.76181	0.000168686	0.003066
VC5.2	800.937	-0.0761045	0.141281	-0.538676	0.590111	0.799335
nhr-286	137.716	-0.343053	0.17627	-1.94618	0.0516328	0.185605
nhr-135	207.981	-0.412051	0.202486	-2.03495	0.0418555	0.160668
lmd-5	5.45643	0.0211084	0.526713	0.0400757	0.968033	0.988582
sre-10	8.42105	-0.00831055	0.525655	-0.0158099	0.987386	0.994552
str-112	18.1663	-0.254864	0.350664	-0.726804	0.467346	0.707449
ugt-40	123.509	-1.12439	0.211218	-5.32334	1.01878e-07	7.11904e-06
ugt-37	38.4712	-0.0793489	0.355257	-0.223356	0.823258	0.926669
fat-7	18.9937	0.623466	0.43709	1.4264	0.153752	0.372048
ugt-39	538.618	-0.15034	0.17508	-0.858693	0.39051	0.640224
str-204	6.74304	0.100791	0.445763	0.226108	0.821117	0.925773
ugt-41	7087.85	-1.50025	0.154118	-9.73444	2.14989e-22	3.17631e-19
srh-83	6.96545	-1.49175	0.554675	-2.68941	0.00715776	0.0482566
ugt-36	173.693	-1.43421	0.264485	-5.42268	5.87134e-08	4.4001e-06
F09G2.2	469.121	0.229343	0.123891	1.85117	0.0641457	0.214275
F09G2.1	383.499	-0.0932633	0.192272	-0.485059	0.627635	0.824194
soap-1	489.228	0.00922807	0.217749	0.0423795	0.966196	0.987489
C13F10.1	152.24	0.216468	0.207412	1.04366	0.29664	0.550387
fkb-3	281.009	0.129962	0.138669	0.937207	0.348652	0.601662
C05C8.1	166.204	0.288925	0.172061	1.6792	0.0931125	0.273493
C05C8.7	1161.38	-0.110599	0.170936	-0.647024	0.517617	0.744392
C05C8.8	41.2873	-0.142506	0.287985	-0.494838	0.620715	0.819641
C13A2.12	25.5773	-0.288168	0.436284	-0.660506	0.508929	0.73737
lmd-4	86.1173	0.167696	0.464717	0.360856	0.718207	0.8747
F10G2.4	7.83481	1.14415	0.664628	1.72148	0.0851631	0.258642
clec-7	268.724	-0.21755	0.233725	-0.930792	0.351961	0.605453
F10G2.1	610.779	0.0691686	0.262392	0.263608	0.792082	0.910525
nhr-263	45.2933	-0.471423	0.277791	-1.69704	0.0896888	0.266771
nhr-148	34.7502	-0.561178	0.201742	-2.78166	0.00540815	0.0396112
nhr-147	22.7543	-0.764597	0.246878	-3.09707	0.00195444	0.0190328
cyp-35A1	44.3055	-0.773597	0.465476	-1.66195	0.0965232	0.279004
cyp-35A2	4640.15	-0.771639	0.197624	-3.90459	9.43868e-05	0.0019368
C03G6.5	152.495	-0.239924	0.234259	-1.02418	0.305749	0.55978
srj-14	46.603	-0.0988097	0.2523	-0.391636	0.695327	0.860898
C03G6.17	65.8592	-0.203985	0.299539	-0.680996	0.495874	0.729212
srp-6	1294.73	-0.262373	0.206855	-1.26839	0.20466	0.44588
C02H6.3	6.37496	-0.261229	0.509785	-0.51243	0.60835	0.811189
C02H6.1	4.53276	0.0251153	0.580597	0.0432577	0.965496	0.987164
fbxa-105	423.118	-0.198459	0.233776	-0.848927	0.395922	0.645738
gst-41	100.855	-0.870274	0.30178	-2.8838	0.00392909	0.0316716
srt-6	16.1809	0.565238	0.437151	1.293	0.19601	0.434169
R13D7.2	160.447	0.17324	0.260932	0.663926	0.506738	0.735431
str-41	35.2004	0.221768	0.289415	0.766264	0.443519	0.689341
F18E3.11	1388.76	0.625418	0.298745	2.09348	0.0363062	0.146811
F18E3.12	1265.82	0.724014	0.324874	2.2286	0.0258406	0.116133
F18E3.13	925.914	0.948057	0.320886	2.9545	0.00313174	0.0266987
srw-68	7.4558	-2.44314	0.474824	-5.14537	2.67001e-07	1.58697e-05
srw-69	16.1211	-2.22941	0.327128	-6.81509	9.42037e-12	2.11795e-09
srw-71	31.3927	-1.01916	0.371406	-2.74407	0.00606829	0.042897
srw-78	11.4121	-0.135225	0.377681	-0.358039	0.720314	0.875484
ddo-2	456.048	0.400789	0.146234	2.74073	0.0061302	0.0431576
F25E5.8	505.928	0.184986	0.129694	1.42633	0.153772	0.372048
F25E5.16	22.9964	0.0522479	0.267811	0.195093	0.84532	0.936533
F25E5.5	110.38	0.158031	0.185385	0.852449	0.393965	0.644069
F25E5.2	21.659	-0.0577128	0.291065	-0.198282	0.842825	0.935871
srh-89	7.06806	-1.16196	0.520648	-2.23175	0.0256314	0.115302
F25E5.1	131.864	-0.0351975	0.182903	-0.192438	0.847399	0.937606
C18B10.6	29.6822	-0.308382	0.279674	-1.10265	0.27018	0.524226
srh-230	7.60103	0.5401	0.395732	1.36481	0.172312	0.399921
str-31	4.89705	-0.183814	0.73127	-0.251363	0.801534	0.915284
srb-18	11.2724	-1.09431	0.393369	-2.78189	0.00540441	0.0396112
C54F6.15	487.766	0.862854	0.354889	2.43133	0.0150434	0.0800303
C54F6.18	86.6897	0.752746	0.594854	1.26543	0.205717	0.446904
C54F6.17	13.8673	0.261187	0.599438	0.43572	0.66304	0.844409
C54F6.5	38.1207	0.221327	0.286986	0.771213	0.440581	0.68682
swt-2	5.729	-0.576462	0.593965	-0.970531	0.331782	0.585107
srh-268	5.55405	-0.174371	0.481917	-0.361829	0.71748	0.87424
nhx-3	146.897	-0.449756	0.328563	-1.36886	0.171044	0.398319
ftn-1	5481.69	-0.867858	0.221316	-3.92135	8.80533e-05	0.00184715
F19F10.3	90.2738	-0.0238825	0.225654	-0.105837	0.915712	0.966851
sri-22	5.36003	0.158	0.608478	0.259664	0.795123	0.911395
F19F10.13	667.568	-0.788731	0.248444	-3.17468	0.00150001	0.0158297
F19F10.8	36.3283	0.543955	0.345638	1.57377	0.115541	0.313381
C50E3.6	70.2525	0.079555	0.250213	0.317949	0.750524	0.888599
C50E3.9	5.30218	-1.03026	0.619445	-1.66319	0.0962736	0.279004
C50E3.11	5.47671	2.81348	0.900491	3.12438	0.00178178	0.0177697
folt-3	22.4892	-0.208768	0.331004	-0.630712	0.528229	0.75299
C50E3.12	6.70428	2.03487	0.8084	2.51716	0.0118304	0.067897
C50E3.13	20.2671	1.37867	0.716795	1.92337	0.054433	0.192003
grsp-4	75.9013	0.371037	0.208147	1.78257	0.0746556	0.237274
C12D5.5	24.6721	0.268236	0.305702	0.877446	0.380245	0.630813
C12D5.4	30.3467	0.225069	0.355326	0.633417	0.526462	0.751196
C12D5.3	59.9687	0.610974	0.309321	1.97521	0.0482442	0.176867
cyp-33A1	1742.91	-0.480873	0.169327	-2.83991	0.00451256	0.0347978
sre-11	6.30135	0.52589	0.424427	1.23906	0.215324	0.458962
nhr-94	163.672	0.088486	0.267954	0.330229	0.741227	0.884365
nhr-152	257.965	-0.656561	0.196768	-3.33672	0.000847722	0.0101554
C12D5.9	142.788	0.130708	0.224619	0.581911	0.560626	0.777816
C12D5.10	10.5643	0.515781	0.389933	1.32274	0.185921	0.419362
ZK105.13	10.679	0.201602	0.323756	0.622698	0.533483	0.757348
ZK105.1	2278.68	0.979738	0.1649	5.94139	2.82621e-09	3.04466e-07
ZK105.6	63.0102	-0.688459	0.288534	-2.38606	0.0170302	0.0867189
clic-1	320.794	0.128111	0.120988	1.05888	0.289657	0.544363
srr-9	5.73297	-0.111018	0.457204	-0.242819	0.808146	0.919005
T05B11.4	58.387	0.515289	0.478568	1.07673	0.2816	0.535154
hint-3	362.179	-0.156878	0.113706	-1.37967	0.167687	0.393181
frpr-3	8.00074	-0.254398	0.434613	-0.585344	0.558316	0.77619
grl-10	177.561	-0.188877	0.180791	-1.04472	0.29615	0.549674
rpl-39	240.912	0.370891	0.32925	1.12647	0.259965	0.512847
rps-30	949.63	0.372865	0.184971	2.0158	0.0438204	0.165338
cyp-32A1	468.799	-0.183124	0.211281	-0.86673	0.38609	0.636021
C26F1.1	29.0049	-0.258975	0.295106	-0.877566	0.380179	0.630806
xpo-1	398.82	0.373376	0.223158	1.67315	0.0942987	0.276045
ZK742.3	98.1636	0.459915	0.224741	2.04642	0.0407146	0.157351
ZK742.4	48.5649	-0.53252	0.300744	-1.77068	0.0766143	0.241495
mig-6	2069.27	0.00605289	0.278071	0.0217674	0.982633	0.993204
C37C3.7	179.118	-0.0634122	0.215561	-0.294174	0.768625	0.899629
ttr-33	2961.17	0.120342	0.177235	0.678997	0.497139	0.729212
C37C3.12	40.949	0.21147	0.347931	0.607794	0.543324	0.763563
tag-253	359.835	0.0167534	0.128334	0.130546	0.896135	0.958833
anr-36	111.735	0.393045	0.381917	1.02914	0.303415	0.558051
C37C3.2	1791.87	-0.00377439	0.124885	-0.030223	0.975889	0.991544
C37C3.10	19.9567	0.032009	0.429731	0.0744862	0.940624	0.977878
C37C3.11	7.41674	0.251834	0.455256	0.553171	0.580146	0.791436
nipi-4	95.6763	-0.180417	0.231205	-0.780334	0.435194	0.682764
F40A3.3	186.616	-0.0897168	0.173311	-0.517665	0.604692	0.808539
F40A3.2	600.642	-0.0788935	0.158841	-0.496681	0.619414	0.81876
F40A3.1	223.732	-0.137311	0.129323	-1.06177	0.288341	0.543272
F40A3.6	84.5908	0.378817	0.295491	1.28199	0.199846	0.438813
F40A3.7	26.8869	0.489562	0.301611	1.62316	0.104555	0.293915
srx-11	4.65944	2.34471	0.743477	3.15371	0.00161208	0.0165727
srsx-7	3.02179	0.900194	0.641388	1.40351	0.160465	0.382511
srsx-6	5.80441	-0.154792	0.523185	-0.295865	0.767333	0.899135
ncx-10	56.1756	-0.433251	0.432658	-1.00137	0.316648	0.570107
srsx-3	6.27168	-0.61237	0.482457	-1.26927	0.204344	0.445566
srt-53	5.57001	1.47104	0.492156	2.98897	0.00279922	0.0245961
F26D11.13	41.4971	0.136839	0.485154	0.282053	0.777903	0.904569
F26D11.12	194.763	0.148677	0.392148	0.379137	0.704586	0.865893
che-7	16.7388	-0.0864175	0.325819	-0.265231	0.790831	0.910169
let-413	373.206	-0.176321	0.137037	-1.28667	0.19821	0.437068
F26D11.1	29.1935	0.313358	0.305022	1.02733	0.304265	0.558655
Y97E10AL.1	27.8869	0.239078	0.359587	0.664868	0.506135	0.735073
Y97E10AR.2	34.3409	-0.110427	0.299591	-0.368593	0.712431	0.871536
Y97E10AR.1	91.5708	-0.755338	0.191556	-3.94317	8.04122e-05	0.00170764
Y97E10AR.7	143.788	0.473958	0.214276	2.2119	0.0269735	0.119418
Y97E10AR.6	468.745	0.330062	0.114869	2.87337	0.00406123	0.0323834
sptl-2	681.202	-0.0262634	0.141357	-0.185795	0.852606	0.940206
ech-3	661.536	-0.0894432	0.217032	-0.412121	0.680251	0.8543
F43H9.4	1598.86	-0.951757	0.250639	-3.79732	0.00014627	0.00277563
oma-2	150.933	2.6001	0.568465	4.57388	4.78763e-06	0.000188265
vars-1	181.596	0.336512	0.233488	1.44124	0.149516	0.366565
ZC513.14	19.8285	2.32571	0.395518	5.88016	4.09864e-09	4.16657e-07
ZC513.7	1307.81	0.295265	0.229791	1.28493	0.198817	0.437762
col-43	492.213	1.76697	0.340744	5.18563	2.15289e-07	1.31747e-05
sth-1	93.0034	0.0652155	0.716464	0.0910241	0.927473	0.972475
str-139	9.83364	0.181839	0.391333	0.464666	0.642171	0.832226
str-144	42.3057	-1.2111	0.247157	-4.9001	9.57874e-07	4.65086e-05
catp-3	7337.79	-0.627904	0.25956	-2.41911	0.0155584	0.0817943
str-131	19.0739	-0.0186165	0.391635	-0.0475353	0.962087	0.985823
str-130	9.14496	-0.0708434	0.720082	-0.0983824	0.921629	0.969527
str-146	9.48469	0.562573	0.523574	1.07449	0.282605	0.536866
myo-5	591.565	0.112359	0.401162	0.280085	0.779413	0.904983
D1014.5	3.37457	3.03878	0.849087	3.57888	0.000345074	0.00524047
D1014.4	113.286	0.335173	0.167696	1.9987	0.0456409	0.170404
F20D6.5	28.388	0.129546	0.313458	0.41328	0.679401	0.853543
F20D6.8	14.8083	-0.110679	0.313172	-0.353412	0.72378	0.877633
srp-7	1452.32	-0.277272	0.104021	-2.66554	0.00768657	0.0506768
srp-8	227.128	-0.482891	0.295746	-1.63279	0.102513	0.290225
F20D6.2	16.5729	-0.460082	0.318365	-1.44514	0.148418	0.365462
F20D6.10	29.2367	0.158769	0.32281	0.491835	0.622836	0.821136
F20D6.11	321.043	-0.763446	0.189813	-4.0221	5.76809e-05	0.00134963
cri-2	559.517	0.300066	0.155841	1.92546	0.054172	0.191481
K07C11.4	1567.39	-0.818308	0.191762	-4.26731	1.97847e-05	0.000581287
K07C11.3	78.4673	0.0996401	0.238546	0.417698	0.676168	0.851446
K07C11.7	2049.41	0.571343	0.198544	2.87766	0.00400632	0.0321662
K07C11.8	124.136	-0.126466	0.178456	-0.708669	0.47853	0.716703
K07C11.10	8.55569	0.303303	0.353277	0.858542	0.390593	0.640224
rol-3	276.423	-0.698308	0.282059	-2.47575	0.0132957	0.0736342
C16D9.3	43.7553	-0.258581	0.209346	-1.23518	0.216763	0.460803
C16D9.4	186.484	0.0658698	0.203524	0.323646	0.746206	0.88656
C16D9.1	12.4302	0.421263	0.467411	0.901267	0.367446	0.620405
F21F8.6	24.1071	-0.956912	0.363482	-2.63263	0.00847275	0.05419
asp-6	16278.8	0.0672285	0.168801	0.398272	0.69043	0.858121
asp-12	575.007	-0.309517	0.13562	-2.28224	0.0224752	0.105375
asp-5	11945.5	-0.0190461	0.185341	-0.102763	0.918151	0.967844
asp-11	41.8478	-0.400066	0.30142	-1.32727	0.184418	0.417327
str-135	6.54728	0.334434	0.561132	0.595999	0.551176	0.771139
W02D7.4	1068.15	-0.063338	0.157791	-0.401404	0.688123	0.856844
W02D7.5	78.734	-0.601755	0.22354	-2.69194	0.00710387	0.0480499
W02D7.6	206.03	0.212153	0.164712	1.28803	0.197736	0.436423
sel-9	333.508	0.192407	0.149615	1.28601	0.198438	0.437393
W02D7.11	4.34926	-0.614294	0.630039	-0.975009	0.329556	0.583263
W02D7.8	7.01577	0.490909	0.455162	1.07854	0.280795	0.534405
clec-218	5372.26	-0.0743429	0.305404	-0.243425	0.807676	0.919005
tmd-2	348.014	-0.015737	0.189974	-0.0828375	0.933981	0.974576
C08D8.7	4.70749	0.707427	0.495803	1.42683	0.153628	0.372048
C08D8.1	40.9498	-0.102821	0.25618	-0.401361	0.688154	0.856844
gpa-2	12.7945	0.108885	0.331483	0.328479	0.742549	0.885143
F52E1.5	100.891	0.0303123	0.203161	0.149203	0.881393	0.951331
F52E1.14	11292.5	0.0806034	0.142296	0.566451	0.571088	0.785293
hsp-17	291.33	0.575567	0.249231	2.30937	0.0209233	0.100133
gcy-7	14.7648	-0.110002	0.390371	-0.281787	0.778106	0.904631
F52E1.9	102.443	-0.0658981	0.163452	-0.403164	0.686828	0.856719
F52E1.2	196.239	0.189793	0.237072	0.80057	0.42338	0.67177
lmd-3	2091.49	0.235563	0.132074	1.78356	0.0744947	0.23716
K11D5.2	18.8501	0.75256	0.358694	2.09805	0.0359003	0.145543
T23B12.5	7.91405	0.0713104	0.459052	0.155343	0.876551	0.948947
T23B12.11	95.9587	0.486749	0.170946	2.84739	0.00440789	0.0344568
T23B12.6	736.367	-0.257191	0.173715	-1.48053	0.138731	0.350369
T23B12.8	274.161	0.0957899	0.425922	0.2249	0.822057	0.926113
pxn-1	103.513	0.455098	0.227509	2.00035	0.0454622	0.170105
ZK994.6	10.0628	0.0585393	0.378146	0.154806	0.876974	0.94898
F45F2.9	83.0539	0.297205	0.190588	1.55941	0.1189	0.318648
otpl-6	128.688	-1.42542	0.666398	-2.13899	0.0324362	0.135647
otpl-5	18.1497	-0.38359	0.300283	-1.27743	0.201452	0.440654
his-8	46.3197	-0.246252	0.316229	-0.778713	0.436149	0.683536
his-7	109.777	-0.265158	0.240032	-1.10468	0.269299	0.523414
his-6	43.7178	-0.273153	0.421727	-0.647702	0.517178	0.744051
his-5	106.525	-0.425776	0.296803	-1.43454	0.151418	0.368314
asns-1	15.8327	0.895399	0.543172	1.64846	0.0992576	0.283898
tag-196	2397.03	0.132156	0.17079	0.773789	0.439056	0.685391
F41E6.8	38.7884	-0.0845279	0.241824	-0.349544	0.726681	0.878908
F41E6.15	886.776	0.356528	0.249187	1.43076	0.152498	0.370132
F41E6.5	1184.92	-0.667329	0.179858	-3.71031	0.000207004	0.00361628
vps-60	370.197	-0.0408083	0.194529	-0.20978	0.833839	0.932076
grd-5	2787.94	-0.104573	0.225759	-0.463206	0.643217	0.832325
F41E6.11	11.1034	1.27276	0.554674	2.29461	0.0217552	0.102924
F41E6.17	59.9262	0.30595	0.249496	1.22627	0.220096	0.465487
F41E6.12	249.852	-0.281533	0.211201	-1.33301	0.182527	0.414789
atg-18	759.522	0.0574353	0.113019	0.50819	0.61132	0.81329
oac-29	24.4289	-0.481148	0.436803	-1.10152	0.270669	0.52436
grl-12	9.64408	0.11278	0.357646	0.31534	0.752504	0.889721
F28A12.10	21.3824	-0.435472	0.426592	-1.02082	0.307341	0.560684
asp-13	2756.96	-0.960404	0.198215	-4.84527	1.26442e-06	5.97422e-05
ZC190.4	102.088	-0.22056	0.253166	-0.871208	0.383641	0.633492
ZC190.6	5.3405	0.200139	0.554674	0.360823	0.718232	0.8747
glr-5	66.9437	-0.261832	0.241572	-1.08387	0.278424	0.53215
ZC196.6	38.2418	0.400746	0.300909	1.33179	0.182931	0.415167
ZC196.5	518.546	-0.607526	0.20526	-2.9598	0.00307843	0.0264209
ZC196.4	66.7791	-0.324017	0.260634	-1.24319	0.213799	0.45703
ZC196.3	85.3746	-0.396912	0.364901	-1.08773	0.276716	0.531018
ZC196.2	38.6907	-0.316627	0.258434	-1.22518	0.220508	0.466169
ZC196.1	65.2366	-0.638	0.232837	-2.74011	0.00614179	0.0431805
B0507.17	7.81592	-0.148244	0.477685	-0.310339	0.756303	0.891377
B0507.7	44.4398	0.0472399	0.316874	0.149081	0.88149	0.951331
B0507.8	494.087	-0.270926	0.387444	-0.699265	0.484386	0.720691
linc-69	16.6905	-0.0866217	0.279725	-0.309668	0.756814	0.891657
B0507.3	117.633	0.39249	0.183467	2.13929	0.0324122	0.135602
B0507.2	489.267	-0.133798	0.127398	-1.05024	0.293607	0.547115
B0507.1	68.7847	-0.0346183	0.299785	-0.115477	0.908067	0.963999
sup-37	279.647	-0.0430758	0.181889	-0.236825	0.812793	0.921902
magu-2	250.929	0.0477749	0.162061	0.294797	0.768149	0.899462
C01B7.10	5.71887	0.511487	0.484066	1.05665	0.290673	0.545258
rpm-1	225.155	-0.215794	0.185543	-1.16304	0.244812	0.495114
F07B7.8	10.0988	-0.257474	0.434759	-0.592222	0.553702	0.773
F07B7.12	10.917	-0.00205746	0.352335	-0.0058395	0.995341	0.998329
his-18	38.78	0.509998	0.302033	1.68855	0.0913053	0.26964
frpr-13	106.985	-0.155067	0.198974	-0.779334	0.435783	0.68336
frpr-12	31.3174	-0.0267743	0.255274	-0.104884	0.916468	0.966851
frpr-11	59.8507	-0.205328	0.19763	-1.03895	0.298829	0.552639
mod-1	25.3649	-0.39129	0.24209	-1.6163	0.10603	0.29717
ttr-47	1435.18	0.176814	0.174457	1.01352	0.310814	0.564021
H14N18.4	158.852	-0.00469537	0.31584	-0.0148663	0.988139	0.994892
unc-23	1047.85	-0.183198	0.199856	-0.916651	0.359325	0.612928
T19A5.3	3.77835	2.15131	0.581311	3.70079	0.000214933	0.0036863
T19A5.1	385.215	0.63359	0.239637	2.64396	0.00819425	0.0528995
nhr-44	39.9336	0.0362864	0.223613	0.162273	0.871091	0.947666
nhr-219	39.6327	-0.276944	0.231003	-1.19888	0.230575	0.478934
nhr-194	22.2555	0.021137	0.29033	0.0728035	0.941963	0.97833
nhr-195	42.7301	0.0870333	0.229555	0.37914	0.704584	0.865893
nhr-143	95.3945	0.15818	0.153582	1.02994	0.303038	0.557697
nhr-144	169.094	-0.432137	0.249243	-1.7338	0.0829542	0.254196
str-87	18.3588	0.0225247	0.288975	0.0779469	0.93787	0.976488
F59E11.7	837.07	0.407938	0.214569	1.9012	0.0572764	0.198814
F59E11.6	9.71974	0.284803	0.417025	0.682939	0.494645	0.72898
F59E11.5	49.0557	0.27259	0.264738	1.02966	0.303169	0.557697
sri-23	4.25442	-0.133653	0.485423	-0.275333	0.78306	0.906556
F59E11.2	34.5468	-0.0802062	0.202962	-0.395179	0.692711	0.85884
oac-40	4.69237	0.492076	0.669062	0.735471	0.462053	0.703789
bus-1	7.72081	0.114131	0.512231	0.222811	0.823683	0.926669
srsx-20	12.5166	-1.09997	0.452774	-2.42941	0.0151234	0.0802575
C25E10.5	349.889	-0.475701	0.129252	-3.6804	0.000232867	0.0039096
C25E10.4	288.608	0.26028	0.212988	1.22204	0.221692	0.46762
srsx-34	327.025	-0.217036	0.263626	-0.82327	0.410354	0.659193
cyp-33B1	27.8	-1.08465	0.413046	-2.62598	0.00863989	0.054684
C25E10.7	12.7722	0.605823	0.365499	1.65753	0.0974133	0.28047
C25E10.8	14386.5	-0.432349	0.185451	-2.33134	0.0197356	0.0962765
swm-1	3669.12	0.173833	0.304016	0.57179	0.567464	0.782704
C25E10.11	5.22893	-0.362833	0.428898	-0.845968	0.397571	0.64761
C25E10.16	8.51852	-0.411372	0.423789	-0.9707	0.331698	0.585107
C25E10.13	33.1214	-0.168491	0.385102	-0.437522	0.661733	0.84354
C25E10.12	541.094	-0.500381	0.162138	-3.08614	0.00202774	0.0195623
fip-2	630.733	0.435968	0.233187	1.86961	0.0615385	0.208708
T27E4.7	142.805	-0.109886	0.187221	-0.586931	0.55725	0.775546
hsp-16.1	6.23249	0.662143	0.595342	1.11221	0.266049	0.519834
hsp-16.48	11.7911	0.902254	0.566996	1.59129	0.111545	0.3064
hsp-16.49	18.839	0.961107	0.53943	1.78171	0.0747971	0.237454
F21C10.10	910.6	1.20785	0.206436	5.85094	4.88816e-09	4.81461e-07
F21C10.18	59.8693	0.129543	0.50655	0.255736	0.798155	0.913717
pqn-31	2106.79	-0.131339	0.299391	-0.438687	0.660888	0.843328
F21C10.7	670.42	-0.0159877	0.283844	-0.0563257	0.955082	0.983419
F21C10.13	42.4755	-0.389377	0.200351	-1.94347	0.051959	0.186554
F21C10.11	1355.35	-0.834351	0.37892	-2.20192	0.0276709	0.121311
F21C10.6	16.6234	-1.56584	0.337271	-4.64269	3.43903e-06	0.000144061
F21C10.4	168.276	-0.0581022	0.267522	-0.217187	0.828063	0.928932
F21C10.17	16.9617	-0.623848	0.353561	-1.76447	0.0776529	0.243781
B0222.1	62.9547	-0.0758508	0.211585	-0.358489	0.719977	0.875179
tag-38	146.066	-0.440699	0.261374	-1.68609	0.0917787	0.270729
B0222.5	342.139	-0.174929	0.183226	-0.954719	0.33972	0.591939
col-144	111.082	3.89505	0.782564	4.97729	6.44793e-07	3.36791e-05
col-10	42.2695	4.31831	0.857818	5.03406	4.80198e-07	2.61379e-05
B0222.11	47.6284	0.150871	0.234676	0.642891	0.520295	0.74662
gad-3	750.184	0.425488	0.160542	2.65032	0.00804146	0.0522392
ptr-1	93.8856	0.426617	0.217214	1.96404	0.0495251	0.180284
C24B5.1	80.9796	-0.0652784	0.196703	-0.331862	0.739993	0.884128
C24B5.4	568.742	-0.526306	0.185474	-2.83762	0.00454509	0.0348963
asp-2	6497.52	-0.149084	0.177425	-0.840265	0.40076	0.650972
inx-10	71.2562	-0.0936038	0.191244	-0.489447	0.624526	0.822154
tag-232	203.781	0.447685	0.163419	2.73949	0.0061534	0.0432033
grd-6	8.949	3.1625	0.900457	3.5121	0.000444573	0.00634176
F07C3.3	16.8052	0.0317633	0.496466	0.0639788	0.948987	0.980462
glo-4	632.085	-0.342701	0.156361	-2.19173	0.0283988	0.123404
aat-2	118.621	-0.14431	0.154944	-0.931367	0.351664	0.605142
str-94	7.39103	-0.864467	0.524415	-1.64844	0.0992627	0.283898
ptd-2	67.4645	-0.608526	0.289773	-2.10001	0.0357279	0.145129
F07C3.9	25.5078	-0.340032	0.287846	-1.1813	0.237483	0.486154
nhr-36	57.228	-0.0218178	0.171848	-0.126959	0.898972	0.960556
slc-17.7	207.379	0.203453	0.191658	1.06154	0.288443	0.543366
lron-2	13.9818	1.51914	0.413446	3.67434	0.000238467	0.00398421
F44A2.5	231.628	-0.220072	0.146863	-1.49849	0.134006	0.343553
F44A2.3	1895.43	-0.590523	0.222551	-2.65343	0.00796779	0.0518811
F44A2.7	64.8704	-1.12934	0.343866	-3.28426	0.00102251	0.0117237
tag-153	1141.73	-0.47734	0.168563	-2.83182	0.00462845	0.0353787
acl-14	1344.8	-0.0869465	0.158623	-0.548133	0.583601	0.794158
K07B1.4	269.922	-0.153019	0.158688	-0.964271	0.33491	0.587556
ucp-4	110.517	0.0690001	0.172383	0.400273	0.688956	0.85701
coq-6	244.723	-0.0250254	0.145563	-0.171921	0.8635	0.944907
K07B1.8	373.445	-0.285128	0.381476	-0.747435	0.454801	0.697753
tos-1	980.759	-0.0763375	0.108946	-0.700688	0.483498	0.719576
ttr-40	62.9889	0.0625045	0.238389	0.262196	0.793171	0.911084
ttr-49	1774.43	-0.062459	0.212802	-0.293508	0.769134	0.899919
gpa-3	23.0065	0.178327	0.320743	0.555981	0.578224	0.790589
E02C12.6	41.2891	0.138681	0.3015	0.459971	0.645537	0.833476
E02C12.8	205.309	0.0513355	0.159693	0.321463	0.74786	0.887579
F36D4.4	19.9128	-0.260884	0.361492	-0.721687	0.470487	0.709843
flp-6	236.886	0.426816	0.211956	2.01371	0.0440405	0.165986
nas-3	610.26	-0.268762	0.322353	-0.83375	0.404422	0.654338
K06A4.2	18.3724	-0.335583	0.289686	-1.15844	0.246686	0.49751
K06A4.10	35.5031	-0.0556996	0.301404	-0.1848	0.853386	0.940206
K06A4.7	691.47	0.132352	0.258558	0.511884	0.608733	0.811252
K06A4.15	20.7668	-0.436952	0.324957	-1.34464	0.17874	0.409058
gsnl-1	1108.83	0.267066	0.261504	1.02127	0.307127	0.560591
haao-1	169.201	0.283183	0.190984	1.48276	0.138137	0.349552
acs-14	1973.53	0.0925322	0.118135	0.783277	0.433464	0.680876
F11A3.2	60.7965	-0.0836211	0.174727	-0.47858	0.632237	0.826624
C50F4.8	1605.4	-0.209816	0.186187	-1.12691	0.259782	0.512722
C50F4.9	43.7908	0.176214	0.261883	0.672874	0.501028	0.731421
C50F4.1	6255.77	-0.400215	0.264525	-1.51296	0.13029	0.337287
C50F4.4	25.9467	0.652702	0.29556	2.20836	0.0272192	0.120238
C50F4.12	17.875	0.679065	0.366811	1.85127	0.0641309	0.214275
C50F4.16	312.657	0.202464	0.121844	1.66166	0.0965804	0.279004
mdf-1	443.846	-0.143693	0.136445	-1.05312	0.292287	0.546395
his-35	411.45	0.0511766	0.143695	0.356147	0.721731	0.876363
his-41	2008.53	-0.056831	0.244445	-0.23249	0.816157	0.923793
his-37	4801.86	-0.108697	0.249488	-0.435681	0.663068	0.844409
nstp-10	626.521	-0.100568	0.135043	-0.744714	0.456445	0.699444
ehbp-1	726.583	0.0141009	0.102619	0.13741	0.890706	0.956462
rgef-1	10.7989	0.644023	0.376795	1.70921	0.0874117	0.262641
F25B3.5	60.9273	0.0968314	0.254491	0.380491	0.703581	0.865212
K09G1.1	1438	-0.307145	0.111183	-2.76252	0.00573565	0.0413366
dop-2	72.5441	0.110931	0.271261	0.408946	0.682579	0.855354
pqn-63	7.63461	3.78803	0.864032	4.38413	1.16449e-05	0.000392286
T06E4.10	3.89198	3.14318	0.872192	3.60377	0.000313629	0.00492193
T06E4.9	5.6833	3.61895	0.89854	4.02758	5.6353e-05	0.00132757
T06E4.14	7.07942	1.90365	0.774814	2.45692	0.0140136	0.0763682
T06E4.12	13.2606	2.46888	0.835213	2.95599	0.00311665	0.0266604
col-146	10.9679	1.25384	0.737994	1.69898	NA	NA
col-147	64.0354	4.02703	0.862032	4.67155	2.9893e-06	0.000128279
cyp-29A4	453.016	-0.406524	0.205057	-1.98249	0.0474245	0.175041
pitr-4	77.6638	0.312363	0.320282	0.975277	0.329423	0.583263
ZK287.1	17.3341	0.454961	0.362257	1.25591	0.20915	0.451195
sulp-8	682.019	0.0368099	0.151777	0.242527	0.808372	0.919005
ZK287.3	71.7588	1.17659	0.239105	4.9208	8.61897e-07	4.28521e-05
ZK287.9	284.148	0.218441	0.368088	0.593447	0.552882	0.77269
ZK287.4	256.787	-1.19841	0.254719	-4.70483	2.54083e-06	0.000111818
ztf-9	44.4076	0.464484	0.193451	2.40104	0.0163485	0.0845379
xbx-6	131.806	-0.028675	0.142221	-0.201623	0.840211	0.935256
tag-120	1125.6	0.189099	0.216222	0.874558	0.381815	0.632201
F40F9.10	34.619	0.0262918	0.237577	0.110666	0.911881	0.96522
F40F9.5	400.441	-0.211557	0.158004	-1.33894	0.180592	0.411655
aagr-3	2714.88	-0.211931	0.161627	-1.31124	0.189777	0.425557
drap-1	692.239	0.0683374	0.155287	0.44007	0.659886	0.842757
aqp-4	758.464	0.382608	0.18956	2.0184	0.0435492	0.164795
sta-2	414.509	-0.0549068	0.199086	-0.275794	0.782706	0.906365
F58E6.13	14.2207	0.133486	0.396503	0.336659	0.736374	0.882966
hrg-3	14.8657	0.275929	0.440286	0.626704	0.530854	0.755274
F58E6.11	13.2701	0.393478	0.349768	1.12497	0.260603	0.513559
unc-42	26.0714	-0.0878669	0.359237	-0.244593	0.806771	0.9187
F46B6.2	11.3129	-0.13566	0.500439	-0.271082	0.786328	0.90753
F46B6.4	57.6088	0.500994	0.216398	2.31515	0.0206045	0.0988365
F46B6.6	114.259	0.625919	0.245027	2.55449	0.0106343	0.0628457
ztf-7	2019.63	0.290693	0.107307	2.70899	0.00674882	0.046438
lipl-2	7389.48	-0.451065	0.280043	-1.6107	0.107246	0.299281
sru-39	4.26728	0.273308	0.655806	0.416752	0.67686	0.851657
srsx-21	6.61248	0.00393221	0.527462	0.00745496	0.994052	0.997814
fshr-1	1028.51	-0.662852	0.199107	-3.32913	0.000871179	0.0103899
fipr-11	8.16735	1.8254	0.566688	3.22118	0.00127665	0.0139274
mec-9	50.5947	-0.453381	0.263618	-1.71984	0.0854616	0.25904
C50H2.13	18.3517	0.118346	0.269371	0.43934	0.660415	0.843212
sre-28	13.3393	2.77047	0.431085	6.42674	1.30365e-10	2.24706e-08
ttr-46	2774.94	0.220991	0.211476	1.045	0.296025	0.549541
mam-5	7.90402	0.746938	0.424569	1.75928	0.0785292	0.245288
anmt-3	844.839	0.0444555	0.26208	0.169626	0.865304	0.945345
madf-4	9.50123	-0.207539	0.336259	-0.617198	0.537104	0.759258
rmd-2	7585.07	-0.0358432	0.113265	-0.316455	0.751657	0.889228
C27H6.8	305.176	0.283049	0.149982	1.88722	0.0591305	0.202832
uda-1	1929.44	-0.122723	0.115649	-1.06117	0.288613	0.543454
lea-1	2842.83	-0.00556946	0.15952	-0.0349139	0.972148	0.990143
acl-2	178.114	0.592158	0.168201	3.52055	0.000430659	0.0062205
F57A8.1	108.341	-0.0904191	0.143815	-0.628718	0.529534	0.754106
F57A8.10	39.2532	0.66113	0.37827	1.74777	0.0805034	0.249754
fipr-13	223.575	0.10311	0.352068	0.292871	0.769621	0.900082
nhr-205	99.817	0.3536	0.257289	1.37433	0.169339	0.395865
nhr-12	51.3448	0.346391	0.20057	1.72703	0.0841614	0.256679
R04B5.6	47.0335	-0.349687	0.294196	-1.18862	0.23459	0.483396
R04B5.5	181.641	0.0681895	0.151693	0.449522	0.653055	0.838472
ugt-47	723.448	0.416191	0.136077	3.0585	0.00222444	0.0209901
ugt-17	880.243	-0.0513509	0.230462	-0.222817	0.823678	0.926669
C08B6.2	49.1677	-0.029243	0.318173	-0.0919091	0.92677	0.972421
C08B6.11	468.644	-0.798054	0.27741	-2.8768	0.00401731	0.0321821
C08B6.4	6.5269	-0.184444	0.631759	-0.291953	0.770322	0.900596
C08B6.10	421.717	-0.224203	0.176502	-1.27026	0.203994	0.444991
wdr-20	507.58	0.529505	0.142972	3.70354	0.000212609	0.00367693
C51E3.9	570.718	-0.26731	0.183037	-1.46041	0.144176	0.359554
srsx-27	16.464	-0.30932	0.304034	-1.01739	0.30897	0.562623
srsx-28	6.98165	-0.263709	0.505884	-0.521284	0.602169	0.806793
C51E3.6	93.1113	0.103779	0.174036	0.596309	0.550969	0.770954
egl-3	1119.33	0.164639	0.263864	0.623951	0.53266	0.756802
cul-5	172.579	0.303187	0.170406	1.77921	0.0752054	0.238163
ZK856.5	114.156	-0.341272	0.323536	-1.05482	0.291508	0.546353
ZK856.6	12.4625	0.141275	0.410681	0.344002	0.730845	0.879943
ZK856.7	117.232	0.0505738	0.354065	0.142837	0.886419	0.95378
ZK856.8	487.539	-0.0682856	0.144199	-0.473552	0.635819	0.829546
ZK856.11	154.919	0.0670269	0.248603	0.269614	0.787457	0.908204
ZK856.16	17.9534	0.0410985	0.311232	0.132051	0.894944	0.958524
rpc-25	127.471	0.404577	0.247077	1.63746	0.101535	0.288483
ZK856.14	13.2157	-0.246712	0.345596	-0.713874	0.475305	0.71427
fipr-5	166.035	0.639759	0.315502	2.02775	0.0425854	0.162277
fipr-9	87.2785	0.579333	0.348605	1.66186	0.0965403	0.279004
daf-36	845.834	0.662838	0.200188	3.31108	0.000929355	0.0109594
str-182	19.8993	-0.838348	0.366091	-2.29	0.0220213	0.103851
C12D8.1	1195.78	0.240559	0.231561	1.03886	0.29887	0.552639
akt-1	559.265	-0.184913	0.158532	-1.16641	0.24345	0.493393
rop-1	1043.59	0.511365	0.155758	3.28308	0.00102681	0.01176
nhr-232	420.427	-0.157735	0.221885	-0.710886	0.477155	0.715801
ric-4	173.762	0.182125	0.176332	1.03286	0.301671	0.556164
linc-38	12.383	0.173761	0.393415	0.441674	0.658725	0.841781
lys-1	9244.02	-0.381126	0.218407	-1.74502	0.0809808	0.2506
lys-2	19748.2	-1.10607	0.20925	-5.28589	1.25098e-07	8.51163e-06
col-149	30.5458	2.95721	0.77431	3.81916	NA	NA
col-150	462.146	0.473611	0.30197	1.5684	0.116787	0.315851
B0024.4	18739.9	-0.317285	0.341138	-0.930081	0.352329	0.605683
che-12	124.463	0.152394	0.259935	0.586277	0.55769	0.775798
gcy-6	7.82888	-1.36302	0.672844	-2.02576	0.0427898	0.162511
trx-2	84.3638	0.168424	0.23084	0.729611	0.465628	0.706089
crm-1	1467.81	0.0422907	0.167017	0.253212	0.800104	0.914482
arx-2	748.506	0.0640661	0.0930689	0.688373	0.491218	0.726466
K07C5.2	142.214	0.480238	0.178426	2.69152	0.00711272	0.0480783
K07C5.13	22.8957	0.0247808	0.329284	0.0752566	0.940011	0.977437
K07C5.9	12.3311	0.119326	0.32905	0.362636	0.716877	0.873976
ceeh-2	1530.86	-0.0609784	0.208978	-0.291793	0.770445	0.900602
ttll-15	120.968	-0.0978928	0.152325	-0.642656	0.520447	0.746735
ugt-49	257.828	0.25903	0.150593	1.72007	0.0854203	0.258991
AC3.5	2301.61	-0.511853	0.15363	-3.33173	0.00086308	0.0103071
col-151	5.8458	0.559427	0.390103	1.43405	0.151558	0.368542
ugt-1	1077.89	-0.957697	0.2239	-4.27734	1.89142e-05	0.000566135
ugt-2	760.955	-0.609665	0.2134	-2.85692	0.00427776	0.0337377
F15H10.9	3.3771	-0.41678	0.872919	-0.477455	0.633038	0.827461
col-13	11.3909	1.39188	0.505092	2.7557	0.00585674	0.0418883
col-12	148.796	1.88058	0.468129	4.01722	5.88892e-05	0.00137479
Y32F6A.4	513.9	0.155547	0.123235	1.2622	0.206877	0.44863
pap-1	720.179	0.316994	0.108554	2.92015	0.00349858	0.0290854
Y32F6A.5	5317.58	-0.181034	0.138343	-1.30859	0.190674	0.426387
Y32F6A.6	517.663	-0.31496	0.168639	-1.86766	0.061809	0.209241
F22E12.1	200.758	0.152525	0.264374	0.576929	0.563988	0.780507
F22E12.3	103.065	-0.458715	0.240684	-1.90588	0.0566657	0.197452
chw-1	47.0223	0.320208	0.171622	1.86578	0.0620723	0.209651
egl-9	350.343	-0.166695	0.151909	-1.09733	0.272495	0.526091
crp-1	536.012	-0.0298648	0.179224	-0.166634	0.867658	0.94626
Y32F6B.1	881.234	0.469594	0.151951	3.09044	0.00199863	0.0193356
ncx-5	6.11128	0.285466	0.467244	0.610957	0.541228	0.762378
aqp-5	16.2194	-0.0199376	0.422626	-0.0471755	0.962373	0.985823
C35A5.3	671.285	-0.249888	0.265621	-0.940769	0.346823	0.599807
C35A5.10	16.8358	0.434263	0.551639	0.787223	0.431151	0.679099
C35A5.6	1097.21	0.210236	0.257055	0.817864	0.413435	0.66188
dmsr-8	24.6858	0.530433	0.287778	1.8432	0.0652995	0.216817
hda-11	129.327	-0.573904	0.238467	-2.40664	0.0161001	0.0836242
F25D1.2	6.22693	-0.00717741	0.496834	-0.0144463	0.988474	0.995113
ppm-1	1746.93	-0.0685257	0.0998522	-0.686271	0.492542	0.7278
degt-1	37.8524	-0.0912301	0.261841	-0.348418	0.727527	0.878908
F25D1.5	137.467	-0.302337	0.235799	-1.28218	0.19978	0.43876
F32G8.2	8.63568	-0.714144	0.446241	-1.60036	0.10952	0.30351
F32G8.3	5.64506	-0.727677	0.490307	-1.48412	0.137776	0.349234
best-14	603.17	-0.167459	0.178165	-0.939911	0.347263	0.600267
cat-4	797.883	-0.376418	0.188164	-2.00048	0.0454487	0.170105
vps-54	229.294	0.221329	0.176674	1.25276	0.210294	0.452971
del-6	1678.71	-0.252109	0.130261	-1.93542	0.0529391	0.188567
lpd-9	136.912	0.211518	0.202873	1.04261	0.297128	0.550994
T21C9.6	642.513	-0.125503	0.115153	-1.08988	0.275767	0.529813
srg-32	84.3766	-0.737369	0.24028	-3.06879	0.00214927	0.0204575
ttr-23	1214.23	0.0237162	0.205444	0.115439	0.908097	0.963999
C32C4.1	48.3794	-0.0812495	0.27543	-0.294991	0.768001	0.899462
ugt-35	44.2931	-1.00335	0.419523	-2.39164	0.0167735	0.0858344
ugt-34	56.7344	-1.31451	0.464067	-2.83258	0.00461746	0.0353208
twk-12	69.2454	0.085422	0.285467	0.299236	0.76476	0.89683
ceh-22	36.2199	-0.0199898	0.419593	-0.0476408	0.962003	0.985823
F29F11.20	11.4729	-0.152615	0.34926	-0.436966	0.662136	0.843802
pph-1	293.044	0.375972	0.140768	2.67086	0.00756564	0.0500281
T28B11.11	13.656	0.41255	0.418994	0.984621	0.32481	0.578442
T28B11.5	3.08237	1.4924	0.677368	2.20323	0.0275785	0.121219
ZC302.3	17.1263	-0.407892	0.345019	-1.18223	0.237113	0.485742
F28H7.2	20.3849	0.413822	0.303903	1.36169	0.173295	0.401301
F28H7.3	2065.35	0.903949	0.216382	4.17755	2.94664e-05	0.000795978
F28H7.7	19.6476	0.199047	0.273765	0.727072	0.467182	0.707393
F28H7.8	207.72	0.282343	0.156911	1.79937	0.0719594	0.231816
D1054.1	254.04	-0.244857	0.1892	-1.29417	0.195606	0.433646
pas-2	408.41	0.285639	0.150126	1.90266	0.0570846	0.198377
D1054.3	178.166	0.648748	0.169991	3.81637	0.000135432	0.00259377
D1054.5	116.363	-0.104446	0.153136	-0.682046	0.49521	0.729212
clec-220	11.3357	-1.01237	0.39761	-2.54613	0.0108923	0.0638597
D1054.8	1234.02	-0.572619	0.167462	-3.4194	0.000627598	0.00820645
D1054.9	49.8181	0.678791	0.364629	1.8616	0.06266	0.21081
D1054.10	7065.35	-0.0316135	0.775854	-0.0407468	0.967498	0.988526
D1054.11	3661.72	-0.0779795	0.797965	-0.097723	0.922152	0.969527
D1054.19	7.77367	-0.380969	0.539677	-0.705921	0.480237	0.717719
srh-184	7.73802	0.210123	0.487619	0.430916	0.666529	0.846448
srh-163	20.4398	-0.469975	0.434284	-1.08218	0.279171	0.532535
D1054.18	11.9484	0.330875	0.468238	0.70664	0.47979	0.717258
saeg-1	920.925	-0.347588	0.180463	-1.92609	0.0540931	0.191389
F32D8.1	9.54776	-0.205748	0.393226	-0.523231	0.600814	0.806375
F32D8.3	17.5543	0.14209	0.330333	0.430142	0.667092	0.846448
F32D8.11	54.8456	0.588501	0.324407	1.81409	0.0696645	0.226991
F32D8.12	386.622	0.379336	0.227724	1.66577	0.0957589	0.277951
F32D8.4	47.9265	0.579313	0.219971	2.63359	0.00844869	0.0540695
emo-1	378.65	0.214082	0.146909	1.45724	0.145051	0.360693
spp-16	1433.03	0.00532011	0.273373	0.019461	0.984473	0.993627
F32D8.8	7.38857	0.394325	0.464825	0.84833	0.396254	0.645868
F32D8.15	20.7708	-0.0603229	0.329594	-0.183022	0.854781	0.940841
F32D8.10	54.7592	0.0536405	0.263243	0.203768	0.838535	0.934801
nas-31	224.252	-0.282609	0.16887	-1.67353	0.0942231	0.276045
F58B4.6	37.2031	0.211227	0.310745	0.679742	0.496668	0.729212
F58B4.3	105.678	-0.480104	0.290422	-1.65312	0.0983057	0.282489
F58B4.5	965.365	-0.322556	0.195156	-1.65281	0.0983692	0.282593
F17C11.12	1407.15	-0.423747	0.16781	-2.52515	0.0115648	0.0667107
F17C11.11	9121.84	0.311378	0.187534	1.66038	0.0968376	0.279357
F17C11.1	65.3882	0.351898	0.280097	1.25634	0.208991	0.450947
zip-9	56.8217	0.781341	0.342734	2.27973	0.0226238	0.105775
F17C11.2	144.503	0.252554	0.240266	1.05115	0.293192	0.546796
col-153	152.26	-0.154631	0.371202	-0.416568	0.676994	0.851657
F17C11.4	900.027	0.294284	0.216666	1.35824	0.174387	0.40293
F17C11.6	564.652	0.223727	0.32111	0.69673	0.485972	0.722119
F17C11.13	55.4593	0.000961899	0.380749	0.00252633	0.997984	0.999143
vps-36	291.151	0.104459	0.118023	0.885069	0.376119	0.62726
eef-1G	48544.8	-0.236634	0.1454	-1.62747	0.103637	0.291968
fig-1	259.514	-0.159511	0.306892	-0.519761	0.60323	0.807691
frpr-9	36.5958	0.677815	0.240359	2.82002	0.00480211	0.0364636
C13G3.1	484.221	1.33659	0.247581	5.39859	6.7167e-08	4.92653e-06
hot-6	55.5185	-0.0321351	0.200466	-0.160302	0.872643	0.948092
C45B11.2	218.808	0.0495383	0.239942	0.206459	0.836432	0.933933
C45B11.6	55.1294	0.115519	0.340769	0.338995	0.734614	0.881874
dhs-18	2612.3	0.404252	0.220238	1.83552	0.0664285	0.219443
srh-74	6.40997	0.729317	0.455164	1.60232	0.109086	0.302782
C45B11.7	259.039	-0.61471	0.208254	-2.95172	0.00316004	0.026876
T04C12.32	12.002	-0.189719	0.410476	-0.462191	0.643944	0.832742
T04C12.7	70.6006	-0.25525	0.223731	-1.14088	0.25392	0.506176
srh-75	12.3015	-0.334342	0.366919	-0.911214	0.362182	0.615839
T04C12.11	229.63	-0.0202993	0.151763	-0.133757	0.893595	0.957773
T04C12.8	139.144	-0.114178	0.287037	-0.397782	0.690791	0.858466
act-3	1118.91	0.217052	0.209203	1.03751	0.299496	0.553204
act-1	836.241	0.434689	0.343848	1.26419	0.206163	0.447645
lact-8	399.291	0.319431	0.231001	1.38282	0.166722	0.39161
Y42A5A.3	53.1346	-0.0532814	0.289428	-0.184092	0.853941	0.940418
math-33	1177.98	-0.110564	0.159143	-0.694749	0.487213	0.72292
H19N07.3	106.938	-0.290347	0.141175	-2.05665	0.0397198	0.154879
mboa-2	753.176	-0.757214	0.123442	-6.13416	8.56094e-10	1.06671e-07
atp-5	1380.65	0.139386	0.167263	0.833331	0.404658	0.654516
C06H2.6	256.836	0.0144198	0.202671	0.0711489	0.943279	0.978732
jmjd-5	113.745	0.230778	0.185595	1.24345	0.213702	0.45698
glb-3	25.5555	-0.276413	0.26216	-1.05437	0.291716	0.546389
folt-1	112.028	0.00955353	0.202514	0.0471746	0.962374	0.985823
nlp-33	686.49	0.507948	0.45598	1.11397	0.265292	0.519279
T19C4.1	5.41863	1.89237	0.597972	3.16464	0.00155274	0.0161759
srg-39	11.4309	0.259424	0.444347	0.583833	0.559333	0.776667
T19C4.5	87.9223	0.687752	0.195955	3.50974	0.000448551	0.0063809
cnc-10	159.548	0.454827	0.191326	2.37724	0.0174428	0.0882961
lgc-49	11.5322	0.145888	0.36248	0.402471	0.687337	0.856844
K10D6.4	218.878	0.186768	0.176505	1.05815	0.289989	0.54469
K10D6.6	11.9578	-0.0664593	0.410588	-0.161864	0.871413	0.947666
cyp-29A2	1888.9	-0.717503	0.279851	-2.56387	0.0103512	0.0617013
T19B10.2	3807.38	-0.200391	0.293586	-0.682565	0.494882	0.729169
T19B10.3	814.623	-0.0835619	0.154086	-0.542307	0.587607	0.797197
pqn-70	261.682	0.378273	0.145344	2.60261	0.00925173	0.05736
T19B10.17	8.06547	-0.293449	0.399269	-0.734966	0.46236	0.703934
T19B10.5	469.657	-0.524345	0.236762	-2.21465	0.0267839	0.118986
mam-4	9.1039	-0.154663	0.470645	-0.32862	0.742443	0.885143
lgc-36	4.94675	-0.135774	0.592949	-0.228981	0.818884	0.924649
F07B10.4	14.5188	0.285978	0.331243	0.863348	0.387946	0.637898
cln-3.1	206.155	0.221404	0.288206	0.768215	0.44236	0.688056
clec-222	203.797	0.508098	0.792417	0.6412	0.521393	0.747735
clec-223	180.998	-0.416048	0.725811	-0.573218	0.566497	0.7821
srh-47	7.99244	0.527683	0.502944	1.04919	0.294092	0.547776
snf-11	72.2218	0.574752	0.242782	2.36736	0.0179155	0.0900301
T03F7.7	607.644	0.15851	0.192171	0.824838	0.409464	0.658924
cutl-18	102.795	-0.37113	0.20926	-1.77354	0.0761399	0.240366
F47G9.4	387.487	-0.370344	0.12487	-2.96585	0.00301851	0.0259712
str-141	10.881	-0.323618	0.434138	-0.745427	0.456014	0.699017
T02E9.5	64.127	0.479775	0.24764	1.93739	0.0526975	0.18807
grl-7	4.09253	2.49015	0.764403	3.25764	0.00112344	0.0125879
npr-25	17.0728	0.134275	0.411346	0.326429	0.7441	0.88525
dop-5	38.9138	0.0295868	0.279956	0.105684	0.915833	0.966851
cnb-1	381.522	0.0644046	0.123218	0.522689	0.601191	0.806553
col-154	36.2919	3.16555	0.622852	5.08234	3.72804e-07	2.11843e-05
col-155	595.581	0.138879	0.240059	0.578518	0.562914	0.780384
K03B8.6	26.0193	-0.033089	0.369403	-0.0895744	0.928625	0.972973
K03B8.8	279.911	0.0750973	0.204386	0.367429	0.713299	0.872081
grl-3	6.49293	0.334652	0.454905	0.735652	0.461943	0.703789
deg-3	42.835	0.0137604	0.191681	0.0717879	0.942771	0.978438
dmsr-1	80.8238	0.16978	0.288946	0.587585	0.556811	0.775143
F57B7.2	25.1551	0.222387	0.291445	0.763048	0.445435	0.691383
mig-17	781.772	0.124304	0.158638	0.783571	0.433292	0.680876
col-156	4.88831	3.35204	0.767069	4.36993	1.24284e-05	0.000409344
tag-140	93.5086	-0.0568288	0.281252	-0.202057	0.839872	0.935256
nas-20	1397.7	-0.860449	0.558482	-1.54069	0.123392	0.326221
nas-21	89.5934	-1.75653	0.57583	-3.05043	0.00228511	0.0213456
nas-22	91.253	-1.02098	0.604473	-1.68905	0.0912108	0.269515
col-157	4.17598	2.22095	0.81127	2.73762	NA	NA
dhs-19	1010.04	-0.37041	0.146721	-2.52459	0.0115834	0.0667755
T11F9.12	722.096	0.236114	0.135544	1.74197	0.081514	0.251647
C55A6.14	5.37248	0.91339	0.429645	2.12592	0.0335099	0.139007
C55A6.12	210.962	0.219656	0.131314	1.67276	0.0943753	0.27612
ttll-5	400.912	0.319951	0.164771	1.9418	0.0521618	0.186987
C55A6.6	79.575	-0.46073	0.227356	-2.02647	0.0427166	0.162481
sdz-8	23.1702	0.27719	0.353187	0.784824	0.432557	0.680174
C55A6.7	421.178	-0.630072	0.308086	-2.04512	0.0408434	0.157731
ccch-1	1577.22	-0.339473	0.253454	-1.33939	0.180445	0.411411
F38B7.2	239.633	-0.588259	0.245538	-2.3958	0.0165843	0.0854656
F38B7.10	11.7843	-0.402455	0.348336	-1.15536	0.247941	0.499262
F38B7.11	6.05133	0.49234	0.463136	1.06306	0.287756	0.542665
F38B7.3	566.951	0.0502736	0.16066	0.312919	0.754342	0.891007
nhr-101	716.927	-0.214037	0.170276	-1.257	0.208753	0.450696
nhr-68	670.028	0.665439	0.184091	3.61473	0.000300665	0.00478381
srx-91	8.54553	0.332625	0.487089	0.682884	0.49468	0.72898
F35B12.9	1241.91	-0.279237	0.191718	-1.4565	0.145254	0.36085
dhs-20	489.888	-0.188954	0.286713	-0.659034	0.509874	0.738221
F35B12.3	2975.15	0.0309812	0.318217	0.0973589	0.922441	0.969698
F35B12.4	203.406	0.639789	0.338362	1.89084	0.0586453	0.201968
tag-290	146.358	0.404996	0.298353	1.35744	0.174641	0.403246
nlp-24	67.6659	1.46577	0.476495	3.07615	0.00209689	0.0201111
glb-15	10.5047	0.0856396	0.356378	0.240305	0.810093	0.91995
F35B12.10	220.906	-0.151102	0.186234	-0.811353	0.417163	0.66589
F35B12.12	4.60913	1.04593	0.496228	2.10777	0.035051	0.143223
sipa-1	222.629	0.29131	0.190515	1.52907	0.126247	0.331131
zip-10	2238.81	-0.204109	0.262627	-0.777185	0.43705	0.68425
ceh-27	28.0626	0.271727	0.445363	0.610124	0.54178	0.762676
lgc-44	669.74	-0.519557	0.248718	-2.08894	0.0367133	0.14746
W05E10.2	10.8188	0.33479	0.409131	0.818294	0.413189	0.661747
W05E10.1	751.177	-0.747644	0.179391	-4.16768	3.07711e-05	0.000822964
ceh-32	66.3265	0.532528	0.218973	2.43194	0.0150183	0.0799379
tre-3	963.967	0.0537399	0.146428	0.367005	0.713615	0.872115
daf-11	12.6854	0.24647	0.45208	0.545191	0.585622	0.795757
rhr-2	91.1005	0.182048	0.19058	0.955236	0.339458	0.591938
T04F3.1	1582.57	-0.409185	0.201196	-2.03376	0.0419756	0.160814
T04F3.2	19.3219	0.257795	0.380475	0.677562	0.49805	0.729868
T04F3.4	1294.6	-0.0901286	0.256648	-0.351176	0.725457	0.878636
F55A11.1	311.849	0.183431	0.143713	1.27637	0.201824	0.441283
sel-11	619.291	-0.0326625	0.15473	-0.211093	0.832814	0.931837
bus-18	13.9043	1.06561	0.441878	2.41155	0.0158847	0.083061
F55A11.6	263.128	-0.132457	0.153169	-0.864776	0.387162	0.637482
D2023.1	228.217	0.24107	0.16941	1.423	0.154736	0.373775
D2023.17	15.722	0.35769	0.326327	1.09611	0.27303	0.526541
pyc-1	2936.14	-0.00912468	0.199554	-0.0457254	0.963529	0.986616
D2023.4	207.348	0.468535	0.261342	1.79281	0.0730038	0.234019
col-158	2907.01	0.741812	0.263367	2.81665	0.0048528	0.0366639
pho-8	142.678	0.197723	0.338243	0.584558	0.558845	0.776407
R13H4.2	3410.97	-0.30888	0.173427	-1.78104	0.0749062	0.237486
R13H4.11	9.44691	0.531087	0.453525	1.17102	0.241591	0.490967
R13H4.5	181.285	-0.071684	0.165991	-0.431855	0.665847	0.846281
R13H4.6	10.3145	-1.12899	0.395202	-2.85675	0.00428002	0.0337377
R13H4.7	8.80109	0.401444	0.410931	0.976913	0.328612	0.582635
sulp-4	70.6365	0.021844	0.252471	0.0865206	0.931053	0.973998
sulp-5	46.5725	-0.286395	0.254364	-1.12593	0.260196	0.513148
sodh-1	3731.09	-0.298375	0.366478	-0.81417	0.415548	0.664234
sma-1	5042.26	-0.311444	0.202897	-1.53498	0.124789	0.328812
R31.2	554.045	0.0900581	0.11592	0.776896	0.43722	0.68425
osm-6	45.7951	-0.168822	0.224534	-0.751877	0.452125	0.696595
aman-2	1002.67	-0.403223	0.124323	-3.24334	0.00118136	0.013067
F58H1.2	14.4993	1.02996	0.544315	1.89222	0.0584619	0.201538
F58H1.3	261.225	-0.512537	0.168145	-3.04819	0.00230227	0.0214119
F58H1.8	41.0936	0.417077	0.222644	1.87329	0.0610289	0.207482
flr-2	26.4061	0.359108	0.243982	1.47186	0.141058	0.354342
F58H1.5	29.4339	0.366355	0.258356	1.41802	0.156184	0.376079
F58H1.7	102.246	0.580611	0.24665	2.35398	0.0185734	0.0923489
mif-2	347.635	-0.247438	0.18458	-1.34054	0.18007	0.411009
mans-2	691.899	-0.11228	0.124372	-0.902774	0.366646	0.619697
F57F5.1	71458.5	0.482778	0.17597	2.74352	0.00607843	0.0429393
add-2	583.954	-0.319339	0.14773	-2.16164	0.0306457	0.130427
pkc-1	333.742	0.00410643	0.178426	0.0230147	0.981639	0.993162
F10C2.3	444.538	0.143383	0.205827	0.69662	0.486041	0.722119
F10C2.5	235.361	0.0238704	0.146645	0.162776	0.870695	0.947666
dars-2	58.1452	0.790828	0.29728	2.66021	0.00780924	0.0512263
clh-6	38.5696	0.224569	0.236851	0.948146	0.343055	0.595922
pqn-53	581.539	0.343706	0.215177	1.59732	0.110194	0.304469
kmo-1	198.384	-0.0481408	0.222566	-0.216299	0.828755	0.929204
R07B7.6	238.13	-0.27006	0.153832	-1.75555	0.079165	0.246508
R07B7.9	188.885	-0.356324	0.157793	-2.25817	0.0239348	0.109674
R07B7.8	320.614	-0.390441	0.153529	-2.5431	0.0109872	0.0643067
R07B7.10	613.815	-0.509245	0.167101	-3.04753	0.0023073	0.0214394
gana-1	149.452	-0.0541816	0.234366	-0.231184	0.817172	0.924062
nhr-206	109.897	0.0793992	0.300115	0.264562	0.791347	0.910398
nhr-208	135.656	-0.330299	0.311874	-1.05908	0.289564	0.544288
nhr-209	44.3921	-0.355363	0.226874	-1.56634	0.117268	0.316325
nhr-154	86.8585	0.161181	0.135735	1.18747	0.235044	0.483842
nhr-153	487.006	-0.486663	0.246442	-1.97476	0.0482953	0.176991
nhr-136	220.991	-0.468932	0.159377	-2.94227	0.00325814	0.0274395
C13C4.7	563.617	0.15576	0.178426	0.872965	0.382682	0.632788
C27A7.6	195.746	-0.230419	0.519577	-0.443474	0.657423	0.841261
C27A7.1	630.659	-0.233868	0.162929	-1.4354	0.151174	0.368025
C27A7.3	93.6223	0.00191338	0.265214	0.00721446	0.994244	0.997814
che-11	160.129	-0.343831	0.250802	-1.37093	0.170398	0.397261
C27A7.8	65.977	0.316684	0.397615	0.796458	0.425766	0.67376
C27A7.5	2533.75	-0.586916	0.175162	-3.3507	0.000806079	0.00981259
srj-4	3.07695	-1.08549	0.777771	-1.39564	0.162823	0.386337
clec-224	74.9976	0.0277812	0.215838	0.128713	0.897584	0.959751
elpc-3	139.961	0.54851	0.184551	2.97213	0.00295744	0.0255521
ZK863.8	914.23	0.0579097	0.213202	0.271619	0.785915	0.90753
dpy-30	201.297	0.248995	0.175015	1.4227	0.154822	0.373843
rnp-1	129.843	0.601595	0.253362	2.37445	0.017575	0.0887935
ZK836.2	2408.54	-0.564279	0.216398	-2.6076	0.00911789	0.0568055
ZK836.3	62.1218	-0.0342047	0.173128	-0.197569	0.843382	0.935871
lon-3	14.157	2.82644	0.683721	4.13391	3.56639e-05	0.000919789
myo-3	1135.27	-0.137706	0.290356	-0.474266	0.63531	0.829279
tag-348	6.58756	0.147651	0.460598	0.320562	0.748542	0.888048
ttr-22	54.573	-0.0666314	0.392158	-0.16991	0.865081	0.945345
T04H1.2	1192.39	-0.380187	0.133738	-2.84277	0.0044723	0.034697
lrx-1	19.9355	0.971882	0.284624	3.41461	0.00063873	0.00828071
ugt-55	158.518	-0.0847579	0.208449	-0.406612	0.684293	0.855842
ugt-56	66.4895	-0.363246	0.231731	-1.56753	0.116991	0.316071
tbb-6	1035.74	-0.398808	0.173569	-2.29769	0.0215792	0.102467
twk-24	60.1235	0.299291	0.21429	1.39666	0.162514	0.386018
bnc-1	10.2189	0.28838	0.397984	0.724602	0.468696	0.70856
rskd-1	343.865	0.241553	0.157292	1.5357	0.124613	0.328511
F55C5.12	6.41621	-0.660263	0.576836	-1.14463	0.252363	0.504239
F55C5.14	45.6922	-0.310256	0.276272	-1.12301	0.261433	0.514538
F55C5.13	9.27999	-0.177576	0.340867	-0.520955	0.602398	0.806995
frm-7	1172.63	-0.0604073	0.154529	-0.390912	0.695862	0.86125
hpo-30	11.3858	-0.0317626	0.378502	-0.0839166	0.933123	0.974395
R04F11.2	1002.64	0.109243	0.161587	0.676063	0.499001	0.730145
twk-13	57.7369	-0.21355	0.233249	-0.915547	0.359904	0.613268
snb-2	264.664	0.0662024	0.137315	0.482121	0.62972	0.825316
F23H12.3	543.899	-0.0822304	0.207525	-0.396244	0.691925	0.85867
sqt-3	754.383	0.843126	0.392381	2.14874	0.0316548	0.133622
F23H12.5	18.1767	1.66247	0.425573	3.90642	9.36728e-05	0.0019317
fipr-1	224.174	0.713137	0.282144	2.52757	0.0114856	0.0664379
fipr-2	1117.62	0.426525	0.332794	1.28165	0.199965	0.438888
F23H12.7	8.06743	0.730198	0.502507	1.45311	0.146193	0.362137
twk-14	53.8074	0.101406	0.21498	0.471702	0.637139	0.8302
K01D12.6	396.901	0.246143	0.18731	1.3141	0.188813	0.424102
K01D12.9	1.89253	0.759464	0.721603	1.05247	0.292585	0.546395
cdr-4	275.054	0.0260644	0.163036	0.159869	0.872984	0.948092
hrg-2	145.817	1.13903	0.351591	3.23964	0.00119679	0.0132094
cdr-7	311.864	-0.563783	0.275207	-2.04858	0.0405037	0.156887
cdr-6	682.241	-0.481809	0.190986	-2.52275	0.0116442	0.0670514
cdr-2	501.546	-1.12145	0.186999	-5.99708	2.00891e-09	2.25828e-07
C54D10.3	662.999	0.195765	0.282144	0.693847	0.487778	0.723137
C54D10.5	10.5331	-0.122149	0.407687	-0.299615	0.764471	0.89672
C54D10.13	816.635	0.0932141	0.327272	0.284821	0.775781	0.903489
C54D10.12	19.4743	-0.18359	0.298775	-0.614474	0.538902	0.760552
C54D10.14	170.153	-0.325932	0.228477	-1.42654	0.153713	0.372048
dct-3	519.944	-0.43719	0.386215	-1.13199	0.25764	0.510172
C54D10.8	264.081	-0.70548	0.422204	-1.67095	0.0947319	0.276272
C54D10.9	16.1541	-0.095336	0.299615	-0.318195	0.750337	0.888599
C54D10.10	10.8417	-0.389462	0.33644	-1.1576	0.247028	0.497908
egl-10	18.7855	-0.120434	0.383343	-0.314168	0.753393	0.890366
F28C1.3	602.41	-0.399592	0.16386	-2.43862	0.0147436	0.0790451
atn-1	1243.54	0.019531	0.172358	0.113316	0.90978	0.964683
srt-39	57.5532	-0.880573	0.314056	-2.80387	0.00504931	0.0377858
inx-11	147.148	-0.367387	0.135259	-2.71616	0.00660435	0.0456565
mrps-11	159.309	0.104763	0.217825	0.48095	0.630552	0.825882
T28H10.1	23.0265	0.560378	0.28082	1.99551	0.0459873	0.171264
T28H10.2	227.126	-0.248102	0.240557	-1.03137	0.302369	0.556721
T28H10.3	31423.4	-0.343142	0.174147	-1.97041	0.0487909	0.178365
cal-1	78.7944	0.0685359	0.214789	0.319084	0.749663	0.888496
C13C12.2	6.77559	1.86018	0.652877	2.84921	0.00438282	0.0343128
F45D3.2	77.7369	-0.0971329	0.20918	-0.464351	0.642397	0.832227
F45D3.3	5745.1	0.00404718	0.248713	0.0162725	0.987017	0.994518
F45D3.4	59892.3	-0.325817	0.270075	-1.20639	0.227666	0.475661
F45D3.15	3.82752	-0.184983	0.492108	-0.375899	0.706992	0.866933
sel-1	875.238	-0.0158964	0.0998969	-0.159128	0.873568	0.948092
E02A10.4	20.0597	0.18922	0.319819	0.591647	0.554087	0.773329
E02A10.3	249.114	-0.0885737	0.192752	-0.459521	0.64586	0.833685
C14C10.2	21.181	0.408696	0.293596	1.39204	0.163911	0.387999
ril-2	262.814	0.0308689	0.19341	0.159603	0.873194	0.948092
C14C10.5	1350.88	-0.0525346	0.17073	-0.307705	0.758307	0.892298
ZC116.5	11.6082	1.50225	0.621029	2.41896	0.0155648	0.0817943
ZC116.1	111.006	0.475402	0.334188	1.42256	0.154865	0.373859
ZC116.3	189.841	-0.883183	0.514552	-1.71641	0.0860867	0.260029
F56H9.9	9.80892	0.0799889	0.458292	0.174537	0.861444	0.943801
F56H9.6	9.06425	-0.769106	0.533468	-1.44171	0.149384	0.366565
F56H9.7	16.4063	0.0610312	0.453187	0.134671	0.892872	0.957572
F56H9.2	2311.54	0.145334	0.23492	0.618655	0.536144	0.758901
gpa-8	17.5694	-0.356636	0.447064	-0.79773	0.425027	0.673556
F56H9.8	5.84299	-0.267588	0.503927	-0.531005	0.595415	0.80328
gpa-9	287.517	-0.0953438	0.247273	-0.385581	0.699807	0.863549
lin-25	347.357	-0.399526	0.197159	-2.02642	0.042722	0.162481
W05B10.6	20.7406	-0.222987	0.580914	-0.383855	0.701086	0.864187
W05B10.4	37.4645	-0.112584	0.255161	-0.441228	0.659048	0.841882
K10C8.4	49.8431	0.0598465	0.272803	0.219376	0.826357	0.928327
istr-1	862.799	-0.16012	0.12687	-1.26207	0.206923	0.448636
R11D1.3	1207.51	-0.355773	0.212739	-1.67234	0.0944566	0.27612
R11D1.4	6.30416	-0.937537	0.496805	-1.88713	0.0591422	0.202832
R11D1.12	30.4942	0.322596	0.321485	1.00346	0.315641	0.56968
R11D1.13	57.4892	0.0845087	0.311119	0.271628	0.785908	0.90753
R11D1.10	348.803	-0.103496	0.143481	-0.721322	0.470712	0.709843
dhs-21	2326.28	-0.103148	0.272935	-0.377922	0.705489	0.866506
xbx-9	208.44	-0.13045	0.204751	-0.637114	0.524051	0.749514
asp-10	724.072	-0.415746	0.23035	-1.80484	0.0710997	0.229929
C15C8.7	93.4114	-0.0569426	0.182783	-0.311531	0.755397	0.891308
C15C8.4	81.5069	0.56365	0.215935	2.61027	0.00904699	0.0564318
C15C8.5	25.8336	0.21242	0.278535	0.762631	0.445683	0.691458
C15C8.6	8.28896	0.0700343	0.412747	0.169679	0.865263	0.945345
gpa-13	23.2088	-0.149587	0.331015	-0.451903	0.651339	0.837286
F18E2.1	879.755	0.247166	0.132453	1.86607	0.0620322	0.209584
ZC455.1	78.6838	-0.069631	0.563388	-0.123593	0.901637	0.961412
sre-20	7.74646	0.263298	0.386723	0.680845	0.49597	0.729212
fkb-4	49.0088	0.805849	0.436465	1.84631	0.0648476	0.215992
ugt-5	574.163	0.539879	0.184573	2.92502	0.0034443	0.0287962
ugt-4	1492.38	-0.45235	0.31048	-1.45694	0.145133	0.360694
ugt-3	80.4563	-0.441186	0.212082	-2.08026	0.0375013	0.149502
ZC443.1	211.921	0.00556204	0.245136	0.0226896	0.981898	0.993198
ZC443.3	611.365	0.209258	0.154995	1.35009	0.176986	0.406483
ZC443.4	864.574	-0.23279	0.23151	-1.00553	0.314644	0.568386
ugt-18	38.1469	1.0186	0.349662	2.91309	0.00357872	0.0294675
ugt-15	14.8854	0.438694	0.566299	0.774669	0.438536	0.685155
C44H9.4	211.267	-0.0040001	0.157857	-0.02534	0.979784	0.992935
C44H9.9	17.1804	-0.18711	0.333208	-0.561539	0.57443	0.787597
C44H9.6	265.55	-0.46175	0.144583	-3.19368	0.00140473	0.0150703
C44H9.5	80.6375	-0.239104	0.256951	-0.930544	0.352089	0.605529
C44H9.7	14.1985	-0.774161	0.532223	-1.45458	0.145786	0.36139
T07F10.3	72.4389	0.325592	0.30018	1.08466	0.278074	0.53178
bus-19	37.781	-0.158619	0.380585	-0.416776	0.676842	0.851657
R90.1	157.277	0.308197	0.199742	1.54298	0.122836	0.325403
ttr-27	710.459	0.0279958	0.297485	0.0941082	0.925023	0.971425
ttr-28	112.073	-0.163881	0.320198	-0.511811	0.608783	0.811252
ttr-29	523.76	-0.0534287	0.326225	-0.163779	0.869905	0.947505
nid-1	2070.37	-0.409208	0.199396	-2.05223	0.040147	0.155856
lipl-1	2928.06	-0.558033	0.28464	-1.96049	0.0499391	0.181443
dhrs-4	308.269	0.388434	0.181747	2.13722	0.0325801	0.136029
pqn-67	32.1579	0.166399	0.288874	0.576026	0.564598	0.780754
T16G1.7	895.425	0.686509	0.49193	1.39554	0.162853	0.386337
T16G1.5	49.65	0.732513	0.26348	2.78014	0.00543348	0.0397669
T16G1.18	10.5965	-0.0543381	0.482741	-0.112561	0.910378	0.964683
pqn-68	16.6768	0.328983	0.294007	1.11897	0.263155	0.516717
eif-3.K	163.716	0.421347	0.152822	2.75711	0.00583146	0.0418231
mpst-7	73.7484	0.158694	0.236658	0.670563	0.502499	0.732695
R186.1	208.096	-0.298898	0.226419	-1.32011	0.186798	0.420553
srd-35	7.49975	-0.1751	0.452168	-0.387246	0.698574	0.86274
R186.3	281.548	-0.00743632	0.118101	-0.0629656	0.949794	0.980613
R186.8	21.8543	0.0601097	0.351169	0.17117	0.86409	0.945205
lin-46	23.6924	0.39387	0.287246	1.37119	0.170314	0.397246
R186.7	134.823	0.588448	0.221153	2.66082	0.00779515	0.0512029
F15B9.8	4.04127	2.31868	0.680452	3.40757	0.00065545	0.00839983
F15B9.11	11.6351	0.271871	0.397232	0.684415	0.493713	0.728754
dsl-7	15.1044	0.326348	0.432355	0.754815	0.45036	0.695075
far-5	1328.32	0.27838	0.234959	1.1848	0.236095	0.484753
far-3	41388.4	-0.536024	0.234704	-2.28383	0.0223814	0.105117
far-4	230.072	0.255209	0.19535	1.30642	0.19141	0.427458
inft-2	275.151	-0.160567	0.225995	-0.710488	0.477401	0.715945
F15B9.10	291.253	0.113167	0.203618	0.555782	0.57836	0.790589
try-10	128.143	-0.318956	0.323175	-0.986946	0.323669	0.577036
F15B9.6	1282.04	-0.582017	0.173915	-3.34655	0.000818228	0.00988565
fmi-1	156.477	-0.57752	0.306557	-1.88389	0.0595796	0.203686
lap-2	1698.46	0.26894	0.146168	1.83994	0.0657777	0.217774
W07G4.5	891.439	0.129575	0.148751	0.871088	0.383706	0.633492
C34B4.3	53.8015	0.106637	0.279455	0.381589	0.702767	0.864848
C34B4.4	14.093	0.370363	0.375415	0.986543	0.323867	0.57719
lurp-4	57.0546	-0.0412926	0.266758	-0.154794	0.876984	0.94898
C34B4.5	6.01961	0.474382	0.520721	0.911011	0.36229	0.615839
max-1	118.312	-0.000488413	0.185738	-0.00262958	0.997902	0.999143
acly-2	787.278	0.647927	0.206593	3.13626	0.0017112	0.0172347
eat-6	3436.8	0.0692692	0.209676	0.330362	0.741126	0.884365
B0365.9	173.436	0.300592	0.27128	1.10805	0.267841	0.52166
clec-225	355.676	0.14233	0.323884	0.439448	0.660337	0.843212
clec-41	24902.5	-0.905751	0.292324	-3.09845	0.00194538	0.0189741
dhc-3	49.3261	-0.528537	0.418183	-1.26389	0.20627	0.447785
F57B1.1	16.4707	0.636139	0.438582	1.45045	0.146934	0.363278
F57B1.9	576.974	-0.401357	0.292195	-1.37359	0.169568	0.396144
col-159	636.459	2.84051	0.799423	3.5532	0.00038057	0.00563069
col-160	10986.2	3.27902	0.612024	5.35767	8.43034e-08	6.05757e-06
F57B1.5	90.3525	0.116982	0.226287	0.516962	0.605182	0.80883
F57B1.6	61.0215	0.0613712	0.278501	0.220363	0.825589	0.927767
dmd-10	24.2822	0.155949	0.348895	0.446981	0.654889	0.83968
C34D1.4	633.971	-0.253565	0.177584	-1.42786	0.153331	0.371681
zip-5	187.563	0.18611	0.215579	0.863306	0.387969	0.637898
uig-1	193.201	-0.0621793	0.124232	-0.500507	0.616718	0.817495
ceh-79	118.367	-0.150433	0.143947	-1.04506	0.295997	0.549541
C26E1.2	386.841	0.014773	0.126824	0.116484	0.907269	0.963845
col-161	7.5197	2.71172	0.770087	3.52132	0.000429409	0.00621111
srh-15	7.63588	-0.621985	0.492212	-1.26365	0.206355	0.447874
C50B6.7	733.193	-0.34276	0.341049	-1.00502	0.314889	0.568538
nhr-129	23.5922	0.1011	0.263527	0.383642	0.701244	0.864187
nhr-168	19.6374	0.106514	0.317915	0.335038	0.737596	0.883407
twk-43	152.616	0.0457852	0.171408	0.267113	0.789382	0.909374
F32H5.1	2046.15	-0.311897	0.153715	-2.02905	0.0424528	0.16189
F32H5.3	847.753	0.046256	0.21752	0.212651	0.831599	0.931283
F32H5.4	26.8779	0.0382635	0.277851	0.137713	0.890468	0.956305
srx-125	34.0945	0.360702	0.316262	1.14052	0.254071	0.506379
tag-260	927.852	-0.212902	0.194675	-1.09363	0.274119	0.527529
cpz-2	6778.86	-0.38971	0.151279	-2.5761	0.00999223	0.0601862
gcy-34	8.54731	-0.166448	0.456302	-0.364775	0.715279	0.872892
somi-1	145.223	-0.201803	0.157681	-1.27982	0.200609	0.440022
cutl-1	12.3633	-0.717743	0.385341	-1.86262	0.062516	0.210599
F53F1.2	77.2078	0.297133	0.266879	1.11336	0.265554	0.519456
F53F1.3	84.0549	0.693338	0.165596	4.18692	2.82759e-05	0.000777738
F53F1.4	127.648	4.24894	0.691598	6.14365	8.06445e-10	1.0171e-07
cut-2	17.235	4.0416	0.865547	4.66942	3.0205e-06	0.000129083
srv-8	7.45827	0.733724	0.524162	1.3998	0.161573	0.384449
srd-18	6.39365	0.0881877	0.557425	0.158206	0.874295	0.948092
srd-17	3.75228	-1.07326	0.70543	-1.52143	0.128152	0.333336
col-162	3.06774	1.80516	0.836203	2.15876	NA	NA
Y2H9A.6	292.227	-0.552897	0.33335	-1.65861	0.097195	0.279919
Y2H9A.4	162.085	-0.349736	0.174948	-1.99909	0.0455989	0.170404
lurp-2	11.5499	0.0328886	0.37645	0.0873651	0.930381	0.973832
lurp-3	6.6694	0.106257	0.497208	0.213706	0.830776	0.930764
F25H9.2	86.8416	-0.299684	0.185051	-1.61947	0.105347	0.295819
bath-39	108.768	0.039182	0.246856	0.158724	0.873886	0.948092
frm-10	4351.02	-0.421218	0.189394	-2.22403	0.0261467	0.11706
F25H9.7	85.1615	0.588888	0.28274	2.08279	0.0372706	0.148938
T10G3.1	234.798	-0.0231168	0.139026	-0.166277	0.867939	0.94626
T10G3.8	28.8848	0.0866624	0.249873	0.346826	0.728722	0.878908
T10G3.4	7.30947	-0.219736	0.440721	-0.498584	0.618073	0.81855
T10G3.3	222.119	0.0266126	0.221667	0.120057	0.904438	0.962612
eea-1	489.247	0.307008	0.158267	1.93981	0.0524023	0.187422
gut-2	120.64	0.986349	0.295508	3.33781	0.000844428	0.0101508
R11G10.2	5.27271	-0.0163721	0.569638	-0.0287413	0.977071	0.991766
ttr-44	379.446	-0.342115	0.123102	-2.77913	0.00545043	0.0397883
frpr-5	50.0051	0.0850175	0.219088	0.388051	0.697978	0.862662
C56A3.6	464.333	-0.321785	0.119755	-2.68703	0.00720911	0.0485079
cav-2	144.943	-0.75211	0.238898	-3.14824	0.00164255	0.0167692
C50B8.1	368.513	0.685102	0.154839	4.42461	9.66158e-06	0.000338712
C50B8.6	86.3814	-0.0647157	0.194155	-0.33332	0.738893	0.883887
C50B8.5	480.852	-0.0464483	0.286033	-0.162388	0.871	0.947666
F53F4.1	10.1354	0.402028	0.400927	1.00275	0.315983	0.569717
fmo-4	575.002	-0.23732	0.112446	-2.11053	0.0348128	0.14273
F53F4.13	3840.43	0.0377147	0.18428	0.20466	0.837838	0.934453
F53F4.8	87.6695	-1.2138	0.296309	-4.09639	4.19635e-05	0.0010333
F53F4.15	7.78321	1.54283	0.613932	2.51303	0.0119697	0.0683174
F53F4.10	181.85	0.259001	0.178227	1.45321	0.146166	0.362137
H37A05.2	25.6008	-0.0059582	0.290522	-0.0205086	0.983638	0.993511
H37A05.4	8.15171	1.65403	0.596008	2.77518	0.00551704	0.0401247
lpin-1	1427.67	-0.224109	0.107161	-2.09132	0.0364993	0.146992
letm-1	432.158	0.37173	0.184094	2.01925	0.0434618	0.164585
rde-12	220.102	0.0324342	0.200319	0.161913	0.871374	0.947666
F58G11.4	17.7074	0.108867	0.305817	0.355989	0.721849	0.876363
T01D3.3	20.4614	-0.209131	0.377088	-0.554596	0.579171	0.790604
T01D3.6	14911.6	-0.940934	0.23783	-3.95634	7.61077e-05	0.00163985
scl-16	6.57243	-0.658458	0.669893	-0.982929	0.325642	0.579256
F35E12.2	43.9439	1.96985	0.522364	3.77103	0.000162573	0.00299169
F35E12.11	9.95116	1.4634	0.550184	2.65984	0.00781777	0.0512366
fbxa-181	13.8492	1.90276	0.608012	3.12948	0.00175116	0.0175149
dct-17	695.44	-0.723087	0.222328	-3.25235	0.00114455	0.0127416
F35E12.4	200.209	-0.0990536	0.217003	-0.456462	0.648058	0.834797
F35E12.6	10149.4	-0.815593	0.193437	-4.21633	2.48306e-05	0.000697821
F35E12.9	569.794	0.26274	0.286136	0.918233	0.358497	0.61171
F35E12.10	946.377	-0.224264	0.124133	-1.80665	0.0708174	0.229338
F35E12.8	2061.93	-1.03875	0.27926	-3.71965	0.000199497	0.00350884
F20G2.1	21.9597	-0.803599	0.277278	-2.89817	0.00375344	0.0306862
F20G2.2	228.101	-0.180073	0.182028	-0.989257	0.322538	0.575951
F20G2.7	34.5767	-0.159402	0.204205	-0.780597	0.435039	0.682728
F20G2.3	691.537	-0.313646	0.263646	-1.18965	0.234186	0.483018
F20G2.5	1574.15	-0.819634	0.333658	-2.45651	0.0140294	0.0763802
F53C11.1	2770.15	-0.620018	0.209454	-2.96016	0.0030748	0.0264116
F53C11.9	1160.81	0.113032	0.30842	0.366489	0.714001	0.872115
F53C11.3	5670.66	-0.149152	0.188004	-0.793345	0.427577	0.675585
F53C11.5	1021.91	-0.361656	0.213015	-1.69779	0.0895466	0.266714
swan-2	182.368	0.184325	0.169055	1.09033	0.275569	0.529624
swan-1	79.8176	0.517694	0.213937	2.41984	0.0155271	0.0816794
hpo-31	86.5896	0.415768	0.183169	2.26986	0.0232162	0.107332
nrf-5	2549.57	0.232722	0.156819	1.48402	0.137804	0.349234
srx-129	7.30524	0.692349	0.40873	1.6939	0.0902836	0.26777
srx-128	5.67335	0.0164254	0.58493	0.028081	0.977598	0.99218
srx-130	6.43967	-0.215197	0.563403	-0.38196	0.702491	0.864798
ttr-21	2351.44	0.119178	0.242866	0.490714	0.623628	0.821601
F09F3.8	1010.09	-0.179362	0.271493	-0.660649	0.508837	0.73737
cpt-5	844.68	-0.401341	0.200497	-2.00173	0.0453136	0.169733
lbp-7	140.054	0.806369	0.235837	3.41918	0.000628092	0.00820645
srsx-19	6.93727	-0.37488	0.467499	-0.801884	0.42262	0.671137
spp-12	5293.61	-1.1331	0.281689	-4.02253	5.75759e-05	0.00134963
lbp-8	108.482	0.197218	0.341756	0.577072	0.563891	0.780507
sptl-3	746.752	0.186054	0.184174	1.01021	0.312395	0.565713
cyp-35C1	2646.72	-1.16861	0.250096	-4.67264	2.97353e-06	0.000128134
oac-3	49.2126	-1.19139	0.303714	-3.92274	8.75483e-05	0.00184404
stdh-1	806.188	-0.93865	0.200507	-4.68137	2.84959e-06	0.000123838
C06B3.6	962.592	0.964024	0.192602	5.00526	5.57865e-07	2.94359e-05
C06B3.7	159.48	1.09515	0.221272	4.94932	7.44745e-07	3.78501e-05
gcy-32	16.8809	-0.532327	0.402417	-1.32282	0.185894	0.419362
srxa-12	13.9953	0.624934	0.421319	1.48328	0.138	0.349434
srxa-13	5.513	0.569399	0.607864	0.936721	0.348902	0.601993
R10D12.1	278.561	-0.0049899	0.164292	-0.0303722	0.97577	0.991544
R10D12.19	5.21594	0.390201	0.574799	0.678848	0.497234	0.729212
R10D12.6	11.4903	-0.187122	0.396443	-0.472003	0.636925	0.830025
R10D12.7	33.4641	-0.181701	0.34835	-0.521605	0.601946	0.806793
R10D12.8	133.952	-0.26796	0.205968	-1.30098	0.193265	0.430534
swt-6	1848.95	-0.311152	0.208709	-1.49084	0.136003	0.346679
srh-24	14.8493	-1.42311	0.591412	-2.4063	0.0161152	0.0836242
hpo-17	34.7192	0.690554	0.26084	2.64742	0.00811084	0.0525249
T26F2.3	427.318	0.137054	0.354329	0.3868	0.698904	0.86274
T26F2.2	113.005	-0.0634084	0.256145	-0.247549	0.804484	0.917087
ric-7	321.64	0.146662	0.153018	0.958459	0.337831	0.590377
F58E10.7	765.558	0.370081	0.225871	1.63846	0.101325	0.288258
ddx-17	1757.13	0.214924	0.110189	1.95051	0.0511153	0.184312
mtl-2	16955.8	0.805092	0.545715	1.4753	0.140133	0.353046
T08G5.1	87.2184	0.594654	0.377535	1.57509	0.115235	0.312635
T08G5.15	20.8339	-0.569307	0.335872	-1.69501	0.0900733	0.267376
ins-10	179.09	-0.572994	0.362267	-1.58169	0.11372	0.310315
vps-39	268.8	0.650921	0.233705	2.78522	0.0053491	0.0394486
D1086.11	199.142	0.315768	0.597013	0.528914	0.596865	0.804271
D1086.6	119.818	0.143342	0.721361	0.19871	0.84249	0.935871
D1086.10	15680.9	0.310692	0.623423	0.498366	0.618226	0.81855
D1086.7	4398.47	-0.417544	0.675608	-0.618026	0.536558	0.758901
D1086.18	128.211	-0.912747	0.449186	-2.032	0.0421534	0.160927
D1086.19	4.77209	0.20357	0.566957	0.359057	0.719553	0.875159
D1086.3	22180.8	0.489133	0.255643	1.91334	0.0557046	0.195287
D1086.8	210.337	-0.279458	0.132294	-2.1124	0.0346517	0.142223
D1086.2	592.304	0.060708	0.223229	0.271954	0.785657	0.90753
D1086.1	4059.69	-0.0339661	0.146261	-0.23223	0.816359	0.923921
D1086.12	2798.39	-0.474361	0.161526	-2.93675	0.00331675	0.0278424
D1086.9	39.5954	-3.05728	0.721972	-4.23462	2.28935e-05	0.000648669
H39E23.3	125.981	-2.01947	0.4532	-4.45603	8.34912e-06	0.000296849
H39E23.2	43.0447	-0.0846489	0.27224	-0.310935	0.75585	0.891377
par-1	1263.42	-0.303778	0.201911	-1.50451	0.132449	0.341169
T02B5.1	869.932	-1.77459	0.279791	-6.34257	2.2596e-10	3.54073e-08
ZC376.3	905.01	-0.512192	0.170387	-3.00605	0.00264668	0.0236577
ceh-74	28.7252	0.657866	0.241782	2.72091	0.00651028	0.0451572
atfs-1	703.828	-0.24637	0.144945	-1.69975	0.0891783	0.266017
nep-21	91.6319	-0.312303	0.168598	-1.85235	0.0639753	0.213982
K02E11.3	184.951	0.267033	0.207323	1.288	0.197745	0.436423
K02E11.4	91.9368	0.35118	0.214124	1.64007	0.10099	0.287565
K02E11.6	131.863	0.550149	0.222267	2.47517	0.0133172	0.0736504
K02E11.5	66.5691	0.214752	0.221372	0.970095	0.331999	0.585107
K02E11.7	367.903	0.312267	0.274499	1.13759	0.255292	0.507912
F40G12.2	7.43144	1.46247	0.5859	2.49611	0.0125564	0.0705367
F40G12.5	47.5583	-0.00886851	0.400372	-0.0221507	0.982328	0.993204
F40G12.6	17.3441	-0.0244697	0.295144	-0.0829076	0.933925	0.974576
F40G12.11	6.79876	1.44124	0.722708	1.99422	0.0461275	0.171601
F14D7.5	40.8861	0.200735	0.30088	0.667159	0.504671	0.734261
F14D7.6	173.244	-0.367291	0.199866	-1.83769	0.0661087	0.218573
F14D7.7	65.6399	-0.18058	0.292334	-0.617718	0.536761	0.758981
F14D7.10	50.9587	-0.20628	0.313825	-0.65731	0.510982	0.739412
F14D7.8	10.2718	-0.0915799	0.495447	-0.184843	0.853352	0.940206
F47B8.2	245.707	-0.32851	0.193119	-1.70107	0.0889295	0.265697
F47B8.3	335.285	-0.186876	0.205165	-0.910858	0.36237	0.615839
F47B8.4	911.181	-0.360539	0.294484	-1.22431	0.220837	0.46635
pepm-1	16.6811	-0.349495	0.422013	-0.828162	0.407579	0.657492
F47B8.8	446.804	0.0477861	0.317053	0.15072	0.880197	0.950506
srm-4	8.62758	0.459029	0.482687	0.950987	0.341611	0.594271
srm-5	4.78394	-0.513276	0.626823	-0.818853	0.41287	0.661747
cept-2	17.0656	-0.118735	0.337387	-0.351926	0.724894	0.878366
vha-13	4045.67	0.17078	0.148288	1.15168	0.249454	0.50104
Y49A3A.4	29.7769	0.281102	0.259742	1.08224	0.279148	0.532535
unc-39	8.44987	0.954627	0.528697	1.80562	0.0709775	0.229678
F56A12.2	10.9623	-0.0536321	0.376096	-0.142602	0.886604	0.95384
gnrr-2	464.484	-0.64914	0.147443	-4.40264	1.06943e-05	0.000368668
C15H11.16	133.074	-0.231839	0.236362	-0.980864	0.32666	0.580566
C15H11.12	11.6446	-0.170497	0.456441	-0.373535	0.70875	0.868574
nxf-1	102.412	0.389882	0.253856	1.53584	0.124578	0.328511
C15H11.11	26.3358	-0.350572	0.300366	-1.16715	0.243151	0.493265
dhs-22	2105.03	-0.446487	0.122828	-3.63507	0.000277909	0.00449649
rrbs-1	119.521	0.520395	0.223956	2.32365	0.0201445	0.0975618
F23B12.4	191.169	-0.361674	0.110023	-3.28727	0.00101163	0.0116637
dlat-1	997.986	0.0193298	0.130854	0.14772	0.882564	0.951677
fntb-1	710.711	0.0269832	0.147295	0.183192	0.854647	0.940794
F23B12.7	302.049	0.660807	0.202468	3.26376	0.00109946	0.0123998
F08H9.3	23.457	0.330457	0.442263	0.747194	0.454946	0.697872
F08H9.4	8.14815	-0.0712533	0.423286	-0.168334	0.866321	0.945635
srz-97	9.24507	0.29047	0.401514	0.723436	0.469412	0.709227
clec-57	476.297	-0.730125	0.31369	-2.32754	0.0199367	0.0970285
clec-227	123.196	0.192693	0.323701	0.595281	0.551656	0.77169
clec-56	2029.93	-0.678772	0.269826	-2.51559	0.0118833	0.0680495
clec-54	1790.23	0.00162791	0.313263	0.00519661	0.995854	0.998329
clec-55	102.257	-0.578712	0.359035	-1.61186	0.106993	0.298872
R02D5.3	113.167	0.551523	0.235061	2.34629	0.0189611	0.0935894
R02D5.1	30.7172	0.537345	0.28962	1.85535	0.0635467	0.212962
ril-1	870.998	0.225186	0.175135	1.28579	0.198518	0.437412
C53A5.13	915.232	-0.423149	0.245487	-1.72371	0.08476	0.257668
C53A5.11	20.5056	0.223392	0.500698	0.446161	0.655481	0.839919
gar-3	45.6403	-0.104833	0.292045	-0.358961	0.719624	0.875159
pes-9	1888.92	-0.0803288	0.136154	-0.589983	0.555202	0.77424
R11H6.2	1057.32	-0.131811	0.123645	-1.06604	0.286405	0.540859
glb-22	13.8796	0.599499	0.321064	1.86723	0.0618699	0.209241
R11H6.4	253.407	-0.0435165	0.360071	-0.120855	0.903806	0.962537
hot-1	38.6951	0.178203	0.204377	0.871932	0.383245	0.633151
F43D2.6	1205.22	-0.173592	0.273327	-0.635107	0.525359	0.750808
F43D2.3	9.83131	-0.236185	0.429383	-0.550057	0.58228	0.793193
F43D2.2	3.28758	3.66795	0.843461	4.34869	1.3695e-05	0.000442606
F43D2.7	294.651	-0.190865	0.231724	-0.823672	0.410126	0.659119
pmp-3	316.332	0.250307	0.170028	1.47215	0.140979	0.35432
C54G10.4	693.502	-0.366409	0.223134	-1.64211	0.100568	0.286837
srh-17	9.02495	-1.14759	0.460175	-2.49381	0.012638	0.0709183
C47E8.9	14.8147	-0.352527	0.324358	-1.08685	0.277105	0.531495
C47E8.3	24.0312	-0.164864	0.294287	-0.560215	0.575333	0.7883
daf-21	10535.9	0.0405529	0.12572	0.322565	0.747024	0.886893
unc-112	716.351	-0.123888	0.164999	-0.750838	0.45275	0.696892
Y50E8A.1	37.7428	0.151208	0.322071	0.469487	0.638722	0.830954
oig-3	27.9211	0.25664	0.352655	0.727736	0.466775	0.707102
rin-1	719.054	0.0218015	0.193722	0.11254	0.910395	0.964683
W06A7.2	92.5457	0.0223776	0.184304	0.121417	0.903361	0.962258
W06A7.4	272.071	0.140163	0.194021	0.72241	0.470043	0.709558
ret-1	3420.96	-0.171688	0.184004	-0.933068	0.350785	0.604032
npr-13	17.6324	0.261989	0.225718	1.16069	0.245768	0.496238
ZC412.4	89.5708	0.13194	0.474167	0.278256	0.780816	0.905487
mpst-3	928.605	-0.390045	0.126804	-3.07596	0.00209823	0.0201111
H12D21.6	4.471	-0.288391	0.495668	-0.581823	0.560686	0.777816
H12D21.10	322.061	-0.323317	0.16421	-1.96892	0.0489624	0.178802
H12D21.9	71.5621	0.191124	0.207487	0.921137	0.356979	0.609917
W09D12.1	2349.97	-0.0313418	0.138242	-0.226718	0.820643	0.925528
C30G7.2	37.1636	-0.0793985	0.285174	-0.278421	0.780689	0.905487
C30G7.4	462.646	-0.0247744	0.747156	-0.0331582	0.973548	0.990598
hil-1	305.471	-0.60624	0.172787	-3.50859	0.000450487	0.00639964
F02D8.5	62.0916	-0.386328	0.269761	-1.43211	0.152112	0.369456
xbx-1	18.0848	-0.671299	0.390963	-1.71704	0.0859723	0.260029
T01C3.3	34.5479	5.00261	0.882247	5.67031	1.4254e-08	1.27082e-06
fil-1	128.227	0.0615677	0.262167	0.234841	0.814332	0.922902
T01C3.13	7.33351	-0.86835	0.627084	-1.38474	0.166131	0.39161
T01C3.11	88.5892	-1.10405	0.278031	-3.97098	7.15785e-05	0.00157839
rps-16	2042.14	0.385385	0.20192	1.9086	0.0563131	0.196554
mut-15	468.675	0.36634	0.260512	1.40623	0.159656	0.381154
nmr-2	32.0636	-0.487433	0.315594	-1.54449	0.122469	0.324847
F14H8.2	4.69844	0.432746	0.592059	0.730918	0.464829	0.705498
F14H8.4	17.8463	0.0241917	0.384198	0.0629668	0.949793	0.980613
sdc-3	186.144	0.111588	0.233768	0.477344	0.633117	0.827461
fbxa-82	97.9626	-0.000880185	0.2391	-0.00368125	0.997063	0.998704
C25D7.5	80.3276	0.691446	0.194349	3.55776	0.000374038	0.00554992
rap-2	58.9618	0.838031	0.234202	3.57824	0.000345909	0.00524545
otub-1	238.129	0.364935	0.139703	2.61221	0.00899577	0.0561801
C25D7.10	116.683	0.290548	0.152638	1.90351	0.0569745	0.198099
dnj-3	26.4364	1.07878	0.250334	4.30934	1.63743e-05	0.000508537
C01G10.10	120.582	-0.0473885	0.196296	-0.241414	0.809234	0.919479
C01G10.9	285.151	-0.23234	0.193334	-1.20175	0.229459	0.477671
C01G10.7	62.754	0.595874	0.249382	2.38941	0.0168756	0.0861439
C01G10.15	7.16207	0.0593254	0.58505	0.101402	0.919231	0.968588
C01G10.6	21.724	0.482761	0.588703	0.820041	0.412193	0.661024
C01G10.5	324.404	-0.30512	0.54525	-0.559597	0.575755	0.788669
C01G10.4	75.0548	-0.323679	0.542529	-0.596611	0.550767	0.770776
C01G10.17	186.658	-0.30704	0.448174	-0.68509	0.493287	0.728588
T01G5.7	1.91891	3.03943	0.894824	3.39668	0.00068208	0.0086447
T01G5.1	25.3776	-0.13772	0.274298	-0.502082	0.61561	0.816549
ugt-30	124.984	-0.328567	0.238713	-1.37641	0.168695	0.394716
K08F9.1	62.0093	-0.950744	0.256443	-3.70743	0.000209376	0.00363316
K08F9.3	84.0127	-0.067331	0.344954	-0.195188	0.845246	0.936533
T09F5.20	6.96755	-0.0282162	0.561303	-0.0502691	0.959908	0.985151
T09F5.1	48.0855	-0.204298	0.338704	-0.603177	0.546391	0.766519
clec-47	727.176	0.481187	0.218506	2.20217	0.027653	0.121311
fbxa-84	147.878	-0.552576	0.285973	-1.93227	0.0533264	0.189454
Y75B12B.3	77.5875	0.0958677	0.301001	0.318496	0.750109	0.888599
cyn-7	2666.38	0.100099	0.183448	0.545653	0.585305	0.795534
bath-36	46.4954	0.470412	0.287572	1.63581	0.10188	0.289383
cyn-3	409.5	0.178712	0.182014	0.98186	0.326169	0.580092
plc-2	837.131	-0.464802	0.175557	-2.64758	0.00810699	0.0525249
sri-26	4.43621	-0.838845	0.616173	-1.36138	0.173394	0.401441
srw-15	20.3534	0.573192	0.389794	1.4705	0.141426	0.354764
srw-12	4.03233	-0.484765	0.715901	-0.67714	0.498317	0.729868
chil-12	80.7844	0.0498941	0.274662	0.181656	0.855853	0.941411
kin-30	36.4263	0.176797	0.291285	0.606956	0.54388	0.764136
M01B2.10	48.5842	0.0420624	0.19759	0.212878	0.831422	0.931253
M01B2.13	446.015	-0.211223	0.307554	-0.686784	0.492219	0.72753
srw-19	5.16818	-0.225483	0.514435	-0.438312	0.66116	0.843434
srx-51	22.8951	-0.140319	0.292998	-0.478909	0.632003	0.826423
cyp-34A2	1182.59	-1.04059	0.199381	-5.2191	1.79793e-07	1.14779e-05
cpr-3	6767.44	-0.487887	0.208193	-2.34344	0.0191071	0.094053
ZK1037.6	80.3502	-1.31766	0.473243	-2.78431	0.00536414	0.0394565
clec-230	4.49483	2.12878	0.888492	2.39594	0.0165776	0.0854656
srx-58	105.521	-0.598683	0.223039	-2.68421	0.00727023	0.0486343
C29F3.7	2400.9	-0.568295	0.149101	-3.81148	0.000138137	0.0026407
dhs-23	66.6997	-0.723348	0.302404	-2.392	0.016757	0.0858344
srh-170	9.04356	-0.245216	0.36311	-0.675322	0.499471	0.73073
cyb-3	162.775	3.61625	0.557089	6.49134	8.50782e-11	1.54165e-08
fbxa-199	15.6432	-0.291782	0.349547	-0.834743	0.403862	0.654024
T06E6.15	6.61877	-0.335147	0.451284	-0.742652	0.457693	0.700216
fbxa-135	92.6185	-0.687398	0.255734	-2.68794	0.00718935	0.0484064
T06E6.10	399.168	0.0461401	0.28517	0.161799	0.871464	0.947666
fbxa-104	7.04996	0.239699	0.420699	0.569765	0.568837	0.783815
fbxa-209	159.47	-0.508625	0.199961	-2.54361	0.0109712	0.0642495
T26H5.8	112.775	-0.792609	0.275546	-2.87651	0.00402103	0.0321869
str-117	29.8962	0.0321137	0.444117	0.0723091	0.942356	0.978363
T26H5.9	904.198	0.315234	0.324125	0.972568	0.330768	0.584353
srh-239	47.366	-0.416733	0.32604	-1.27817	0.201191	0.440456
T26H5.14	299.559	0.0197255	0.348835	0.0565468	0.954906	0.983419
srw-33	34.641	-0.296733	0.309778	-0.957888	0.338119	0.590502
pqn-71	6.10694	4.21216	0.837647	5.02856	4.94189e-07	2.67587e-05
nhr-150	16.979	-0.11437	0.334175	-0.342247	0.732165	0.880471
nhr-151	86.8174	-0.557448	0.187121	-2.97908	0.00289117	0.0251687
str-264	19.3551	-0.172498	0.327368	-0.526926	0.598245	0.805163
C06B8.7	294.171	-0.116777	0.218759	-0.533816	0.593469	0.80207
rpl-38	490.967	0.404495	0.2401	1.68469	0.0920485	0.271293
lgc-31	24.9104	0.272416	0.243559	1.11848	0.263362	0.516828
F21A3.3	77.4406	0.105161	0.157348	0.668335	0.50392	0.733606
F21A3.11	3186.19	-0.653421	0.140025	-4.66645	3.06442e-06	0.000130421
acr-18	71.8813	0.159866	0.23683	0.675025	0.49966	0.730736
acs-2	447.669	1.47757	0.463694	3.18653	0.0014399	0.0153997
lsm-5	158.846	0.270861	0.253983	1.06645	0.286218	0.540751
F28F8.5	95.3109	0.42178	0.166371	2.53518	0.0112389	0.065557
atx-3	169.018	0.547345	0.126435	4.32906	1.49744e-05	0.000476509
F28F8.9	20.7349	0.734441	0.29282	2.50816	0.012136	0.0690379
F28F8.7	15.6358	0.44675	0.359915	1.24127	0.214508	0.457882
str-12	7.82374	0.0218472	0.55766	0.0391766	0.96875	0.988808
F53E4.1	322.373	0.26777	0.171396	1.56229	0.11822	0.317248
nhr-198	14.8315	-0.0736276	0.319268	-0.230614	0.817615	0.924062
nhr-53	21.4956	0.153355	0.292623	0.524069	0.60023	0.80628
twk-34	29.6629	-0.33261	0.251696	-1.32148	0.186342	0.419858
Y6E2A.4	67.0153	-1.18288	0.248922	-4.75204	2.01379e-06	9.05506e-05
Y6E2A.5	54.5315	-0.115922	0.346534	-0.334518	0.737989	0.883666
Y6E2A.7	8.13614	-0.380827	0.642446	-0.592776	0.553331	0.772959
str-19	6.25902	0.687513	0.480195	1.43174	0.152219	0.369629
haf-3	196.504	0.412563	0.180507	2.28559	0.0222785	0.104729
srd-27	67.3737	-0.0835151	0.267111	-0.312661	0.754538	0.891007
srsx-36	71.507	-0.0800036	0.212733	-0.376075	0.706861	0.866933
fbxa-69	637.716	-0.38162	0.173354	-2.2014	0.027708	0.121374
F54B8.4	73.1778	0.2867	0.253017	1.13313	0.25716	0.509692
nhr-102	47.1118	-0.0207944	0.214491	-0.0969478	0.922768	0.969943
nhr-84	65.2936	0.102733	0.175362	0.585834	0.557987	0.775945
oac-42	4.07129	0.177122	0.584062	0.303258	0.761693	0.895163
cgt-1	40.7376	0.28393	0.275692	1.02988	0.303065	0.557697
nhr-213	19.9213	0.237471	0.278617	0.85232	0.394036	0.644085
F35E8.2	6.78205	0.312155	0.502114	0.621682	0.534151	0.7577
gst-38	207.065	0.628967	0.328681	1.91361	0.0556703	0.195233
F35E8.10	174.874	-0.631173	0.515393	-1.22464	0.22071	0.466336
cdr-1	342.076	0.943337	0.248909	3.78988	0.000150719	0.00281156
nhr-108	85.5675	-0.211199	0.238919	-0.883978	0.376708	0.62726
F35E8.13	26.2499	-1.04734	0.500323	-2.09333	0.0363198	0.146811
pzf-1	11.423	3.65238	0.895934	4.07662	4.56952e-05	0.00110674
F36G9.3	268.139	-0.366114	0.224448	-1.63118	0.102853	0.290688
F36G9.4	10.1912	0.214655	0.380421	0.564255	0.57258	0.786718
sri-1	13.7789	-0.693478	0.482832	-1.43627	0.150925	0.367821
F36G9.7	332.835	-0.745468	0.281103	-2.65193	0.00800322	0.0520235
oac-20	197.197	0.329473	0.269767	1.22132	0.221963	0.467675
fbxa-99	143.135	-0.494424	0.239195	-2.06703	0.0387311	0.152535
nhr-50	448.88	-0.194715	0.195451	-0.996236	0.319136	0.572759
nhr-63	35.0486	0.769348	0.313467	2.45432	0.0141152	0.076706
T10C6.6	418.235	-0.129414	0.0961073	-1.34656	0.178122	0.408365
T10C6.7	8.64565	2.74524	0.715556	3.83652	0.000124791	0.00243508
T10C6.10	12.9007	3.46918	0.792723	4.37628	1.20723e-05	0.000401454
his-4	9.21089	0.866376	0.414549	2.08992	0.0366248	0.147383
his-3	36.0868	1.16549	0.294354	3.95948	7.51144e-05	0.00163022
his-2	57.6402	2.64175	0.443632	5.95482	2.60364e-09	2.83963e-07
his-1	106.175	2.35049	0.2899	8.10792	5.14943e-16	3.13267e-13
linc-61	26.3224	0.949524	0.451124	2.1048	0.0353091	0.143937
ZK285.2	6.46945	0.823027	0.398542	2.0651	0.0389139	0.152706
F14H3.3	2.89826	3.1629	0.881173	3.58941	0.000331421	0.0051075
[truncated: 8,353 more rows]

## Sheet: 3.1-7.1-7.5_2-way-intersection
1	acbp-3
2	ugt-65
3	sri-40
4	T05E7.1
5	F08A8.3
6	cyp-25A3
7	Y50D4B.3
8	F13D11.4
9	R03G8.4
10	ins-11
11	hacd-1
12	pud-1.2
13	pud-2.2
14	pud-3
15	pud-4
16	pud-2.1
17	pud-1.1
18	folt-2
19	cyp-34A10
20	rhr-1
21	C33G8.3
22	F21C10.10
23	col-144
24	col-10
25	col-147
26	sre-28
27	daf-36
28	lys-2
29	Y32F6B.1
30	frpr-9
31	cdr-2
32	ugt-5
33	C50B8.1
34	F56F10.1
35	ttr-37
36	D1005.1
37	K02E10.4
38	K05B2.4
39	C31H2.4
40	K10C2.7
41	H29C22.1
42	M79.2
43	lpr-3
44	lpr-6
45	lpr-5
46	K08H2.7
47	cyp-14A2
48	col-183
49	sym-1
50	F09B12.3
51	F09C8.1
52	Y17G9A.4
53	cdgs-1
54	clec-51
55	col-117
56	col-125
57	col-133
58	H25K10.1
59	K03D3.2
60	C52D10.3
61	C52D10.1
62	dlhd-1
63	F58A6.1
64	ins-12
65	wrt-10
66	rol-8
67	nhx-2
68	nlt-1
69	cdh-7
70	ptr-11
71	lpr-1
72	col-46
73	cpz-1
74	acd-1
75	delm-2
76	F59C6.18
77	ndx-8
78	gpdh-1
79	fipr-23
80	C28H8.3
81	C40H1.8

## Sheet: N2, fem-1_3-way intersection
x
1	acbp-3
2	cyp-25A3
3	F08A8.3
4	sri-40
5	T05E7.1
6	ugt-65
7	F13D11.4
8	Y50D4B.3
9	ins-11
10	C33G8.3
11	clec-51
12	cpz-1
13	daf-36
14	dlhd-1
15	F09C8.1
16	H29C22.1
17	M79.2
18	nlt-1
19	pud-1.1
20	pud-1.2
21	pud-2.1
22	pud-2.2
23	pud-3
24	pud-4
25	rhr-1
26	Y17G9A.4
27	C40H1.8
28	C52D10.1
29	C52D10.3
30	cdr-2
31	col-10
32	col-117
33	col-125
34	col-183
35	cyp-14A2
36	cyp-34A10
37	F09B12.3
38	F21C10.10
39	fipr-23
40	folt-2
41	frpr-9
42	hacd-1
43	ins-12
44	K02E10.4
45	K10C2.7
46	lpr-3
47	lpr-5
48	lys-2
49	ptr-11
50	sym-1
51	wrt-10
52	acl-1
53	acs-2
54	aqp-8
55	arrd-1
56	asns-2
57	C06B3.7
58	C13G3.1
59	C23G10.6
60	C29F3.7
61	C30G12.2
62	cept-1
63	cil-1
64	clec-206
65	clec-61
66	col-43
67	cpl-1
68	cyp-32B1
69	cyp-33C2
70	cyp-35B1
71	cyp-35C1
72	dhs-2
73	dhs-26
74	efn-4
75	epg-2
76	F08A8.2
77	F23F1.2
78	F28H7.3
79	F56D6.8
80	F56D6.9
81	F57F5.1
82	F59C12.4
83	fbxc-51
84	ftn-1
85	glo-3
86	gst-4
87	ifa-4
88	K03A11.5
89	K07C11.7
90	K07E1.1
91	mai-1
92	mboa-3
93	msra-1
94	oat-1
95	pnk-1
96	rpl-31
97	scl-12
98	seb-2
99	spp-4
100	T02B5.1
101	T10B5.8
102	T22B7.7
103	tlp-1
104	ugt-41
105	W01A11.1
106	Y50D4B.4
107	Y54G2A.45
108	Y57G11C.45
109	Y97E10AR.6
110	Y9C9A.16
111	zig-7
112	ZK287.3
113	ZK892.6
