# Supplementary material for: Males induce premature demise of the opposite sex by multifaceted strategies
Source: Nat Aging. 2022 Sep 16;2(9):809–23. doi: 10.1038/s43587-022-00276-y (PMC10154206; doi:10.1038/s43587-022-00276-y)
Supplement: Supplementary file 3 — Gene set enrichment of the RNA-seq differentially expressed genes (after removal of male-enriched transcripts). [file 43587_2022_276_MOESM3_ESM.xlsx]

## Sheet: ReadMe
Output from WormCat
Each tab/sheet shows the gene set enrichment output for each DEseq2 up or down regulated gene list
For each DEseq2 output, the first condition listed is the numerator and the second the denominator
P-values are from two-sided Fisher's Exact Test
The experimental conditions are abbreviated in the following way:
	Cond. 1	Cond. 2	UP means:
N2malesvctrl.3.1	glp-1 her with males (1:1) from day 2-3 of life, collected for RNA on day 3 of life	glp-1 her (no males), collected for RNA on day 3 of life	higher in presence of males
N2malesvctrl.7.1	glp-1 her with males (1:1) from day 6-7 of life, collected for RNA on day 7 of life	glp-1 her (no males), collected for RNA on day 7 of life	higher in presence of males
N2malesvctrl.7.5	glp-1 her with males (1:1) from day 2-7 of life, collected for RNA on day 7 of life	glp-1 her (no males), collected for RNA on day 7 of life	higher in presence of males
Intersections between datasets:
3.1-7.1-7.5_2-way	These tabs list the gene set enrichements for the genes that are detected as significant (adjusted p-value < 0.05) in at least two of the comparisons here. These resutls are presented in Figure 1h
glp-1, N2, fem-1_3-way	These tabs listgene set enrichments for the genes that are detected as significant (adjusted p-value < 0.05) in at least three of the comparisons here and the N2 hermaohrodites and fem-1 feminized worm RNA-seq from Booth et al eLife 2019. These results are presented in Extended Data Figure 1e
**the genes used as input were not filtered for male-enriched genes

## Sheet: N2malesvctrl.3.1-UP
CATEGORY 1						CATEGORY 2						CATEGORY 3
Category	RGS	AC	PValue	Bonferroni		Category	RGS	AC	PValue	Bonferroni		Category	RGS	AC	PValue	Bonferroni
Metabolism	4	1577	0.00927968			Metabolism: lipid	3	525	0.00254906			Metabolism: lipid: beta oxidation	3	78	1.08e-05	9.68826e-05
Stress response	2	810	0.0599625			Stress response: detoxification	2	151	0.00266345			Non-coding RNA: small RNA: argonaute	1	22	0.0108894
Pseudogene	3	1898	0.0688527			Metabolism: insulin	1	40	0.0193232			Metabolism: insulin	1	40	0.0193232
Proteolysis general	1	395	0.170894			Non-coding RNA: small RNA	1	51	0.0244395			Transmembrane protein: seven transmembrane receptor: sri	1	59	0.0281425
Transmembrane protein	1	1793	0.564341			Proteolysis general: metallopeptidase	1	124	0.0576795			Stress response: detoxification: ugt	1	69	0.0327502
Unknown	1	8160	0.968441			Pseudogene	3	1898	0.0688527			Stress response: detoxification: CYP	1	82	0.0387054
Non-coding RNA	1	9535	0.981073			Transmembrane protein: seven transmembrane receptor	1	1461	0.493667			Proteolysis general: metallopeptidase	1	124	0.0576795
						Unknown	1	8160	0.968441			Pseudogene	3	1898	0.0688527
												Unknown: regulated by multiple stresses	1	2248	0.6446

## Sheet: N2malesvctrl.3.1-UP-genes
Wormbase.ID	Sequence.ID	Category.1	Category.2	Category.3	Automated.Description
WBGene00002094	C17C3.4	Metabolism	Metabolism: insulin	Metabolism: insulin	ins-11 is involved in innate immune response\; is expressed in several tissues, including the DTC, the alimentary system, the coelomocyte, the head, and the nervous system.
WBGene00005552	Y27F2A.3	Transmembrane protein	Transmembrane protein: seven transmembrane receptor	Transmembrane protein: seven transmembrane receptor: sri	sri-40 is enriched in the germ line based on RNA-seq studies\; is affected by several genes including daf-16, daf-2, and dpy-10 based on RNA-seq, microarray, and tiling array studies\; is affected by seven chemicals including Lithium Chloride, methylmercuric chloride, and manganese chloride based on microarray and RNA-seq studies\; is predicted to encode a protein with the following domain: 7TM G…
WBGene00007297	C04F12.1	Non-coding RNA	Non-coding RNA: small RNA	Non-coding RNA: small RNA: argonaute	C04F12.1 is an ortholog of human AGO1 (argonaute 1, RISC catalytic component), AGO4 (argonaute 4, RISC catalytic component), and AGO2 (argonaute 2, RISC catalytic component)\; is predicted to have nucleic acid binding activity.
WBGene00008566	F08A8.3	Metabolism	Metabolism: lipid	Metabolism: lipid: beta oxidation	acox-1.3 is an ortholog of human ACOX1\; is predicted to have FAD binding activity and acyl-CoA oxidase activity\; is involved in ascaroside biosynthetic process\; human orthologs of this gene are implicated in peroxisomal acyl-CoA oxidase deficiency.
WBGene00008583	F08G5.5	Stress response	Stress response: detoxification	Stress response: detoxification: ugt	ugt-65 is an ortholog of human UGT1A6 (UDP glucuronosyltransferase family 1 member A6), UGT2A1 (UDP glucuronosyltransferase family 2 member A1 complex locus), and UGT1A5 (UDP glucuronosyltransferase family 1 member A5)\; is predicted to have glucuronosyltransferase activity.
WBGene00009818	F47B10.7	Metabolism	Metabolism: lipid	Metabolism: lipid: beta oxidation	acbp-3 is an ortholog of human ACBD4 and ACBD5\; is predicted to have fatty-acyl-CoA binding activity and lipid binding activity\; is involved in lipid storage\; is expressed in the body wall musculature and the pharynx.
WBGene00010999	R03G8.4	Proteolysis general	Proteolysis general: metallopeptidase	Proteolysis general: metallopeptidase	R03G8.4 is an ortholog of human ANPEP (alanyl aminopeptidase, membrane), LVRN (laeverin), and TRHDE (thyrotropin releasing hormone degrading enzyme)\; is predicted to have aminopeptidase activity, metallopeptidase activity, and zinc ion binding activity.
WBGene00014663	C01G6.10	Pseudogene	Pseudogene	Pseudogene	C01G6.10 is affected by several genes including daf-2, pgl-1, and glh-1 based on RNA-seq and microarray studies\; is affected by Alovudine and stavudine based on RNA-seq studies.
WBGene00014697	C36A4.3	Stress response	Stress response: detoxification	Stress response: detoxification: CYP	cyp-25A3 is an ortholog of human CYP3A7-CYP3A51P and TBXAS1 (thromboxane A synthase 1) and members of the human CYP3 (Cytochrome P450 family 3) gene family including CYP3A4, CYP3A43, and CYP3A7\; is predicted to have heme binding activity, iron ion binding activity, and oxidoreductase activity\; human orthologs of this gene are implicated in essential hypertension and platelet-type bleeding disor…
WBGene00014941	Y67H2A.9	Pseudogene	Pseudogene	Pseudogene	Y67H2A.9 is enriched in the intestine based on RNA-seq studies\; is affected by several genes including daf-2, hsf-1, and clk-1 based on microarray and RNA-seq studies\; is affected by ten chemicals including Rotenone, D-glucopyranose, and Zidovudine based on RNA-seq and microarray studies.
WBGene00018225	F40B5.1	Pseudogene	Pseudogene	Pseudogene	nep-14 is affected by several genes including daf-2, dpy-10, and hsf-1 based on microarray, tiling array, and RNA-seq studies\; is affected by ten chemicals including hydrogen sulfide, methylmercuric chloride, and Mercuric Chloride based on microarray and RNA-seq studies.
WBGene00019732	M02D8.6	Unknown	Unknown	Unknown: regulated by multiple stresses	M02D8.6 is enriched in the body wall muscle cell and the nervous system based on tiling array and RNA-seq studies\; is affected by several genes including daf-16, daf-2, and ced-3 based on microarray, tiling array, and RNA-seq studies\; is affected by four chemicals including D-glucose, Alovudine, and stavudine based on RNA-seq studies.
WBGene00020258	T05E7.1	Metabolism	Metabolism: lipid	Metabolism: lipid: beta oxidation	T05E7.1 is an ortholog of human ACOT4 (acyl-CoA thioesterase 4), ACOT2 (acyl-CoA thioesterase 2), and BAAT\; is predicted to have thiolester hydrolase activity.
WBGene00021742	NA	NA	NA	NA	NA

## Sheet: N2malesvctrl.3.1-DOWN
CATEGORY 1						CATEGORY 2						CATEGORY 3
Category	RGS	AC	PValue	Bonferroni		Category	RGS	AC	PValue	Bonferroni		Category	RGS	AC	PValue	Bonferroni
Metabolism	2	1577	0.0128153			Metabolism: amino acid	1	82	0.00786527			Metabolism: amino acid: synthesis	1	39	0.00380083	0.00760166
						Metabolism: lipid	1	525	0.0484795			Metabolism: lipid: sterol	1	59	0.00569403

## Sheet: N2malesvctrl.3.1-DOWN-genes
Wormbase.ID	Sequence.ID	Category.1	Category.2	Category.3	Automated.Description
WBGene00010759	K10H10.2	Metabolism	Metabolism: amino acid	Metabolism: amino acid: synthesis	cysl-2 is an ortholog of human Cbs\; exhibits L-3-cyanoalanine synthase activity and cysteine synthase activity\; is involved in cysteine biosynthetic process from serine\; is used to study Down syndrome.
WBGene00017429	F13D11.4	Metabolism	Metabolism: lipid	Metabolism: lipid: sterol	F13D11.4 is predicted to have 3-beta-hydroxy-delta5-steroid dehydrogenase activity.

## Sheet: N2malesvctrl.7.1-UP
CATEGORY 1						CATEGORY 2						CATEGORY 3
Category	RGS	AC	PValue	Bonferroni		Category	RGS	AC	PValue	Bonferroni		Category	RGS	AC	PValue	Bonferroni
Extracellular material	9	485	6.64e-06	8.63794e-05		Extracellular material: collagen	8	185	4.72344e-08	1.32e-06		Extracellular material: collagen	8	185	4.72344e-08	1.60597e-06
Transmembrane transport	11	861	2.17e-05	0.000281893		Transmembrane transport: lipid	4	15	1.43629e-07	4.02e-06		Metabolism: lipid: beta oxidation	6	78	8.68482e-08	2.95284e-06
Metabolism	15	1577	2.73e-05	0.000354837		Metabolism: lipid	11	525	2.26361e-07	6.34e-06		Transmembrane transport: lipid	4	15	1.43629e-07	4.88338e-06
Stress response	8	810	0.00128801			Stress response: detoxification	5	151	5.11234e-05	0.00143145		Stress response: heavy metal	2	16	0.000897816
Development	2	293	0.162968			Stress response: heavy metal	2	16	0.000897816			Stress response: detoxification: CYP	3	82	0.00127565
Lysosome	1	91	0.200969			Transmembrane transport: sodium channel	2	32	0.00320568			Transmembrane transport: sodium channel	2	32	0.00320568
Pseudogene	6	1898	0.323543			Transmembrane transport: ammonium	1	6	0.0169482			Metabolism: lipid: phospholipid	2	58	0.00968889
Cytoskeleton	1	369	0.59276			Transmembrane transport: acid sensing	1	10	0.026502			Metabolism: lipid: sterol	2	59	0.0100008
mRNA functions	1	390	0.612882			Cytoskeleton: cadherin	1	11	0.0288757			Stress response: detoxification: ugt	2	69	0.0133588
Proteolysis general	1	395	0.617523			Metabolism: glutathione	1	20	0.049977			Transmembrane transport: ammonium	1	6	0.0169482
Signaling	2	1193	0.782484			Lysosome: acid phosphatase	1	31	0.0751379			Transmembrane transport: acid sensing	1	10	0.026502
Transmembrane protein	3	1793	0.804939			Transmembrane transport: solute carrier	2	197	0.0861023			Cytoskeleton: cadherin	1	11	0.0288757
Unknown	16	8160	0.810428			Metabolism: insulin	1	40	0.0952214			Signaling: lipid: phospholipase B	1	13	0.0336055
						Transmembrane transport: other	1	51	0.119169			Metabolism: glutathione	1	20	0.049977
						Extracellular material: PGI	1	53	0.123454			Metabolism: lipid: glycerolipid	1	27	0.0660676
						Development: apoptosis	1	65	0.148722			Proteolysis general: inhibitor: serine	1	30	0.0728787
						Proteolysis general: inhibitor	1	66	0.150794			Lysosome: acid phosphatase	1	31	0.0751379
						Development: general	1	81	0.181269			Transmembrane transport: solute carrier	2	197	0.0861023
						Metabolism: amino acid	1	82	0.183261			Metabolism: amino acid: breakdown	1	36	0.0863506
						Signaling: hedgehog-like	1	90	0.19902			mRNA functions: binding: RBM	1	36	0.0863506
						Signaling: lipid	1	102	0.222084			Metabolism: insulin	1	40	0.0952214
						mRNA functions: binding	1	103	0.223975			Transmembrane protein: seven transmembrane receptor: sre	1	50	0.117019
						Metabolism: nucleotide	1	111	0.238939			Transmembrane transport: other	1	51	0.119169
						Pseudogene	6	1898	0.323543			Extracellular material: PGI	1	53	0.123454
						Stress response: C-type Lectin	1	257	0.466087			Transmembrane protein: seven transmembrane receptor: sri	1	59	0.136181
						Transmembrane protein: other	1	308	0.528089			Development: apoptosis	1	65	0.148722
						Unknown	16	8160	0.810428			Development: general	1	81	0.181269
						Transmembrane protein: seven transmembrane receptor	2	1461	0.86557			Unknown: regulated by multiple stresses	8	2248	0.196892
												Signaling: hedgehog-like	1	90	0.19902
												Metabolism: nucleotide	1	111	0.238939
												Pseudogene	6	1898	0.323543
												Stress response: C-type Lectin	1	257	0.466087
												Transmembrane protein: other	1	308	0.528089
												Unknown	8	5830	0.961813

## Sheet: N2malesvctrl.7.1-UP-genes
Wormbase.ID	Sequence.ID	Category.1	Category.2	Category.3	Automated.Description
WBGene00000399	R05H10.6	Cytoskeleton	Cytoskeleton: cadherin	Cytoskeleton: cadherin	cdh-7 is an ortholog of human FAT1 (FAT atypical cadherin 1) and FAT2 (FAT atypical cadherin 2)\; is predicted to have calcium ion binding activity.
WBGene00000599	B0222.8	Extracellular material	Extracellular material: collagen	Extracellular material: collagen	col-10 is an ortholog of human SFTPD (surfactant protein D)\; is predicted to be a structural constituent of cuticle.
WBGene00000623	Y18H1A.13	Extracellular material	Extracellular material: collagen	Extracellular material: collagen	col-46 is enriched in the intestine based on RNA-seq studies\; is affected by several genes including skn-1, npr-1, and dpy-7 based on tiling array, RNA-seq, and microarray studies\; is affected by seven chemicals including methylmercury hydroxide, 1-methylnicotinamide, and nicotinic acid based on RNA-seq and microarray studies\; is predicted to encode a protein with the following domain: Collage…
WBGene00000691	T28C6.4	Extracellular material	Extracellular material: collagen	Extracellular material: collagen	col-117 is predicted to be a structural constituent of cuticle.
WBGene00000699	C29F4.1	Extracellular material	Extracellular material: collagen	Extracellular material: collagen	col-125 is an ortholog of human MARCO (macrophage receptor with collagenous structure)\; is predicted to be a structural constituent of cuticle.
WBGene00000707	F52B11.4	Extracellular material	Extracellular material: collagen	Extracellular material: collagen	col-133 is an ortholog of human MARCO (macrophage receptor with collagenous structure)\; is predicted to be a structural constituent of cuticle.
WBGene00000717	B0222.6	Extracellular material	Extracellular material: collagen	Extracellular material: collagen	col-144 is an ortholog of human SFTPD (surfactant protein D)\; is predicted to be a structural constituent of cuticle\; is expressed in the hypodermis.
WBGene00000720	T06E4.4	Extracellular material	Extracellular material: collagen	Extracellular material: collagen	col-147 is an ortholog of human SFTPD (surfactant protein D)\; is predicted to be a structural constituent of cuticle.
WBGene00000788	F32B5.8	Development	Development: general	Development: general	cpz-1 is an ortholog of human CTSZ (cathepsin Z)\; is predicted to have cysteine-type peptidase activity\; is involved in several processes, including animal organ development, ecdysis, collagen and cuticulin-based cuticle, and embryo development\; localizes to the collagen and cuticulin-based cuticle extracellular matrix\; is expressed in several tissues, including the alimentary system, the epi…
WBGene00001523	M05D6.7	Metabolism	Metabolism: glutathione	Metabolism: glutathione	gbh-2 is an ortholog of human TMLHE\; is predicted to have iron ion binding activity and trimethyllysine dioxygenase activity.
WBGene00002095	C17C3.19	Metabolism	Metabolism: insulin	Metabolism: insulin	ins-12 is expressed in head neurons, motor neurons, nerve ring neurons, sensory neurons, and the rectum\; is predicted to encode a protein with the following domain: Insulin-like superfamily.
WBGene00002393	Y65B4BR.2	Transmembrane transport	Transmembrane transport: lipid	Transmembrane transport: lipid	lpr-1 is involved in nematode larval development and tube development\; is expressed in the epithelial system, the excretory system, and the ventral cord blast cell.
WBGene00003585	Y87G2A.14	Metabolism	Metabolism: nucleotide	Metabolism: nucleotide	ndx-8 is an ortholog of human NUDT7\; exhibits acetyl-CoA hydrolase activity, hydroxymethylglutaryl-CoA hydrolase activity, and succinyl-CoA hydrolase activity\; is involved in coenzyme A catabolic process\; localizes to the intracellular organelle.
WBGene00003730	B0495.4	Transmembrane transport	Transmembrane transport: sodium channel	Transmembrane transport: sodium channel	nhx-2 is an ortholog of human SLC9A3 (solute carrier family 9 member A3) and SLC9A5 (solute carrier family 9 member A5)\; exhibits sodium:proton antiporter activity\; is involved in several processes, including determination of adult lifespan, lipid storage, and nematode larval development\; localizes to the apical plasma membrane\; is expressed in the intestine.
WBGene00003773	ZK892.2	Metabolism	Metabolism: lipid	Metabolism: lipid: sterol	nlt-1 is an ortholog of human SCP2D1 and Scp2\; is predicted to have lipid binding activity.
WBGene00004358	F08F3.3	Transmembrane transport	Transmembrane transport: ammonium	Transmembrane transport: ammonium	rhr-1 is an ortholog of human RHAG (Rh associated glycoprotein)\; is predicted to have ammonium transmembrane transporter activity\; is expressed in several tissues, including the alimentary system, the epithelial system, the excretory cell, the nervous system, and the reproductive system\; human orthologs of this gene are implicated in Rh deficiency syndrome.
WBGene00004398	ZK1290.3	Extracellular material	Extracellular material: collagen	Extracellular material: collagen	rol-8 is an ortholog of human MARCO (macrophage receptor with collagenous structure)\; is predicted to be a structural constituent of cuticle.
WBGene00005520	ZK666.10	Pseudogene	Pseudogene	Pseudogene	sri-8 is enriched in the germ line based on RNA-seq studies\; is affected by tatn-1 and hpl-2 based on RNA-seq studies\; is affected by multi-walled carbon nanotube based on RNA-seq studies.
WBGene00005552	Y27F2A.3	Transmembrane protein	Transmembrane protein: seven transmembrane receptor	Transmembrane protein: seven transmembrane receptor: sri	sri-40 is enriched in the germ line based on RNA-seq studies\; is affected by several genes including daf-16, daf-2, and dpy-10 based on RNA-seq, microarray, and tiling array studies\; is affected by seven chemicals including Lithium Chloride, methylmercuric chloride, and manganese chloride based on microarray and RNA-seq studies\; is predicted to encode a protein with the following domain: 7TM G…
WBGene00006366	C44H4.3	Extracellular material	Extracellular material: PGI	Extracellular material: PGI	sym-1 is an ortholog of human LRG1\; localizes to the extracellular space.
WBGene00006956	ZK1290.8	Signaling	Signaling: hedgehog-like	Signaling: hedgehog-like	wrt-10 is expressed in the alimentary system, the epithelial system, and the excretory system.
WBGene00007536	C12D8.5	Metabolism	Metabolism: lipid	Metabolism: lipid: sterol	daf-36 is predicted to have 2 iron, 2 sulfur cluster binding activity, metal ion binding activity, and oxidoreductase activity\; localizes to the cytoplasm\; is expressed in the hmc, the intestine, the nervous system, and the seam cell.
WBGene00008043	C40H1.8	Unknown	Unknown	Unknown: regulated by multiple stresses	C40H1.8 is predicted to have hydrolase activity.
WBGene00008224	C50B8.1	mRNA functions	mRNA functions: binding	mRNA functions: binding: RBM	slrp-1 is an ortholog of human SLIRP (SRA stem-loop interacting RNA binding protein)\; is predicted to have RNA binding activity.
WBGene00008273	C53B4.3	Transmembrane transport	Transmembrane transport: solute carrier	Transmembrane transport: solute carrier	C53B4.3 is an ortholog of human SLC22A18 (solute carrier family 22 member 18)\; is predicted to have transporter activity\; localizes to the nucleus\; human orthologs of this gene are implicated in breast cancer, embryonal rhabdomyosarcoma, and lung cancer.
WBGene00008566	F08A8.3	Metabolism	Metabolism: lipid	Metabolism: lipid: beta oxidation	acox-1.3 is an ortholog of human ACOX1\; is predicted to have FAD binding activity and acyl-CoA oxidase activity\; is involved in ascaroside biosynthetic process\; human orthologs of this gene are implicated in peroxisomal acyl-CoA oxidase deficiency.
WBGene00008583	F08G5.5	Stress response	Stress response: detoxification	Stress response: detoxification: ugt	ugt-65 is an ortholog of human UGT1A6 (UDP glucuronosyltransferase family 1 member A6), UGT2A1 (UDP glucuronosyltransferase family 2 member A1 complex locus), and UGT1A5 (UDP glucuronosyltransferase family 1 member A5)\; is predicted to have glucuronosyltransferase activity.
WBGene00008621	F09C8.1	Signaling	Signaling: lipid	Signaling: lipid: phospholipase B	F09C8.1 is an ortholog of human PLB1 (phospholipase B1)\; is predicted to have hydrolase activity, acting on ester bonds\; is expressed in the intestine.
WBGene00008827	F14H3.8	Pseudogene	Pseudogene	Pseudogene	F14H3.8 is affected by several genes including sir-2.1, pgl-1, and glh-1 based on tiling array, RNA-seq, and microarray studies.
WBGene00009818	F47B10.7	Metabolism	Metabolism: lipid	Metabolism: lipid: beta oxidation	acbp-3 is an ortholog of human ACBD4 and ACBD5\; is predicted to have fatty-acyl-CoA binding activity and lipid binding activity\; is involved in lipid storage\; is expressed in the body wall musculature and the pharynx.
WBGene00009824	F47G4.3	Metabolism	Metabolism: lipid	Metabolism: lipid: phospholipid	gpdh-1 is an ortholog of human GPD1 and GPD1L\; is predicted to have glycerol-3-phosphate dehydrogenase (quinone) activity\; is expressed in the hypodermis and the intestine\; human orthologs of this gene are implicated in Brugada syndrome 2.
WBGene00009965	F53B7.2	Transmembrane protein	Transmembrane protein: other	Transmembrane protein: other	frpr-9 is predicted to have G protein-coupled receptor activity.
WBGene00010411	H25K10.1	Lysosome	Lysosome: acid phosphatase	Lysosome: acid phosphatase	H25K10.1 is an ortholog of human ACP7\; is predicted to have acid phosphatase activity and metal ion binding activity.
WBGene00010528	K03D3.2	Unknown	Unknown	Unknown	K03D3.2 is enriched in the coelomocyte, the epithelial system, and the nervous system based on tiling array and RNA-seq studies\; is affected by several genes including daf-16, daf-2, and daf-12 based on microarray, RNA-seq, and tiling array studies\; is affected by ten chemicals including methylmercury hydroxide, Mianserin, and nanoparticle based on RNA-seq and microarray studies.
WBGene00010693	K08H2.7	Unknown	Unknown	Unknown	K08H2.7 is enriched in the hypodermis based on tiling array studies\; is affected by several genes including daf-16, daf-12, and nhr-25 based on tiling array, RNA-seq, and microarray studies\; is affected by resveratrol, Humic Substances, and Sirolimus based on microarray studies.
WBGene00010706	K09A11.3	Stress response	Stress response: detoxification	Stress response: detoxification: CYP	cyp-14A2 is an ortholog of human CYP2C18 (cytochrome P450 family 2 subfamily C member 18), CYP2F1 (cytochrome P450 family 2 subfamily F member 1), and CYP2E1 (cytochrome P450 family 2 subfamily E member 1)\; is predicted to have heme binding activity, iron ion binding activity, and oxidoreductase activity\; is expressed in the intestine\; human orthologs of this gene are implicated in hereditary …
WBGene00010902	M79.2	Metabolism	Metabolism: lipid	Metabolism: lipid: glycerolipid	M79.2 is an ortholog of human GPAT3 (glycerol-3-phosphate acyltransferase 3) and GPAT4 (glycerol-3-phosphate acyltransferase 4)\; is predicted to have transferase activity, transferring acyl groups\; localizes to the striated muscle dense body.
WBGene00011570	T07C12.6	Transmembrane protein	Transmembrane protein: seven transmembrane receptor	Transmembrane protein: seven transmembrane receptor: sre	sre-28 is expressed in the head and the intestine\; is predicted to encode a protein with the following domain: 7TM GPCR, serpentine receptor class e (Sre).
WBGene00012255	W04G3.1	Transmembrane transport	Transmembrane transport: lipid	Transmembrane transport: lipid	lpr-6 is an ortholog of human APOD (apolipoprotein D)\; is expressed in amphid neurons\; human APOD exhibits cholesterol binding activity.
WBGene00012256	W04G3.2	Transmembrane transport	Transmembrane transport: lipid	Transmembrane transport: lipid	lpr-5 is expressed widely\; is predicted to encode a protein with the following domain: Calycin.
WBGene00012261	W04G3.8	Transmembrane transport	Transmembrane transport: lipid	Transmembrane transport: lipid	lpr-3 is enriched in several tissues, including the body wall musculature, the hypodermis, the intestine, the male, and the nervous system based on microarray, tiling array, and RNA-seq studies\; is affected by several genes including daf-16, daf-2, and daf-12 based on microarray and RNA-seq studies\; is affected by twenty chemicals including methylmercury hydroxide, manganese chloride, and D-glu…
WBGene00012531	Y32F6B.1	Transmembrane transport	Transmembrane transport: solute carrier	Transmembrane transport: solute carrier	Y32F6B.1 is an ortholog of human SLCO3A1 (solute carrier organic anion transporter 3A1)\; is predicted to have transporter activity.
WBGene00013257	Y57A10A.14	Unknown	Unknown	Unknown	Y57A10A.14 is enriched in the intestine based on tiling array and RNA-seq studies\; is affected by several genes including daf-16, glp-1, and skn-1 based on microarray and RNA-seq studies\; is affected by eight chemicals including Rotenone, stavudine, and Zidovudine based on RNA-seq and microarray studies.
WBGene00013906	ZC455.6	Stress response	Stress response: detoxification	Stress response: detoxification: ugt	ugt-5 is an ortholog of human UGT3A1 (UDP glycosyltransferase family 3 member A1) and UGT3A2 (UDP glycosyltransferase family 3 member A2)\; is predicted to have glucuronosyltransferase activity.
WBGene00014663	C01G6.10	Pseudogene	Pseudogene	Pseudogene	C01G6.10 is affected by several genes including daf-2, pgl-1, and glh-1 based on RNA-seq and microarray studies\; is affected by Alovudine and stavudine based on RNA-seq studies.
WBGene00014697	C36A4.3	Stress response	Stress response: detoxification	Stress response: detoxification: CYP	cyp-25A3 is an ortholog of human CYP3A7-CYP3A51P and TBXAS1 (thromboxane A synthase 1) and members of the human CYP3 (Cytochrome P450 family 3) gene family including CYP3A4, CYP3A43, and CYP3A7\; is predicted to have heme binding activity, iron ion binding activity, and oxidoreductase activity\; human orthologs of this gene are implicated in essential hypertension and platelet-type bleeding disor…
WBGene00014838	T10B9.6	Pseudogene	Pseudogene	Pseudogene	cyp-13A9 is affected by several genes including daf-16, dpy-21, and rbr-2 based on RNA-seq studies.
WBGene00014941	Y67H2A.9	Pseudogene	Pseudogene	Pseudogene	Y67H2A.9 is enriched in the intestine based on RNA-seq studies\; is affected by several genes including daf-2, hsf-1, and clk-1 based on microarray and RNA-seq studies\; is affected by ten chemicals including Rotenone, D-glucopyranose, and Zidovudine based on RNA-seq and microarray studies.
WBGene00015045	B0213.16	Stress response	Stress response: detoxification	Stress response: detoxification: CYP	cyp-34A10 is an ortholog of human CYP21A2 (cytochrome P450 family 21 subfamily A member 2) and members of the human CYP2 (Cytochrome P450 family 2) gene family including CYP2R1, CYP2U1, and CYP2J2\; is predicted to have heme binding activity, iron ion binding activity, and oxidoreductase activity\; human orthologs of this gene are implicated in congenital adrenal hyperplasia.
WBGene00015050	B0218.6	Stress response	Stress response: C-type Lectin	Stress response: C-type Lectin	clec-51 is an ortholog of human COLEC11, CD302, and LY75\; is predicted to have carbohydrate binding activity.
WBGene00016063	C24G7.1	Transmembrane transport	Transmembrane transport: acid sensing	Transmembrane transport: acid sensing	delm-2 is predicted to have sodium channel activity.
WBGene00016064	C24G7.2	Transmembrane transport	Transmembrane transport: sodium channel	Transmembrane transport: sodium channel	acd-1 is predicted to have sodium channel activity\; is involved in response to acidic pH and sodium ion transport\; is expressed in the AMshL and the AMshR.
WBGene00016294	C31H2.4	Metabolism	Metabolism: amino acid	Metabolism: amino acid: breakdown	C31H2.4 is an ortholog of human HPD and HPDL\; is predicted to have 4-hydroxyphenylpyruvate dioxygenase activity and metal ion binding activity.
WBGene00016361	C33G8.3	Unknown	Unknown	Unknown: regulated by multiple stresses	drd-10 is enriched in the body wall muscle cell based on tiling array studies\; is affected by several genes including daf-16, daf-2, and daf-12 based on tiling array, RNA-seq, and microarray studies\; is affected by sixteen chemicals including Nitric Oxide, Rotenone, and Tunicamycin based on RNA-seq and microarray studies.
WBGene00016384	C33H5.18	Metabolism	Metabolism: lipid	Metabolism: lipid: phospholipid	cdgs-1 is an ortholog of human CDS2\; is predicted to have phosphatidate cytidylyltransferase activity\; is expressed in several tissues, including the alimentary system, the head, the muscular system, the nervous system, and the reproductive system.
WBGene00017131	E04F6.15	Unknown	Unknown	Unknown: regulated by multiple stresses	E04F6.15 is an ortholog of human WWOX (WW domain containing oxidoreductase)\; is predicted to encode a protein with the following domains: Short-chain dehydrogenase\/reductase SDR and NAD(P)-binding domain superfamily.
WBGene00017490	F15E11.1	Unknown	Unknown	Unknown	pud-2.1 is expressed in the hypodermis and the intestine.
WBGene00017498	F15E11.12	Stress response	Stress response: heavy metal	Stress response: heavy metal	pud-4 is expressed in the hyp7 syncytium.
WBGene00017499	F15E11.13	Unknown	Unknown	Unknown	pud-1.1 is expressed in the hypodermis and the intestine.
WBGene00017500	F15E11.14	Unknown	Unknown	Unknown	pud-2.2 is expressed in the hypodermis.
WBGene00017501	F15E11.15	Stress response	Stress response: heavy metal	Stress response: heavy metal	pud-3 is expressed in the head, the hyp7 syncytium, the pm3, and the rectal gland cell.
WBGene00017659	F21C10.10	Metabolism	Metabolism: lipid	Metabolism: lipid: beta oxidation	F21C10.10 localizes to the mitochondrion.
WBGene00017667	F21E9.3	Development	Development: apoptosis	Development: apoptosis	ttr-37 is enriched in several tissues, including the alimentary system and the nervous system based on tiling array, microarray, and RNA-seq studies\; is affected by several genes including daf-16, daf-2, and glp-1 based on microarray, tiling array, and RNA-seq studies\; is affected by seventeen chemicals including diallyl trisulfide, hydrogen sulfide, and Rotenone based on microarray and RNA-seq…
WBGene00018138	F37B4.7	Transmembrane transport	Transmembrane transport: other	Transmembrane transport: other	folt-2 is an ortholog of human SLC19A1 (solute carrier family 19 member 1), SLC19A2 (solute carrier family 19 member 2), and SLC19A3 (solute carrier family 19 member 3)\; is predicted to have folic acid binding activity and vitamin transmembrane transporter activity\; human orthologs of this gene are implicated in biotin-responsive basal ganglia disease and thiamine-responsive megaloblastic anemi…
WBGene00018225	F40B5.1	Pseudogene	Pseudogene	Pseudogene	nep-14 is affected by several genes including daf-2, dpy-10, and hsf-1 based on microarray, tiling array, and RNA-seq studies\; is affected by ten chemicals including hydrogen sulfide, methylmercuric chloride, and Mercuric Chloride based on microarray and RNA-seq studies.
WBGene00019022	F58A6.1	Metabolism	Metabolism: lipid	Metabolism: lipid: beta oxidation	F58A6.1 is an ortholog of human ECH1\; is predicted to have catalytic activity.
WBGene00019318	K02E10.4	Unknown	Unknown	Unknown	K02E10.4 is enriched in the AFD, the OLL, the PVD, the hypodermis, and the male based on microarray, tiling array, and RNA-seq studies\; is affected by several genes including daf-16, daf-2, and daf-12 based on microarray and RNA-seq studies\; is affected by fifteen chemicals including methylmercury hydroxide, 1-methylnicotinamide, and methylmercuric chloride based on RNA-seq and microarray studi…
WBGene00019404	K05B2.4	Metabolism	Metabolism: lipid	Metabolism: lipid: beta oxidation	K05B2.4 is an ortholog of human ACOT4 (acyl-CoA thioesterase 4), ACOT2 (acyl-CoA thioesterase 2), and BAAT\; is predicted to have thiolester hydrolase activity.
WBGene00019622	K10C2.7	Unknown	Unknown	Unknown: regulated by multiple stresses	K10C2.7 is enriched in the NSM and the germ line based on RNA-seq and tiling array studies\; is affected by several genes including hsf-1, clk-1, and npr-1 based on microarray, tiling array, and RNA-seq studies\; is affected by five chemicals including 1-methylnicotinamide, Tunicamycin, and bisphenol A based on RNA-seq and microarray studies.
WBGene00020258	T05E7.1	Metabolism	Metabolism: lipid	Metabolism: lipid: beta oxidation	T05E7.1 is an ortholog of human ACOT4 (acyl-CoA thioesterase 4), ACOT2 (acyl-CoA thioesterase 2), and BAAT\; is predicted to have thiolester hydrolase activity.
WBGene00021197	Y17G9A.4	Unknown	Unknown	Unknown: regulated by multiple stresses	Y17G9A.4 is affected by several genes including skn-1, clk-1, and pmk-1 based on microarray, tiling array, and RNA-seq studies\; is affected by six chemicals including Rotenone, Tunicamycin, and multi-walled carbon nanotube based on RNA-seq and microarray studies\; is predicted to encode a protein with the following domain: Protein of unknown function DUF684.
WBGene00021236	Y19D10B.7	Unknown	Unknown	Unknown	pud-1.2 is expressed in the hypodermis and the intestine.
WBGene00021731	Y49G5A.1	Proteolysis general	Proteolysis general: inhibitor	Proteolysis general: inhibitor: serine	Y49G5A.1 is predicted to have serine-type endopeptidase inhibitor activity.
WBGene00022260	Y73C8B.3	Unknown	Unknown	Unknown: regulated by multiple stresses	Y73C8B.3 is enriched in the PLM based on RNA-seq studies\; is affected by several genes including daf-12, dpy-10, and hsf-1 based on microarray, RNA-seq, and tiling array studies\; is affected by ten chemicals including 1-methylnicotinamide, Rotenone, and 4-bromodiphenyl ether based on RNA-seq and microarray studies\; is predicted to encode a protein with the following domains: Protein of unknown…
WBGene00045261	H29C22.1	Unknown	Unknown	Unknown: regulated by multiple stresses	H29C22.1 is enriched in dopaminergic neurons, the cephalic sheath cell, the germ line, and the hypodermis based on tiling array and RNA-seq studies\; is affected by several genes including daf-2, glp-1, and skn-1 based on tiling array, RNA-seq, and microarray studies\; is affected by seven chemicals including 1-methylnicotinamide, Rotenone, and D-glucose based on RNA-seq and microarray studies.
WBGene00206464	F59C6.18	Unknown	Unknown	Unknown: regulated by multiple stresses	F59C6.18 is enriched in the AFD and the germ line based on RNA-seq studies\; is affected by several genes including daf-16, daf-12, and hsf-1 based on RNA-seq and microarray studies\; is affected by eight chemicals including Zidovudine, Ethanol, and Heme based on RNA-seq and microarray studies.

## Sheet: N2malesvctrl.7.1-DOWN
CATEGORY 1						CATEGORY 2						CATEGORY 3
Category	RGS	AC	PValue	Bonferroni		Category	RGS	AC	PValue	Bonferroni		Category	RGS	AC	PValue	Bonferroni
Proteolysis general	2	395	0.0165189			Proteolysis general: lysozyme	1	11	0.00569727			Metabolism: lipid: beta oxidation	2	78	0.000742922	0.00817214
Metabolism	3	1577	0.0447865			Stress response: heavy metal	1	16	0.0080609			Proteolysis general: lysozyme	1	11	0.00569727
Signaling	2	1193	0.114251			Proteolysis general: serine	1	34	0.0165205			Signaling: lipid: phospholipase B	1	13	0.00664344
mRNA functions	1	390	0.168942			Metabolism: lipid	2	525	0.0278366			Stress response: heavy metal	1	16	0.0080609
Extracellular material	1	485	0.205209			Signaling: hedgehog-like	1	90	0.0423507			Proteolysis general: serine	1	34	0.0165205
Stress response	1	810	0.317045			Signaling: lipid	1	102	0.047791			mRNA functions: processing: helicase	1	47	0.0225823
Unknown	3	8160	0.710736			Extracellular material: collagen	1	185	0.084529			Signaling: hedgehog-like	1	90	0.0423507
						Metabolism: other	1	190	0.0866933			Extracellular material: collagen	1	185	0.084529
						mRNA functions: processing	1	279	0.124318			Metabolism: other	1	190	0.0866933
						Unknown	3	8160	0.710736			Unknown: regulated by multiple stresses	2	2248	0.289411
												Unknown	1	5830	0.921738

## Sheet: N2malesvctrl.7.1-DOWN-genes
Wormbase.ID	Sequence.ID	Category.1	Category.2	Category.3
WBGene00000756	F02D10.1	Extracellular material	Extracellular material: collagen	Extracellular material: collagen
WBGene00003091	Y22F5A.5	Proteolysis general	Proteolysis general: lysozyme	Proteolysis general: lysozyme
WBGene00004225	F56C11.2	Signaling	Signaling: hedgehog-like	Signaling: hedgehog-like
WBGene00007990	C37A5.4	Unknown	Unknown	Unknown: regulated by multiple stresses
WBGene00008296	C54D10.1	Stress response	Stress response: heavy metal	Stress response: heavy metal
WBGene00008607	F09B12.3	Signaling	Signaling: lipid	Signaling: lipid: phospholipase B
WBGene00016194	C28H8.3	mRNA functions	mRNA functions: processing	mRNA functions: processing: helicase
WBGene00016875	NA	NA	NA	NA
WBGene00016877	C52D10.3	Unknown	Unknown	Unknown: regulated by multiple stresses
WBGene00016995	D1005.1	Metabolism	Metabolism: lipid	Metabolism: lipid: beta oxidation
WBGene00018984	F56F10.1	Proteolysis general	Proteolysis general: serine	Proteolysis general: serine
WBGene00019978	R09B5.6	Metabolism	Metabolism: lipid	Metabolism: lipid: beta oxidation
WBGene00020741	T23F4.3	Unknown	Unknown	Unknown
WBGene00022814	ZK742.4	Metabolism	Metabolism: other	Metabolism: other

## Sheet: N2malesvctrl.7.5-UP
CATEGORY 1						CATEGORY 2						CATEGORY 3
Category	RGS	AC	PValue	Bonferroni		Category	RGS	AC	PValue	Bonferroni		Category	RGS	AC	PValue	Bonferroni
Extracellular material	71	485	7.42e-26	2.22595e-24		Extracellular material: collagen	50	185	4.79291e-29	6.61e-27		Extracellular material: collagen	50	185	4.79291e-29	9.73e-27
Metabolism	102	1577	1.2e-12	3.58869e-11		Metabolism: lipid	39	525	2.59996e-07	3.59e-05		Unknown: regulated by multiple stresses	129	2248	4.95641e-12	1.01e-09
Development	31	293	3.11e-09	9.32711e-08		Ribosome: subunit	14	92	1.32996e-06	0.00018353		Metabolism: lipid: beta oxidation	14	78	2.27466e-07	4.62e-05
Ribosome	24	244	5.55e-07	1.66583e-05		Development: somatic	16	122	1.43523e-06	0.00019806		Ribosome: subunit	14	92	1.32996e-06	0.00026998
Stress response	45	810	4.18e-05	0.00125426		Signaling: hedgehog-like	13	90	5.21672e-06	0.00071991		Development: somatic	16	122	1.43523e-06	0.00029135
Proteolysis proteasome	40	738	0.00016744	0.00502319		Metabolism: nucleotide	13	111	3.91346e-05	0.00540058		Signaling: hedgehog-like	13	90	5.21672e-06	0.00105899
mRNA functions	25	390	0.00026181	0.00785434		Proteolysis proteasome: E3	36	598	5.02332e-05	0.00693218		Metabolism: mitochondria: ribosome	11	78	3.29046e-05	0.00667963
Chaperone	10	86	0.0003092	0.00927586		Transmembrane transport: lipid	5	15	0.000166711			Metabolism: nucleotide	13	111	3.91346e-05	0.00794432
Proteolysis general	21	395	0.00605481			Development: general	10	81	0.000199398			Transmembrane transport: lipid	5	15	0.000166711
Unknown	267	8160	0.0158163			Chaperone: T complex	4	8	0.000230131			Development: general	10	81	0.000199398
Nucleic acid	13	233	0.0188481			Metabolism: mitochondria	23	343	0.000247496			Chaperone: T complex	4	8	0.000230131
Transmembrane transport	35	861	0.0253854			Transmembrane transport: mitochondrial	6	34	0.000716168			Transmembrane transport: mitochondrial: solute carrier	6	34	0.000716168
Signaling	45	1193	0.0370935			Extracellular material: PGI	7	53	0.0012323			Extracellular material: PGI	7	53	0.0012323
Transcription factor	24	581	0.0474537			Stress response: detoxification	12	151	0.0018842			Proteolysis proteasome: E3: F box	25	445	0.00151713
Transcription: other	2	14	0.0692263			mRNA functions: processing	17	279	0.00367253			Stress response: other	6	49	0.00381801
Transcription: chromatin	10	222	0.105579			Stress response: other	6	49	0.00381801			Unknown: prion domain	7	71	0.00551177
Trafficking	8	203	0.220461			Stress response: pathogen	12	177	0.00618658			Transmembrane protein: other	17	308	0.00899784
Transcription: general machinery	6	145	0.231283			Transmembrane protein: other	17	308	0.00899784			Metabolism: lipid: glycerolipid	4	27	0.00967556
Lysosome	4	91	0.26033			Metabolism: other	12	190	0.0102096			Metabolism: other	12	190	0.0102096
Nuclear pore	2	36	0.277383			Signaling: lipid	8	102	0.0108141			Proteolysis proteasome: E3: SCF	4	30	0.01337
Cytoskeleton	12	369	0.346626			mRNA functions: binding	8	103	0.0113813			Proteolysis general: carboxypeptidase	3	16	0.0141664
Globin	1	36	0.639936			Proteolysis general: carboxypeptidase	3	16	0.0141664			Stress response: heavy metal	3	16	0.0141664
Cell cycle	4	172	0.708059			Stress response: heavy metal	3	16	0.0141664			Extracellular material: matrix	6	67	0.0148287
DNA	4	178	0.732189			Extracellular material: matrix	6	67	0.0148287			Proteolysis proteasome: E3: other	5	49	0.0157999
Cilia	1	60	0.814262			Unknown	267	8160	0.0158163			Stress response: detoxification: ugt	6	69	0.0167584
Neuronal function	5	308	0.928611			Nucleic acid: binding	13	229	0.0167168			Signaling: lipid: phospholipase A	3	19	0.0211908
Protein modification	4	267	0.9379			Signaling: FERM	2	10	0.0408945			Proteolysis general: aspartate: cathepsin	3	22	0.0297971
Transmembrane protein	25	1793	0.999947			Lysosome: autophagy	3	26	0.0437021			Metabolism: lipid: sterol	5	59	0.0305323
Pseudogene	16	1898	1			Cell cycle: cyclin	2	11	0.047471			Stress response: detoxification: CYP	6	82	0.0335876
Non-coding RNA	21	9535	1			Proteolysis general: lysozyme	2	11	0.047471			Transcription: general machinery: RNA Pol II: TFIID	3	24	0.0364072
						Chaperone: cyclophilin	3	28	0.0516646			Metabolism: mitochondria: ubiquinone	2	10	0.0408945
						Protein modification: SUMO	2	12	0.0544011			mRNA functions: processing: decapping	2	10	0.0408945
						Signaling: other	5	71	0.0568884			Signaling: FERM	2	10	0.0408945
						Transmembrane transport: solute carrier	10	197	0.0593304			Lysosome: autophagy	3	26	0.0437021
						Ribosome: other	2	13	0.0616606			Nucleic acid: binding: zinc finger	8	136	0.0446986
						Transcription: other	2	14	0.0692263			Cell cycle: cyclin	2	11	0.047471
						Transmembrane transport: sodium channel	3	32	0.0695033			Proteolysis general: lysozyme	2	11	0.047471
						Proteolysis general: aspartate	3	33	0.0743428			Stress response: pathogen: caenacin	2	11	0.047471
						Ribosome: elongation	1	2	0.0795258			Metabolism: lipid: other	3	27	0.0476011
						Signaling: caveolin	1	2	0.0795258			Chaperone: cyclophilin	3	28	0.0516646
						Metabolism: amino acid	5	82	0.0896704			mRNA functions: processing: LSM	2	12	0.0544011
						Ribosome: EIF	4	60	0.0973207			Protein modification: SUMO	2	12	0.0544011
						Metabolism: insulin	3	40	0.112051			Signaling: other	5	71	0.0568884
						Development: apoptosis	4	65	0.119446			Transmembrane transport: solute carrier	10	197	0.0593304
						Trafficking: vesicle targeting/fusion	4	65	0.119446			Proteolysis general: inhibitor: serine	3	30	0.0602733
						Metabolism: glutathione	2	20	0.119879			Ribosome: other	2	13	0.0616606
						Cell cycle: phosphatase	1	4	0.128994			Stress response: pathogen: saposin	2	14	0.0692263
						Cytoskeleton: integrin	1	4	0.128994			Transcription: other	2	14	0.0692263
						Transcription factor: HMG box	1	4	0.128994			Transmembrane transport: sodium channel	3	32	0.0695033
						Transcription factor: T box	2	21	0.129022			Signaling: lipid: phosphatase	2	15	0.0770761
						Proteolysis general: other	4	68	0.133664			Transcription: chromatin modification: other	3	34	0.079327
						Chaperone: HSP	1	5	0.152721			Ribosome: elongation	1	2	0.0795258
						Proteolysis proteasome: ubiquitin hydrolase	1	5	0.152721			Signaling: caveolin	1	2	0.0795258
						Signaling: hippo	1	5	0.152721			Metabolism: mitochondria: other	4	56	0.0811519
						Transcription factor: bZIP	2	24	0.157317			Metabolism: lipid: phospholipid	4	58	0.0890593
						Ribosome: S6 kinase	1	6	0.1758			Cytoskeleton: microtubule: tubulin	2	17	0.0935445
						Transcription factor: NF	1	6	0.1758			mRNA functions: binding: ZF	2	17	0.0935445
						Transmembrane transport: ammonium	1	6	0.1758			Ribosome: EIF	4	60	0.0973207
						Transmembrane transport: anion	1	6	0.1758			Transcription: chromatin structure: histone	5	85	0.0999977
						Transcription: chromatin structure	5	105	0.182165			Metabolism: 1CC: other	1	3	0.104602
						Non-coding RNA: small RNA	3	51	0.182233			Stress response: pathogen: ShK	1	3	0.104602
						Transcription factor: ZF	3	53	0.196056			Metabolism: amino acid: synthesis	3	39	0.106282
						Stress response: C-type Lectin	10	257	0.196552			mRNA functions: processing: snRNP	3	39	0.106282
						Neuronal function: transcription factor	1	7	0.198251			Metabolism: insulin	3	40	0.112051
						Metabolism: 1CC	2	30	0.216582			Development: apoptosis	4	65	0.119446
						Nuclear pore: transport	1	8	0.220089			Metabolism: glutathione	2	20	0.119879
						Transmembrane transport: heme	1	8	0.220089			Metabolism: lipid: binding	4	67	0.12885
						Chaperone: DnaJ domain	2	31	0.226667			Cell cycle: phosphatase	1	4	0.128994
						Transcription: chromatin modification	5	117	0.240281			Cytoskeleton: integrin	1	4	0.128994
						Metabolism: molybdenum cofactor	1	10	0.261995			Cytoskeleton: microtubule: other	1	4	0.128994
						Transmembrane transport: acid sensing	1	10	0.261995			Metabolism: mitochondria: iron sulfur assembly	1	4	0.128994
						Extracellular material: cuticlin	2	35	0.267229			Signaling: small GTPase: Ran	1	4	0.128994
						Transcription: general machinery: RNA Pol II	5	124	0.276217			Stress response: pathogen: lysozyme	1	4	0.128994
						Cytoskeleton: cadherin	1	11	0.282095			Trafficking: vesicle targeting/fusion: CORVET/HOPS	1	4	0.128994
						Transcription factor: GATA	1	11	0.282095			Transcription factor: HMG box	1	4	0.128994
						Proteolysis general: inhibitor	3	66	0.29043			Transcription factor: T box	2	21	0.129022
						Transcription factor: homeodomain	4	97	0.29666			Metabolism: lipid: sphingolipid	3	43	0.130039
						Extracellular material: chitinase	2	38	0.297655			Nucleic acid: binding: other	5	93	0.130243
						Cytoskeleton: intermediate filament protein	1	12	0.301647			Proteolysis general: other	4	68	0.133664
						Transcription: general machinery: RNA Pol III	1	12	0.301647			mRNA functions: binding: other	2	23	0.147756
						Transmembrane transport: aquaporin	1	12	0.301647			mRNA functions: processing: polyadenylation	2	23	0.147756
						Proteolysis proteasome: 20S	1	13	0.320666			Chaperone: HSP	1	5	0.152721
						Signaling: SH domain	1	13	0.320666			Proteolysis proteasome: ubiquitin hydrolase	1	5	0.152721
						Trafficking: other	1	14	0.339167			Signaling: hippo	1	5	0.152721
						Extracellular material: secreted protein	2	43	0.347818			Transcription factor: bZIP	2	24	0.157317
						Cytoskeleton: other	3	77	0.372413			Non-coding RNA: small RNA: other	2	25	0.16699
						Proteolysis proteasome: E2	1	17	0.391696			Stress response: pathogen: CUB	2	25	0.16699
						Signaling: TGF beta	1	17	0.391696			Cilia: IFT-A	1	6	0.1758
						Signaling: Notch	1	18	0.40826			Ribosome: S6 kinase	1	6	0.1758
						Transmembrane transport: other	2	51	0.425221			Trafficking: vesicle targeting/fusion: ESCRT	1	6	0.1758
						Development: germline	1	20	0.440046			Transcription factor: NF	1	6	0.1758
						Transcription factor: NHR	8	259	0.442503			Transmembrane transport: ammonium	1	6	0.1758
						Ribosome: biogenesis	2	53	0.443829			Transmembrane transport: anion	1	6	0.1758
						Proteolysis general: metallopeptidase	4	124	0.461888			Signaling: heteromeric G protein: arrestin	2	27	0.186617
						Cell cycle: meiotic/mitotic spindle	1	23	0.484549			Transcription factor: ZF	3	53	0.196056
						Cytoskeleton: innexin	1	24	0.498582			Stress response: C-type Lectin	10	257	0.196552
						Extracellular material: galectin	1	25	0.512232			mRNA functions: processing: RNA exosome	1	7	0.198251
						Extracellular Material: chondroitin sulfotransferase	1	27	0.538427			Neuronal function: transcription factor	1	7	0.198251
						Nuclear pore: structure	1	28	0.550992			mRNA functions: processing: splicing	3	54	0.20306
						Stress response: oxidative	1	28	0.550992			Metabolism: mitochondria: protease	1	8	0.220089
						Trafficking: endocytosis	1	29	0.563214			Nuclear pore: transport	1	8	0.220089
						DNA: repair	2	67	0.563735			Signaling: lipid: kinase inositol	1	8	0.220089
						Signaling: WNT	1	30	0.575103			Signaling: lipid: phospholipase: other	1	8	0.220089
						DNA: replication	2	69	0.579271			Transmembrane transport: heme	1	8	0.220089
						Lysosome: acid phosphatase	1	31	0.586669			Chaperone: DnaJ domain	2	31	0.226667
						Proteolysis proteasome: ubiquitin peptidase	1	31	0.586669			Trafficking: vesicle targeting/fusion: CHMP	1	9	0.241332
						Transcription factor: other	1	33	0.608862			Trafficking: vesicle targeting/fusion: RAB	1	9	0.241332
						Proteolysis general: serine	1	34	0.619508			Metabolism: molybdenum cofactor	1	10	0.261995
						Signaling: calcium	1	34	0.619508			Transmembrane transport: acid sensing	1	10	0.261995
						Globin	1	36	0.639936			Extracellular material: cuticlin	2	35	0.267229
						Transcription factor: bHLH	1	36	0.639936			mRNA functions: processing: nuclease	2	35	0.267229
						Transmembrane transport: amino acid	1	37	0.649735			Metabolism: amino acid: breakdown	2	36	0.277383
						Cilia: IFT	1	38	0.659266			mRNA functions: binding: RBM	2	36	0.277383
						Cytoskeleton: actin function	1	40	0.677558			Cytoskeleton: cadherin	1	11	0.282095
						Cytoskeleton: motor protein	1	41	0.686332			Signaling: calcium: EF hand	1	11	0.282095
						Proteolysis general: cysteine	1	41	0.686332			Transcription factor: GATA	1	11	0.282095
						Metabolism: short chain dehydrogenase	1	42	0.694867			Stress response: pathogen: other	4	96	0.290557
						Cytoskeleton: microtubule	3	128	0.695065			Transcription factor: homeodomain	4	97	0.29666
						Trafficking: ER/Golgi	2	87	0.700719			Extracellular material: chitinase	2	38	0.297655
						Transmembrane transport: chloride channel	1	44	0.711245			Cytoskeleton: intermediate filament protein	1	12	0.301647
						Stress response: GST	1	52	0.768419			Metabolism: 1CC: folate	1	12	0.301647
						Transmembrane transport: extracellular ligand gated channel	1	59	0.80907			mRNA functions: binding: PUF	1	12	0.301647
						Signaling: S/T kinase	1	66	0.842578			mRNA functions: processing: other	1	12	0.301647
						Signaling: heteromeric G protein	3	172	0.857341			Transcription: general machinery: RNA Pol III	1	12	0.301647
						Protein modification: methyltransferase	1	75	0.877161			Transmembrane transport: aquaporin	1	12	0.301647
						Signaling: small GTPase	3	183	0.88362			Proteolysis proteasome: 20S	1	13	0.320666
						Metabolism: carbohydrate	1	83	0.901462			Signaling: lipid: phospholipase B	1	13	0.320666
						Neuronal function: synaptic function	4	244	0.906865			Signaling: SH domain	1	13	0.320666
						Signaling: phosphatase	3	197	0.91076			Trafficking: ER/Golgi: COP I	1	13	0.320666
						Non-coding RNA: linc	2	174	0.95372			Trafficking: endocytosis: other	1	14	0.339167
						Transmembrane transport: potassium channel	1	121	0.965391			Trafficking: other	1	14	0.339167
						Protein modification: carbohydrate	1	127	0.970658			Transcription: chromatin modification: demethylase	1	14	0.339167
						Non-coding RNA: miRNA	2	257	0.993409			Extracellular material: secreted protein	2	43	0.347818
						Non-coding RNA: snoRNA	2	344	0.999213			mRNA functions: binding: KH	1	15	0.357163
						Non-coding RNA: tRNA	3	710	0.999999			Non-coding RNA: tRNA: methylation	1	15	0.357163
						Pseudogene	16	1898	1			Cytoskeleton: other	3	77	0.372413
						Transmembrane protein: seven transmembrane receptor	8	1461	1			Cytoskeleton: motor protein: kinesin	1	16	0.374668
						Non-coding RNA: ncRNA	9	7850	1			Neuronal function: synaptic function: vesicle trafficking	1	16	0.374668
												Transcription: general machinery: RNA Pol II: subunit	1	16	0.374668
												Signaling: TGF beta	1	17	0.391696
												Metabolism: mitochondria: translocase	1	18	0.40826
												Proteolysis proteasome: E2	1	18	0.40826
												Signaling: Notch	1	18	0.40826
												Signaling: small GTPase: ARF	1	18	0.40826
												Transmembrane protein: seven transmembrane receptor: sre	2	50	0.415795
												Proteolysis general: cysteine: cathepsin	1	19	0.424373
												Transmembrane transport: other	2	51	0.425221
												Development: germline	1	20	0.440046
												Transcription: chromatin modification: methyltransferase	1	20	0.440046
												Transcription factor: NHR	8	259	0.442503
												Ribosome: biogenesis	2	53	0.443829
												Cytoskeleton: actin function: binding	1	21	0.455292
												Metabolism: mitochondria: complex V	1	21	0.455292
												Trafficking: ER/Golgi: Golgi other	1	21	0.455292
												Proteolysis general: metallopeptidase	4	124	0.461888
												Non-coding RNA: small RNA: argonaute	1	22	0.470122
												Signaling: heteromeric G protein: other	1	22	0.470122
												Cell cycle: meiotic/mitotic spindle	1	23	0.484549
												Metabolism: mitochondria: citric acid cycle	1	23	0.484549
												Transmembrane protein: seven transmembrane receptor: srt	2	58	0.488816
												Transmembrane protein: seven transmembrane receptor: sri	2	59	0.497535
												Cytoskeleton: innexin	1	24	0.498582
												Extracellular material: galectin	1	25	0.512232
												Extracellular Material: chondroitin sulfotransferase	1	27	0.538427
												Nuclear pore: structure	1	28	0.550992
												Stress response: oxidative	1	28	0.550992
												DNA: repair	2	67	0.563735
												Non-coding RNA: tRNA: production	2	67	0.563735
												Metabolism: lipid: fatty acid	2	68	0.571554
												Proteolysis proteasome: E3: RING finger	2	68	0.571554
												Signaling: WNT	1	30	0.575103
												Transcription: general machinery: RNA Pol II: elongation	1	30	0.575103
												DNA: replication	2	69	0.579271
												Lysosome: acid phosphatase	1	31	0.586669
												Proteolysis proteasome: ubiquitin peptidase	1	31	0.586669
												Transcription factor: other	1	33	0.608862
												Proteolysis general: serine	1	34	0.619508
												Globin	1	36	0.639936
												Transcription factor: bHLH	1	36	0.639936
												Transmembrane transport: amino acid	1	37	0.649735
												Signaling: small GTPase: Ras	1	39	0.668539
												Metabolism: short chain dehydrogenase	1	42	0.694867
												Transmembrane transport: chloride channel	1	44	0.711245
												Metabolism: mitochondria: complex I	1	46	0.726744
												mRNA functions: processing: helicase	1	47	0.734178
												Neuronal function: synaptic function: neuropeptide	3	139	0.745424
												Signaling: phosphatase: other	2	98	0.759521
												Stress response: GST	1	52	0.768419
												Transmembrane transport: extracellular ligand gated channel	1	59	0.80907
												Signaling: S/T kinase	1	66	0.842578
												Protein modification: methyltransferase	1	75	0.877161
												Metabolism: carbohydrate	1	83	0.901462
												Signaling: phosphatase: Y	1	91	0.920952
												Transmembrane protein: seven transmembrane receptor: srx	1	101	0.939981
												Non-coding RNA: linc	2	174	0.95372
												Transmembrane transport: potassium channel	1	121	0.965391
												Protein modification: carbohydrate	1	127	0.970658
												Unknown	131	5830	0.99203
												Non-coding RNA: miRNA	2	257	0.993409
												Transmembrane protein: seven transmembrane receptor: srh	1	216	0.997456
												Non-coding RNA: snoRNA	2	344	0.999213
												Pseudogene	16	1898	1
												Non-coding RNA: ncRNA	9	7850	1

[truncated: 11 more sheets: N2malesvctrl.7.5-UP-genes, N2malesvctrl.7.5-DOWN, N2malesvctrl.7.5-DOWN-genes, 3.1-7.1-7.5_2-way-UP, 3.1-7.1-7.5_2-way-UP-genes, 3.1-7.1-7.5_2-way-DOWN, 3.1-7.1-7.5_2-way-DOWN-genes, glp-1, N2, fem-1_3-way-UP, glp-1, N2, fem-1_3-way-UP-genes, glp-1, N2, fem-1_3-way-DOWN, glp-1,N2,fem-1_3-way-DOWN-genes]
