# Supplementary material for: Males induce premature demise of the opposite sex by multifaceted strategies
Source: Nat Aging. 2022 Sep 16;2(9):809–23. doi: 10.1038/s43587-022-00276-y (PMC10154206; doi:10.1038/s43587-022-00276-y)
Supplement: Supplementary file 4 — DESeq2 calculated RNA-seq differential expression. [file 43587_2022_276_MOESM4_ESM.xlsx]

## Sheet: ReadMe
Output from DEseq2
Each tab/sheet is a comparison between two experimental conditions
For each comparison, the first condition listed is the numerator and the second the denominator
The experimental conditions are abbreviated in the following way:
	Cond. 1	Cond. 2
N2malesvctrl.3.1	glp-1 her with males (1:1) from day 2-3 of life, collected for RNA on day 3 of life	glp-1 her (no males), collected for RNA on day 3 of life
N2malesvctrl.7.1	glp-1 her with males (1:1) from day 6-7 of life, collected for RNA on day 7 of life	glp-1 her (no males), collected for RNA on day 7 of life
N2malesvctrl.7.5	glp-1 her with males (1:1) from day 2-7 of life, collected for RNA on day 7 of life	glp-1 her (no males), collected for RNA on day 7 of life
male_v_her37	WT young males (approximately day 3-4 of life), after interactions with her.	glp-1 her (no males), collected for RNA on day 3 and 7 of life
**these results were generated using read counts for all genes that met our quality thresholds (e.g. for a minimum number of reads mapped)

## Sheet: N2malesvctrl.3.1
	baseMean	log2FoldChange	lfcSE	stat	pvalue	padj
ife-3	64.4835	0.173132	0.424765	0.407594	0.683571	1
B0348.9	11.6073	0.126575	0.426946	0.296466	0.766874	1
egl-8	771.209	0.101015	0.154031	0.655808	0.511948	1
B0348.2	106.964	0.328967	0.480157	0.685123	0.493267	1
cyp-29A3	250.127	0.531194	0.287896	1.84509	0.0650247	0.470351
daam-1	11.0661	0.754573	0.551857	1.36733	0.171521	0.797743
rps-27	657.636	-0.216349	0.258746	-0.836144	0.403074	0.998801
F56E10.1	12.0392	0.511622	0.47014	1.08823	0.276492	0.916168
Y38C9A.1	111.601	0.252022	0.415461	0.606608	0.544111	1
cgp-1	280.765	0.124454	0.231024	0.538705	0.59009	1
W03F9.1	22.4557	0.0374607	0.474216	0.078995	0.937037	1
W03F9.2	20.4046	-0.0740653	0.309612	-0.239219	0.810935	1
W03F9.10	207.465	0.20976	0.197668	1.06117	0.288612	0.924907
W03F9.3	7.54537	2.35084	1.21892	1.92862	0.0537779	NA
W03F9.11	29.9813	0.236379	0.277152	0.852884	0.393723	0.997256
W03F9.9	114.586	-0.103005	0.262872	-0.391847	0.695171	1
W03F9.4	78.0681	-0.0598321	0.300272	-0.199259	0.84206	1
ttb-1	84.6711	-0.117959	0.258627	-0.456097	0.64832	1
Y108G3AL.3	45.0763	-0.211773	0.259936	-0.814713	0.415237	0.999128
Y108G3AL.2	50.8174	-0.177909	0.275407	-0.645985	0.518289	1
cul-3	152.276	0.548475	0.414335	1.32375	0.185587	0.821241
arid-1	27.2744	-0.0720075	0.488075	-0.147534	0.882711	1
trpp-1	63.5122	-0.049029	0.191824	-0.255594	0.798265	1
lec-12	390.265	-0.18749	0.111971	-1.67446	0.094041	0.591574
DC2.5	1017.72	0.315811	0.203354	1.55301	0.12042	0.671688
srh-77	6.32599	0.242227	0.628366	0.385487	0.699877	NA
R02C2.7	65.0782	-0.0417308	0.55118	-0.0757117	0.939648	1
oac-39	4.46663	-0.186741	0.808236	-0.231047	0.817278	NA
nhr-204	73.9232	-0.252702	0.18815	-1.34309	0.179242	0.811571
lgc-26	124.687	0.398184	0.729144	0.546097	0.584999	1
Y58G8A.5	5.05447	0.707209	0.665204	1.06315	0.287716	NA
npr-5	62.8221	0.122138	0.376203	0.324661	0.745438	1
F33E11.2	19.5464	1.29465	1.1193	1.15666	0.247411	0.897345
F33E11.3	49.4771	-0.177343	0.386192	-0.459208	0.646085	1
phf-10	11.3538	0.184434	0.539415	0.341915	0.732415	1
nhr-15	14.2357	0.757601	0.466871	1.62272	0.104649	0.626218
abt-4	658.377	0.0927735	0.23892	0.388304	0.697791	1
dmd-8	15.4716	-0.171055	0.424602	-0.40286	0.687051	1
wago-10	258.697	1.20943	0.531878	2.27389	0.0229725	0.227407
atg-9	81.5067	0.384254	0.360435	1.06609	0.286385	0.921848
T22H9.1	54.9458	-0.415421	0.278909	-1.48945	0.136368	0.712835
ZK6.8	160.807	-0.0309707	0.237551	-0.130375	0.89627	1
lipl-5	41264.8	-0.347624	0.254932	-1.3636	0.172695	0.799896
ZK6.6	52.2716	0.0249362	0.336347	0.0741384	0.9409	1
dod-19	67669.9	-0.107006	0.264794	-0.404112	0.68613	1
ZK6.11	35166.5	-0.204617	0.252693	-0.809746	0.418086	0.999128
Y39D8A.1	177.231	-0.188757	0.215285	-0.876775	0.380609	0.992659
dod-20	52.5777	-0.380807	0.5683	-0.670081	0.502806	1
B0554.5	82.633	-0.0263714	0.394025	-0.0669283	0.946639	1
srh-35	6.24932	0.223995	0.690009	0.324627	0.745464	NA
M02H5.8	1212.42	-0.41475	0.368738	-1.12478	0.26068	0.905047
nhr-123	31.7123	0.129377	0.417344	0.31	0.756561	1
nhr-98	73.0424	0.134199	0.232457	0.577306	0.563733	1
nhr-203	136.76	-0.201267	0.154335	-1.30409	0.192202	0.834575
nhr-202	88.5545	0.0369521	0.234423	0.15763	0.874748	1
nhr-201	49.9539	-0.798194	0.266153	-2.99901	0.00270863	0.0423922
nhr-99	167.954	-0.116387	0.31313	-0.371688	0.710125	1
nhr-55	280.595	-0.170045	0.18383	-0.925015	0.354958	0.972878
nhr-130	116.482	-0.187113	0.175114	-1.06852	0.285287	0.92062
nhr-212	255.782	0.0582798	0.181135	0.321748	0.747644	1
nhr-211	55.3522	-0.00356202	0.21324	-0.0167043	0.986673	1
nhr-106	298.964	0.0997111	0.229572	0.434335	0.664046	1
nhr-131	365.306	0.00168587	0.238905	0.00705668	0.99437	1
T01G6.1	13.6798	0.172093	0.380211	0.452626	0.650818	1
pqn-60	464.065	-0.29415	0.376207	-0.781884	0.434283	0.999731
nhr-210	125.215	-0.0291727	0.145595	-0.200369	0.841192	1
lipl-3	179.113	-0.0317629	0.457611	-0.0694102	0.944663	1
nhr-58	127.253	0.117048	0.190525	0.614346	0.538987	1
nhr-132	381.224	0.00634199	0.184629	0.0343498	0.972598	1
C14C6.5	2352.63	-0.404806	0.444828	-0.910028	0.362808	0.979919
C14C6.2	1249.06	-0.0545936	0.22714	-0.240353	0.810057	1
C14C6.12	10.424	-0.26626	0.456818	-0.582858	0.559989	1
C14C6.13	12.3724	0.682883	1.15227	0.592643	0.55342	1
K06H6.5	7.13724	-0.842429	0.838729	-1.00441	0.31518	NA
pqn-97	3.55105	0.131914	1.02738	0.128398	0.897834	NA
nhr-90	412.572	-0.0059028	0.204736	-0.0288313	0.976999	1
nhr-250	7.93437	0.544044	0.45065	1.20724	0.227338	NA
F48G7.13	42.1487	-0.117134	0.248234	-0.471869	0.63702	1
F48G7.4	35.6525	-0.098146	0.352646	-0.278313	0.780772	1
F48G7.7	3.77989	-0.643375	0.883455	-0.728248	0.466462	NA
nhr-83	54.738	0.271089	0.288811	0.93864	0.347916	0.968099
F48G7.10	25.7099	-0.176837	0.249759	-0.708031	0.478926	1
F48G7.2	21.2325	0.616907	0.462332	1.33434	0.182094	0.815788
nhr-190	112.763	0.0233298	0.20962	0.111296	0.911382	1
ugt-42	9.36176	-0.174219	0.561689	-0.31017	0.756432	1
nhr-180	57.5241	0.196029	0.24993	0.784333	0.432845	0.999731
sru-24	6.52522	-0.822737	0.693871	-1.18572	0.235733	NA
fbxa-72	109.32	-0.0192218	0.28349	-0.067804	0.945942	1
srx-21	6.81226	-0.644374	0.575893	-1.11891	0.263177	NA
F31F4.1	24.3724	-0.308313	0.291552	-1.05749	0.290289	0.927111
H25P19.1	56.0696	-0.194574	0.228555	-0.851324	0.39459	0.997256
ugt-29	700.017	0.116943	0.270535	0.432266	0.665548	1
srx-5	7.01248	-0.488858	0.58028	-0.842452	0.399535	NA
fbxb-72	9.97629	-0.053466	0.536422	-0.0996716	0.920605	1
icl-1	33341.1	0.0622098	0.33012	0.188446	0.850527	1
srh-2	130.705	0.230759	0.413479	0.558092	0.576782	1
str-262	35.368	0.29599	0.293893	1.00713	0.31387	0.948493
srp-1	1942.04	0.168733	0.29045	0.580936	0.561284	1
C05E4.15	6.8383	0.0429206	0.768843	0.0558249	0.955481	NA
srp-2	299.892	-0.357592	0.197709	-1.80867	0.0705017	0.493713
str-238	1.74676	1.31445	1.62458	0.809102	0.418457	NA
sti-1	182.033	0.11297	0.208796	0.541055	0.588469	1
R09E12.9	62.977	-0.813038	0.4289	-1.89563	0.0580087	0.437068
R13D11.4	70.7649	-0.148512	0.367258	-0.404381	0.685933	1
K09C6.7	90.7179	4.92306	1.33416	3.69	0.00022425	0.00539372
K09C6.8	14.6222	2.72187	1.2876	2.11391	0.0345232	0.304848
srbc-12	17.4129	-0.359602	0.452146	-0.795321	0.426427	0.999128
K09C6.9	62.5396	0.516208	0.436754	1.18192	0.237238	0.891549
K09C6.2	10.6019	3.0358	1.3871	2.18859	0.0286265	0.26636
K09C6.1	24.9754	1.55091	1.11358	1.39273	0.163702	0.784708
T02B11.3	928.173	-0.172611	0.388535	-0.444261	0.656854	1
T02B11.4	46.2851	-0.115004	0.462718	-0.24854	0.803716	1
T02B11.9	57.2212	3.90113	1.10661	3.52531	0.000422993	0.00908972
T02B11.8	153.451	-0.19473	0.405887	-0.479766	0.631394	1
T02B11.6	57.4358	0.692345	0.296704	2.33346	0.0196242	0.20123
nas-32	248.696	0.0972923	0.221894	0.438462	0.661051	1
fmo-5	341.258	-0.224779	0.126783	-1.77295	0.0762372	0.521232
H24K24.4	8.92376	-0.426437	0.451521	-0.944446	0.344942	NA
H24K24.3	541.159	-0.208745	0.143194	-1.45778	0.1449	0.735748
Y50D4C.3	16.3306	-0.346011	0.508242	-0.680799	0.495999	1
Y50D4C.6	15.7296	0.0316873	0.422598	0.074982	0.940229	1
sqv-6	13.0698	-0.315224	0.422229	-0.74657	0.455323	1
unc-34	36.1805	0.490046	0.324224	1.51144	0.130675	0.696178
Y50D4C.5	8.89487	0.203252	0.558108	0.364181	0.715723	NA
ergo-1	188.381	0.31217	0.37646	0.829225	0.406977	0.998893
R09A1.2	116.425	0.655039	0.320104	2.04633	0.040724	0.343528
R09A1.3	80.8931	-0.134558	0.203841	-0.660112	0.509182	1
flp-34	41.0325	0.0796996	0.267213	0.298263	0.765503	1
nra-4	856.359	0.187054	0.157165	1.19018	0.233976	0.89072
K10C9.9	8.91262	-0.291267	0.46915	-0.62084	0.534705	NA
K10C9.3	454.18	-0.0429725	0.339134	-0.126712	0.899168	1
K10C9.7	63.2639	3.29128	0.86132	3.8212	0.000132801	0.00349078
K10C9.1	15.4888	-0.0767888	0.388659	-0.197574	0.843379	1
Y50D4B.6	22.5097	0.385467	0.394608	0.976835	0.328651	0.955508
clec-203	5.5226	1.94988	1.46148	1.33418	0.182146	NA
Y50D4B.4	66.2425	1.07961	0.320823	3.36513	0.000765073	0.0149958
Y50D4B.3	209.882	1.00386	0.233708	4.29534	1.74426e-05	0.000646739
Y50D4B.2	11.5422	-0.299337	0.470315	-0.636462	0.524475	1
W07B8.3	76.0603	0.0943524	0.38399	0.245716	0.805902	1
W07B8.4	4.48585	0.319786	0.933316	0.342634	0.731874	NA
cpr-5	6758.79	-0.17639	0.256169	-0.68857	0.491094	1
W07B8.1	183.154	-0.323486	0.154452	-2.09441	0.0362234	0.315882
linc-128	6.69185	0.338398	0.534278	0.633375	0.526489	NA
cmd-1	1152.97	0.0997659	0.198741	0.501989	0.615675	1
ptr-16	14.4792	0.278986	0.587905	0.474543	0.635113	1
T21H3.1	8379.98	-0.222716	0.228831	-0.973279	0.330415	0.956558
F25A2.1	472.06	-0.158115	0.301989	-0.523578	0.600572	1
Y50D4A.4	135.764	0.0272999	0.17646	0.154709	0.877051	1
wrb-1	36.2128	-0.180797	0.279647	-0.646519	0.517944	1
Y50D4A.6	9.81599	2.79596	1.41506	1.97586	0.0481705	0.385364
Y50D4A.5	5.5375	0.278158	0.487015	0.571148	0.567899	NA
Y50D4A.1	89.3245	0.0977009	0.323881	0.301657	0.762913	1
Y50D4A.10	17.2174	-0.00636082	0.42996	-0.014794	0.988197	1
madd-2	65.7055	0.140169	0.278056	0.504103	0.614189	1
C39F7.1	31.7068	-0.161748	0.286926	-0.563725	0.572941	1
rab-1	1533.93	-0.0134028	0.129988	-0.103108	0.917877	1
C39F7.5	79.6623	0.022792	0.198963	0.114554	0.908799	1
Y75B7B.1	91.9478	0.758291	0.477577	1.58779	0.112334	0.648707
Y75B7B.2	5.77509	0	1.67315	0	1	NA
pme-5	634.883	0.0461542	0.222575	0.207364	0.835725	1
egl-2	20.7493	-0.0663877	0.574584	-0.11554	0.908017	1
F16B3.2	35.8155	-0.390987	0.290977	-1.3437	0.179045	0.810936
F16B3.3	6.00411	0.294149	0.555997	0.529048	0.596772	NA
Y75B7AL.2	28.7873	0.0625042	0.351802	0.177669	0.858983	1
glb-33	109.679	0.204392	0.286698	0.712918	0.475897	1
snt-3	35.1228	0.210718	0.261429	0.806022	0.42023	0.999128
rga-4	96.6239	0.676583	0.342326	1.97643	0.0481065	0.385061
Y75B7AR.1	23.5584	0.592168	0.716343	0.826654	0.408433	0.998893
snt-5	116.947	-0.0786766	0.221824	-0.35468	0.722829	1
R12A1.3	5.9112	2.10238	1.13486	1.85254	0.0639488	NA
ges-1	622.16	-0.351066	0.207699	-1.69027	0.0909773	0.579232
fbxa-195	2.09398	1.66945	1.30613	1.27816	0.201192	NA
R09B5.11	430.051	0.124916	0.178	0.701777	0.482818	1
cnc-11	15.5387	-0.246297	0.555261	-0.443569	0.657354	1
cnc-1	88.7081	2.88237	1.18012	2.44244	0.0145882	0.160492
cnc-5	3.14025	1.45311	1.47804	0.983131	0.325543	NA
cnc-4	1307.84	-0.148551	0.422783	-0.351363	0.725316	1
cnc-3	1070.02	-0.339618	0.367816	-0.923338	0.355831	0.972878
cnc-2	1690.95	-0.194065	0.36662	-0.529335	0.596573	1
srj-23	6.88539	0.493918	0.538247	0.917641	0.358807	NA
chil-14	45.079	-0.396624	0.360328	-1.10073	0.271014	0.911016
hacd-1	979.584	-0.706246	0.258486	-2.73224	0.00629057	0.0825287
fpn-1.2	338.545	-0.408448	0.207301	-1.97032	0.0488021	0.388076
pqn-54	19.107	-0.219763	0.668843	-0.328572	0.742479	1
tag-304	138.243	-0.115975	0.205322	-0.564847	0.572178	1
unc-60	1400.22	-0.0279456	0.145693	-0.191812	0.84789	1
C38C3.4	133.913	-0.203088	0.209988	-0.967144	0.333472	0.958402
C38C3.10	37.3215	-0.571976	0.270402	-2.11528	0.034406	0.304415
C38C3.3	130.573	4.96253	1.09075	4.54963	5.37394e-06	0.000242652
sru-27	3.30077	0.208458	1.03821	0.200786	0.840866	NA
C38C3.7	25.8074	3.88894	1.22329	3.17909	0.0014774	0.025767
C38C3.8	4.61269	1.30847	1.60481	0.815344	0.414875	NA
nhr-260	3.43703	-0.522611	0.926704	-0.563946	0.572791	NA
oac-31	595.454	0.223649	0.258805	0.864159	0.387501	0.993851
oac-32	97.2722	-0.557633	0.458906	-1.21513	0.224315	0.876724
F52F10.2	8.09766	-0.107596	1.036	-0.103857	0.917283	NA
cdc-25.2	14.0788	0.611644	0.529176	1.15584	0.247746	0.897345
F16B4.7	73.2947	-0.250753	0.347962	-0.720632	0.471136	1
F16B4.6	8.11219	-0.146358	0.389934	-0.375341	0.707407	NA
F16B4.5	9.58751	-0.0255352	0.409948	-0.062289	0.950333	1
F16B4.4	741.6	-0.137143	0.300349	-0.456613	0.64795	1
F16B4.2	49.026	-0.124404	0.286364	-0.434427	0.663979	1
nhr-178	77.7808	-0.381246	0.220468	-1.72926	0.0837632	0.554155
nhr-177	246.299	-0.053825	0.215463	-0.249811	0.802734	1
nhr-179	40.183	-0.285325	0.233738	-1.2207	0.222198	0.875002
nhr-117	125.232	0.0114211	0.227806	0.0501353	0.960015	1
nhr-110	90.1418	0.0722075	0.205039	0.352165	0.724715	1
nhr-237	20.5745	-0.416502	0.332495	-1.25266	0.21033	0.862652
nhr-238	217.747	-0.0641067	0.231849	-0.276501	0.782163	1
Y46H3D.1	41.0986	4.2778	1.31928	3.24252	0.00118477	0.0216913
irld-11	13.6071	0.0438538	0.469089	0.0934872	0.925517	1
irld-40	4.72416	-1.08918	0.829222	-1.31349	0.189017	NA
K04F1.9	146.293	-0.313581	0.399617	-0.784704	0.432627	0.999731
K04F1.8	20.5574	0.21209	1.18175	0.179471	0.857568	1
Y46H3C.5	10.1069	1.52452	0.824542	1.84893	0.0644682	0.467935
Y46H3C.7	8.22049	0.725901	0.791517	0.9171	0.35909	NA
gst-21	26.4836	-0.334835	0.287673	-1.16394	0.244447	0.896019
str-160	5.99144	0.463228	0.704978	0.657082	0.511128	NA
srab-25	9.92237	-0.472755	0.72294	-0.653935	0.513154	1
nhr-256	203.334	0.10488	0.20054	0.522988	0.600983	1
ZK697.8	7.18753	0.543417	0.616648	0.881244	0.378186	NA
clec-204	174.133	-0.101798	0.260764	-0.390384	0.696253	1
clec-205	458.632	0.216641	0.288664	0.750493	0.452958	1
dhs-13	102.49	-0.123488	0.264047	-0.467675	0.640017	1
F36H9.7	4.32035	-0.366107	0.664384	-0.551046	0.581602	NA
F36H9.4	232.918	-0.117353	0.402897	-0.291272	0.770843	1
F36H9.5	7.19707	-1.43068	0.526337	-2.71818	0.00656423	NA
F36H9.2	7.78294	0.110775	0.591867	0.187163	0.851533	NA
hsp-16.2	555.781	-0.116341	0.3842	-0.302813	0.762032	1
hsp-16.41	1478.93	-0.268335	0.444529	-0.603639	0.546084	1
srt-42	13.8313	0.147656	0.584849	0.252468	0.80068	1
Y46H3A.4	223.574	-0.318427	0.407414	-0.781579	0.434462	0.999731
Y46H3A.5	355.542	-0.843572	0.721822	-1.16867	0.242536	0.895541
gly-7	310.237	0.0146375	0.129628	0.11292	0.910094	1
mrpl-39	28.4983	-0.300174	0.417993	-0.718132	0.472676	1
Y32G9B.1	12.4304	0.0582242	0.463641	0.125581	0.900064	1
T10B5.8	550.305	-0.493197	0.404656	-1.21881	0.222918	0.875734
T10B5.7	3697.48	-0.128852	0.26486	-0.486492	0.626619	1
T10B5.2	37.1953	0.219506	0.577958	0.379795	0.704097	1
T10B5.3	89.6671	-0.210938	0.264299	-0.798104	0.42481	0.999128
knl-3	62.2163	0.297075	0.40972	0.725069	0.468409	1
T10B5.4	136.013	-0.13004	0.134634	-0.965878	0.334105	0.959185
cct-7	488.847	-0.0781961	0.183643	-0.425805	0.67025	1
oig-6	33.8814	0.0919528	0.350842	0.262092	0.793251	1
nphp-2	12.0133	0.0336402	0.48506	0.0693527	0.944709	1
srp-3	21.3804	-0.255447	0.49315	-0.517991	0.604465	1
Y32G9A.3	3.59758	2.08839	1.52336	1.37091	0.170403	NA
T06A1.1	13.4001	-0.700279	0.434199	-1.61281	0.106786	0.6323
T06A1.5	867.93	-0.0963155	0.224365	-0.429281	0.667719	1
glb-25	7.99856	-0.657883	0.587299	-1.12018	0.262635	NA
Y40B10B.1	82.489	0.359703	0.480049	0.749305	0.453673	1
acs-3	140.177	2.96938	0.360543	8.23585	1.78292e-16	1.31223e-12
fbxa-201	22.6199	1.41443	0.888964	1.5911	0.111587	0.646421
T08B1.4	194.691	-0.241052	0.208611	-1.15551	0.247881	0.897345
T08B1.1	610.688	0.0508928	0.143924	0.353608	0.723633	1
tnt-4	92.2811	0.08738	0.540667	0.161615	0.871609	1
alh-5	67.8592	-0.0798673	0.248416	-0.321506	0.747827	1
clec-206	5.49307	-0.249414	0.564596	-0.441757	0.658665	NA
cysl-4	32.9426	3.61156	1.35617	2.66306	0.00774346	0.0973388
F59A7.8	51.432	0.0930922	0.351077	0.265162	0.790885	1
F59A7.11	7.64532	0	1.63553	0	1	NA
F59A7.2	323.753	-0.122999	0.267038	-0.460607	0.64508	1
F59A7.5	241.96	-0.213173	0.22936	-0.929426	0.352669	0.971884
Y40B10A.4	19.3643	3.17904	1.19112	2.66895	0.00760896	0.0961997
comt-4	1145.23	-0.366592	0.386827	-0.94769	0.343287	0.961617
comt-5	15.1357	0.101865	0.398107	0.255873	0.798049	1
comt-3	813.275	0.439432	0.25054	1.75394	0.0794413	0.535919
nhr-86	216.078	0.0015767	0.144918	0.01088	0.991319	1
lbp-9	323.532	-0.0685721	0.252735	-0.27132	0.786145	1
Y40B10A.9	120.805	0.0110709	0.276082	0.0401002	0.968013	1
ztf-28	5.55465	3.29729	1.49143	2.21083	0.0270474	NA
clec-207	204.909	4.164	1.00489	4.14374	3.41694e-05	0.00111277
clec-208	493.816	3.17541	1.0548	3.01044	0.00260868	0.0410693
F36F12.7	17.5224	1.93089	1.22064	1.58186	0.113681	0.652899
F22F7.4	39.0048	0.0928198	0.485967	0.191	0.848525	1
ckb-4	386.698	-0.227516	0.206345	-1.1026	0.270201	0.910606
F22F7.11	4.67208	-0.0239686	1.29924	-0.0184481	0.985281	NA
F22F7.8	67.4221	-0.0382047	0.259262	-0.14736	0.882848	1
F22F7.2	176.108	-0.0467392	0.199683	-0.234067	0.814933	1
F22F7.1	1030.76	-0.34717	0.196353	-1.76809	0.0770465	0.525058
F22F7.7	83.3411	0.324766	0.238973	1.35901	0.174144	0.801095
srbc-20	8.2389	1.13123	0.733222	1.54282	0.122875	NA
C45H4.14	2.58584	2.7676	1.67132	1.65593	0.097735	NA
sru-46	7.43011	0.438427	0.530855	0.825888	0.408867	NA
cyp-33C1	4.23945	1.37419	0.952113	1.44331	0.148933	NA
cyp-33C2	95.4023	-0.129537	0.337597	-0.383703	0.701198	1
nhr-13	85.7793	-0.329202	0.242881	-1.3554	0.17529	0.802469
cyp-32B1	1331.16	-0.519951	0.337428	-1.54093	0.123335	0.67818
Y5H2B.1	12.6949	-0.0356146	0.370762	-0.0960578	0.923475	1
nhr-133	527.617	-0.032065	0.265118	-0.120946	0.903734	1
nhr-184	43.1763	-0.235999	0.24862	-0.949237	0.3425	0.961617
nhr-56	143.249	0.261378	0.234326	1.11545	0.264659	0.906927
nhr-128	43.8332	-0.240469	0.239568	-1.00376	0.315493	0.948493
nhr-103	57.9404	-0.375739	0.222086	-1.69186	0.090672	0.578383
nhr-18	134.344	-0.248566	0.172106	-1.44426	0.148665	0.746449
nhr-126	15.9249	-0.329785	0.345568	-0.954325	0.339919	0.961459
nhr-134	355.318	-0.0571947	0.250874	-0.227982	0.81966	1
nhr-96	74.8896	0.0524134	0.217284	0.241221	0.809384	1
cyp-33C4	306.464	0.434761	0.241334	1.8015	0.0716247	0.498494
F41B5.11	25.511	0.143752	0.366246	0.3925	0.694689	1
cyp-33C3	153.631	-0.00103607	0.279043	-0.00371293	0.997038	1
cyp-33C5	86.7489	0.283394	0.197705	1.43342	0.151739	0.755358
cyp-33C6	23.8409	0.205802	0.393772	0.522642	0.601223	1
cyp-33C7	470.138	-0.164589	0.181385	-0.907397	0.364197	0.980807
str-253	14.4656	0.175245	0.711961	0.246145	0.80557	1
F41B5.1	10.0962	0.4949	0.41597	1.18975	0.234145	0.89072
nhr-182	130.776	0.11133	0.193451	0.575494	0.564957	1
nhr-183	250.157	-0.0409389	0.177907	-0.230114	0.818003	1
nhr-275	18.0282	0.466009	0.479312	0.972245	0.330929	0.956633
nhr-59	72.0838	0.120868	0.224926	0.537367	0.591014	1
fbxa-137	9.15388	0.481788	0.508786	0.946936	0.343671	0.961617
nhr-228	448.588	0.0968098	0.257987	0.37525	0.707475	1
nhr-227	25.9212	-0.136238	0.294729	-0.462249	0.643902	1
nhr-225	28.0068	-0.287627	0.362379	-0.793719	0.427359	0.99948
nhr-115	194.158	-0.157168	0.316779	-0.496143	0.619793	1
nhr-226	179.959	-0.0643061	0.252079	-0.255103	0.798643	1
irld-15	6.23547	-0.248493	0.639282	-0.388707	0.697493	NA
Y19D10B.4	18.1288	0.354259	0.712054	0.497517	0.618825	1
Y19D10B.1	5.0784	-0.924324	1.10457	-0.836815	0.402696	NA
irld-16	6.57695	0.822907	0.757227	1.08674	0.277153	NA
Y19D10B.6	68.0226	-0.00804948	0.350029	-0.0229966	0.981653	1
pud-1.2	201.263	0.26302	0.432062	0.608755	0.542687	1
pud-2.2	206.129	0.243196	0.385243	0.631279	0.527858	1
pud-3	3343.54	0.330529	0.354601	0.932115	0.351277	0.970313
pud-4	1101.29	0.217333	0.247619	0.877694	0.38011	0.992171
pud-2.1	130.979	0.267467	0.340415	0.78571	0.432037	0.999731
pud-1.1	254.127	0.259777	0.449158	0.578364	0.563018	1
irld-30	10.5751	0.204292	0.557989	0.366122	0.714274	1
srbc-15	16.8571	-0.301361	0.468308	-0.64351	0.519893	1
irld-53	21.0663	-0.255077	0.324404	-0.786295	0.431695	0.999731
clec-209	2.84624	1.12748	1.73094	0.651371	0.514807	NA
Y19D10A.8	6.99766	-0.267099	0.623686	-0.428259	0.668463	NA
F56A4.3	604.8	-0.458569	0.263441	-1.74069	0.0817375	0.545163
gst-10	2763.61	-0.429574	0.250923	-1.71198	0.0869009	0.564511
Y45G12C.1	178.389	0.503938	0.232566	2.16686	0.0302452	0.277353
C29G2.6	307.715	0.0310675	0.186934	0.166195	0.868004	1
irg-3	2110.24	-0.475795	0.211147	-2.25339	0.0242347	0.236092
F53E10.6	16.7208	-0.00481141	0.44245	-0.0108745	0.991324	1
acr-17	24.0104	-0.171888	0.5353	-0.321107	0.748129	1
F53E10.1	238.04	-0.167237	0.196206	-0.852352	0.394019	0.997256
W02H5.2	28.8354	0.0476049	0.33806	0.140818	0.888014	1
W02H5.8	287.542	0.182041	0.250761	0.725956	0.467866	1
angl-1	5.16085	-0.40343	0.528531	-0.763303	0.445283	NA
ndx-2	67.1172	-0.114739	0.336529	-0.34095	0.733141	1
W02G9.4	489.369	-0.0923807	0.30967	-0.298319	0.765459	1
kel-8	391.276	0.348464	0.189339	1.84042	0.0657064	0.473682
Y45G12B.3	76.8208	-0.24213	0.208659	-1.16041	0.245881	0.897345
Y45G12B.2	122.393	-0.224797	0.1719	-1.30772	0.190968	0.831296
nuo-5	585.484	0.0458292	0.211383	0.216806	0.828359	1
C24B9.3	2473.65	-0.00760123	0.174134	-0.0436517	0.965182	1
srt-28	7.91275	0.250318	0.876229	0.285676	0.775126	NA
dod-3	2179.14	-0.230583	0.331717	-0.69512	0.48698	1
srg-57	5.52349	-0.166092	0.89565	-0.185443	0.852882	NA
srg-62	10.6657	-0.778648	0.833697	-0.933969	0.35032	0.969766
R05D8.7	71.1615	0.109159	0.400385	0.272636	0.785133	1
dhs-14	1198.96	-0.114822	0.235273	-0.488039	0.625522	1
R05D8.9	18.4316	-0.320772	0.418395	-0.766673	0.443276	1
dhs-15	74.165	-0.0668395	0.304488	-0.219514	0.82625	1
ketn-1	934.881	0.413919	0.387726	1.06756	0.285721	0.920802
F54E2.1	11115.5	-0.0556996	0.23428	-0.237748	0.812077	1
F54E2.5	13.4063	-0.337263	0.460962	-0.73165	0.464382	1
T03D3.5	12.3154	0.0403965	0.349499	0.115584	0.907982	1
ugt-53	939.08	-0.176326	0.177991	-0.990645	0.321859	0.95308
folt-2	2201.95	0.5583	0.374818	1.48952	0.13635	0.712835
F37B4.10	199.62	-0.0604608	0.235301	-0.256951	0.797217	1
ifc-1	60.0684	0.470685	0.630914	0.746037	0.455645	1
C31B8.4	37.4893	0.416851	0.503895	0.827259	0.408091	0.998893
C31B8.7	44.4023	-0.164197	0.247206	-0.664212	0.506554	1
C31B8.8	603.297	0.0400827	0.250751	0.159851	0.872999	1
srw-121	7.25772	-0.460453	0.648324	-0.710221	0.477567	NA
K12D9.1	17.2421	-0.261035	0.460498	-0.566854	0.570813	1
asp-8	384.941	0.133422	0.336378	0.396644	0.69163	1
F59D6.7	86.6264	0.0634067	0.383958	0.16514	0.868834	1
C50H11.8	45.0657	0.258604	0.326576	0.791866	0.428439	0.999666
srt-7	32.2735	0.370776	0.34411	1.07749	0.28126	0.91811
acs-21	60.6589	-0.670794	0.232444	-2.88582	0.00390391	0.0562286
cyp-33C9	187.678	-0.187799	0.187289	-1.00272	0.315995	0.948493
Y73C8C.4	7.37753	0.202815	0.472802	0.428964	0.66795	NA
Y73C8C.3	5.56797	-0.665876	0.580599	-1.14688	0.251432	NA
clec-210	179.53	0.297339	0.48503	0.613032	0.539855	1
tat-6	10.3994	1.38505	0.566532	2.4448	0.0144934	0.159808
irld-3	121.371	6.04372	1.2097	4.99607	5.85102e-07	3.90733e-05
F02C9.1	16.7845	2.86292	1.13848	2.51468	0.0119142	0.136906
srab-9	6.44616	0.181283	0.62834	0.288511	0.772956	NA
C36C5.5	72.6008	-0.135255	0.338065	-0.400085	0.689094	1
lag-2	6.39981	0.465994	0.541881	0.859957	0.389813	NA
Y73C8B.3	902.421	0.0643827	0.177771	0.362167	0.717227	1
Y73C8B.2	27.1938	0.0519319	0.295785	0.175573	0.860629	1
Y73C8B.1	155.514	0.0487364	0.215316	0.226348	0.820931	1
Y73C8B.5	58.1433	0.212278	0.368835	0.575537	0.564928	1
K08D9.4	17.0137	-0.730877	0.380052	-1.9231	0.0544678	0.418676
apx-1	20.2594	0.648946	0.493109	1.31603	0.188164	0.824874
K08D9.9	37.0455	0.084471	0.977797	0.0863891	0.931157	1
gst-23	5.46811	0.720007	0.610055	1.18023	0.237907	NA
T28A11.16	30.7341	-0.12528	0.349681	-0.35827	0.720141	1
T28A11.6	11.4097	-0.109292	0.862775	-0.126675	0.899198	1
T28A11.17	21.9303	0.96092	0.42321	2.27055	0.0231743	0.228381
T28A11.19	29.8411	0.0144453	0.485366	0.0297616	0.976257	1
T28A11.5	3.51261	-0.118107	0.96944	-0.12183	0.903033	NA
T28A11.20	11.6282	0.453805	0.877047	0.517425	0.60486	1
T28A11.3	16.5043	0.160786	0.499462	0.321919	0.747514	1
fbxa-64	101.07	-0.10091	0.191188	-0.527807	0.597634	1
T28A11.2	505.786	0.0413435	0.213718	0.193448	0.846608	1
F35F10.5	378.295	-0.29882	0.262484	-1.13843	0.25494	0.900055
F35F10.7	16.7962	-0.433056	0.327145	-1.32374	0.185589	0.821241
F35F10.6	121.472	-0.412207	0.24917	-1.65432	0.0980621	0.606247
F35F10.4	33.499	-0.282795	0.259903	-1.08808	0.27656	0.916168
arrd-18	95.9732	-0.0781577	0.173675	-0.450023	0.652694	1
arrd-19	55.7243	-0.213065	0.212186	-1.00415	0.315308	0.948493
F35F10.1	2178.21	0.0269445	0.388701	0.0693194	0.944735	1
F35F10.13	45.1818	-0.151731	0.385335	-0.393764	0.693756	1
C17B7.8	9.43172	0.156964	0.636737	0.246513	0.805286	1
C17B7.5	137.135	-0.0984589	0.384492	-0.256076	0.797892	1
C17B7.4	75.62	0.0887149	0.266569	0.332802	0.739284	1
C17B7.10	60.5543	-0.484279	0.368093	-1.31564	0.188294	0.824874
C17B7.3	11.1411	-0.304474	0.433782	-0.701905	0.482738	1
fbxa-65	77.2824	-0.250772	0.264719	-0.947316	0.343478	0.961617
C17B7.2	12.322	0.321066	0.417204	0.769565	0.441558	1
C17B7.12	10.6559	1.50091	0.732265	2.04968	0.0403954	0.341933
scrm-3	10.3257	-0.196224	0.395313	-0.496376	0.619629	1
C04E12.5	125.621	-0.0712218	0.408372	-0.174404	0.861548	1
C04E12.4	664.759	-0.0720979	0.346854	-0.207863	0.835336	1
C04E12.2	98.834	-0.232356	0.164209	-1.415	0.157069	0.765579
C04E12.10	11.9026	-0.759637	0.699509	-1.08596	0.277498	0.916277
arrd-20	17.3262	0.126036	0.296173	0.425548	0.670437	1
arrd-21	13.7366	-0.0912751	0.474678	-0.192289	0.847516	1
T20D4.13	31.5749	-0.323672	0.397771	-0.813714	0.415809	0.999128
T20D4.15	37.7393	-0.318791	0.320128	-0.995823	0.319336	0.951307
T20D4.12	6.53473	0.462716	0.609987	0.758566	0.448112	NA
T20D4.11	55.7253	0.0108562	0.389341	0.0278836	0.977755	1
T20D4.10	11.3555	-0.56777	0.514162	-1.10426	0.26948	0.909716
T20D4.9	10.9793	0.0963645	0.425502	0.226472	0.820834	1
T20D4.7	80.5297	-0.247623	0.292328	-0.847071	0.396955	0.998451
arrd-22	58.1279	-0.208422	0.206563	-1.009	0.312975	0.948493
T20D4.5	330.897	-0.0215251	0.439939	-0.0489275	0.960977	1
T20D4.4	82.4886	-0.206785	0.35864	-0.576582	0.564222	1
T20D4.3	257.875	0.140693	0.443652	0.317126	0.751148	1
cfz-2	15.6251	0.385915	0.538077	0.717211	0.473244	1
slc-28.2	32.6408	0.254547	0.354639	0.717762	0.472904	1
slc-28.1	24.0052	0.181288	0.368716	0.491674	0.62295	1
gst-33	39.4941	-0.322135	0.298397	-1.07955	0.280342	0.917658
lys-7	21859	-0.17051	0.307473	-0.554554	0.579199	1
srbc-33	9.40765	0.628808	0.568033	1.10699	0.268297	0.909716
C07G3.8	7.32606	-0.294217	0.486807	-0.604381	0.545591	NA
C07G3.10	11.327	-0.342364	1.03864	-0.329627	0.741682	1
ugt-64	359.685	-0.123722	0.153146	-0.807869	0.419166	0.999128
irg-1	32.6362	-0.248311	0.402959	-0.616221	0.537749	1
T24A6.7	32.9713	0.474059	0.460821	1.02873	0.303608	0.940664
nhr-93	88.0095	-0.24341	0.375001	-0.649093	0.516278	1
srbc-67	9.34474	0.0798436	0.519055	0.153825	0.877748	1
sri-21	4.62994	1.88749	0.817729	2.30821	0.0209874	NA
T24A6.20	262.844	0.149926	0.157826	0.949943	0.342141	0.961459
T22F3.3	2798.5	0.142527	0.336787	0.423197	0.672152	1
rpl-11.1	246.65	0.619524	0.515024	1.2029	0.229013	0.883955
T22F3.2	79.6253	0.135382	0.239886	0.564357	0.572511	1
T22F3.12	4.57959	-0.480694	0.899472	-0.534418	0.593052	NA
T22F3.7	10.9373	0.264093	0.514132	0.513667	0.607485	1
T22F3.8	34.4098	0.0187699	0.356769	0.0526108	0.958042	1
T22F3.10	7.96172	0.326347	0.597876	0.545844	0.585173	NA
T22F3.11	33.2466	1.52011	0.68289	2.22599	0.026015	0.248663
F59B1.2	863.62	-0.318224	0.23526	-1.35265	0.176168	0.80484
F59B1.8	85.7824	-0.296259	0.245255	-1.20797	0.227061	0.880488
F59B1.10	10.9801	0.600283	0.506679	1.18474	0.23612	0.89143
acr-23	5.22567	0.199618	0.651643	0.306331	0.759353	NA
Y39H10B.2	505.544	-0.290531	0.183697	-1.58158	0.113745	0.653013
Y39H10B.3	124.559	0.62978	0.388084	1.62279	0.104633	0.626218
W08A12.4	459.885	0.679308	0.338835	2.00483	0.0449809	0.366007
W08A12.3	25.5752	0.186115	0.328262	0.566969	0.570735	1
W08A12.2	1358.11	-0.172319	0.315213	-0.546676	0.584601	1
unc-132	385.218	0.0881532	0.194727	0.452702	0.650763	1
lin-40	221.668	0.283305	0.226404	1.25133	0.210815	0.86352
T27C4.1	224.125	-0.0878578	0.220481	-0.398483	0.690274	1
hpo-36	12.1641	0.537532	0.495354	1.08515	0.277857	0.916847
mtm-9	67.6378	0.122408	0.342669	0.35722	0.720927	1
Y39H10A.6	573.076	0.0859613	0.314949	0.272937	0.784901	1
chk-1	60.6255	0.660043	0.462401	1.42743	0.153457	0.759824
Y39H10A.1	175.789	-0.23839	0.392962	-0.606648	0.544085	1
R08E5.4	17.9784	-0.22348	0.576725	-0.387497	0.698388	1
R08E5.1	42.4667	-0.349968	0.257195	-1.36071	0.173606	0.801095
R08E5.3	243.04	-0.0169246	0.340765	-0.0496665	0.960388	1
cysl-3	22.2683	-0.372083	0.250899	-1.483	0.138076	0.716921
R08F11.1	36.8604	0.0487799	0.33212	0.146874	0.883231	1
R08F11.7	21.6334	0.383231	0.58902	0.650625	0.515289	1
fpn-1.3	4.59507	1.23554	1.10307	1.12009	0.262674	NA
srt-30	4.01688	-0.597573	0.957191	-0.624299	0.532431	NA
cyp-33C8	2175.05	-0.00664475	0.23655	-0.0280903	0.97759	1
R08F11.4	103.96	-0.304693	0.373107	-0.816638	0.414135	0.999128
srw-7	4.51801	-0.343695	0.804332	-0.427305	0.669157	NA
scl-13	4.21658	0.346806	0.689952	0.502653	0.615209	NA
scl-12	97.8919	-0.239802	0.398321	-0.602032	0.547153	1
H10D18.5	120.211	0.265412	0.203814	1.30223	0.192839	0.835616
H10D18.1	9.66375	0.427476	0.457734	0.933896	0.350358	0.969766
H10D18.6	39.5905	1.11188	0.392576	2.83228	0.00462176	0.0642421
ugt-32	940.368	0.581659	0.395069	1.4723	0.14094	0.7254
nhr-185	8.04315	0.133755	0.697996	0.191628	0.848034	NA
btb-21	109.054	-0.0507307	0.222616	-0.227884	0.819736	1
nhr-186	8.60982	0.334821	0.608618	0.550133	0.582228	NA
nhr-188	5.60895	-1.08548	0.727734	-1.49159	0.135805	NA
nhr-189	6.52668	0.485021	0.868214	0.558642	0.576406	NA
nhr-158	11.7651	0.087674	0.515027	0.170232	0.864828	1
nhr-124	5.26888	-0.859421	0.680103	-1.26366	0.206351	NA
C17E7.9	4.03498	1.21112	1.24103	0.975898	0.329115	NA
C17E7.4	6.61785	2.53016	1.75941	1.43807	0.150413	NA
nhr-156	13.9727	-0.0844516	0.322647	-0.261746	0.793517	1
nhr-284	25.202	-0.136858	0.316765	-0.432048	0.665706	1
srx-68	24.128	0.176006	0.37451	0.469964	0.638381	1
srx-67	10.1657	0.898937	0.516385	1.74083	0.0817136	0.545163
srx-66	9.92214	0.259059	0.686945	0.377117	0.706087	1
srx-70	5.97159	0.673448	0.878843	0.76629	0.443504	NA
cyp-35A5	157.592	0.317912	0.378849	0.839152	0.401384	0.998624
cyp-35B1	1480.02	-0.29047	0.296274	-0.980409	0.326884	0.955009
cyp-35B2	20.4314	-0.370952	0.596814	-0.621554	0.534235	1
cyp-34A4	866.21	0.267379	0.286933	0.931851	0.351414	0.970319
cyp-34A5	337.813	0.134547	0.27972	0.481006	0.630512	1
cyp-34A6	42.4374	-0.0873651	0.56377	-0.154966	0.876848	1
cyp-34A7	74.4387	0.2101	0.346531	0.606295	0.544319	1
cyp-34A8	2614.4	-0.0528294	0.377787	-0.139839	0.888787	1
cyp-34A9	5343.82	-0.00370043	0.317702	-0.0116475	0.990707	1
cyp-34A10	39.5388	0.724213	0.415227	1.74414	0.0811354	0.543611
nlp-34	166.171	0.335195	0.386159	0.868025	0.385381	0.993798
nlp-31	2335.63	0.133677	0.399788	0.334368	0.738102	1
nlp-30	48.6036	1.07566	0.469907	2.28909	0.0220743	0.220083
nlp-29	824.009	0.144485	0.42163	0.342682	0.731838	1
nlp-28	807.508	0.343996	0.533384	0.644932	0.518971	1
nlp-27	6393.88	-0.158379	0.443392	-0.357198	0.720944	1
K09D9.9	7.27302	0.261492	0.55245	0.473332	0.635976	NA
K09D9.11	18.2648	2.81434	1.06338	2.6466	0.00813051	0.100742
K09D9.12	2.89075	0.790799	1.39419	0.567211	0.570571	NA
srh-8	6.198	0.297829	0.940081	0.316812	0.751387	NA
srw-89	8.86766	0.226264	0.696584	0.32482	0.745317	NA
cyp-35A3	481.311	-0.946113	0.533825	-1.77233	0.07634	0.521692
K09D9.1	1034.28	-0.153417	0.315416	-0.486396	0.626686	1
cyp-35A4	68.1512	-0.986647	0.429001	-2.29987	0.0214555	0.21558
C49G7.7	891.09	-0.361801	0.304478	-1.18827	0.234729	0.89072
C49G7.12	833.291	-0.0801035	0.406791	-0.196916	0.843894	1
C49G7.10	2027.32	0.03075	0.360608	0.0852727	0.932045	1
irg-2	594.918	0.08905	0.39373	0.22617	0.821069	1
phat-3	419.649	0.235495	0.428265	0.549883	0.5824	1
C49G7.3	4073.92	0.0841485	0.51643	0.162943	0.870563	1
djr-1.2	7.5106	-0.865642	0.692352	-1.25029	0.211193	NA
C49G7.1	26.3351	1.62186	0.998469	1.62435	0.104301	0.626026
D1065.3	10.7208	1.8501	1.33384	1.38705	0.165427	0.788054
srh-210	6.87904	0.628326	0.660452	0.951358	0.341423	NA
otpl-2	45.792	-0.0781027	0.478063	-0.163373	0.870225	1
nhr-181	19.2309	0.195345	0.41802	0.46731	0.640278	1
T05B4.14	203.259	6.06959	1.24578	4.87212	1.10407e-06	6.60649e-05
phat-5	3.44752	1.51966	1.67673	0.906326	0.364763	NA
phat-4	11.8664	0.3408	0.986648	0.345412	0.729785	1
nhr-57	313.788	0.116072	0.160381	0.723726	0.469234	1
lgc-1	11.5238	-0.49309	0.509095	-0.968562	0.332764	0.957256
Y45G5AL.1	127.568	0.150028	0.23559	0.636818	0.524243	1
Y45G5AM.6	71.6485	0.135696	0.301689	0.449787	0.652864	1
Y45G5AM.3	268.235	-0.0800272	0.24569	-0.325724	0.744633	1
Y45G5AM.7	125.875	0.280941	0.267304	1.05102	0.293252	0.929714
coh-4	31.6374	0.058125	0.496725	0.117016	0.906847	1
Y45G5AM.2	43.8328	1.30068	0.898341	1.44786	0.147655	0.743833
Y45G5AM.9	243.232	0.151155	0.188614	0.801402	0.422899	0.999128
nhr-114	174.14	0.253106	0.203783	1.24203	0.214224	0.868168
H43I07.3	161.638	0.00356546	0.177718	0.0200625	0.983994	1
rpac-40	57.5764	-0.152915	0.29573	-0.517077	0.605102	1
H43I07.1	20.6428	0.192472	0.434989	0.442475	0.658146	1
nlp-9	79.5409	0.000444793	0.208634	0.00213193	0.998299	1
nlp-13	130.998	0.250833	0.26407	0.949876	0.342175	0.961459
srt-14	3.78611	0.744575	0.933112	0.797948	0.424901	NA
ZC132.3	61.5417	-0.137153	0.225194	-0.609045	0.542495	1
ZC132.4	37.7396	0.379566	0.357898	1.06054	0.288897	0.924907
ZC132.9	19.4587	0.462509	0.371858	1.24378	0.213582	0.867767
R02D1.2	151.601	-0.0544266	0.288476	-0.18867	0.850352	1
nhr-125	193.005	0.112293	0.166451	0.67463	0.499911	1
D2063.1	90.4307	0.390731	0.296523	1.31771	0.187601	0.8244
irld-1	63.2664	1.08718	0.506057	2.14833	0.0316875	0.28704
glrx-3	195.199	-0.122332	0.140284	-0.872027	0.383194	0.993716
figl-1	64.9722	0.031895	0.251533	0.126802	0.899097	1
hpo-18	104.274	-0.455359	0.259112	-1.75738	0.0788529	0.533907
mcm-7	118.946	0.758943	0.684896	1.10811	0.267812	0.909178
F32D1.3	42.4532	-0.0223794	0.335035	-0.0667972	0.946743	1
F32D1.11	144.651	0.126346	0.323007	0.391154	0.695683	1
F32D1.5	786.159	-0.169776	0.270657	-0.627272	0.530481	1
fipp-1	153.357	-0.109704	0.341153	-0.32157	0.747779	1
neg-1	28.9422	3.43191	1.36025	2.52301	0.0116356	0.13448
F32D1.7	20.4479	4.04711	1.51027	2.67973	0.00736821	0.0938236
F13A2.4	21.5906	3.28856	1.35441	2.42804	0.0151809	0.165283
F13A2.5	31.4546	1.78975	1.45094	1.23351	0.217384	0.871266
F13A2.6	4.33507	0.852863	1.35108	0.631246	0.527879	NA
Y47D7A.17	3.5698	1.33646	1.60774	0.831263	0.405825	NA
grl-5	28.4066	4.2836	1.63588	2.61853	NA	NA
skr-14	1.82773	0.767561	1.71504	0.447546	0.654481	NA
skr-7	5.29554	2.15726	1.81052	1.19151	0.233453	NA
Y47D7A.11	12.5453	0.0488231	0.710603	0.0687066	0.945223	1
Y47D7A.12	9.50851	0.371187	0.575362	0.645136	0.518839	1
Y47D7A.13	22.3673	1.43753	1.47894	0.972003	0.331049	0.956633
rft-1	417.487	-0.130669	0.226288	-0.577448	0.563637	1
rft-2	236.689	-0.0395989	0.151371	-0.261603	0.793628	1
gnrr-5	18.8366	0.0426877	0.414705	0.102935	0.918014	1
T08H10.3	44.6548	5.10601	1.25931	4.05462	5.02169e-05	0.00152958
T08H10.1	2047.26	-0.11474	0.157969	-0.726342	0.467629	1
unc-62	660.479	0.130626	0.176278	0.741019	0.458682	1
T28F12.1	45.1116	-0.217455	0.284689	-0.763833	0.444967	1
sos-1	160.925	0.143198	0.250093	0.572576	0.566932	1
Y61A9LA.5	9.32869	0.332502	0.469064	0.708862	0.47841	1
Y61A9LA.7	46.2375	-0.115802	0.326562	-0.35461	0.722882	1
sut-2	50.3283	0.475493	0.325838	1.45929	0.144484	0.734163
Y61A9LA.3	142.608	-0.0741159	0.22736	-0.325984	0.744436	1
Y61A9LA.1	358.857	0.0991672	0.261504	0.379219	0.704525	1
Y61A9LA.11	26.4213	-0.241602	0.311722	-0.775057	0.438306	1
Y61A9LA.10	118.789	0.16878	0.311623	0.541618	0.588082	1
F54D11.4	16.6748	-0.434927	0.534333	-0.813962	0.415667	0.999128
sumv-2	119.05	0.158035	0.306471	0.51566	0.606092	1
pmt-2	6979.06	0.0026142	0.187471	0.0139446	0.988874	1
F54D11.3	5.22756	-0.895789	0.805413	-1.11221	0.266048	NA
soc-1	93.4103	0.10659	0.214524	0.496867	0.619283	1
F41F3.3	19.7876	2.59043	1.58266	1.63676	0.10168	0.618485
col-139	5507.36	-0.721503	0.643804	-1.12069	0.262421	0.905619
F41F3.1	24.6071	0.805715	0.711086	1.13308	0.257182	0.901868
K03B4.9	32.5694	0.123935	0.318606	0.388993	0.697281	1
K03B4.6	12.1755	3.59228	1.35703	2.64716	0.00811708	0.100742
K03B4.4	51.998	-0.0954266	0.285067	-0.334752	0.737812	1
taf-10	43.3368	-0.00634444	0.263407	-0.024086	0.980784	1
K03B4.2	186.003	-0.156158	0.21209	-0.73628	0.46156	1
K03B4.1	139.552	0.0383559	0.171572	0.223555	0.823103	1
cpg-8	125.462	0.418501	0.362368	1.1549	0.248129	0.897632
ZC266.1	81.208	-0.00195871	0.196538	-0.00996604	0.992048	1
oac-24	27.6363	-0.570806	0.519638	-1.09847	0.271999	0.911969
prx-6	587.262	-0.0858764	0.225928	-0.380104	0.703868	1
F39G3.5	152.558	-0.119178	0.235371	-0.50634	0.612618	1
F39G3.4	74.3624	0.545551	0.599218	0.910437	0.362592	0.979919
tig-2	408.087	-0.182799	0.195197	-0.936483	0.349024	0.968126
F39G3.3	174.786	-0.0654301	0.204637	-0.319737	0.749168	1
F39G3.2	26.4708	-0.375262	0.304287	-1.23325	0.217482	0.871266
ugt-61	578.313	-0.104992	0.196573	-0.534113	0.593263	1
C18G1.6	26.4098	-0.666565	0.364019	-1.83113	0.0670816	0.479573
hil-4	400.765	5.83263	1.31648	4.43045	9.40346e-06	0.000389912
pgl-3	74.0736	5.1781	1.33417	3.88115	0.000103963	0.00283921
linc-65	2.15966	1.37815	1.6193	0.851078	0.394726	NA
C18G1.3	48.5936	2.59863	0.956918	2.71562	0.00661511	0.0861709
C18G1.9	67.7591	4.81297	1.24129	3.87738	0.000105585	0.00287258
elt-7	1199.37	0.0610335	0.208355	0.292931	0.769575	1
C18G1.1	18.2681	0.269574	0.41734	0.645933	0.518323	1
Y60C6A.1	124.626	1.18298	0.775682	1.52508	0.127238	0.687224
Y60C6A.2	81.7014	1.36126	1.23031	1.10643	0.26854	0.909716
R02F11.9	5.56459	-0.496359	0.889692	-0.5579	0.576913	NA
R02F11.10	6.94769	0.254747	0.83207	0.30616	0.759483	NA
R02F11.2	34.2611	0.425983	0.351883	1.21058	0.226055	0.879151
R02F11.1	1.71758	2.22807	1.71646	1.29806	0.194267	NA
R02F11.3	175.695	-0.00334028	0.202871	-0.0164651	0.986863	1
R02F11.4	60.3473	0.466045	0.372697	1.25047	0.21113	0.863686
adss-1	1452.84	-0.0324075	0.0864622	-0.374817	0.707797	1
hsp-6	212.134	0.0745426	0.284378	0.262125	0.793225	1
C37H5.5	101.021	0.0728844	0.241569	0.301712	0.762872	1
C37H5.14	59.2733	0.126145	0.217104	0.581035	0.561217	1
nas-9	1276.17	0.0218037	0.239639	0.0909852	0.927504	1
cwp-1	151.945	1.79253	0.793239	2.25977	0.0238358	0.233597
cwp-2	135.26	-0.0250782	0.533667	-0.0469923	0.962519	1
cwp-3	8.33621	0.911638	1.0846	0.840528	0.400612	NA
C37H5.3	859.151	0.176804	0.219582	0.805186	0.420712	0.999128
C37H5.2	460.926	0.0404814	0.244402	0.165634	0.868445	1
nex-4	26.7923	-0.0167183	0.412376	-0.0405413	0.967662	1
C37H5.13	528.741	-0.162447	0.168247	-0.965527	0.334281	0.959185
srd-32	54.4701	0.0366983	0.373095	0.0983617	0.921645	1
srd-33	6.23525	-0.206	0.52817	-0.390026	0.696517	NA
T19H12.6	24.065	-0.726056	0.449965	-1.61358	0.106618	0.6323
nhr-220	32.8569	-0.398374	0.233594	-1.70541	0.0881183	0.568157
T19H12.3	318.091	-0.072946	0.257165	-0.283655	0.776675	1
ugt-12	5366.07	0.299728	0.269876	1.11061	0.266734	0.907822
T19H12.2	64.1878	1.67221	0.740307	2.2588	0.0238957	0.234028
ugt-11	487.688	-0.0146679	0.188194	-0.0779407	0.937875	1
ugt-9	700.866	3.2203	0.409052	7.8726	3.47358e-15	7.30444e-12
ugt-8	1269.73	0.134726	0.272891	0.493698	0.621519	1
ugt-14	611.041	-0.0677052	0.344257	-0.196671	0.844085	1
ugt-13	447.58	-0.00541666	0.243018	-0.0222891	0.982217	1
H23N18.5	4.97145	-0.434641	0.850281	-0.511174	0.609229	NA
H23N18.6	16.8019	0.0974375	0.572027	0.170337	0.864745	1
C02E7.7	10.3622	1.51462	1.79905	0.841898	NA	NA
C02E7.6	14.5959	1.87999	1.6665	1.12811	0.259273	0.904169
srh-20	3.22515	-0.415751	0.870357	-0.477679	0.632879	NA
srh-21	6.16488	0.114507	0.558385	0.205069	0.837518	NA
C02E7.10	32.8409	-2.62655	0.93454	-2.81052	0.00494611	0.0680437
catp-2	34.3896	-1.19169	0.762849	-1.56216	0.118251	0.664878
tam-1	584.975	0.211508	0.150694	1.40356	0.160449	0.774874
F26G5.1	5.59246	2.05425	1.7986	1.14214	0.253397	NA
srsx-13	1.6043	-2.18311	1.5666	-1.39353	0.163459	NA
ncx-8	33.6866	0.493084	0.532731	0.925578	0.354665	0.972878
ncx-9	33.7377	0.648204	0.523422	1.2384	0.215569	0.86959
ugt-7	148.352	-0.0863206	0.302097	-0.285738	0.775079	1
srr-8	7.28444	-0.16364	0.655466	-0.249654	0.802855	NA
srr-5	10.4743	-0.0729952	0.57461	-0.127034	0.898913	1
srr-6	153.582	-0.160151	0.375956	-0.425985	0.670119	1
srr-4	225.786	0.152643	0.188676	0.809022	0.418502	0.999128
cpt-4	889.62	0.603744	0.249523	2.4196	0.0155378	0.16867
swt-7	188.182	-0.0878196	0.220444	-0.398376	0.690353	1
K11D12.13	1838.84	0.500181	0.67102	0.745404	0.456028	1
K11D12.6	2473.39	2.2083	0.784431	2.81516	0.00487523	0.0672572
K11D12.7	642.121	0.0531037	0.184064	0.288507	0.772958	1
K11D12.11	73.4756	-0.0862262	0.226189	-0.381213	0.703045	1
K11D12.8	40.4625	0.146363	0.307928	0.475315	0.634562	1
K11D12.9	34.3418	-0.323216	0.351923	-0.918429	0.358394	0.975682
pqn-51	1495.12	0.0267279	0.151577	0.176333	0.860033	1
K11D12.12	15.0337	-1.19089	0.510438	-2.33307	0.0196445	0.20123
cwp-4	40.0137	-0.196011	0.434545	-0.451071	0.651938	1
mlk-1	436.767	0.0665296	0.181826	0.365897	0.714442	1
Y58A7A.1	210.188	-0.344041	0.239376	-1.43724	0.15065	0.751972
Y58A7A.2	126.566	-0.302341	0.366821	-0.82422	0.409814	0.999019
Y58A7A.3	1061.55	-0.0258097	0.189897	-0.135914	0.891889	1
Y58A7A.4	74.139	0.168109	0.384754	0.436926	0.662165	1
Y58A7A.5	91.1779	0.258118	0.314208	0.821486	0.41137	0.999019
glb-32	36.2319	-0.101328	0.36472	-0.277825	0.781147	1
unc-46	42.0274	-0.274056	0.261666	-1.04735	0.294938	0.931901
srab-3	14.7518	0.0486795	0.449022	0.108412	0.913669	1
ugt-63	3656.79	-0.188988	0.420173	-0.449785	0.652866	1
C04F5.8	62.2572	-0.12956	0.29243	-0.443047	0.657732	1
C04F5.9	80.7615	-0.137582	0.276605	-0.497396	0.61891	1
sid-1	256.518	0.00104825	0.209933	0.00499327	0.996016	1
F14F9.5	187.423	-0.0859286	0.186502	-0.460739	0.644986	1
F14F9.8	49.0428	-0.101827	0.320704	-0.31751	0.750857	1
F14F9.4	120.136	0.116357	0.278279	0.418133	0.67585	1
F14F9.3	39.5773	-0.527208	0.547578	-0.962799	0.335648	0.959243
F14F9.6	163.329	0.44887	0.592544	0.757531	0.448732	1
abu-15	3.40891	0.159819	1.76433	0.0905831	0.927824	NA
srw-140	12.0717	-0.415173	0.548168	-0.757383	0.44882	1
srt-65	3.72668	-0.370033	0.759614	-0.487133	0.626164	NA
ugt-51	350.618	0.195792	0.244093	0.802122	0.422482	0.999128
C03A7.12	63.8425	-0.155856	0.297348	-0.524153	0.600172	1
C03A7.13	55.5018	-0.10815	0.231471	-0.467226	0.640338	1
abu-8	19.8086	-0.309226	0.920975	-0.33576	0.737052	1
Y47A7.2	11.23	-0.291741	0.487667	-0.598239	0.54968	1
Y47A7.1	123.421	0.201913	0.222151	0.908897	0.363405	0.980527
Y49G5B.1	18.0845	-0.0903138	0.435813	-0.207231	0.83583	1
C52A10.1	842.507	0.0491294	0.228551	0.21496	0.829799	1
C52A10.2	66.5248	-0.250725	0.288248	-0.869827	0.384395	0.993716
B0238.1	878.585	-0.0637632	0.263955	-0.241569	0.809114	1
B0238.13	83.3982	-0.908643	0.690904	-1.31515	0.188459	0.824874
srt-67	5.16138	1.23516	1.18342	1.04372	0.296613	NA
B0238.12	2613.09	0.255404	0.266416	0.958666	0.337727	0.961459
B0238.11	49.8999	0.446748	0.403603	1.1069	0.268337	0.909716
B0238.10	146.086	0.257305	0.172034	1.49567	0.134741	0.707846
B0238.9	68.3157	2.55547	0.857205	2.98116	0.00287159	0.0444011
Y49G5A.1	80.6935	0.0672482	0.530814	0.126689	0.899187	1
ncx-2	119.905	0.323272	0.406533	0.795192	0.426502	0.999128
C10G8.4	9479.52	-0.25393	0.78478	-0.323569	0.746265	1
C10G8.3	6.64914	-0.444678	0.60602	-0.733768	0.46309	NA
C10G8.2	7.99197	2.73399	1.44778	1.88841	0.0589714	NA
ceh-34	89.8165	-0.0409896	0.283822	-0.14442	0.885169	1
ceh-33	22.1644	-0.0720344	0.423167	-0.170227	0.864832	1
C10G8.8	1048.28	0.00283085	0.128257	0.0220717	0.982391	1
nhr-216	14.6076	0.646262	0.462034	1.39873	0.161893	0.778526
T09D3.9	1.68068	0	1.73772	0	1	NA
C35A11.3	2.31872	0.750865	1.49581	0.501979	0.615682	NA
C35A11.2	34.4815	0.936891	0.557951	1.67917	0.0931197	0.587536
C35A11.4	169.763	-0.194809	0.275521	-0.707059	0.47953	1
dmsr-7	25.2265	-0.073546	0.283992	-0.258972	0.795657	1
C25A6.1	27.3832	0.314674	0.344695	0.912905	0.361292	0.978874
F08F3.4	5250.94	-0.103105	0.37857	-0.272354	0.78535	1
F08F3.10	118.18	0.204982	0.259937	0.788583	0.430356	0.999731
F08F3.6	60.3971	2.89033	0.836537	3.45511	0.000550072	0.0114204
cyp-14A5	2970.25	0.85633	0.430317	1.99	0.046591	0.375792
rhr-1	1814.25	0.342526	0.151755	2.2571	0.0240021	0.234758
F08F3.8	8.45207	-0.158326	0.724856	-0.218423	0.827099	NA
acl-6	242.862	0.0765959	0.224404	0.34133	0.732855	1
snpc-1.3	10.7588	3.68304	1.38666	2.65605	0.00790609	0.0987926
F08F3.1	7.34674	0.500415	0.479129	1.04443	0.296288	NA
glc-3	10.466	0.0476931	0.532095	0.0896326	0.928579	1
ZC317.2	11.1156	-0.382373	0.477663	-0.800508	0.423417	0.999128
ZC317.6	73.894	4.79109	1.28611	3.72525	0.000195123	0.00481915
ZC317.7	55.6048	4.0147	1.33129	3.01564	0.00256439	0.040502
T05C3.6	266.219	0.130888	0.28442	0.460194	0.645377	1
T05C3.2	12.6156	0.474585	0.650037	0.730088	0.465336	1
dnj-19	467.674	-0.151573	0.126917	-1.19426	0.232374	0.888917
nhr-47	470.869	0.0881378	0.218197	0.403937	0.686259	1
hpo-15	9540.35	-0.1032	0.241855	-0.426702	0.669597	1
mms-19	188.312	-0.0410418	0.151534	-0.270843	0.786512	1
C24G6.2	498.374	0.000644606	0.20234	0.00318575	0.997458	1
grl-1	3.00235	1.78699	1.14605	1.55926	0.118936	NA
C24G6.8	255.466	-0.0638127	0.187056	-0.341142	0.732997	1
syp-2	72.1543	0.594725	0.518322	1.14741	0.251214	0.899982
cft-1	100.116	0.169921	0.394716	0.430489	0.66684	1
ugt-48	150.312	-0.151735	0.204482	-0.742047	0.458059	1
C18C4.5	1096.12	-0.118264	0.153305	-0.771432	0.440451	1
glb-5	8.64495	0.00632188	0.439671	0.0143787	0.988528	NA
glb-6	7.44648	0.283156	0.627768	0.451052	0.651952	NA
klc-2	689.12	-0.0624958	0.152566	-0.409631	0.682077	1
C18C4.17	7.04504	-0.60759	0.670654	-0.905967	0.364954	NA
pas-6	366.184	-0.0603049	0.183109	-0.329339	0.7419	1
CD4.5	14.5062	0.766897	0.400165	1.91645	0.0553077	0.423385
vps-37	132.032	-0.0676337	0.171881	-0.393492	0.693956	1
CD4.3	82.0373	0.0331473	0.255924	0.12952	0.896946	1
crn-2	71.6605	0.0336836	0.274098	0.122889	0.902195	1
zhit-1	54.1069	0.263517	0.409998	0.642726	0.520402	1
CD4.10	10.3009	0.134501	0.475057	0.283127	0.777079	1
CD4.8	13.0956	-0.401468	0.582174	-0.689601	0.490445	1
CD4.1	250.316	0.127541	0.190568	0.669268	0.503324	1
M03E7.3	5.96064	0.809182	1.39496	0.580074	0.561865	NA
M03E7.2	6.36598	1.33744	0.656278	2.03792	0.0415576	NA
memb-2	136.648	0.35999	0.206318	1.74483	0.0810145	0.543262
M03E7.1	11.4333	-0.736356	0.339856	-2.16667	0.0302601	0.277353
acy-4	170.671	-0.074119	0.196689	-0.376834	0.706297	1
srx-117	10.6529	-0.350969	0.614931	-0.570745	0.568173	1
C14C11.4	132.726	-0.00137645	0.32126	-0.00428454	0.996581	1
hex-2	579.344	-0.152933	0.131054	-1.16695	0.243232	0.895541
mut-14	86.3415	-0.00976365	0.242938	-0.0401899	0.967942	1
C14C11.2	94.2199	0.31049	0.559479	0.554964	0.578919	1
C14C11.1	88.1636	5.19338	1.33201	3.89889	9.66334e-05	0.00267377
C14C11.7	11.262	-0.254886	0.447261	-0.569883	0.568757	1
pqn-13	5.92369	0.157603	0.762331	0.206738	0.836215	NA
F25B4.5	266.265	0.142079	0.243136	0.58436	0.558978	1
hmgs-1	155.245	-0.134704	0.118196	-1.13967	0.254425	0.900055
F25B4.7	187.013	-0.100846	0.187877	-0.536765	0.59143	1
F25B4.8	133.798	-0.132783	0.233057	-0.569745	0.56885	1
clec-1	12396.6	-0.129533	0.231776	-0.558868	0.576252	1
F25B4.2	72.3715	-0.122158	0.187502	-0.651501	0.514723	1
gcst-1	2545.2	-0.157995	0.194369	-0.812861	0.416298	0.999128
rga-3	39.4633	2.91772	1.24225	2.34873	0.0188376	0.19555
K09H11.4	7.30588	1.68471	1.28925	1.30674	0.191301	NA
K09H11.6	9.46421	-0.674248	0.702724	-0.959478	0.337318	0.961131
K09H11.1	631.79	0.0231607	0.14954	0.154879	0.876917	1
C53A3.2	2848.46	0.814474	0.325004	2.50605	0.012209	0.139207
F44E7.2	1084.16	0.379394	0.242805	1.56255	0.118159	0.664704
F44E7.3	30.1165	0.199128	0.374683	0.531456	0.595103	1
F44E7.4	1626.64	0.0438805	0.167754	0.261576	0.793648	1
F44E7.17	21.7598	-0.191546	0.246957	-0.775625	0.437971	1
F44E7.5	607.455	0.0487376	0.262709	0.185519	0.852822	1
fbxa-183	12.0759	2.36066	1.18145	1.99811	0.0457042	0.37067
F44E7.7	24.5383	0.0935851	0.50152	0.186603	0.851972	1
nhr-142	144.403	-0.0976606	0.179432	-0.544277	0.586251	1
F44E7.9	49.3681	-0.136418	0.232964	-0.585574	0.558162	1
ZC250.2	44.6241	-0.251093	0.255471	-0.982862	0.325675	0.95478
nstp-3	2.78356	0.0578191	0.971037	0.0595437	0.952519	NA
cyn-17	19.6728	0.175367	0.722802	0.242621	0.808299	1
ZC250.5	37.7628	4.44872	1.28948	3.45001	0.00056056	0.0115567
ZC250.4	2213.81	0.00700318	0.207199	0.0337992	0.973037	1
let-418	1285.2	0.116482	0.18773	0.620478	0.534943	1
srh-76	14.4731	-0.362202	0.470768	-0.769384	0.441665	1
col-140	95288.6	-0.21863	0.466024	-0.469138	0.638971	1
F26F12.2	21.9181	0.0648878	0.602747	0.107653	0.914271	1
F26F12.3	4057.37	0.375433	0.260703	1.44008	0.149846	0.749924
F26F12.8	28.2636	0.0378208	0.295317	0.128068	0.898095	1
F26F12.5	41.0395	0.00821325	0.316254	0.0259704	0.979281	1
F26F12.4	9.11678	-0.110599	0.454977	-0.243088	0.807937	1
C02G6.2	26.1047	2.66455	0.924553	2.88199	0.00395171	0.0566951
C02G6.1	45.6569	0.215231	0.373925	0.5756	0.564886	1
C04E6.8	11.8603	-0.234764	0.388505	-0.604276	0.54566	1
C04E6.7	310.844	-0.00126693	0.192958	-0.00656584	0.994761	1
grd-9	6.1635	0.0199318	0.883303	0.0225651	0.981997	NA
C04E6.5	92.9671	3.9267	1.00574	3.9043	9.44971e-05	0.00261958
C04E6.4	28.8082	1.75766	0.966584	1.81843	0.0689987	0.487829
C04E6.13	39.3228	-0.189932	0.294032	-0.645958	0.518306	1
C04E6.11	181.626	0.13234	0.350224	0.377874	0.705524	1
galt-1	58.9009	0.594679	0.437404	1.35956	0.173968	0.801095
M03F8.5	19.7361	0.68018	0.457221	1.48764	0.136846	0.714065
M03F8.3	164.89	0.0580591	0.236007	0.246006	0.805678	1
pst-1	137.754	-0.0947303	0.206356	-0.459062	0.64619	1
M03F8.1	33.2106	0.910579	0.382374	2.38138	0.0172478	0.183201
M03F8.6	17.0931	-0.00566558	0.340911	-0.0166189	0.986741	1
pcm-1	926.807	-0.107803	0.225533	-0.477992	0.632656	1
mcp-1	172.15	0.22652	0.200419	1.13023	0.258379	0.903405
acy-2	29.6784	-0.050622	0.30855	-0.164064	0.869681	1
dhs-16	8.53527	1.3139	0.571127	2.30054	0.0214177	NA
fut-8	212.498	-0.0572233	0.180345	-0.3173	0.751016	1
C10F3.16	5.00623	-0.175788	0.609383	-0.288469	0.772988	NA
cpg-4	198.164	1.57212	0.636264	2.47086	0.0134788	0.15111
anr-32	33.8387	-0.0678685	0.382241	-0.177554	0.859073	1
fos-1	428.118	0.0983972	0.260092	0.378318	0.705195	1
F29G9.14	6.27952	-1.08584	0.690163	-1.57331	0.115648	NA
rpt-2	585.398	-0.126231	0.176019	-0.717148	0.473283	1
aps-1	175.98	-0.396962	0.183166	-2.16723	0.0302175	0.277353
F29G9.2	81.4856	0.0444808	0.455492	0.0976544	0.922207	1
dhs-17	56.5372	0.358146	0.324715	1.10296	0.270046	0.910463
F29G9.7	4.72577	1.33814	1.51291	0.884479	0.376438	NA
cpi-2	7049.43	-0.259002	0.226924	-1.14136	0.25372	0.900055
R01B10.3	710.776	-0.312876	0.359022	-0.871467	0.383499	0.993716
R01B10.4	79.6097	-0.210476	0.232299	-0.906058	0.364905	0.980961
jamp-1	271.357	0.171982	0.153206	1.12255	0.261629	0.905047
R01B10.6	180.021	0.239947	0.157442	1.52403	0.127502	0.687635
srd-20	11.3133	1.28143	0.9965	1.28593	0.198468	0.841613
Y38A10A.2	9.79676	0.00289647	0.479415	0.00604167	0.995179	1
Y38A10A.7	46.2556	-0.220092	0.274992	-0.800355	0.423505	0.999128
smut-1	142.265	0.140342	0.22917	0.612395	0.540276	1
crt-1	6332.66	-0.420471	0.141319	-2.97534	0.00292667	0.0450163
Y38A10A.11	4.25499	-0.493303	0.82529	-0.597733	0.550018	NA
atf-8	9.21484	1.03755	0.772094	1.34382	0.179008	0.810936
F17A9.2	81.7495	-0.0696113	0.29141	-0.238877	0.811201	1
F17A9.4	984.109	-0.000474364	0.227228	-0.00208761	0.998334	1
F17A9.5	355.204	0.0177346	0.225858	0.0785211	0.937414	1
fbxa-178	10.8434	-0.424834	0.986734	-0.430545	0.666799	1
ceh-49	2.49186	1.92581	1.62523	1.18494	0.236041	NA
ttn-1	2592.13	0.275776	0.453256	0.608433	0.5429	1
exp-2	127.658	0.273416	0.234646	1.16523	0.243927	0.896019
W06H8.4	13.0907	2.13956	1.17644	1.81867	0.0689611	0.487829
W06H8.2	199.905	0.114456	0.286756	0.399142	0.689788	1
rme-1	6286.68	-0.00198131	0.192915	-0.0102703	0.991806	1
W06H8.5	822.681	0.108083	0.229607	0.470731	0.637833	1
W06H8.6	30.3604	-0.155507	0.489252	-0.317845	0.750602	1
W06H8.12	4.81415	-0.00183427	0.977144	-0.00187718	0.998502	NA
K08B12.3	50.3704	-0.241138	0.201244	-1.19824	0.230824	0.886673
dmd-7	619.505	0.0462167	0.141721	0.32611	0.744341	1
K08B12.11	15.7089	0.585714	0.35844	1.63406	0.102245	0.620639
K08B12.7	8.34003	-0.165474	0.595695	-0.277783	0.781179	NA
mrck-1	387.369	0.118718	0.18265	0.649977	0.515707	1
K08B12.1	9.00962	2.72237	1.18183	2.30353	0.021249	NA
F31F7.2	44.0308	0.405363	0.280211	1.44664	0.147999	0.744545
F31F7.1	4834.6	-0.0455038	0.152598	-0.298195	0.765555	1
fil-2	34.5426	-0.650943	0.526633	-1.23605	0.216441	0.870116
K12B6.4	28.745	0.280261	0.412513	0.679398	0.496885	1
K12B6.2	43.6478	3.39162	0.993818	3.41272	0.000643189	0.0129518
srn-1	7.76992	0.773476	0.626152	1.23528	0.216725	NA
K12B6.11	25.691	-0.262935	0.381844	-0.688595	0.491078	1
K12B6.9	312.014	-0.181314	0.291949	-0.621048	0.534568	1
sago-1	1021.94	0.0189521	0.144816	0.13087	0.895878	1
K12B6.8	24.7532	-0.0287483	0.418183	-0.0687456	0.945192	1
T28C12.4	1389.96	0.00775462	0.33766	0.0229657	0.981678	1
fbxa-202	72.399	4.19147	0.974971	4.29907	1.71514e-05	0.000637772
T28C12.2	28.6561	0.319427	0.468871	0.681269	0.495701	1
T28C12.1	6.3968	0.698157	0.886938	0.787154	0.431192	NA
F13H6.1	335.085	0.130759	0.211732	0.617567	0.536861	1
F13H6.3	401.695	-0.454337	0.182082	-2.49523	0.0125875	0.142639
F13H6.5	29.0966	0.083679	0.358823	0.233204	0.815603	1
F57F4.1	269.467	4.40638	0.977176	4.5093	6.50424e-06	0.000285798
gfi-1	1525.48	0.217026	0.299696	0.724154	0.468971	1
F57F4.4	5988.77	0.126914	0.284056	0.446792	0.655026	1
T05H4.7	16.3609	0.20053	0.415582	0.482529	0.629431	1
T05H4.10	56.3644	0.124351	0.28724	0.432917	0.665075	1
T05H4.11	152.146	-0.0980133	0.241719	-0.405484	0.685122	1
atp-4	524.128	-0.114401	0.190941	-0.599143	0.549078	1
alh-4	1589.73	-0.182171	0.141788	-1.28481	0.198858	0.841631
gad-1	155.501	-0.100833	0.285746	-0.352878	0.72418	1
erfa-1	470.769	0.0166286	0.192415	0.0864207	0.931132	1
hpo-19	2359.33	-0.149513	0.12902	-1.15884	0.246523	0.897345
T05H4.4	10.5025	0.477503	0.499404	0.956144	0.338999	0.961459
T05H4.15	21.8856	-0.119874	0.285117	-0.420436	0.674167	1
T05H4.3	5.84482	-0.508464	0.712302	-0.713831	0.475332	NA
fbxa-196	55.0748	4.21081	1.12772	3.73392	0.000188519	0.00471138
acl-8	11.4836	0.271486	0.409981	0.662193	0.507848	1
acl-9	765.518	0.191523	0.107704	1.77823	0.0753658	0.515993
unc-83	464.134	0.0599181	0.152167	0.393765	0.693755	1
lec-10	4384.8	-0.148781	0.180456	-0.824475	0.40967	0.999019
cpt-6	209.179	1.56547	0.312232	5.01381	5.33631e-07	3.68782e-05
dgtr-1	21.9365	0.407244	0.652551	0.62408	0.532575	1
W01A11.1	1526.48	-0.663264	0.267863	-2.47613	0.0132815	0.149281
moc-2	72.288	-0.195573	0.238587	-0.819716	0.412378	0.999128
W01A11.7	20.0968	-0.10056	0.518099	-0.194094	0.846102	1
ubh-3	90.3561	-0.207869	0.187441	-1.10898	0.267439	0.908457
ubh-2	59.1896	-0.00856965	0.22167	-0.0386595	0.969162	1
ubh-1	33.8854	-0.0292707	0.224903	-0.130148	0.896449	1
dpy-11	421.662	-0.0591157	0.13406	-0.440965	0.659239	1
mdh-1	2421.34	-0.16323	0.221004	-0.738586	0.460158	1
F46E10.2	5.47651	2.02174	1.00346	2.01477	0.043929	NA
F46E10.18	30.0596	0.531271	0.547504	0.970351	0.331872	0.957031
acs-1	7812.18	0.00277191	0.265812	0.0104281	0.99168	1
F46E10.17	21.7451	-0.450588	0.373157	-1.2075	0.22724	0.880718
F46E10.15	16.0383	-0.545775	0.507346	-1.07575	0.282041	0.918702
F46E10.14	7.67017	-0.131948	0.495892	-0.266082	0.790176	NA
hpo-26	692.9	-0.158427	0.399993	-0.396074	0.692051	1
dre-1	401.042	0.0639946	0.17446	0.366814	0.713758	1
K04A8.20	4.94296	-0.259437	0.814396	-0.318564	0.750057	NA
lipl-4	393.838	-0.158896	0.225049	-0.70605	0.480157	1
twk-10	8.24476	1.05794	0.619269	1.70837	0.0875681	NA
spp-20	69.27	-0.780657	0.795339	-0.981539	0.326327	0.955007
spp-19	32.201	0.404108	0.234696	1.72184	0.0850993	0.55851
K04A8.2	5.10515	-0.220024	0.610948	-0.360135	0.718746	NA
K04A8.1	385.783	-0.196318	0.168193	-1.16722	0.243122	0.895541
K04A8.10	74.6427	0.325207	0.286551	1.1349	0.256417	0.901471
fut-2	27.9598	0.518149	0.60403	0.85782	0.390992	0.996022
EGAP9.3	447.094	-0.208375	0.266296	-0.782494	0.433925	0.999731
ZK1055.5	11.4124	-0.200414	0.432295	-0.463604	0.642932	1
ZK1055.4	5.77527	0.927561	0.653498	1.41938	0.155789	NA
ZK1055.2	7.8787	0.743415	0.556574	1.3357	0.181648	NA
hcp-1	286.506	2.55537	0.832165	3.07075	0.00213522	0.0349227
ZK1055.6	766.151	-0.187791	0.136822	-1.37252	0.1699	0.794147
ZK1055.7	1064.53	-0.144768	0.186264	-0.777221	0.437029	1
gon-14	229.937	-0.0940843	0.291413	-0.322856	0.746804	1
cpr-4	14305.4	-0.0771583	0.213225	-0.361863	0.717454	1
ppt-1	459.538	-0.00240951	0.305775	-0.00788003	0.993713	1
scd-2	94.9547	0.0655488	0.344441	0.190305	0.84907	1
T10H9.1	13.6293	-0.448941	0.366989	-1.22331	0.221213	0.874404
T10H9.8	91.6724	-0.244748	0.278053	-0.880221	0.37874	0.99214
syx-18	166.222	0.0144646	0.183614	0.078777	0.93721	1
snb-1	1013.53	-0.227147	0.147879	-1.53603	0.124531	0.68094
pmp-5	580.175	-0.340979	0.321843	-1.05946	0.289392	0.925214
str-180	5.96922	-0.413173	0.984525	-0.419668	0.674728	NA
K11G9.2	78.451	-0.294974	0.234818	-1.25618	0.20905	0.861725
K11G9.1	16.8204	-0.160945	0.42225	-0.381161	0.703084	1
egl-46	19.9771	0.223743	0.472864	0.473167	0.636094	1
K11G9.5	207.096	0.148618	0.308303	0.482053	0.629768	1
mtl-1	16268.7	-0.708546	0.544794	-1.30058	0.193404	0.836181
W02F12.8	15.8317	-0.54941	0.620821	-0.884974	0.376171	0.989675
W02F12.2	43.6776	-0.214922	0.274553	-0.782809	0.433739	0.999731
W02F12.3	55.7146	3.53541	1.31129	2.69613	0.00701495	0.090579
W02F12.4	600.73	0.0241804	0.167212	0.144609	0.885019	1
dlst-1	983.999	-0.0713009	0.198156	-0.359822	0.718981	1
sna-1	353.928	-0.136313	0.196965	-0.692068	0.488895	1
ZC487.1	59.2316	-0.0811804	0.239559	-0.338874	0.734704	1
grl-9	24.8328	0.138204	0.41686	0.331534	0.740241	1
grl-8	24.8021	0.375663	0.460142	0.816407	0.414267	0.999128
T25F10.3	157.006	0.137319	0.167109	0.821733	0.411229	0.999019
dbl-1	60.7026	-0.0991959	0.232761	-0.426171	0.669983	1
bbs-8	71.4776	-0.0458718	0.275533	-0.166484	0.867776	1
T25F10.6	20854.9	0.190872	0.240144	0.79482	0.426718	0.999128
srh-30	8.44056	-0.431097	0.653097	-0.660082	0.509201	NA
srh-28	10.0387	-0.646744	0.430824	-1.50118	0.133309	0.702834
spn-4	167.248	4.10672	1.29997	3.15909	0.00158263	0.0269946
spe-39	256.269	0.187432	0.192213	0.975124	0.329499	0.955911
ZC404.2	20.5341	0.680921	0.683808	0.995777	0.319358	0.951307
gck-2	226.183	0.0593357	0.237105	0.25025	0.802394	1
dmsr-9	5.02997	-0.0170272	0.622503	-0.0273528	0.978178	NA
dmsr-12	5.04134	0.391593	0.820799	0.477088	0.6333	NA
dmsr-16	29.1833	0.390145	0.321999	1.21163	0.225653	0.879135
T15B7.17	7.39754	0.120208	0.514081	0.233831	0.815116	NA
col-141	18.1565	-0.348727	0.687683	-0.507104	0.612082	1
col-142	4522.17	-0.505371	0.469204	-1.07708	0.281444	0.918185
T15B7.14	83.2752	-0.13033	0.435801	-0.299059	0.764895	1
col-143	74334.3	-0.0541329	0.314093	-0.172347	0.863165	1
T15B7.15	68.2359	-0.468715	0.400791	-1.16947	0.242212	0.895541
hpo-8	873.499	-0.300324	0.144619	-2.07665	0.0378337	0.32587
lgc-54	36.362	-0.073147	0.245909	-0.297456	0.766119	1
T15B7.1	5402.45	-0.114438	0.209118	-0.547242	0.584212	1
gpa-10	26.1745	0.823959	0.455728	1.80801	0.0706056	0.494205
frpr-18	17.7325	-0.138826	0.369099	-0.376122	0.706827	1
unc-70	435.37	0.22045	0.438034	0.503272	0.614773	1
K11C4.2	82.6308	-0.126317	0.199365	-0.633599	0.526343	1
K11C4.1	103.843	0.607612	0.45276	1.34202	0.17959	0.812155
odc-1	890.349	0.264083	0.173292	1.52391	0.12753	0.687635
unc-68	858.756	0.384879	0.310231	1.24062	0.214745	0.868659
lipl-6	9.23242	-0.0516782	0.499183	-0.103526	0.917546	1
Y57E12B.10	49.1203	-0.573318	0.649568	-0.882614	0.377445	0.990725
Y57E12B.4	70.8015	0.872534	1.426	0.611875	0.54062	1
Y57E12B.1	3.29201	0	1.7227	0	1	NA
Y57E12B.11	15.912	-0.715974	1.4761	-0.485044	0.627645	1
srg-31	492.129	0.246538	0.464788	0.53043	0.595814	1
mec-1	66.4932	0.228688	0.258744	0.883838	0.376784	0.990695
ptr-15	33.7124	-0.138634	0.33157	-0.418113	0.675865	1
nhr-161	45.9997	-0.0297953	0.257189	-0.11585	0.907771	1
nhr-163	35.7118	0.00756473	0.346927	0.0218049	0.982604	1
nhr-139	31.4692	-0.0111161	0.285412	-0.0389476	0.968932	1
nhr-140	40.0392	-0.141528	0.199658	-0.708852	0.478416	1
nhr-162	22.1121	0.33732	0.308563	1.0932	0.274308	0.914123
nhr-107	138.248	0.170457	0.161861	1.05311	0.29229	0.928749
nhr-42	119.285	0.0593899	0.236734	0.250872	0.801913	1
srab-4	30.7962	0.16761	0.294356	0.569412	0.569077	1
C33G8.4	542.129	-0.17276	0.225144	-0.767333	0.442884	1
C33G8.3	23.4459	-0.187809	0.46867	-0.400728	0.68862	1
C33G8.2	320.587	0.708828	0.318083	2.22844	0.0258513	0.248065
srsx-32	6.24471	0.30825	0.648865	0.47506	0.634744	NA
F20A1.4	13.3361	0.326455	0.47899	0.681548	0.495525	1
F20A1.6	297.59	0.0763084	0.315111	0.242163	0.808654	1
twk-11	23.3246	-0.0837211	0.506137	-0.165412	0.86862	1
F20A1.2	8.79523	0.537725	0.753688	0.713458	0.475562	NA
F20A1.8	31.4873	1.13245	0.889484	1.27316	0.202962	0.850199
tofu-2	78.9907	0.629348	0.580943	1.08332	0.278666	0.916986
F20A1.1	359.81	-0.205788	0.264838	-0.777031	0.437141	1
F20A1.10	372.921	-0.224239	0.321918	-0.696573	0.48607	1
Y57E12AL.4	34.4487	-0.521518	0.644876	-0.808712	0.418681	0.999128
mdt-6	54.2732	-0.131985	0.357598	-0.369087	0.712063	1
Y57E12AL.6	112.011	-0.25476	0.220215	-1.15687	0.247325	0.897345
Y57E12AL.1	1591.56	-0.0302862	0.105583	-0.286848	0.774229	1
Y57E12AM.1	267.079	-0.323728	0.262613	-1.23272	0.21768	0.871392
Y57E12AR.1	32.8437	-0.0583213	0.249971	-0.233312	0.815519	1
F27B10.1	108.299	-0.207341	0.269202	-0.770205	0.441178	1
npa-1	20600.7	0.0369415	0.243757	0.151551	0.879541	1
mys-1	146.98	0.142355	0.192003	0.741423	0.458437	1
VC5.2	774.853	0.0166509	0.172857	0.0963275	0.92326	1
nhr-286	134.699	0.0624391	0.212193	0.294256	0.768562	1
nhr-135	201.952	-0.189162	0.241486	-0.783324	0.433437	0.999731
odr-2	76.9426	0.211994	0.175748	1.20624	0.227724	0.881434
lmd-5	5.90959	-0.227864	0.902173	-0.252572	0.800599	NA
sre-10	8.97306	-0.528892	0.65041	-0.813167	0.416122	NA
str-112	17.2213	0.00176543	0.507777	0.00347678	0.997226	1
ugt-40	120.953	-0.300264	0.31601	-0.950172	0.342025	0.961459
ugt-37	37.0762	-0.257167	0.415907	-0.618329	0.536358	1
fat-7	18.1965	0.578195	0.475435	1.21614	0.223932	0.876438
F10D2.10	145.312	-0.169862	0.260962	-0.650908	0.515106	1
ugt-39	538.48	0.312989	0.242589	1.2902	0.196981	0.83961
str-204	7.36188	-0.360107	0.554188	-0.649793	0.515826	NA
ugt-41	6755.67	-0.2489	0.242325	-1.02713	0.304359	0.942201
srh-83	6.90782	-0.786399	0.723445	-1.08702	0.277028	NA
ugt-36	182.752	0.381229	0.353169	1.07945	0.280387	0.917658
lgc-39	109.798	-0.109834	0.309528	-0.354843	0.722707	1
cpsf-2	106.542	0.24558	0.359244	0.683603	0.494226	1
pitr-5	91.9262	1.3969	0.31714	4.40468	1.05939e-05	0.000431975
F09G2.8	199.666	0.0366028	0.192656	0.18999	0.849317	1
attf-2	196.458	-0.19243	0.299895	-0.641658	0.521096	1
F09G2.2	492.507	-0.111631	0.125512	-0.889406	0.373785	0.98796
F09G2.1	371.062	0.0121278	0.208883	0.0580603	0.953701	1
soap-1	510.129	0.0153274	0.22094	0.0693734	0.944692	1
C13F10.5	78.625	-0.12838	0.222892	-0.575974	0.564633	1
C13F10.6	59.4113	-0.141665	0.358842	-0.394784	0.693003	1
C13F10.7	74.4778	-0.21775	0.303602	-0.717221	0.473238	1
C13F10.1	154.163	-0.19667	0.252261	-0.779629	0.43561	0.999976
fkb-3	267.918	-0.26796	0.159396	-1.68109	0.0927447	0.586175
gei-6	200.654	0.144546	0.234477	0.616462	0.53759	1
C05C8.2	40.7429	-0.122896	0.337726	-0.363892	0.715939	1
C05C8.5	81.6534	-0.191041	0.318297	-0.600196	0.548376	1
hpo-9	137.173	0.572471	0.351688	1.62778	0.103571	0.624056
hyls-1	234.184	-0.0421599	0.228199	-0.184751	0.853424	1
C05C8.1	168.357	-0.360082	0.177123	-2.03294	0.0420581	0.350488
C05C8.7	1105.01	-0.00998286	0.198359	-0.0503272	0.959862	1
C05C8.8	39.2159	0.0358748	0.319048	0.112443	0.910472	1
C13A2.12	23.9467	-0.722168	0.626909	-1.15195	0.249342	0.898923
F07G11.4	7.43765	1.9075	1.498	1.27336	0.202891	NA
lmd-4	86.3205	0.0025081	0.55975	0.00448075	0.996425	1
F10G2.4	6.45833	1.90176	1.81075	1.05026	0.293598	NA
clec-7	291.308	0.0589378	0.28201	0.208992	0.834454	1
F10G2.2	18.9334	0.186424	0.357536	0.521412	0.60208	1
F10G2.1	622.701	-0.351238	0.290159	-1.2105	0.226087	0.879151
F10G2.7	16.8525	1.65816	0.556107	2.98173	0.00286622	0.0443647
nhr-263	43.1153	-0.0457459	0.329646	-0.138773	0.88963	1
nhr-148	33.2737	-0.399494	0.247458	-1.61439	0.106442	0.632042
nhr-147	23.06	-0.0429586	0.321097	-0.133787	0.893571	1
cyp-35A1	44.5693	-0.55526	0.516366	-1.07532	0.282231	0.918702
cyp-35A2	4490.86	-0.543055	0.23213	-2.33944	0.0193124	0.198519
C03G6.5	150.396	-0.267369	0.270418	-0.988723	0.322799	0.953784
srj-14	47.4805	-0.225541	0.276836	-0.814709	0.415239	0.999128
srx-56	2.56226	1.81214	1.48385	1.22124	0.221994	NA
C03G6.17	66.6162	-0.0242911	0.334458	-0.0726282	0.942102	1
srp-5	2.73454	1.56268	1.14018	1.37055	0.170515	NA
srp-6	1284.49	-0.0452525	0.282261	-0.160321	0.872628	1
C02H6.3	6.46636	-0.0851265	0.665631	-0.127888	0.898237	NA
C02H6.1	4.38193	1.72081	0.787253	2.18584	0.0288274	NA
fbxa-105	427.127	-0.0183655	0.282711	-0.0649622	0.948204	1
gst-41	100.762	-0.0638259	0.333223	-0.191541	0.848101	1
srt-6	15.3	-0.214747	0.497472	-0.431676	0.665977	1
R13D7.2	157.558	-0.0758568	0.276361	-0.274485	0.783712	1
str-41	33.9893	0.955146	0.328929	2.90381	0.00368654	0.0537286
F18E3.11	1381.36	-0.144011	0.368565	-0.390734	0.695994	1
F18E3.12	1252.62	-0.151006	0.385455	-0.39176	0.695235	1
F18E3.13	911.218	0.0123027	0.389108	0.0316177	0.974777	1
srw-68	7.0981	1.23961	1.22027	1.01585	0.309701	NA
srw-69	15.1445	0.535071	0.671327	0.797035	0.425431	0.999128
srw-71	29.9973	-0.276757	0.645274	-0.428898	0.667997	1
srw-78	10.9043	0.869902	0.440632	1.97422	0.0483572	0.385809
ddo-2	476.498	0.0789963	0.160782	0.491326	0.623196	1
F25E5.8	492.493	-0.0715712	0.158733	-0.450892	0.652068	1
F25E5.16	23.3627	0.0734172	0.313426	0.234241	0.814798	1
F25E5.7	5859.71	1.44163	0.604179	2.3861	0.0170279	0.181237
nhr-141	20.3365	-0.0860374	0.39376	-0.218502	0.827038	1
F25E5.5	107.165	-0.327194	0.212122	-1.54248	0.122957	0.67695
F25E5.4	108.119	-0.0937553	0.283291	-0.33095	0.740682	1
F25E5.3	153.887	0.881704	0.697895	1.26338	0.206454	0.85788
try-8	5084.88	2.54002	0.86127	2.94916	0.00318638	0.0479587
F25E5.2	20.6931	0.139351	0.368609	0.378046	0.705396	1
srh-89	6.57912	-0.841879	1.51657	-0.555121	0.578812	NA
F25E5.1	131.527	0.160003	0.188075	0.850736	0.394916	0.997483
C18B10.6	29.7034	-0.620935	0.32873	-1.88889	0.0589069	0.438908
srh-230	7.48541	0.159723	0.493545	0.323623	0.746223	NA
str-31	5.58005	0.280903	0.906478	0.309884	0.756649	NA
nhr-171	13.7029	-0.0220896	0.502922	-0.0439226	0.964966	1
srb-18	10.7155	-0.38073	0.445502	-0.854608	0.392768	0.997256
srb-19	14.1904	0.563331	0.775477	0.726432	0.467574	1
C54F6.15	441.123	-0.0584932	0.440177	-0.132885	0.894284	1
C54F6.6	52.0278	-0.026815	0.469973	-0.0570565	0.9545	1
C54F6.18	84.4452	-0.320132	0.776081	-0.412498	0.679975	1
C54F6.17	13.2409	-0.974865	0.89252	-1.09226	0.274718	0.914123
C54F6.5	38.7637	0.609552	0.457141	1.3334	0.1824	0.815788
swt-2	5.97555	1.2227	0.738699	1.6552	0.0978837	NA
C54F6.12	42.6906	0.208352	0.337039	0.618184	0.536454	1
srh-268	5.6294	0.521276	0.58749	0.887294	0.374921	NA
nhx-3	141.366	0.162686	0.374187	0.43477	0.663729	1
ftn-1	5258.92	-0.319919	0.263047	-1.21621	0.223906	0.876438
F19F10.3	87.1633	-0.291259	0.261196	-1.1151	0.264808	0.906927
ttr-10	81.4771	-0.246462	0.29825	-0.826359	0.4086	0.998893
sri-22	5.16208	-0.132922	0.737401	-0.180258	0.85695	NA
F19F10.13	625.673	-0.0470124	0.320002	-0.146913	0.883201	1
F19F10.8	32.6846	-0.0600884	0.797777	-0.0753199	0.93996	1
F19F10.9	975.992	-0.0794036	0.156821	-0.506331	0.612624	1
F19F10.12	282.463	0.0792666	0.293129	0.270415	0.786841	1
ets-6	188.957	0.120322	0.329811	0.36482	0.715246	1
F19F10.11	90.0102	-0.159691	0.388181	-0.411384	0.680791	1
C50E3.5	40.0702	-0.174995	0.429929	-0.407033	0.683984	1
C50E3.6	71.8059	0.132571	0.264252	0.501684	0.61589	1
C50E3.9	4.9876	-0.392583	0.73485	-0.534235	0.593179	NA
C50E3.11	4.75921	0.534755	1.44438	0.370232	0.71121	NA
folt-3	21.613	-0.124858	0.343325	-0.363674	0.716101	1
C50E3.12	5.50662	1.85536	1.80747	1.02649	0.30466	NA
C50E3.13	17.2613	2.15284	1.80986	1.18951	0.234239	0.89072
grsp-4	72.7962	-0.152159	0.208363	-0.730259	0.465232	1
F07C4.12	39.6197	-0.120056	0.539027	-0.222727	0.823748	1
C12D5.5	23.7859	0.347764	0.374908	0.927598	0.353616	0.972647
C12D5.4	29.6494	0.263429	0.44713	0.589155	0.555757	1
C12D5.3	59.6522	-0.0430675	0.356968	-0.120648	0.90397	1
cyp-33A1	1672.03	-0.139165	0.217567	-0.63964	0.522407	1
sre-11	5.96508	0.288805	0.607574	0.475342	0.634543	NA
nhr-94	158.416	0.114407	0.324543	0.352517	0.72445	1
nhr-152	250.916	-0.144774	0.24668	-0.586888	0.557279	1
C12D5.9	144.735	0.1183	0.236268	0.500704	0.61658	1
C12D5.10	10.1262	-0.140075	0.41738	-0.335606	0.737168	1
ZK105.3	17.0087	1.10645	1.08156	1.02302	0.306298	0.943593
srsx-40	5.02919	0.467645	0.731464	0.639328	0.52261	NA
ZK105.13	10.0463	0.77539	0.935854	0.828537	0.407366	0.998893
ZK105.1	2073.94	0.0945775	0.183316	0.515926	0.605906	1
ZK105.12	4.79255	-0.357342	0.649723	-0.549992	0.582325	NA
ZK105.6	59.94	-0.51552	0.302153	-1.70615	0.0879793	0.567758
Y97E10C.1	185.214	0.0748871	0.171387	0.436947	0.66215	1
clic-1	325.235	-0.0764195	0.12626	-0.605256	0.545009	1
srr-10	7.66394	-0.589724	0.603843	-0.976618	0.328759	NA
srr-9	5.95609	2.27571	0.968914	2.34872	0.0188379	NA
T05B11.1	230.607	0.122575	0.232677	0.526803	0.59833	1
T05B11.4	61.5669	-0.117563	0.550666	-0.213493	0.830943	1
hint-3	350.675	-0.127318	0.148013	-0.860185	0.389687	0.994893
frpr-3	8.60593	-0.372756	0.497009	-0.749999	0.453255	NA
grl-10	171.416	0.00919042	0.22924	0.0400909	0.968021	1
rpl-39	257.64	-0.46894	0.369924	-1.26767	0.204917	0.855364
rps-30	972.109	-0.378072	0.216162	-1.74902	0.0802876	0.54039
C26F1.3	33.7282	-0.0171381	0.40059	-0.042782	0.965875	1
cyp-32A1	438.825	-0.0991366	0.252923	-0.391963	0.695085	1
C26F1.1	27.7332	-0.0752629	0.460798	-0.163332	0.870257	1
flp-21	34.5786	0.211488	0.392702	0.538545	0.590201	1
ZK742.7	52.904	0.017943	0.317824	0.0564558	0.954979	1
ZK742.2	146.539	-0.244963	0.276913	-0.884621	0.376361	0.989822
xpo-1	402.131	0.13199	0.223278	0.591147	0.554422	1
ZK742.3	96.3226	0.10349	0.200823	0.515329	0.606323	1
ZK742.4	46.6802	-0.0871339	0.34583	-0.251955	0.801075	1
lbp-4	60.0429	0.119851	0.285079	0.420414	0.674183	1
mig-6	2137.38	0.273194	0.311335	0.877491	0.38022	0.992171
C37C3.7	174.095	0.104285	0.275444	0.378608	0.704979	1
ttr-33	2855.86	0.0833253	0.267069	0.311999	0.755041	1
C37C3.12	40.8582	-0.292691	0.389253	-0.751931	0.452092	1
tag-253	360.319	-0.0561604	0.145433	-0.386159	0.699379	1
C37C3.9	204.762	0.901227	0.615001	1.46541	0.14281	0.730294
anr-36	111.127	-0.566847	0.461208	-1.22905	0.219054	0.872428
C37C3.2	1835.98	0.00494636	0.135562	0.0364878	0.970893	1
C37C3.1	79.4818	0.0990457	0.259759	0.381298	0.702982	1
C37C3.10	20.7245	0.528826	0.452207	1.16943	0.242229	0.895541
C37C3.11	7.77788	-0.598698	0.510426	-1.17294	0.240821	NA
nipi-4	92.8102	-0.345741	0.2827	-1.22299	0.221332	0.874404
F40A3.3	184.462	-0.244299	0.181411	-1.34666	0.17809	0.809102
F40A3.2	580.127	-0.238502	0.195854	-1.21775	0.223318	0.875846
F40A3.1	218.421	-0.190769	0.156216	-1.22118	0.222016	0.875002
F40A3.6	86.5696	-0.0940694	0.298597	-0.315038	0.752733	1
F40A3.7	25.6488	-0.455182	0.344399	-1.32167	0.186278	0.822396
srx-11	4.28727	3.27193	1.41195	2.31731	0.0204868	NA
srsx-7	2.81406	-0.639053	1.14597	-0.557654	0.577081	NA
srsx-6	5.54221	0.74266	0.698156	1.06374	0.287445	NA
ncx-10	52.6376	0.357021	0.489815	0.728889	0.466069	1
srsx-3	6.13349	-0.476361	0.558811	-0.852455	0.393962	NA
srt-53	5.46231	-0.0160159	0.623054	-0.0257054	0.979492	NA
clec-216	9.93883	-0.890083	1.54641	-0.57558	0.564899	1
F26D11.13	46.4765	0.715052	0.590622	1.21068	0.22602	0.879151
F26D11.12	200.385	-0.0943396	0.463029	-0.203745	0.838553	1
F26D11.6	317.114	0.0926621	0.40259	0.230165	0.817964	1
clec-217	636.699	4.35696	1.06282	4.09943	4.14164e-05	0.00129932
che-7	16.5959	0.223727	0.358272	0.624463	0.532324	1
let-413	371.09	0.155989	0.151471	1.02983	0.303091	0.940004
F26D11.1	30.3396	0.0607768	0.36303	0.167415	0.867043	1
Y97E10AL.3	54.5613	-0.202385	0.287296	-0.704448	0.481154	1
Y97E10AL.2	1137.69	0.0427473	0.123664	0.345675	0.729587	1
Y97E10AL.1	26.8374	0.0546216	0.445985	0.122474	0.902524	1
Y97E10AR.2	35.2073	-0.359969	0.333626	-1.07896	0.280607	0.917658
Y97E10AR.1	88.3083	-0.0575513	0.217621	-0.264456	0.791428	1
Y97E10AR.8	52.0881	1.88392	0.566521	3.32541	0.000882883	0.0169036
Y97E10AR.3	73.7813	-0.292724	0.291267	-1.005	0.314896	0.948493
Y97E10AR.4	75.6974	0.566582	0.457906	1.23733	0.215964	0.86959
Y97E10AR.7	143.892	-0.148182	0.240291	-0.616676	0.537448	1
rpb-9	80.6164	0.138093	0.249081	0.55441	0.579298	1
Y97E10AR.6	481.213	-0.195913	0.122444	-1.60001	0.109595	0.64247
sptl-2	668.379	0.0408982	0.164823	0.248134	0.804031	1
ech-3	644.644	-0.306755	0.255658	-1.19987	0.230191	0.88586
F43H9.3	103.838	-0.148581	0.278714	-0.533095	0.593968	1
F43H9.4	1526.79	-0.141886	0.306099	-0.463529	0.642985	1
oma-2	140.338	0.795809	0.707567	1.12471	0.260711	0.905047
vars-1	188.445	0.0101878	0.235481	0.0432638	0.965491	1
ZC513.5	66.8453	0.164475	0.244541	0.672584	0.501212	1
ZC513.14	19.9399	0.682906	0.509931	1.33921	0.180501	0.814454
ZC513.7	1282.07	0.217467	0.26057	0.834581	0.403953	0.998801
ZC513.3	48.4285	1.71453	0.726724	2.35926	0.0183113	0.191436
col-43	467.565	0.85804	0.398211	2.15473	0.0311827	0.283437
sth-1	104.585	-0.164986	0.844418	-0.195385	0.845092	1
str-139	9.4078	0.788091	0.850551	0.926566	0.354152	0.972647
fbxa-223	24.9195	3.99484	1.34817	2.96316	0.00304495	0.0461343
str-144	41.3562	-0.322056	0.263252	-1.22338	0.221188	0.874404
catp-3	7086.24	0.0417663	0.34662	0.120496	0.90409	1
str-131	20.414	-0.582306	0.445157	-1.30809	0.190842	0.831296
C09H5.7	93.3708	4.80617	1.31351	3.65903	0.00025317	0.00586999
str-130	9.71257	0.331468	0.990186	0.334753	0.737811	1
str-146	9.86751	-0.631533	0.64368	-0.981129	0.326529	0.955007
myo-5	571.005	0.200725	0.452597	0.443497	0.657406	1
D1014.5	3.49325	2.13344	1.33515	1.59791	0.110063	NA
spr-1	86.8335	-0.0871264	0.24086	-0.36173	0.717554	1
snap-1	299.105	-0.102722	0.142593	-0.720385	0.471288	1
D1014.4	119.052	-0.237308	0.188997	-1.25562	0.209255	0.861882
D1014.2	49.018	-0.355473	0.41692	-0.852618	0.393871	0.997256
sul-2	26.6967	0.391724	0.341974	1.14548	0.25201	0.900055
F20D6.6	116.395	1.70785	0.595135	2.86968	0.00410888	0.0584939
F20D6.5	30.495	0.109864	0.313914	0.349981	0.726353	1
F20D6.8	15.1414	0.170139	0.426157	0.399241	0.689716	1
srp-7	1454.03	-0.062357	0.128809	-0.484105	0.628312	1
srp-8	226.846	0.0456709	0.354783	0.128729	0.897572	1
F20D6.2	16.6564	-0.0679472	0.408186	-0.166461	0.867794	1
F20D6.1	70.4501	1.96581	0.979773	2.0064	0.044814	0.365261
F20D6.10	30.4379	-0.0068869	0.376666	-0.0182838	0.985412	1
F20D6.11	319.754	-0.0044647	0.213542	-0.0209078	0.983319	1
cri-2	553.773	-0.114953	0.183002	-0.62815	0.529905	1
K07C11.4	1502.22	-0.130054	0.251233	-0.517661	0.604695	1
K07C11.3	74.0155	-0.146395	0.276769	-0.528942	0.596845	1
K07C11.7	2003.76	0.262125	0.261789	1.00128	0.31669	0.948493
K07C11.8	125.955	0.116762	0.216534	0.539233	0.589726	1
cogc-6	887.877	-0.0298291	0.241316	-0.12361	0.901624	1
air-1	298.385	1.01759	0.462741	2.19905	0.027874	0.260346
K07C11.10	9.03324	-0.856	0.504284	-1.69746	0.0896102	NA
rol-3	266.41	0.248017	0.342199	0.724774	0.468591	1
C16D9.3	41.5299	-0.0798851	0.254626	-0.313736	0.753722	1
C16D9.4	186.026	-0.304647	0.225331	-1.352	0.176376	0.80504
C16D9.5	169.369	1.23688	0.563096	2.19657	0.0280512	0.261669
C16D9.6	26.1981	0.233987	0.359474	0.650915	0.515101	1
srt-25	6.1529	-0.420965	0.812096	-0.518369	0.604201	NA
C16D9.1	11.8973	0.297948	0.590405	0.50465	0.613804	1
F21F8.5	17.884	-0.256971	0.513177	-0.500745	0.616551	1
F21F8.6	23.8515	0.0743626	0.390048	0.19065	0.8488	1
asp-6	15252	0.146559	0.201167	0.728546	0.466279	1
asp-12	542.847	-0.0206918	0.156265	-0.132415	0.894656	1
asp-5	11262.7	0.000816085	0.229112	0.00356194	0.997158	1
asp-11	39.8902	-0.205185	0.359566	-0.570646	0.568239	1
str-135	7.39224	0.538871	0.652545	0.825799	0.408918	NA
slc-17.5	51.8058	-0.214239	0.330384	-0.648453	0.516692	1
W02D7.3	69.8045	0.0160965	0.39023	0.0412489	0.967097	1
W02D7.4	1137.17	0.0662321	0.219656	0.301527	0.763013	1
W02D7.5	75.4904	-0.12747	0.215446	-0.591656	0.554081	1
W02D7.6	207.855	-0.177326	0.170686	-1.0389	0.298852	0.934586
sel-9	348.84	-0.381274	0.169555	-2.24867	0.0245336	0.238688
W02D7.11	4.2711	-1.55601	1.21959	-1.27584	0.202011	NA
W02D7.8	7.07891	-0.90203	0.608035	-1.48352	0.137937	NA
clec-218	5003.75	-0.247315	0.351698	-0.703203	0.481929	1
W02D7.12	161.765	1.69963	0.863026	1.96939	0.0489086	0.388314
clec-219	936.942	3.33237	1.07338	3.10455	0.00190566	0.0318765
tmd-2	336.053	-0.165259	0.212904	-0.776214	0.437623	1
C08D8.7	4.93635	-0.502766	0.585642	-0.858487	0.390623	NA
C08D8.1	42.2637	0.0631903	0.290751	0.217334	0.827948	1
mom-2	130.637	0.927675	0.729633	1.27143	0.203577	0.851633
F38E1.9	156.62	-0.222876	0.195154	-1.14206	0.253431	0.900055
gpa-2	13.3599	-0.500242	0.424783	-1.17764	0.23894	0.894177
F38E1.10	257.716	3.30601	1.07297	3.08116	0.00206194	0.0341031
F38E1.3	82.1667	5.09651	1.2574	4.05322	5.05164e-05	0.0015332
F52E1.5	101.522	-0.15331	0.232637	-0.659013	0.509887	1
F52E1.14	11024.5	-0.185629	0.168561	-1.10125	0.270786	0.910662
hsp-17	294.094	-0.0802522	0.285077	-0.28151	0.778319	1
gcy-7	14.1208	0.42273	0.601105	0.703256	0.481896	1
pho-6	49.8652	0.425482	0.369678	1.15095	0.249751	0.899299
F52E1.3	8.71316	0.457592	0.623018	0.734476	0.462658	NA
F52E1.9	98.3609	-0.257501	0.189839	-1.35642	0.174967	0.802339
F52E1.2	190.694	-0.108239	0.25748	-0.420379	0.674209	1
vha-18	159.325	0.810678	0.436186	1.85856	0.0630897	0.460883
pos-1	126.77	3.15164	1.06093	2.97064	0.00297183	0.0453319
lmd-3	2120.55	0.0632764	0.136323	0.464164	0.64253	1
K11D5.2	18.2363	0.295838	0.442813	0.668089	0.504077	1
T23B12.5	7.48811	-0.366104	0.54879	-0.667112	0.504701	NA
T23B12.11	94.66	0.19752	0.18906	1.04475	0.296139	0.932385
T23B12.6	707.432	0.0502895	0.194006	0.259217	0.795468	1
dnj-22	54.865	0.370401	0.326763	1.13355	0.256984	0.901868
T23B12.4	393.574	0.12302	0.213779	0.575453	0.564985	1
mrps-2	58.0082	-0.00123269	0.235295	-0.00523893	0.99582	1
mrpl-4	68.2338	0.0691107	0.259599	0.266221	0.790069	1
phf-30	39.5654	0.0384194	0.350933	0.109478	0.912823	1
T23B12.8	280.399	-0.196425	0.523988	-0.374865	0.707761	1
pxn-1	103.876	-0.0183981	0.260173	-0.0707149	0.943625	1
ZK994.6	10.2463	-0.266667	0.447566	-0.595815	0.551299	1
ZK994.1	2.94897	-1.84417	1.55116	-1.1889	0.234479	NA
F45F2.9	87.0355	-0.228736	0.212064	-1.07862	0.280758	0.917658
F45F2.10	305.358	0.279997	0.239365	1.16975	0.242103	0.895541
F45F2.11	22.9796	1.21296	0.975098	1.24394	0.213522	0.867767
otpl-6	119.164	0.233881	0.917618	0.254879	0.798817	1
otpl-5	18.1887	-0.583783	0.343558	-1.69923	0.0892766	0.572615
his-8	42.6637	-0.236766	0.427609	-0.553699	0.579785	1
his-7	102.145	-0.124844	0.323033	-0.386474	0.699146	1
his-6	40.7924	-0.539891	0.50851	-1.06171	0.288366	0.92438
his-5	102.081	-0.418827	0.358794	-1.16732	0.243081	0.895541
otpl-4	2.56002	-0.654546	1.39608	-0.468846	0.63918	NA
slc-17.8	12.9466	0.490309	0.603366	0.812623	0.416434	0.999128
asns-1	16.1517	-0.429048	0.608727	-0.704828	0.480917	1
stdh-4	9.31233	0.645877	0.572889	1.1274	0.259572	0.904783
acr-15	171.573	0.1915	0.233048	0.821717	0.411238	0.999019
acr-16	66.9429	-0.0337275	0.300752	-0.112144	0.910709	1
F25G6.8	110.54	-0.232148	0.207826	-1.11703	0.263982	0.906249
F25G6.9	294.372	0.0968306	0.307248	0.315154	0.752644	1
symk-1	144.513	-0.0457008	0.23157	-0.197352	0.843552	1
F25G6.1	24.5645	0.391459	0.361216	1.08373	0.278486	0.916986
C10B5.1	14.2026	-0.76645	0.514662	-1.48923	0.136427	0.712887
C10B5.3	107.193	0.133233	0.288943	0.461103	0.644724	1
tag-196	2320.02	-0.046087	0.190751	-0.241609	0.809083	1
F41E6.7	6.61878	-0.0495709	0.716457	-0.069189	0.944839	NA
F41E6.8	36.9338	-0.010518	0.272833	-0.0385509	0.969248	1
F41E6.15	892.47	-0.215357	0.281145	-0.766	0.443676	1
F41E6.5	1172.5	-0.0612003	0.212859	-0.287516	0.773718	1
vps-60	358.892	0.010387	0.232491	0.0446771	0.964365	1
smk-1	574.04	0.0821811	0.170959	0.480705	0.630726	1
grd-5	2719.78	-0.152074	0.262446	-0.579447	0.562288	1
F41E6.11	10.675	-0.331546	0.863802	-0.383821	0.701111	1
F41E6.1	26.2057	2.16462	1.36991	1.58012	0.114078	0.654
F41E6.17	61.1836	0.00635766	0.281737	0.022566	0.981996	1
F41E6.12	237.417	-0.0227215	0.241624	-0.0940364	0.92508	1
atg-18	744.53	0.0977742	0.116092	0.842217	0.399667	0.998624
oac-29	24.9907	0.335412	0.567997	0.590517	0.554844	1
grl-12	9.17976	-0.256674	0.553603	-0.463643	0.642904	1
F28A12.10	20.8669	1.70107	0.796127	2.13668	0.032624	0.294256
acd-4	23.5927	0.245276	0.41308	0.593774	0.552663	1
F28A12.3	86.5862	-0.46364	0.255081	-1.81761	0.0691232	0.488475
asp-13	2642.28	-0.45287	0.317663	-1.42563	0.153976	0.760219
ZC190.4	102.362	0.0200224	0.264954	0.075569	0.939762	1
ZC190.6	5.09508	0.445175	0.824484	0.539944	0.589236	NA
cln-3.3	110.608	0.259881	0.31181	0.833459	0.404586	0.998801
ZC190.7	56.2352	3.30272	0.979624	3.37141	0.000747835	0.0146971
ZC190.8	16.7595	3.74359	1.2831	2.91761	0.00352726	0.0518694
ZC178.2	5.13708	0	1.6929	0	1	NA
glr-5	70.021	0.207073	0.273981	0.755793	0.449773	1
ZC196.6	38.4563	1.28925	0.388843	3.31562	0.000914402	0.0173727
ZC196.5	507.263	-0.106933	0.256112	-0.417526	0.676294	1
ZC196.4	69.3557	0.236009	0.300474	0.785455	0.432187	0.999731
ZC196.3	97.7814	0.924941	0.422948	2.18689	0.0287504	0.267176
ZC196.2	38.5069	-0.0766539	0.277526	-0.276204	0.782391	1
ZC196.1	66.7384	-0.0318012	0.250862	-0.126767	0.899125	1
B0507.6	419.252	0.401417	0.333724	1.20284	0.229037	0.883955
B0507.5	8.16	-0.575803	0.654713	-0.879474	0.379145	NA
B0507.4	5.95994	-0.503895	0.747844	-0.673797	0.50044	NA
B0507.17	7.8535	1.11121	0.607771	1.82833	0.0674994	NA
B0507.7	45.1725	0.757905	0.370796	2.04399	0.0409541	0.344482
B0507.10	473.093	1.0197	0.296462	3.43955	0.00058268	0.011896
B0507.8	556.928	0.84774	0.44744	1.89465	0.0581393	0.437307
B0507.9	71.8483	0.807634	0.420991	1.91841	0.0550587	0.421897
linc-69	17.7064	-0.306314	0.386487	-0.79256	0.428034	0.999666
B0507.3	113.06	0.07195	0.223488	0.321941	0.747497	1
B0507.2	497.057	0.0536387	0.165834	0.323447	0.746357	1
B0507.1	71.2841	-0.00312739	0.350584	-0.00892051	0.992883	1
sup-37	277.363	0.129016	0.192905	0.668808	0.503618	1
magu-2	250.347	0.0472211	0.177858	0.265499	0.790625	1
C01B7.10	5.44264	0.0657805	0.863028	0.0762206	0.939244	NA
rpm-1	222.877	0.110331	0.198987	0.554467	0.579259	1
F07B7.8	9.2423	-0.371602	0.670483	-0.55423	0.579421	1
F07B7.12	11.218	-0.529106	0.465949	-1.13554	0.256147	0.901168
his-18	37.4306	-0.150214	0.365729	-0.410726	0.681274	1
frpr-13	103.221	0.171808	0.232184	0.739963	0.459322	1
frpr-12	29.793	-0.186797	0.293247	-0.636997	0.524127	1
frpr-11	62.18	0.257552	0.203257	1.26713	0.20511	0.855364
mod-1	26.1937	-0.333234	0.282295	-1.18045	0.237823	0.892367
ttr-47	1381.75	-0.258406	0.188117	-1.37365	0.169552	0.79383
H14N18.4	170.462	0.21971	0.357893	0.613898	0.539283	1
unc-23	1064.83	0.0954782	0.265618	0.359456	0.719254	1
T19A5.3	3.9145	-0.384686	0.987233	-0.38966	0.696788	NA
gck-1	540.967	0.127318	0.218671	0.582237	0.560407	1
T19A5.1	392.852	0.0666204	0.243659	0.273416	0.784533	1
nhr-44	41.7361	0.38734	0.257496	1.50426	0.132515	0.701186
nhr-219	37.6292	-0.326666	0.295407	-1.10582	0.268805	0.909716
nhr-194	22.6684	0.0796328	0.337379	0.236034	0.813407	1
nhr-195	43.2779	-0.142289	0.279907	-0.508344	0.611212	1
nhr-143	93.0763	0.0593132	0.18233	0.325307	0.744949	1
nhr-144	168.11	0.035297	0.271532	0.129992	0.896573	1
str-87	17.8619	0.12283	0.321273	0.382322	0.702223	1
F59E11.7	818.747	-0.0627449	0.294826	-0.21282	0.831467	1
F59E11.6	9.82172	-0.315809	0.535571	-0.589669	0.555413	1
F59E11.5	51.0706	-0.264168	0.3052	-0.865557	0.386733	0.993798
sri-23	4.65412	0.676693	0.766217	0.883162	0.377149	NA
F59E11.2	35.1659	-0.0186216	0.262621	-0.0709069	0.943472	1
oac-40	4.49677	-0.377827	0.831035	-0.454646	0.649364	NA
bus-1	7.3349	-0.554838	0.690687	-0.803313	0.421794	NA
srsx-20	11.9554	-0.0376379	0.595233	-0.0632322	0.949582	1
C25E10.5	360.926	-0.00638688	0.183853	-0.034739	0.972288	1
C25E10.4	307.502	-0.0103415	0.282561	-0.0365993	0.970805	1
srsx-34	357.776	0.300148	0.344144	0.872158	0.383122	0.993716
cyp-33B1	26.7934	1.18556	0.624524	1.89835	0.0576506	0.435909
C25E10.17	11.6882	0.770081	0.987246	0.780029	0.435374	0.999976
C25E10.7	13.8094	-0.733507	0.446814	-1.64164	0.100665	0.614342
C25E10.8	13726.9	-0.427884	0.232496	-1.84039	0.0657106	0.473682
swm-1	3989.64	-0.16229	0.371253	-0.437141	0.662009	1
C25E10.10	1161.9	0.00225833	0.206438	0.0109395	0.991272	1
C25E10.11	5.79809	-0.42061	0.569444	-0.738633	0.46013	NA
C25E10.16	8.4243	0.0462183	0.542471	0.0851996	0.932103	NA
C25E10.13	33.2993	-0.121465	0.452514	-0.268422	0.788375	1
C25E10.12	512.678	-0.325173	0.189757	-1.71363	0.0865972	0.563532
fip-2	628.688	-0.218614	0.273817	-0.798395	0.424641	0.999128
oac-50	24.281	3.40132	0.799676	4.25338	2.10569e-05	0.000754154
T27E4.7	146.451	-0.433731	0.232785	-1.86323	0.0624304	0.458113
hsp-16.1	6.64249	-0.704477	0.792695	-0.888712	0.374158	NA
hsp-16.48	12.0268	-0.554312	0.757743	-0.731531	0.464455	1
hsp-16.49	19.7388	-0.661015	0.69673	-0.948739	0.342753	0.961617
hsp-16.11	4.68087	-0.44375	0.848875	-0.52275	0.601148	NA
T27E4.1	149.041	0.206389	0.316814	0.651451	0.514755	1
F21C10.10	865.933	0.605286	0.22768	2.6585	0.00784902	0.0982644
F21C10.9	161.555	1.70287	0.282244	6.03333	1.60613e-09	3.37747e-07
frpr-6	19.201	-0.672393	0.486601	-1.38181	0.167029	0.789161
F21C10.18	58.8976	0.119654	0.619963	0.193001	0.846958	1
pqn-31	1993.31	0.00393164	0.348273	0.0112889	0.990993	1
F21C10.7	663.654	0.100149	0.304525	0.328868	0.742256	1
F21C10.13	44.7487	0.0175888	0.283221	0.0621027	0.950481	1
F21C10.11	1387.31	-0.523437	0.457075	-1.14519	0.25213	0.900055
F21C10.6	16.3639	-0.734306	0.60034	-1.22315	0.221273	0.874404
F21C10.4	180.247	-0.222495	0.312517	-0.711945	0.476499	1
F21C10.17	16.7286	-0.139764	0.404426	-0.345587	0.729653	1
F21C10.3	228.086	-0.120831	0.224301	-0.538698	0.590095	1
B0222.1	66.2716	0.0425195	0.25075	0.169569	0.865349	1
pitr-3	61.9818	-0.173329	0.610363	-0.283977	0.776428	1
tag-38	142.406	0.12122	0.306151	0.395947	0.692144	1
B0222.5	335.935	-0.00288536	0.197106	-0.0146386	0.988321	1
B0222.10	3678.81	2.75135	1.14382	2.4054	0.0161546	0.174081
col-144	112.387	-0.00632972	0.998915	-0.00633659	0.994944	1
col-145	20.3083	0.675022	1.41774	0.476125	NA	NA
col-10	40.2123	-0.0114952	1.28688	-0.00893259	0.992873	1
B0222.11	47.7401	0.407046	0.260024	1.56542	0.117485	0.662598
gad-3	734.75	0.251192	0.175698	1.42968	0.152809	0.758596
spas-1	130.82	-0.0824017	0.305326	-0.269881	0.787252	1
ptr-1	90.3356	0.0801094	0.25107	0.319071	0.749672	1
C24B5.1	82.435	0.302697	0.215813	1.40259	0.16074	0.775513
C24B5.4	548.042	0.0941259	0.225763	0.416924	0.676734	1
asp-2	6215.36	-0.0419427	0.206451	-0.203161	0.83901	1
inx-10	70.3528	-0.0505995	0.208317	-0.242897	0.808085	1
mdt-27	127.229	0.153751	0.194231	0.791589	0.4286	0.999666
tag-232	209.648	0.197538	0.162745	1.21379	0.22483	0.877731
grd-6	12.1017	0.28085	1.65022	0.170189	NA	NA
F07C3.2	20.6138	0.268367	0.343001	0.78241	0.433973	0.999731
F07C3.3	19.0524	-0.191647	0.530767	-0.361076	0.718043	1
glo-4	667.944	0.132816	0.178613	0.743592	0.457123	1
aat-2	125.848	-0.0450822	0.23597	-0.191051	0.848486	1
str-94	7.12465	0.0741732	0.67268	0.110265	0.912199	NA
ptd-2	64.737	0.348496	0.362022	0.962637	0.33573	0.959243
F07C3.9	27.6707	-0.238166	0.319235	-0.746053	0.455635	1
nhr-36	55.9701	-0.0581597	0.191242	-0.304116	0.761039	1
slc-17.7	213.25	0.0853371	0.214638	0.397587	0.690935	1
lron-2	14.0583	-1.22839	0.642924	-1.91062	0.056053	0.42707
F44A2.5	243.271	0.130166	0.180273	0.722046	0.470266	1
F44A2.3	1790.58	0.100453	0.304175	0.330247	0.741214	1
F44A2.7	68.3154	-0.45355	0.392439	-1.15572	0.247795	0.897345
tag-153	1242.07	0.107529	0.211944	0.507345	0.611913	1
acl-14	1335.72	-0.0224143	0.191124	-0.117276	0.906641	1
K07B1.4	260.143	-0.168585	0.172045	-0.97989	0.327141	0.955301
ucp-4	108.975	-0.147986	0.183207	-0.807753	0.419233	0.999128
coq-6	243.616	-0.0359824	0.157496	-0.228466	0.819284	1
K07B1.8	369.716	0.536771	0.428055	1.25398	0.20985	0.861883
tos-1	998.004	0.119132	0.116777	1.02016	0.307652	0.945436
K07B1.7	191.311	0.124359	0.203253	0.611841	0.540643	1
try-5	207.516	0.655918	0.335182	1.9569	0.0503588	0.396831
ttr-40	61.619	0.0759465	0.279288	0.271929	0.785677	1
ttr-49	1737.72	-0.163171	0.25398	-0.642456	0.520577	1
gpa-3	23.1738	0.245212	0.398742	0.614964	0.538579	1
E02C12.6	40.3015	0.30693	0.355601	0.86313	0.388066	0.993851
E02C12.8	209.401	-0.0115196	0.190176	-0.0605734	0.951699	1
E02C12.10	78.1344	1.4547	0.631777	2.30256	0.0213038	0.214642
E02C12.12	5.76292	0.404797	0.976675	0.414465	0.678534	NA
hum-2	826.239	0.0941746	0.159235	0.59142	0.554239	1
trpp-4	56.7256	-0.436389	0.225101	-1.93864	0.0525452	0.407524
F36D4.4	19.8655	0.170703	0.422847	0.403698	0.686435	1
F36D4.1	43.6452	2.64688	0.795625	3.32679	0.000878525	0.0168784
F36D4.5	334.89	0.166222	0.15036	1.10549	0.268947	0.909716
H24G06.1	626.758	0.264387	0.153318	1.72444	0.0846289	0.558376
F07D3.3	35.7309	2.37929	1.10648	2.15033	0.0315288	0.285778
flp-6	244.723	0.237274	0.242718	0.97757	0.328287	0.955394
nas-3	582.434	-0.564015	0.405914	-1.38949	0.164683	0.786288
K06A4.6	12.7505	1.19025	1.53874	0.773528	0.43921	1
K06A4.8	44.6023	1.56384	0.825714	1.89393	0.0582344	0.437799
K06A4.2	18.5552	0.07289	0.333019	0.218877	0.826746	1
K06A4.10	35.7634	-0.558495	0.347438	-1.60747	0.107952	0.635704
K06A4.7	691.93	-0.438191	0.291707	-1.50216	0.133055	0.701996
K06A4.15	20.9493	-0.0931739	0.324799	-0.286866	0.774215	1
gsnl-1	1078.96	0.298098	0.294819	1.01112	0.311958	0.948493
haao-1	169.767	0.0040674	0.21667	0.0187723	0.985023	1
acs-14	1908.59	0.127492	0.150683	0.846099	0.397498	0.998624
F11A3.4	5.3017	-0.359716	0.961203	-0.374235	0.708229	NA
F11A3.2	61.7064	0.167896	0.198115	0.847464	0.396737	0.998451
C50F4.8	1616.51	0.0361401	0.235302	0.15359	0.877933	1
C50F4.9	43.7033	-0.125048	0.325531	-0.384137	0.700877	1
C50F4.1	6116.95	-0.208467	0.327296	-0.636938	0.524165	1
C50F4.10	140.815	4.96712	1.06946	4.64452	3.40874e-06	0.000166148
pfk-1.2	129.408	5.66291	1.23232	4.59533	4.3207e-06	0.000200002
tag-329	1281.61	2.81295	0.716617	3.92532	8.66147e-05	0.00241015
C50F4.4	27.4807	0.132664	0.318189	0.416934	0.676726	1
C50F4.12	18.8918	-0.569673	0.429866	-1.32523	0.185094	0.821168
C50F4.16	317.901	-0.164318	0.138386	-1.18739	0.235076	0.89072
mdf-1	461.202	-0.0286849	0.131693	-0.217816	0.827573	1
his-35	414.413	-0.273249	0.162221	-1.68442	0.0920997	0.584105
his-41	1961.07	-0.329722	0.287245	-1.14788	0.25102	0.899982
C50F4.6	39.3561	-0.0809624	0.406074	-0.199378	0.841967	1
his-37	4714.59	-0.2473	0.293288	-0.843198	0.399118	0.998624
nstp-10	654.191	-0.166113	0.143554	-1.15714	0.247214	0.897345
ehbp-1	712.217	0.0568428	0.110303	0.515332	0.606321	1
rgef-1	11.3786	-0.705209	0.432653	-1.62996	0.103109	0.622431
F25B3.4	245.268	0.185668	0.251185	0.73917	0.459804	1
F25B3.5	61.0948	-0.0240471	0.291457	-0.0825063	0.934244	1
F25B3.2	76.6805	0.30811	0.583802	0.527765	0.597663	1
rtfo-1	166.902	-0.00755201	0.308813	-0.024455	0.98049	1
K09G1.1	1434.24	-0.131543	0.13006	-1.0114	0.311826	0.948493
K09G1.2	132.308	2.56435	0.799506	3.20742	0.00133931	0.0238676
dop-2	71.4456	0.0580187	0.28261	0.205296	0.837341	1
pqn-63	9.22404	1.09841	1.65064	0.665442	0.505768	1
T06E4.10	3.51037	0	1.74258	0	1	NA
T06E4.9	7.97454	2.05065	1.70688	1.2014	NA	NA
T06E4.14	8.64551	0	1.80771	0	1	NA
T06E4.12	15.8932	1.33235	1.80228	0.739257	0.459751	1
col-146	41.9584	-0.143321	1.11197	-0.128888	NA	NA
T06E4.5	24.4777	3.11353	1.17662	2.64617	0.00814083	0.100785
col-147	91.6867	-0.0980346	1.28938	-0.0760322	NA	NA
atl-1	296.175	0.382491	0.251507	1.5208	0.128311	0.690327
hcp-2	543.202	2.65749	0.661566	4.01697	5.89506e-05	0.00173551
cyp-29A4	429.877	-0.117691	0.280686	-0.419297	0.674999	1
pitr-4	74.2314	-0.155772	0.939333	-0.165832	0.868289	1
ZK287.1	18.7561	-0.0591602	0.415656	-0.14233	0.88682	1
sulp-8	690.477	0.216113	0.194001	1.11398	0.265289	0.907155
ZK287.3	74.298	0.591135	0.277254	2.13211	0.0329981	0.296359
ZK287.9	288.242	-0.23701	0.424702	-0.558061	0.576803	1
ZK287.4	246.134	-0.0161556	0.292225	-0.0552849	0.955911	1
rbx-1	190.57	-0.074321	0.210053	-0.35382	0.723474	1
ztf-9	46.6338	-0.324579	0.196291	-1.65356	0.0982168	0.606694
ZK287.7	26.7878	0.523332	0.367392	1.42445	0.154316	0.760504
her-1	53.2416	0.70218	0.637413	1.10161	0.270632	0.910606
xbx-6	136.656	-0.119118	0.177686	-0.670384	0.502613	1
tag-120	1114.17	-0.278558	0.255098	-1.09196	0.274849	0.914298
F40F9.10	35.8456	-0.215284	0.286379	-0.751746	0.452204	1
F40F9.3	248.003	4.0848	0.906944	4.50391	6.67143e-06	0.000292272
F40F9.5	394.938	-0.0990122	0.205932	-0.480801	0.630658	1
aagr-3	2684.97	-0.0888208	0.172344	-0.515368	0.606296	1
drap-1	689.907	0.0618817	0.169484	0.365118	0.715023	1
aqp-4	768.613	0.0656293	0.229475	0.285997	0.77488	1
2020-03-01	48.4513	1.06911	0.575107	1.85898	0.0630304	0.460679
sta-2	400.605	0.200882	0.25622	0.784024	0.433026	0.999731
F58E6.13	16.2268	0.169671	0.522453	0.324759	0.745364	1
F58E6.4	18.5749	-0.0981269	0.507543	-0.193337	0.846695	1
F58E6.5	540.474	5.61207	0.929149	6.04001	1.54103e-09	3.28752e-07
hrg-3	14.1266	0.230499	0.566334	0.407001	0.684007	1
F58E6.11	12.5814	-0.157282	0.327583	-0.480128	0.631136	1
unc-42	25.3786	-0.266392	0.417372	-0.638261	0.523304	1
F46B6.2	11.4917	0.0848114	0.568323	0.149231	0.881371	1
F46B6.12	151.505	-0.282098	0.191981	-1.4694	0.141724	0.72816
smg-4	100.914	-0.0323139	0.236576	-0.13659	0.891355	1
F46B6.4	59.15	0.111707	0.226061	0.494144	0.621204	1
F46B6.5	157.63	0.0456503	0.288492	0.158237	0.87427	1
F46B6.6	118.52	0.060828	0.26468	0.229817	0.818234	1
ztf-7	2056.76	0.0139243	0.125187	0.111228	0.911436	1
lipl-2	7374.24	-0.295447	0.352195	-0.838872	0.401541	0.998624
F46B6.9	13.714	-0.0269787	0.495075	-0.0544942	0.956541	1
F46B6.13	186.746	3.29476	1.03787	3.17454	0.00150073	0.0260812
F46B6.10	3.35473	2.50619	1.25252	2.00092	0.0454009	NA
sru-39	4.84575	-0.301847	0.816618	-0.369631	0.711658	NA
sru-40	6.78075	-0.649278	0.729004	-0.890637	0.373124	NA
srsx-21	6.56133	0.637266	0.792516	0.804104	0.421337	NA
lsy-12	455.539	0.222752	0.185235	1.20254	0.229156	0.883955
T11A5.6	73.4511	0.411374	0.271736	1.51387	0.130058	0.69465
fshr-1	1005.35	0.0519547	0.238424	0.217909	0.8275	1
egl-47	16.4961	0.541844	0.388921	1.3932	0.16356	0.784708
fipr-11	8.40347	-0.141708	0.747634	-0.189541	0.849668	NA
mec-9	54.4448	-0.199572	0.314107	-0.635365	0.52519	1
fipr-10	14.9629	-0.0716789	0.793812	-0.090297	0.928051	1
C50H2.7	9.49038	3.23513	1.43687	2.2515	0.0243538	0.237095
C50H2.13	18.2027	-0.232818	0.301136	-0.773133	0.439443	1
T07C12.12	30.9463	1.31862	0.705666	1.86862	0.061676	0.454163
suds-3	19.2641	-0.171741	0.508164	-0.337964	0.735391	1
sre-28	12.043	2.41641	1.32795	1.81965	0.0688123	0.487448
T07C12.15	137.768	0.0532281	0.253902	0.20964	0.833948	1
ttr-46	2735.39	-0.115981	0.232121	-0.499657	0.617317	1
mam-5	7.53352	-0.659096	0.54573	-1.20773	0.227151	NA
anmt-3	855.333	-0.00448574	0.278631	-0.0160992	0.987155	1
madf-4	9.60962	0.160638	0.400661	0.400931	0.688471	1
unc-41	98.3649	0.342048	0.260286	1.31412	0.188804	0.825625
ruvb-1	221.428	0.313529	0.320889	0.977062	0.328538	0.955434
tofu-1	210.439	0.493494	0.481542	1.02482	0.305448	0.943103
C27H6.9	29.6017	0.0229456	0.438096	0.0523758	0.958229	1
rmd-2	7248.53	-0.0540458	0.156374	-0.34562	0.729628	1
C27H6.8	307.541	-0.0776714	0.157755	-0.492354	0.622469	1
rde-1	282.069	0.234737	0.192283	1.22079	0.222165	0.875002
trpp-6	235.27	-0.0712055	0.191805	-0.371238	0.71046	1
K08H10.5	11.3246	3.69753	1.47197	2.51197	0.0120059	0.137531
K08H10.10	5.03371	0.252875	0.610349	0.414313	0.678645	NA
uda-1	1845.93	0.151459	0.13745	1.10192	0.270497	0.910606
lea-1	2995.75	0.203975	0.158732	1.28503	0.198782	0.841613
acl-2	183.651	-0.138721	0.171177	-0.81039	0.417716	0.999128
F57A8.1	110.334	-0.16076	0.161743	-0.993921	0.320261	0.951307
F57A8.10	37.8559	-0.204341	0.484741	-0.421547	0.673355	1
yif-1	277.804	-0.310559	0.126145	-2.46192	0.0138196	0.153528
fipr-13	210.965	-0.232666	0.471567	-0.493389	0.621737	1
F57A8.4	9.10273	0.298466	0.435051	0.686049	0.492682	1
F57A8.6	60.0724	1.80057	0.803656	2.24047	0.0250602	0.242211
F57A8.7	19.7948	0.260532	0.664071	0.392326	0.694818	1
R04B5.1	43.5362	2.08047	0.879614	2.3652	0.0180202	0.189297
nhr-205	95.3818	0.935142	0.342045	2.73397	0.00625759	0.0821692
nhr-12	50.2484	-0.00881405	0.253559	-0.0347614	0.97227	1
R04B5.6	45.0638	-0.270375	0.319706	-0.8457	0.39772	0.998624
R04B5.5	180.206	0.133875	0.164596	0.813355	0.416014	0.999128
R04B5.7	4.38124	3.19173	1.15471	2.7641	0.00570803	NA
R04B5.11	42.0215	4.39234	1.27883	3.43465	0.000593326	0.0120799
srd-49	4.13073	-0.0721957	1.00343	-0.071949	0.942642	NA
ugt-47	776.833	0.266482	0.165794	1.6073	0.107988	0.635704
ugt-17	892.683	0.154047	0.266052	0.579014	0.56258	1
C08B6.2	47.7517	0.539046	0.3533	1.52575	0.127073	0.687224
C08B6.11	470.306	-0.0593208	0.325413	-0.182294	0.855352	1
C08B6.3	154.189	-0.0932584	0.298014	-0.312933	0.754331	1
C08B6.4	6.32096	0.791388	0.798222	0.991439	0.321471	NA
srxa-19	6.89905	-0.159953	0.777377	-0.20576	0.836978	NA
C08B6.6	11.2669	2.74918	1.41136	1.9479	0.0514271	0.402235
C08B6.10	407.375	-0.201101	0.210726	-0.954327	0.339918	0.961459
aos-1	88.1932	0.194953	0.293394	0.664473	0.506387	1
wdr-20	521.649	0.0815207	0.152981	0.53288	0.594117	1
C08B6.8	59.169	-0.02098	0.276664	-0.0758321	0.939553	1
C51E3.9	574.603	0.0236321	0.209122	0.113006	0.910026	1
srsx-26	6.42158	0.453368	0.631169	0.7183	0.472573	NA
srsx-27	16.1059	-0.0656325	0.367457	-0.178613	0.858242	1
srsx-28	7.7872	0.322816	0.628252	0.513832	0.60737	NA
srsx-30	6.35763	-0.468471	0.692659	-0.676336	0.498827	NA
C51E3.10	376.661	0.104851	0.502777	0.208544	0.834804	1
C51E3.6	96.6479	0.0810152	0.20977	0.38621	0.699341	1
egl-3	1136.08	0.125439	0.280002	0.447994	0.654158	1
cul-5	179.634	-0.14147	0.179927	-0.786261	0.431715	0.999731
ZK856.18	100.649	1.44938	0.693649	2.08951	0.0366623	0.318576
ZK856.5	117.371	-0.135324	0.376161	-0.35975	0.719034	1
ZK856.6	11.6079	0.318164	0.691174	0.460325	0.645283	1
ZK856.7	119.642	-0.264175	0.411004	-0.642755	0.520383	1
ZK856.8	480.125	-0.219399	0.179246	-1.22401	0.220949	0.874404
ZK856.11	154.493	-0.258291	0.287594	-0.898111	0.369127	0.983972
ZK856.16	19.0001	-0.316988	0.363604	-0.871795	0.38332	0.993716
rpc-25	133.34	-0.156263	0.277138	-0.563844	0.572861	1
tftc-3	175.848	0.021649	0.279019	0.0775895	0.938155	1
zhit-3	46.1398	-0.0408263	0.350538	-0.116468	0.907282	1
hpo-40	65.3814	1.64898	0.842159	1.95804	0.0502258	0.396208
ZK856.14	13.1189	-0.462175	0.425287	-1.08674	0.277152	0.916277
fipr-5	159.579	-0.169743	0.394346	-0.430441	0.666875	1
fipr-9	84.9716	-0.339205	0.421273	-0.805189	0.42071	0.999128
daf-36	921.748	0.203577	0.248129	0.820449	0.41196	0.999128
fipr-4	2.35494	-1.70912	1.57071	-1.08812	0.276543	NA
fipr-7	4.6777	-0.0528634	1.44532	-0.0365757	NA	NA
fipr-6	3.68016	-0.682634	1.68315	-0.405569	NA	NA
str-182	18.6094	-0.172915	0.468277	-0.369258	0.711936	1
C12D8.1	1245.78	0.134799	0.243823	0.552856	0.580362	1
fipr-8	4.23673	-0.345741	1.24324	-0.278096	NA	NA
C12D8.9	20.475	-0.797597	0.710389	-1.12276	0.261539	0.905047
akt-1	569.558	-0.10044	0.159953	-0.627935	0.530046	1
rop-1	1030.46	-0.0445935	0.178888	-0.249281	0.803143	1
nhr-232	416.091	0.0984313	0.285075	0.345282	0.729882	1
ric-4	185.18	-0.0810152	0.200162	-0.404748	0.685663	1
linc-38	13.2637	0.465821	0.392252	1.18755	0.235009	0.89072
lys-1	8963.62	-0.242824	0.233387	-1.04044	0.298137	0.933939
lys-2	18858.7	-0.389525	0.244027	-1.59624	0.110436	0.64517
lys-3	573.321	0.191241	0.346502	0.551917	0.581005	1
B0024.3	17.2468	0.102361	0.398651	0.25677	0.797357	1
B0024.15	16.5387	0.491744	0.584835	0.840825	0.400446	0.998624
col-149	34.1799	0.188662	0.959555	0.196614	0.844129	1
col-150	460.778	0.146889	0.365465	0.401924	0.68774	1
B0024.4	18056.7	0.121341	0.397227	0.305469	0.760009	1
che-12	131.574	0.366697	0.293274	1.25036	0.211169	0.863686
gcy-6	7.74041	0.137305	0.906784	0.15142	0.879644	NA
trx-2	85.8157	-0.251275	0.260798	-0.963487	0.335303	0.959243
B0024.10	64.5619	-0.158613	0.307796	-0.515317	0.606332	1
B0024.11	81.4601	-0.151861	0.325445	-0.466624	0.640769	1
gna-1	46.0587	0.120697	0.227082	0.531511	0.595064	1
B0024.13	94.4972	-0.070786	0.249385	-0.283843	0.776531	1
crm-1	1382.07	0.114949	0.183532	0.626319	0.531105	1
arx-2	749.544	-0.0725675	0.0985643	-0.736245	0.461582	1
K07C5.2	148.894	0.188719	0.188649	1.00038	0.317129	0.948615
K07C5.13	24.2383	-0.366066	0.375741	-0.97425	0.329932	0.955911
K07C5.3	180.623	-0.0596241	0.212804	-0.280184	0.779337	1
K07C5.9	12.5389	0.0959755	0.431761	0.222289	0.824089	1
K07C5.4	278.53	0.0730301	0.339042	0.215401	0.829454	1
K07C5.6	197.939	0.00804131	0.330133	0.0243578	0.980567	1
ceeh-2	1480.37	0.00172826	0.257945	0.00670011	0.994654	1
ttll-15	117.076	-0.000893701	0.177198	-0.00504353	0.995976	1
cash-1	205.66	-0.104346	0.232724	-0.448368	0.653888	1
sri-20	4.6052	0.291308	1.03293	0.28202	0.777928	NA
ugt-49	269.044	-0.00484193	0.164981	-0.0293485	0.976587	1
AC3.12	6.89989	1.96119	1.48591	1.31986	0.186881	NA
abu-1	2.34739	-1.26958	1.58722	-0.799878	NA	NA
spe-10	75.1215	0.352805	0.452441	0.77978	0.43552	0.999976
AC3.5	2251.18	-0.0273439	0.208813	-0.130949	0.895816	1
col-151	5.64915	0.690848	0.634542	1.08874	0.276271	NA
ugt-1	1031.02	0.63677	0.2674	2.38134	0.0172498	0.183201
ugt-2	754.573	0.400337	0.249174	1.60665	0.10813	0.635704
F15H10.8	11.7297	0.0062799	0.556938	0.0112758	0.991003	1
F15H10.7	80.7833	2.07553	0.601406	3.45112	0.000558256	0.0115253
F15H10.12	3.66601	-0.229935	1.16918	-0.196664	0.844091	NA
F15H10.6	8.59978	2.46863	1.15409	2.13904	0.0324327	NA
F15H10.9	4.03522	0.710962	1.28619	0.552766	0.580424	NA
F15H10.10	13.6713	1.30288	0.977475	1.3329	0.182564	0.815788
col-13	14.2227	0.446095	0.707847	0.630214	0.528554	1
col-12	163.192	-0.0940097	0.708758	-0.13264	0.894478	1
apc-10	112.717	1.01822	0.619437	1.64378	0.100222	0.61292
tag-314	106.833	1.15177	0.597359	1.92811	0.0538413	0.414944
Y32F6A.4	524.794	0.0475038	0.145138	0.327301	0.74344	1
set-22	31.618	3.75561	1.30948	2.86802	0.00413054	0.0586888
snf-10	119.54	4.16643	0.998899	4.17103	3.03228e-05	0.0010053
pap-1	742.914	0.0411354	0.109981	0.374023	0.708387	1
Y32F6A.5	5108.66	-0.11099	0.158726	-0.699255	0.484393	1
Y32F6A.6	489.925	-0.0157235	0.201624	-0.0779844	0.93784	1
F22E12.1	208.008	0.312726	0.338259	0.924515	0.355218	0.972878
F22E12.3	98.7654	-0.325845	0.285758	-1.14028	0.254168	0.900055
chw-1	45.1653	-0.211271	0.214809	-0.983528	0.325347	0.95478
egl-9	357.189	0.0873352	0.158701	0.550313	0.582105	1
crp-1	528.062	0.0176802	0.218928	0.0807579	0.935635	1
Y32F6B.1	888.786	0.468115	0.176328	2.65479	0.00793582	0.0990799
ncx-5	6.62009	1.47139	0.584045	2.5193	0.0117588	NA
aqp-5	16.4672	-0.0751743	0.485731	-0.154765	0.877006	1
ugt-33	286.292	1.52309	0.379929	4.00889	6.10047e-05	0.00178527
C35A5.4	81.5713	2.15666	0.888213	2.42809	0.0151784	0.165283
C35A5.3	653.035	0.00520631	0.301274	0.017281	0.986212	1
C35A5.10	17.5606	-0.0347104	0.674183	-0.0514851	0.958939	1
C35A5.6	1066.11	-0.0250909	0.309797	-0.0809916	0.935449	1
dmsr-8	25.9143	0.0913057	0.326727	0.279456	0.779895	1
C35A5.8	453.638	0.12344	0.165475	0.745971	0.455685	1
hda-11	130.704	0.0477222	0.287871	0.165776	0.868333	1
F25D1.2	6.03552	0.495812	0.594454	0.834063	0.404245	NA
ppm-1	1729.22	0.0528129	0.11345	0.465517	0.641561	1
degt-1	37.955	-0.690708	0.312765	-2.20839	0.027217	0.25567
F25D1.5	135.939	-0.336842	0.291377	-1.15604	0.247665	0.897345
F32G8.2	8.26657	0.810639	0.532839	1.52136	0.12817	NA
F32G8.3	6.39031	-0.806402	0.591642	-1.36299	0.172885	NA
best-14	578.102	-0.160413	0.2092	-0.766791	0.443206	1
cat-4	770.114	-0.397402	0.218299	-1.82045	0.068691	0.486823
vps-54	238.012	0.0471593	0.174183	0.270745	0.786587	1
del-6	1627.75	-0.159388	0.137152	-1.16213	0.245185	0.897344
mics-1	103.682	0.0901787	0.232482	0.387896	0.698093	1
T21C9.4	522.712	-0.085995	0.363073	-0.236853	0.812771	1
lpd-9	144.148	-0.205747	0.205428	-1.00155	0.31656	0.948493
T21C9.6	643.494	0.00699389	0.135902	0.0514626	0.958957	1
srg-32	79.5625	-0.279621	0.307267	-0.910024	0.36281	0.979919
ttr-23	1170.78	-0.406902	0.230451	-1.76567	0.0774507	0.526593
T21C9.11	10.7573	0.0696601	0.512321	0.13597	0.891845	1
T21C9.13	297.13	2.17265	0.939229	2.31323	0.02071	0.209808
scpl-4	175.623	0.0442114	0.231979	0.190583	0.848852	1
H27A22.1	241.181	0.0144825	0.137457	0.105361	0.91609	1
H09F14.1	30.0205	0.194119	0.523815	0.370588	0.710945	1
mab-23	17.8215	0.252805	0.623672	0.405348	0.685221	1
C32C4.1	52.5444	0.175939	0.338986	0.519015	0.603751	1
C32C4.3	47.689	4.90074	1.26407	3.87696	0.00010577	0.00287258
aqp-6	43.6323	0.602627	0.771346	0.781267	0.434646	0.999976
ugt-35	41.7438	-0.241671	0.806391	-0.299694	0.764411	1
ugt-34	53.0806	-0.152671	0.564622	-0.270396	0.786856	1
tut-2	239.376	-0.0162112	0.277351	-0.05845	0.95339	1
sqv-4	192.717	-0.0118182	0.252276	-0.0468462	0.962636	1
twk-12	70.1104	-0.044754	0.301131	-0.14862	0.881854	1
ceh-22	35.0635	0.30569	0.475858	0.642398	0.520615	1
gsp-1	660.742	0.131618	0.11367	1.1579	0.246906	0.897345
F29F11.20	11.2269	-0.198675	0.416337	-0.477198	0.633221	1
pph-1	292.108	0.0982019	0.171035	0.574162	0.565858	1
T28B11.1	368.177	0.675443	0.221803	3.04523	0.002325	0.037281
T28B11.11	13.5972	0.829786	0.537485	1.54383	0.122629	0.67695
T28B11.5	3.1243	-1.88115	1.20656	-1.55909	0.118974	NA
mre-11	58.3277	0.607079	0.732336	0.828963	0.407125	0.998893
wdr-5.3	28.1604	1.21587	0.941755	1.29107	0.196679	0.839393
ZC302.3	16.6684	-0.225607	0.321699	-0.701298	0.483117	1
srj-22	4.43448	-0.317896	0.935551	-0.339795	0.734011	NA
F28H7.4	52.0226	3.00942	0.847526	3.55082	0.000384028	0.00838709
F28H7.2	20.4395	0.299214	0.351344	0.851628	0.39442	0.997256
F28H7.3	2059.33	-0.0654303	0.242667	-0.26963	0.787445	1
F28H7.7	18.919	0.0206928	0.335386	0.0616987	0.950803	1
irld-6	287.075	0.538804	0.338989	1.58944	0.11196	0.647564
F28H7.8	198.386	0.114106	0.184043	0.619999	0.535259	1
sre-6	3.80177	0.447192	1.0165	0.439935	0.659984	NA
ocr-1	9.09917	0.418818	0.557217	0.751624	0.452277	1
D1054.1	257.252	-0.0720679	0.216582	-0.33275	0.739323	1
pas-2	421.757	-0.234527	0.162516	-1.4431	0.148992	0.746686
D1054.3	181.523	-0.0256188	0.187691	-0.136495	0.89143	1
D1054.5	114.069	-0.0801473	0.163016	-0.491652	0.622966	1
clec-220	10.9932	0.912069	0.48582	1.87738	0.0604659	0.447265
D1054.8	1194.8	-0.0575462	0.211966	-0.271488	0.786016	1
D1054.9	48.6408	0.0135173	0.454558	0.0297372	0.976277	1
D1054.10	6774.88	0.116723	1.01037	0.115525	0.908029	1
D1054.11	3589.94	0.109398	1.039	0.105292	0.916144	1
D1054.19	7.79448	-0.429919	0.633924	-0.678186	0.497653	NA
srh-184	7.65757	-0.141537	0.601843	-0.235172	0.814075	NA
srh-163	19.7303	-0.17232	0.400534	-0.430226	0.667031	1
D1054.18	12.6437	-0.269509	0.478656	-0.563053	0.573399	1
secs-1	33.3355	-0.270219	0.426997	-0.632836	0.526841	1
prp-38	74.3565	0.551467	0.335767	1.64241	0.100505	0.613618
plrg-1	161.632	0.0990571	0.265047	0.373735	0.708602	1
C29A12.1	42.581	3.27584	1.01912	3.21437	0.00130733	0.0233542
lig-1	70.7187	0.127205	0.506831	0.250981	0.801829	1
nrx-1	91.0156	0.168706	0.285839	0.590214	0.555047	1
saeg-1	900.996	0.202548	0.186925	1.08358	0.278553	0.916986
F32D8.1	9.67015	0.167601	0.487744	0.343625	0.731128	1
F32D8.2	5.87153	0.799506	0.704396	1.13502	0.256366	NA
F32D8.3	16.5081	-0.104768	0.410655	-0.255123	0.798628	1
F32D8.11	56.7505	-0.0577406	0.346709	-0.166539	0.867733	1
F32D8.12	399.941	0.0599297	0.237246	0.252606	0.800573	1
F32D8.4	50.0983	-0.0487329	0.227763	-0.213963	0.830576	1
F32D8.14	797.29	-0.0522509	0.208859	-0.250173	0.802453	1
F32D8.5	166.413	-0.168592	0.33786	-0.498999	0.61778	1
emo-1	384.334	-0.233027	0.174762	-1.3334	0.182402	0.815788
F32D8.7	14.5394	0.235156	0.483614	0.486247	0.626792	1
spp-16	1424.66	-0.237543	0.316854	-0.749691	0.453441	1
F32D8.8	7.57522	-0.274304	0.589579	-0.465254	0.64175	NA
F32D8.15	21.5203	0.254123	0.382699	0.66403	0.506671	1
F32D8.10	54.8548	0.189418	0.283286	0.668645	0.503722	1
F58B4.2	6.30057	-0.61663	0.604627	-1.01985	0.307799	NA
nas-31	219.217	0.0651456	0.212815	0.306114	0.759518	1
F58B4.7	26.0773	3.13328	1.32543	2.36397	0.0180805	0.189562
F58B4.6	39.0461	-0.038499	0.384827	-0.100042	0.920311	1
F58B4.3	100.08	-0.0325305	0.334556	-0.0972349	0.92254	1
F58B4.5	997.494	0.173622	0.241993	0.717468	0.473086	1
F17C11.12	1374.96	-0.02628	0.233711	-0.112447	0.910469	1
F17C11.11	8757.61	0.288697	0.24598	1.17366	0.240533	0.895541
F17C11.1	62.1469	0.26847	0.322809	0.831669	0.405596	0.998893
zip-9	53.746	-0.105335	0.392456	-0.268401	0.788391	1
F17C11.2	146.421	-0.227764	0.276499	-0.823742	0.410086	0.999019
col-153	146.876	0.145463	0.429751	0.338481	0.735	1
F17C11.4	873.73	-0.0100826	0.253649	-0.0397502	0.968292	1
clec-221	2856.56	1.24333	0.592218	2.09945	0.0357771	0.313475
F17C11.6	562.048	0.148569	0.368761	0.402888	0.687031	1
F17C11.13	53.6242	0.239061	0.455429	0.524913	0.599643	1
F17C11.7	187.864	-0.135981	0.207125	-0.656516	0.511492	1
vps-36	308.265	-0.108484	0.111809	-0.970262	0.331916	0.957031
F17C11.10	73.984	0.329948	0.837359	0.394035	0.693556	1
eef-1G	48488.7	-0.109085	0.178754	-0.610253	0.541694	1
F17C11.22	10.8104	0.0155039	0.480211	0.0322856	0.974244	1
fig-1	251.65	0.381585	0.339257	1.12477	0.260688	0.905047
frpr-9	35.4582	0.35489	0.272696	1.30141	0.193117	0.835913
F53B7.7	4.90031	-0.41114	0.921489	-0.446169	0.655475	NA
F53B7.3	47.3204	0.0198058	0.307677	0.0643722	0.948674	1
C13G3.1	479.579	0.560815	0.302664	1.85293	0.063892	0.465129
hot-6	54.9716	-0.308756	0.246056	-1.25482	0.209543	0.861882
pptr-2	746.816	0.0732781	0.114021	0.64267	0.520438	1
pak-2	135.158	-0.102767	0.237928	-0.431924	0.665797	1
C45B11.9	17.1176	0.0447781	0.565872	0.0791312	0.936928	1
C45B11.8	67.7648	1.21843	0.515197	2.36499	0.0180308	0.189297
C45B11.5	22.5735	1.8262	0.646967	2.82272	0.00476183	0.066002
C45B11.2	213.222	-0.0902616	0.296106	-0.304829	0.760496	1
C45B11.6	53.7657	0.274417	0.393434	0.697492	0.485495	1
dhs-18	2592.49	-0.149517	0.261093	-0.572658	0.566877	1
srh-74	6.33836	-0.200258	0.602734	-0.332249	0.739701	NA
C45B11.7	257.051	-0.279497	0.245584	-1.13809	0.255082	0.900055
T04C12.32	12.1127	0.0715836	0.523538	0.13673	0.891244	1
T04C12.7	74.4411	0.134411	0.25101	0.535479	0.592318	1
srh-75	12.0591	0.2544	0.423823	0.600249	0.54834	1
T04C12.11	221.5	-0.203266	0.180143	-1.12836	0.259168	0.904017
T04C12.3	121.517	0.216001	0.293949	0.734823	0.462447	1
T04C12.8	135.809	-0.353934	0.331372	-1.06809	0.285482	0.920802
act-3	1169.16	-0.10695	0.22266	-0.480329	0.630993	1
act-2	1468.72	0.193075	0.237749	0.812097	0.416736	0.999128
act-1	898.358	-0.176628	0.372093	-0.474688	0.63501	1
Y42A5A.1	75.6229	0.0150093	0.303607	0.0494367	0.960571	1
lact-8	389.859	0.00501236	0.287139	0.0174562	0.986073	1
Y42A5A.3	51.9414	0.164886	0.332527	0.495857	0.619996	1
cdkl-1	21.2503	-0.00145641	0.338956	-0.00429676	0.996572	1
Y42A5A.5	5.44776	-0.142022	0.60512	-0.234701	0.814441	NA
erfa-3	534.033	-0.067981	0.122904	-0.553125	0.580178	1
math-33	1233.72	0.092289	0.167221	0.551897	0.581019	1
H19N07.3	108.078	-0.480326	0.16929	-2.83729	0.00454985	0.0634221
mboa-2	727.962	-0.129709	0.142605	-0.909574	0.363047	0.980022
atp-5	1418.42	-0.215614	0.192153	-1.1221	0.261822	0.905047
C06H2.6	265.422	-0.0929525	0.22382	-0.415301	0.677922	1
C06H2.2	204.497	-0.13388	0.182965	-0.731722	0.464338	1
jmjd-5	121.273	-0.109447	0.189893	-0.576363	0.56437	1
glb-3	26.8233	-0.662201	0.282436	-2.3446	0.0190473	0.196755
folt-1	110.713	-0.0635232	0.212491	-0.298946	0.764981	1
C06H2.7	199.502	0.0438541	0.320864	0.136675	0.891288	1
nlp-33	723.127	-0.0984376	0.488102	-0.201674	0.840171	1
T19C4.1	5.11901	-0.0996935	0.712941	-0.139834	0.888791	NA
srg-39	11.9209	-0.0801994	0.486658	-0.164796	0.869104	1
srg-42	6.04272	0.405782	1.15428	0.351544	0.72518	NA
srg-40	3.73479	1.19536	1.22132	0.978742	0.327707	NA
T19C4.5	88.9262	0.0288204	0.233728	0.123308	0.901864	1
gpa-1	42.6199	-0.131879	0.348784	-0.37811	0.705349	1
cnc-10	163.473	-0.393115	0.244683	-1.60663	0.108136	0.635704
lgc-49	11.829	0.285077	0.504498	0.565071	0.572025	1
K10D6.2	106.447	-0.20742	0.176657	-1.17413	0.240341	0.895541
K10D6.3	4.81711	0.683981	1.04432	0.654955	0.512497	NA
K10D6.4	213.282	0.244517	0.192004	1.2735	0.202841	0.850153
K10D6.6	11.4831	-0.0604073	0.476807	-0.126691	0.899185	1
cyp-29A2	1837.56	-0.595363	0.351012	-1.69613	0.0898609	0.5751
T19B10.2	3508.12	-0.0272686	0.343065	-0.0794851	0.936647	1
T19B10.3	764.921	-0.128006	0.217003	-0.589879	0.555272	1
pqn-70	259.622	-0.0762488	0.157906	-0.482876	0.629184	1
T19B10.17	7.56539	-0.103094	0.501728	-0.205478	0.837198	NA
T19B10.5	453.018	0.273726	0.278636	0.982377	0.325914	0.954874
dvc-1	244.533	0.666954	0.463401	1.43926	0.150077	0.749924
ima-1	130.971	0.217942	0.339453	0.64204	0.520847	1
T19B10.8	245.31	0.0436202	0.233258	0.187004	0.851658	1
mxl-1	52.0211	-0.0359199	0.276165	-0.130067	0.896513	1
mam-4	9.45601	0.180377	0.513143	0.351514	0.725203	1
T19B10.12	617.489	2.00417	0.985919	2.0328	0.0420729	0.350488
lgc-36	4.8109	-0.00646758	0.738464	-0.00875814	0.993012	NA
F07B10.7	15.8044	-0.321596	1.1876	-0.270796	0.786548	1
F07B10.4	15.2453	-0.144663	0.327035	-0.442347	0.658238	1
cln-3.1	212.545	0.0131121	0.338428	0.038744	0.969095	1
clec-222	196.77	0.5686	1.03301	0.550432	0.582023	1
clec-223	173.364	0.366335	0.862977	0.424501	0.6712	1
gly-20	211.165	0.15312	0.274259	0.558304	0.576637	1
C03E10.3	19.2386	-0.488204	0.455386	-1.07207	0.28369	0.920009
srh-47	8.16012	-0.478833	0.579782	-0.825885	0.40887	NA
snf-11	71.7615	0.271845	0.274521	0.99025	0.322052	0.953294
T03F7.7	614.566	0.00633913	0.263683	0.0240407	0.98082	1
cutl-18	97.812	-0.143386	0.286235	-0.50094	0.616414	1
F47G9.4	385.62	0.0438508	0.14671	0.298895	0.76502	1
str-141	10.7405	0.139257	0.51964	0.267988	0.788709	1
F47G9.1	369.573	-0.0724215	0.136445	-0.530775	0.595575	1
F47G9.6	5.17131	-0.570771	0.758183	-0.752814	0.451562	NA
T02E9.6	39.4652	1.5223	0.929152	1.63838	0.101343	0.617201
T02E9.5	65.538	0.128947	0.280835	0.459155	0.646123	1
grl-7	6.48675	2.43768	1.23003	1.98181	0.0475007	NA
npr-25	18.4931	-0.16031	0.465484	-0.344395	0.730549	1
dop-5	40.0041	-0.0713277	0.310089	-0.230023	0.818074	1
cnb-1	371.687	-0.176009	0.142732	-1.23315	0.21752	0.871266
F55C10.5	48.8103	-0.0977677	0.440658	-0.221868	0.824417	1
col-154	35.7077	0.150952	0.67487	0.223675	NA	NA
col-155	584.351	-0.170344	0.53432	-0.318806	0.749874	1
K03B8.11	286.397	1.33546	1.09616	1.21831	0.223106	0.875739
K03B8.14	198.803	1.13212	0.651468	1.7378	0.0822462	0.54806
nas-17	337.588	3.86748	1.23494	3.13173	0.00173782	0.0293366
nas-19	210.345	1.49522	1.30434	1.14634	0.251654	0.900055
K03B8.6	25.7813	-0.107752	0.428046	-0.25173	0.80125	1
K03B8.8	268.968	0.0776246	0.265035	0.292884	0.769611	1
grl-3	7.09195	0.192194	0.548289	0.350534	0.725938	NA
deg-3	44.5939	-0.0230707	0.227286	-0.101505	0.91915	1
des-2	46.9599	0.137844	0.279482	0.493212	0.621863	1
T26H10.2	13.5984	2.99834	1.35442	2.21375	0.0268459	0.253124
dmsr-1	81.2598	-0.12828	0.309613	-0.414324	0.678637	1
F57B7.2	25.7977	0.0683456	0.297759	0.229533	0.818454	1
mig-17	788.285	0.209891	0.246066	0.852987	0.393667	0.997256
col-156	25.5056	0.209268	1.15015	0.181949	NA	NA
tag-140	103.252	0.256716	0.351242	0.73088	0.464852	1
aat-6	147.003	0.254505	0.226566	1.12331	0.261304	0.905047
nas-20	1371.24	-0.333735	0.6266	-0.532614	0.594301	1
nas-21	85.7889	-0.427082	0.65105	-0.65599	0.511831	1
[truncated: 14,707 more rows]

## Sheet: N2malesvctrl.7.1
	baseMean	log2FoldChange	lfcSE	stat	pvalue	padj
ife-3	64.4835	-0.239556	0.481807	-0.497203	0.619046	0.881378
B0348.9	11.6073	0.581107	0.414358	1.40243	0.160788	0.522001
egl-8	771.209	-0.26045	0.174582	-1.49184	0.13574	0.484504
B0348.2	106.964	0.91146	0.504127	1.808	0.070607	0.346195
cyp-29A3	250.127	0.498729	0.3257	1.53125	0.125707	0.468681
daam-1	11.0661	0.0625458	0.553749	0.11295	0.91007	0.976169
rps-27	657.636	0.269499	0.2936	0.917913	0.358665	0.730506
F56E10.1	12.0392	-0.170028	0.513729	-0.330969	0.740668	0.924156
Y38C9A.1	111.601	-0.841847	0.470457	-1.78943	0.0735462	0.354953
cgp-1	280.765	-0.234663	0.257056	-0.912887	0.361302	0.731597
W03F9.1	22.4557	-0.264055	0.506446	-0.521389	0.602096	0.874542
W03F9.2	20.4046	0.21441	0.359619	0.596214	0.551032	0.849505
W03F9.10	207.465	-0.122702	0.21931	-0.559491	0.575827	0.860605
W03F9.3	7.54537	2.66698	1.3846	1.92617	0.0540831	0.298714
W03F9.11	29.9813	-0.339299	0.280506	-1.20959	0.226435	0.612564
W03F9.9	114.586	0.180783	0.282287	0.640422	0.521898	0.832228
W03F9.4	78.0681	0.1931	0.327756	0.589157	0.555756	0.851511
ttb-1	84.6711	-0.0116071	0.280827	-0.041332	0.967031	0.992624
Y108G3AL.3	45.0763	0.0957133	0.293623	0.325973	0.744445	0.925598
Y108G3AL.2	50.8174	0.140686	0.295462	0.476156	0.633963	0.887418
cul-3	152.276	-0.0261669	0.4637	-0.0564306	0.954999	0.988694
arid-1	27.2744	-0.209554	0.54131	-0.387124	0.698664	0.909503
trpp-1	63.5122	0.0679249	0.197051	0.344707	0.730315	0.921847
lec-12	390.265	-0.0636209	0.123095	-0.516843	0.605266	0.875839
DC2.5	1017.72	0.256536	0.230891	1.11107	0.266537	0.654875
srh-77	6.32599	0.542076	0.545438	0.993836	0.320303	0.699981
R02C2.7	65.0782	-0.279794	0.62682	-0.44637	0.65533	0.896475
oac-39	4.46663	-1.98383	0.768818	-2.58036	0.0098698	0.0908972
nhr-204	73.9232	-0.0150187	0.20119	-0.0746491	0.940494	0.984421
lgc-26	124.687	0.100915	0.81334	0.124075	0.901256	0.973404
Y58G8A.5	5.05447	-0.0147068	0.531962	-0.0276463	0.977944	0.995772
npr-5	62.8221	-0.44464	0.428202	-1.03839	0.29909	0.68362
F33E11.2	19.5464	0.924892	1.09157	0.847306	0.396825	0.75601
F33E11.3	49.4771	-0.109944	0.412528	-0.266514	0.789844	0.941221
phf-10	11.3538	-0.727234	0.58774	-1.23734	0.215962	0.598404
nhr-15	14.2357	-0.23077	0.494223	-0.466936	0.640546	0.889756
abt-4	658.377	-0.343751	0.272607	-1.26098	0.207318	0.588127
dmd-8	15.4716	-0.567174	0.477881	-1.18685	0.235286	0.622259
wago-10	258.697	0.914805	0.589168	1.55271	0.120493	0.459431
atg-9	81.5067	-0.452664	0.40643	-1.11376	0.265384	0.654294
T22H9.1	54.9458	0.125095	0.296533	0.421858	0.673128	0.901742
ZK6.8	160.807	-0.714858	0.26402	-2.70759	0.00677731	0.0677365
lipl-5	41264.8	-0.276308	0.291491	-0.947913	0.343174	0.718585
ZK6.6	52.2716	0.177656	0.41662	0.426422	0.6698	0.901337
dod-19	67669.9	-0.143948	0.302672	-0.475592	0.634365	0.887631
ZK6.11	35166.5	-0.127216	0.288937	-0.44029	0.659727	0.897551
Y39D8A.1	177.231	-0.119988	0.247133	-0.485518	0.627309	0.885588
dod-20	52.5777	0.614904	0.631698	0.973414	0.330348	0.707748
B0554.5	82.633	0.194004	0.438847	0.442078	0.658433	0.897182
srh-35	6.24932	-0.0998427	0.711959	-0.140237	0.888473	0.969717
M02H5.8	1212.42	0.431651	0.420653	1.02615	0.304823	0.688095
nhr-123	31.7123	0.191483	0.441486	0.433724	0.664489	0.899877
nhr-98	73.0424	0.107831	0.238426	0.452264	0.651079	0.895929
nhr-203	136.76	-0.128307	0.147238	-0.87143	0.38352	0.748738
nhr-202	88.5545	-0.160842	0.211733	-0.759647	0.447466	0.790863
nhr-201	49.9539	-0.252083	0.252008	-1.0003	0.317167	0.697919
nhr-99	167.954	0.0400892	0.353329	0.113461	0.909665	0.976081
nhr-55	280.595	0.141425	0.205303	0.688859	0.490912	0.814013
nhr-130	116.482	-0.130654	0.18842	-0.693419	0.488047	0.813216
nhr-212	255.782	-0.0387421	0.2026	-0.191224	0.84835	0.957695
nhr-211	55.3522	0.161388	0.222604	0.725	0.468452	0.801253
nhr-106	298.964	0.299185	0.258635	1.15678	0.247361	0.635141
nhr-131	365.306	0.206512	0.268901	0.767983	0.442497	0.787925
T01G6.1	13.6798	-0.554637	0.411649	-1.34735	0.177866	0.548352
pqn-60	464.065	0.566369	0.426551	1.32779	0.184248	0.557545
nhr-210	125.215	-0.189949	0.153379	-1.23843	0.215557	0.598176
lipl-3	179.113	0.894451	0.531178	1.6839	0.0922006	0.401354
nhr-58	127.253	0.393486	0.208362	1.88847	0.0589628	0.314374
nhr-132	381.224	-0.13374	0.20525	-0.651595	0.514663	0.828228
C14C6.5	2352.63	0.173718	0.506187	0.343189	0.731457	0.921847
C14C6.2	1249.06	0.24255	0.259588	0.934365	0.350116	0.724826
C14C6.12	10.424	-0.552469	0.519802	-1.06285	0.287852	0.674884
C14C6.13	12.3724	0.129526	1.23113	0.105209	0.91621	0.977975
K06H6.5	7.13724	0.155661	0.722302	0.215506	0.829372	0.952993
pqn-97	3.55105	-0.148558	0.745814	-0.199189	0.842115	0.957071
nhr-90	412.572	0.0966626	0.230461	0.419432	0.6749	0.901763
nhr-250	7.93437	0.706504	0.430029	1.64292	0.100399	0.419403
F48G7.13	42.1487	-0.464556	0.273777	-1.69684	0.0897263	0.396611
F48G7.4	35.6525	-0.0469719	0.33793	-0.138999	0.889451	0.969843
F48G7.7	3.77989	0.295887	0.79311	0.373072	0.709095	0.914878
nhr-83	54.738	0.0602122	0.318057	0.189312	0.849848	0.958213
F48G7.10	25.7099	-0.0774465	0.302253	-0.25623	0.797773	0.944245
F48G7.2	21.2325	0.570347	0.507655	1.12349	0.261228	0.650667
nhr-190	112.763	-0.0877026	0.233977	-0.374835	0.707783	0.914511
ugt-42	9.36176	-0.704202	0.616791	-1.14172	0.253571	0.641283
nhr-180	57.5241	0.166033	0.267461	0.620774	0.534748	0.840772
sru-24	6.52522	-0.682463	0.672643	-1.0146	0.310297	0.693058
fbxa-72	109.32	0.779233	0.331759	2.34879	0.0188344	0.149248
srx-21	6.81226	-0.277109	0.638353	-0.434099	0.664216	0.899761
F31F4.1	24.3724	0.240877	0.27853	0.864816	0.38714	0.751751
H25P19.1	56.0696	-0.213753	0.230941	-0.925575	0.354667	0.728004
ugt-29	700.017	-0.160631	0.308095	-0.521367	0.602111	0.874542
srx-5	7.01248	0.0371614	0.611706	0.0607504	0.951558	0.98762
fbxb-72	9.97629	0.3182	0.475539	0.669136	0.503409	0.82224
icl-1	33341.1	-0.0785118	0.37687	-0.208326	0.834974	0.954657
srh-2	130.705	0.264649	0.466298	0.567554	0.570338	0.857438
str-262	35.368	0.186892	0.34833	0.536537	0.591587	0.869348
srp-1	1942.04	-0.269759	0.331574	-0.813572	0.41589	0.771532
C05E4.15	6.8383	0.42024	0.66757	0.629506	0.529018	0.837087
srp-2	299.892	0.216385	0.219799	0.984466	0.324887	0.703789
str-238	1.74676	4.07398	1.44803	2.81347	0.00490094	0.0526148
sti-1	182.033	-0.0476804	0.229096	-0.208124	0.835132	0.954657
R09E12.9	62.977	1.4041	0.493461	2.84541	0.00443544	0.0487167
R13D11.4	70.7649	-0.357643	0.418492	-0.8546	0.392773	0.754245
K09C6.7	90.7179	2.15039	1.17987	1.82256	0.0683698	0.340953
K09C6.8	14.6222	3.1638	1.2925	2.44781	0.0143726	0.122039
srbc-12	17.4129	-0.172083	0.424791	-0.405101	0.685403	0.905337
K09C6.9	62.5396	1.22445	0.519127	2.35868	0.0183402	0.14625
K09C6.2	10.6019	3.88452	1.33384	2.91227	0.00358808	0.0407261
K09C6.1	24.9754	2.337	1.09377	2.13664	0.032627	0.217049
T02B11.3	928.173	-0.18601	0.442593	-0.420274	0.674285	0.901742
T02B11.4	46.2851	-0.339725	0.518676	-0.654986	0.512477	0.827748
T02B11.9	57.2212	5.82692	1.24578	4.67732	2.90647e-06	8.49014e-05
T02B11.8	153.451	0.657159	0.458919	1.43197	0.152151	0.509745
T02B11.6	57.4358	0.87173	0.309423	2.81728	0.00484325	0.0521299
nas-32	248.696	-0.19846	0.251484	-0.789155	0.430021	0.779194
fmo-5	341.258	0.0222849	0.141709	0.157258	0.875042	0.965305
H24K24.4	8.92376	0.234876	0.477779	0.491599	0.623003	0.88339
H24K24.3	541.159	-0.318584	0.163311	-1.95078	0.0510837	0.289868
Y50D4C.3	16.3306	-0.577704	0.565906	-1.02085	0.307326	0.690405
Y50D4C.6	15.7296	-0.164318	0.444886	-0.369348	0.711868	0.915597
sqv-6	13.0698	-0.33089	0.418099	-0.791416	0.428701	0.778768
unc-34	36.1805	-0.308506	0.339203	-0.909504	0.363084	0.732525
Y50D4C.5	8.89487	-0.583617	0.583671	-0.999908	0.317355	0.698148
ergo-1	188.381	-0.356157	0.427749	-0.83263	0.405054	0.762882
R09A1.2	116.425	0.864992	0.329207	2.6275	0.00860139	0.0815614
R09A1.3	80.8931	-0.0358574	0.210756	-0.170137	0.864902	0.961393
flp-34	41.0325	0.30324	0.25769	1.17676	0.239292	0.626144
nra-4	856.359	-0.586269	0.178881	-3.27742	0.00104759	0.014646
K10C9.9	8.91262	-0.935339	0.507658	-1.84246	0.0654082	0.331743
K10C9.3	454.18	-0.300588	0.385407	-0.779923	0.435436	0.783325
K10C9.7	63.2639	3.67371	0.759706	4.83569	1.32683e-06	4.46323e-05
K10C9.1	15.4888	0.377346	0.393758	0.958318	0.337902	0.714124
Y50D4B.6	22.5097	0.189439	0.468047	0.404743	0.685666	0.905395
clec-203	5.5226	0.849294	1.072	0.792255	0.428212	0.778524
Y50D4B.4	66.2425	1.0253	0.3609	2.84096	0.00449775	0.0492064
Y50D4B.3	209.882	0.788974	0.264299	2.98516	0.0028343	0.0334709
Y50D4B.2	11.5422	-0.0892413	0.422794	-0.211075	0.832829	0.954062
W07B8.3	76.0603	-0.256543	0.427459	-0.600158	0.548401	0.848784
W07B8.4	4.48585	-0.0433281	0.95752	-0.0452504	0.963908	0.992003
cpr-5	6758.79	-0.0359248	0.292607	-0.122775	0.902285	0.973404
W07B8.1	183.154	-0.291182	0.167109	-1.74247	0.0814266	0.375131
linc-128	6.69185	0.219395	0.546855	0.401195	0.688277	0.906372
cmd-1	1152.97	-0.126584	0.226273	-0.55943	0.575868	0.860605
ptr-16	14.4792	0.529147	0.97736	0.541404	0.588229	0.867521
T21H3.1	8379.98	-0.107027	0.261679	-0.409002	0.682538	0.904485
F25A2.1	472.06	-0.243074	0.346023	-0.702478	0.482381	0.810508
Y50D4A.4	135.764	-0.370266	0.20005	-1.85087	0.0641882	0.32802
wrb-1	36.2128	-0.14647	0.278947	-0.525083	0.599526	0.873095
Y50D4A.6	9.81599	3.61036	1.33223	2.71	0.00672829	0.067449
Y50D4A.5	5.5375	0.369178	0.466926	0.790657	0.429144	0.778942
Y50D4A.1	89.3245	-0.135763	0.358443	-0.378759	0.704867	0.912676
Y50D4A.10	17.2174	0.496019	0.436291	1.1369	0.25558	0.643964
madd-2	65.7055	0.0817065	0.301716	0.270806	0.78654	0.939739
C39F7.1	31.7068	0.0392192	0.290928	0.134807	0.892764	0.970772
rab-1	1533.93	-0.100997	0.147223	-0.686015	0.492704	0.815693
C39F7.5	79.6623	0.181027	0.208855	0.866761	0.386073	0.750555
Y75B7B.1	91.9478	1.31134	0.501107	2.61689	0.00887343	0.0835778
Y75B7B.2	5.77509	0.67997	1.00135	0.67905	0.497106	0.819212
pme-5	634.883	-0.483031	0.254118	-1.90082	0.057326	0.309312
egl-2	20.7493	-0.657256	0.640397	-1.02633	0.304738	0.688095
F16B3.2	35.8155	-0.543473	0.351599	-1.54572	0.122172	0.462566
F16B3.3	6.00411	0.0155501	0.438251	0.0354822	0.971695	0.993534
Y75B7AL.2	28.7873	0.0419032	0.371104	0.112915	0.910098	0.976169
glb-33	109.679	-0.219612	0.321756	-0.682543	0.494896	0.81743
snt-3	35.1228	0.257359	0.263669	0.976068	0.329031	0.706731
rga-4	96.6239	-0.0870794	0.374813	-0.232328	0.816284	0.948658
Y75B7AR.1	23.5584	1.15504	0.769628	1.50078	0.133412	0.480367
snt-5	116.947	-0.338831	0.244749	-1.3844	0.166236	0.530876
R12A1.3	5.9112	2.24856	1.07051	2.10046	0.0356881	0.230836
ges-1	622.16	-0.518641	0.2377	-2.18191	0.0291163	0.20167
fbxa-195	2.09398	0.556213	1.21485	0.457845	0.647064	0.89465
R09B5.11	430.051	-0.127991	0.198959	-0.643304	0.520027	0.831154
cnc-11	15.5387	0.72341	0.547238	1.32193	0.186192	0.560123
cnc-1	88.7081	2.01422	0.736558	2.73464	0.00624481	0.0635977
cnc-5	3.14025	1.77504	1.63664	1.08456	0.278116	0.666605
cnc-4	1307.84	0.0950957	0.477781	0.199036	0.842235	0.957142
cnc-3	1070.02	0.692913	0.41938	1.65223	0.0984871	0.415904
cnc-2	1690.95	0.613689	0.416628	1.47299	0.140754	0.492891
srj-23	6.88539	-0.279802	0.594554	-0.470609	0.63792	0.888648
chil-14	45.079	-1.23605	0.432902	-2.85527	0.00429998	0.047448
hacd-1	979.584	-1.3363	0.296788	-4.50254	6.71455e-06	0.000173879
fpn-1.2	338.545	-0.328482	0.237953	-1.38045	0.167448	0.532936
pqn-54	19.107	-0.648953	0.756541	-0.85779	0.391008	0.753987
tag-304	138.243	-0.256066	0.222674	-1.14996	0.250162	0.637308
unc-60	1400.22	-0.186557	0.165562	-1.12681	0.259822	0.648669
C38C3.4	133.913	0.104319	0.227368	0.45881	0.646371	0.894285
C38C3.10	37.3215	0.435058	0.273172	1.59262	0.111246	0.440788
C38C3.3	130.573	6.00474	1.06555	5.63536	1.74692e-08	1.14071e-06
sru-27	3.30077	0.0602457	1.05185	0.057276	0.954325	0.988644
C38C3.7	25.8074	4.48864	1.38424	3.24267	0.00118415	0.0162016
C38C3.8	4.61269	3.29223	1.4269	2.30726	0.0210404	0.160634
nhr-260	3.43703	-1.8198	0.922969	-1.97168	0.0486458	0.282723
oac-31	595.454	-0.0631206	0.292993	-0.215434	0.829429	0.952993
oac-32	97.2722	-0.218736	0.5582	-0.391859	0.695162	0.908924
F52F10.2	8.09766	0.600335	1.00147	0.599453	0.548871	0.848937
cdc-25.2	14.0788	0.572144	0.564814	1.01298	0.311071	0.694159
F16B4.7	73.2947	0.273039	0.372658	0.732682	0.463753	0.79847
F16B4.6	8.11219	0.259548	0.374663	0.69275	0.488466	0.813361
F16B4.5	9.58751	0.129045	0.416433	0.309883	0.75665	0.92954
F16B4.4	741.6	0.636246	0.342839	1.85581	0.0634801	0.326271
F16B4.2	49.026	-0.0494141	0.306644	-0.161145	0.871979	0.964224
nhr-178	77.7808	0.0921565	0.243196	0.378939	0.704733	0.912623
nhr-177	246.299	-0.0408671	0.241466	-0.169246	0.865603	0.961519
nhr-179	40.183	-0.0700155	0.267702	-0.261543	0.793674	0.942582
nhr-117	125.232	0.0270018	0.245529	0.109974	0.91243	0.976186
nhr-110	90.1418	0.173646	0.221003	0.785715	0.432034	0.780324
nhr-237	20.5745	0.600224	0.316881	1.89416	0.0582036	0.311888
nhr-238	217.747	0.058431	0.259504	0.225164	0.821852	0.950429
Y46H3D.1	41.0986	5.9041	1.28483	4.59525	4.32225e-06	0.000119242
irld-11	13.6071	0.0463535	0.469985	0.0986275	0.921434	0.978931
irld-40	4.72416	-0.438005	0.818615	-0.535056	0.592611	0.869746
K04F1.9	146.293	0.295285	0.452655	0.65234	0.514182	0.828137
K04F1.8	20.5574	2.82149	1.06799	2.64187	0.00824507	0.0789469
Y46H3C.5	10.1069	0.487207	0.821811	0.592845	0.553285	0.850433
Y46H3C.7	8.22049	-0.406439	0.83288	-0.487992	0.625556	0.885123
gst-21	26.4836	0.152426	0.310766	0.490485	0.623791	0.883531
str-160	5.99144	0.730671	0.558469	1.30835	0.190756	0.566283
srab-25	9.92237	0.581186	0.645107	0.900914	0.367634	0.737591
nhr-256	203.334	-0.0121392	0.224392	-0.0540983	0.956857	0.989358
ZK697.8	7.18753	-0.126066	0.588745	-0.214126	0.830449	0.953597
clec-204	174.133	-0.250073	0.299589	-0.834722	0.403874	0.762548
clec-205	458.632	0.0341105	0.328951	0.103695	0.917412	0.978326
dhs-13	102.49	-0.690585	0.299138	-2.30859	0.0209666	0.160218
F36H9.7	4.32035	-0.324052	0.702786	-0.461096	0.64473	0.892905
F36H9.4	232.918	0.589362	0.457152	1.2892	0.197327	0.575522
F36H9.5	7.19707	-2.56671	0.855779	-2.99927	0.00270631	0.0322337
F36H9.2	7.78294	-0.327917	0.644431	-0.508847	0.610859	0.877164
hsp-16.2	555.781	0.0469155	0.435602	0.107703	0.914232	0.97714
hsp-16.41	1478.93	0.313208	0.505513	0.619586	0.535531	0.841079
srt-42	13.8313	-0.502602	0.655537	-0.766701	0.443259	0.788531
Y46H3A.4	223.574	0.695981	0.45899	1.51633	0.129435	0.474301
Y46H3A.5	355.542	0.634729	0.76388	0.830928	0.406014	0.763428
gly-7	310.237	-0.102123	0.144716	-0.705677	0.480389	0.809637
mrpl-39	28.4983	0.271278	0.479717	0.565496	0.571736	0.858454
Y32G9B.1	12.4304	0.268837	0.519471	0.517521	0.604792	0.875591
T10B5.8	550.305	-0.359096	0.460837	-0.779226	0.435847	0.783781
T10B5.7	3697.48	0.184284	0.302782	0.608636	0.542766	0.845025
T10B5.2	37.1953	0.33125	0.635826	0.520975	0.602384	0.874633
T10B5.3	89.6671	-0.156483	0.281819	-0.555262	0.578715	0.861682
knl-3	62.2163	0.304861	0.44376	0.686994	0.492086	0.815134
T10B5.4	136.013	0.0942194	0.14336	0.657223	0.511038	0.82672
cct-7	488.847	-0.190604	0.20689	-0.921282	0.356903	0.729625
oig-6	33.8814	-0.41553	0.359114	-1.1571	0.247232	0.635092
nphp-2	12.0133	-0.0840417	0.49293	-0.170494	0.864622	0.961393
srp-3	21.3804	-0.932483	0.572138	-1.62982	0.103139	0.426041
Y32G9A.3	3.59758	3.12841	1.43018	2.18743	0.0287114	0.199947
T06A1.1	13.4001	0.286074	0.435951	0.656207	0.511691	0.826959
T06A1.5	867.93	0.131349	0.25558	0.513924	0.607305	0.876328
glb-25	7.99856	0.559803	0.48597	1.15193	0.24935	0.636603
Y40B10B.1	82.489	-0.310331	0.423911	-0.732066	0.464128	0.798555
acs-3	140.177	1.86029	0.3939	4.72275	2.32675e-06	7.17457e-05
fbxa-201	22.6199	5.25292	1.19512	4.39529	1.10624e-05	0.000267733
T08B1.4	194.691	-0.33607	0.228065	-1.47357	0.140597	0.492547
T08B1.1	610.688	0.131774	0.164066	0.803174	0.421874	0.775647
tnt-4	92.2811	-0.167549	0.61039	-0.274495	0.783705	0.939191
alh-5	67.8592	-0.00962851	0.278705	-0.0345473	0.972441	0.994073
clec-206	5.49307	0	1.61593	0	1	1
cysl-4	32.9426	4.6852	1.30838	3.5809	0.00034241	0.00553048
F59A7.8	51.432	-0.300996	0.386998	-0.777772	0.436703	0.784349
F59A7.11	7.64532	-1.59296	0.653797	-2.43647	0.0148314	0.124663
F59A7.2	323.753	-0.186249	0.300744	-0.619294	0.535723	0.841143
F59A7.5	241.96	0.0308446	0.256973	0.120031	0.904459	0.974237
Y40B10A.4	19.3643	2.33074	1.10604	2.10728	0.0350933	0.228724
comt-4	1145.23	-0.654242	0.440029	-1.48682	0.137064	0.486204
comt-5	15.1357	0.818394	0.451671	1.81193	0.0699976	0.345135
comt-3	813.275	0.330701	0.285548	1.15812	0.246813	0.634701
nhr-86	216.078	-0.121996	0.161522	-0.755288	0.450076	0.792032
lbp-9	323.532	0.238936	0.286743	0.833277	0.404689	0.762882
Y40B10A.9	120.805	0.110597	0.309379	0.357482	0.720731	0.918779
ztf-28	5.55465	3.10868	1.52511	2.03833	0.0415174	0.255944
clec-207	204.909	8.39079	1.26611	6.62723	3.4205e-11	5.42426e-09
clec-208	493.816	7.37329	1.24796	5.90826	3.45742e-09	2.76815e-07
F36F12.7	17.5224	5.40745	1.27253	4.24936	2.1438e-05	0.000477863
F22F7.4	39.0048	0.525743	0.536152	0.980585	0.326798	0.705406
ckb-4	386.698	0.0326497	0.230549	0.141617	0.887382	0.969634
F22F7.11	4.67208	0.97725	1.43096	0.682933	0.494649	0.817266
F22F7.8	67.4221	-0.182516	0.283274	-0.644308	0.519376	0.830895
F22F7.2	176.108	0.242536	0.220137	1.10175	0.270571	0.65873
F22F7.1	1030.76	-0.364723	0.225419	-1.61798	0.105667	0.430255
F22F7.7	83.3411	-0.0303734	0.263419	-0.115304	0.908204	0.975592
srbc-20	8.2389	-0.370335	0.561194	-0.659906	0.509314	0.826005
C45H4.14	2.58584	-1.60821	1.65156	-0.973754	0.330179	0.707515
sru-46	7.43011	-0.664069	0.585051	-1.13506	0.256349	0.644881
cyp-33C1	4.23945	0.288535	0.881113	0.327467	0.743315	0.925596
cyp-33C2	95.4023	-0.737765	0.358354	-2.05876	0.039517	0.246996
nhr-13	85.7793	0.209426	0.269864	0.776041	0.437725	0.784644
cyp-32B1	1331.16	-0.185154	0.384892	-0.481054	0.630478	0.886732
Y5H2B.1	12.6949	-0.232787	0.412314	-0.564586	0.572355	0.858575
nhr-133	527.617	0.035093	0.300682	0.116711	0.907089	0.975172
nhr-184	43.1763	-0.0663667	0.261072	-0.254209	0.799334	0.945024
nhr-56	143.249	0.202343	0.25745	0.785951	0.431896	0.780324
nhr-128	43.8332	0.0911423	0.248017	0.367484	0.713258	0.916224
nhr-103	57.9404	0.0524902	0.229502	0.228713	0.819092	0.949643
nhr-18	134.344	0.156103	0.17721	0.880892	0.378376	0.744721
nhr-126	15.9249	0.0688493	0.362682	0.189834	0.849439	0.958137
nhr-134	355.318	0.149809	0.283545	0.528343	0.597261	0.872111
nhr-96	74.8896	0.0367981	0.224611	0.16383	0.869865	0.963768
cyp-33C4	306.464	0.55901	0.274828	2.03404	0.0419478	0.25717
F41B5.11	25.511	-0.789763	0.413806	-1.90853	0.0563225	0.305779
cyp-33C3	153.631	-0.144918	0.316324	-0.458132	0.646857	0.894512
cyp-33C5	86.7489	0.0394195	0.213137	0.184949	0.853269	0.959298
cyp-33C6	23.8409	-0.000352331	0.328569	-0.00107232	0.999144	1
cyp-33C7	470.138	-0.0829372	0.203318	-0.407919	0.683333	0.90506
str-253	14.4656	0.208717	0.563417	0.370449	0.711048	0.91532
F41B5.1	10.0962	-0.135513	0.385088	-0.351901	0.724913	0.920106
nhr-182	130.776	-0.158092	0.21098	-0.749323	0.453662	0.793251
nhr-183	250.157	0.166358	0.195417	0.851301	0.394602	0.754809
nhr-275	18.0282	1.21364	0.482943	2.51301	0.0119705	0.106262
nhr-59	72.0838	-0.0640298	0.241499	-0.265134	0.790906	0.941678
fbxa-137	9.15388	-0.496634	0.537147	-0.924577	0.355186	0.72844
nhr-228	448.588	0.071508	0.292149	0.244765	0.806638	0.946202
nhr-227	25.9212	0.127151	0.298361	0.426166	0.669987	0.901352
nhr-225	28.0068	-0.203188	0.392716	-0.51739	0.604884	0.875591
nhr-115	194.158	0.183132	0.34532	0.530326	0.595886	0.871274
nhr-226	179.959	0.502936	0.282167	1.78241	0.0746827	0.357854
irld-15	6.23547	-1.80266	0.702824	-2.56488	0.0103212	0.0941691
Y19D10B.4	18.1288	0.596191	0.727103	0.819954	0.412242	0.768586
Y19D10B.1	5.0784	-0.249218	0.740616	-0.336501	0.736493	0.922607
irld-16	6.57695	0.311979	0.836957	0.372755	0.709331	0.914878
Y19D10B.6	68.0226	0.593097	0.385465	1.53865	0.123889	0.466186
pud-1.2	201.263	2.28689	0.504547	4.53257	5.82701e-06	0.000153521
pud-2.2	206.129	2.6886	0.461842	5.82146	5.83356e-09	4.29799e-07
pud-3	3343.54	1.71866	0.410519	4.18655	2.83228e-05	0.000611564
pud-4	1101.29	1.72949	0.293489	5.89287	3.79555e-09	3.02391e-07
pud-2.1	130.979	2.54533	0.426397	5.96939	2.38135e-09	2.05849e-07
pud-1.1	254.127	2.21655	0.519571	4.26612	1.98902e-05	0.000445749
irld-30	10.5751	-0.669708	0.599701	-1.11674	0.264107	0.653133
srbc-15	16.8571	0.551542	0.580942	0.949393	0.342421	0.718204
irld-53	21.0663	0.109418	0.384677	0.284442	0.776072	0.936404
clec-209	2.84624	0	1.64887	0	1	1
Y19D10A.8	6.99766	-0.271235	0.665783	-0.407392	0.68372	0.905122
F56A4.3	604.8	-0.489583	0.3074	-1.59266	0.111237	0.440788
gst-10	2763.61	-0.54922	0.28769	-1.90907	0.0562532	0.305602
Y45G12C.1	178.389	0.631822	0.257599	2.45273	0.0141776	0.120814
C29G2.6	307.715	0.445185	0.209481	2.12518	0.0335716	0.221826
irg-3	2110.24	-0.607311	0.241656	-2.51313	0.0119666	0.106262
F53E10.6	16.7208	0.335617	0.462361	0.725877	0.467914	0.800827
acr-17	24.0104	0.537882	0.53895	0.998018	0.318271	0.698962
F53E10.1	238.04	-0.2227	0.214486	-1.0383	0.299132	0.68362
W02H5.2	28.8354	-0.693457	0.387583	-1.78918	0.0735859	0.354953
W02H5.8	287.542	0.0160818	0.287759	0.0558863	0.955432	0.988694
angl-1	5.16085	-0.475187	0.626341	-0.758672	0.448049	0.790924
ndx-2	67.1172	0.476479	0.365436	1.30386	0.19228	0.569083
W02G9.4	489.369	-0.195891	0.352278	-0.55607	0.578163	0.861553
kel-8	391.276	0.408021	0.212184	1.92296	0.0544852	0.300184
Y45G12B.3	76.8208	0.0399937	0.243553	0.16421	0.869566	0.963768
Y45G12B.2	122.393	-0.115272	0.184417	-0.625063	0.53193	0.838736
nuo-5	585.484	-0.254544	0.242588	-1.04928	0.294047	0.680022
C24B9.3	2473.65	-0.134803	0.200474	-0.67242	0.501316	0.821699
srt-28	7.91275	-1.02602	0.941258	-1.09005	0.27569	0.664191
dod-3	2179.14	-0.387081	0.377945	-1.02417	0.305753	0.68873
srg-57	5.52349	-1.23007	0.695977	-1.76741	0.0771602	0.364999
srg-62	10.6657	-0.969546	0.615334	-1.57564	0.115109	0.449397
R05D8.7	71.1615	-1.24122	0.461203	-2.69127	0.00711801	0.070423
dhs-14	1198.96	0.601981	0.268976	2.23805	0.0252178	0.182249
R05D8.9	18.4316	0.551003	0.584676	0.942408	0.345984	0.721204
dhs-15	74.165	0.26326	0.340709	0.772683	0.43971	0.786255
ketn-1	934.881	-0.996148	0.441991	-2.25377	0.0242105	0.177545
F54E2.1	11115.5	0.144861	0.267833	0.540862	0.588603	0.86756
F54E2.5	13.4063	0.254262	0.42701	0.595447	0.551545	0.849877
T03D3.5	12.3154	0.384297	0.346375	1.10948	0.267222	0.654951
ugt-53	939.08	0.201348	0.209628	0.960504	0.336802	0.713411
folt-2	2201.95	1.53339	0.430773	3.55963	0.000371376	0.00592884
F37B4.10	199.62	0.305483	0.26294	1.1618	0.245318	0.633202
ifc-1	60.0684	1.59904	0.761261	2.10051	0.0356839	0.230836
C31B8.4	37.4893	0.327457	0.561994	0.58267	0.560116	0.853522
C31B8.7	44.4023	0.153138	0.264638	0.578671	0.562811	0.854466
C31B8.8	603.297	-0.286179	0.285888	-1.00102	0.316818	0.697612
srw-121	7.25772	0.408271	0.672078	0.607476	0.543535	0.845358
K12D9.1	17.2421	0.0367817	0.483407	0.0760884	0.939349	0.984268
asp-8	384.941	-0.914671	0.384337	-2.37987	0.0173189	0.139582
F59D6.7	86.6264	0.180136	0.42391	0.424941	0.67088	0.901559
C50H11.8	45.0657	0.103763	0.343501	0.302075	0.762595	0.931619
srt-7	32.2735	-0.430945	0.372209	-1.1578	0.246944	0.634872
acs-21	60.6589	-0.152869	0.255602	-0.598075	0.54979	0.849087
cyp-33C9	187.678	-0.0959696	0.21308	-0.450391	0.652428	0.896067
Y73C8C.4	7.37753	-0.160487	0.53347	-0.300835	0.76354	0.932158
Y73C8C.3	5.56797	0.465265	0.556264	0.836411	0.402924	0.761703
clec-210	179.53	1.00626	0.551549	1.82443	0.0680874	0.339991
tat-6	10.3994	-0.588418	0.607359	-0.968814	0.332638	0.710004
irld-3	121.371	5.34902	1.03868	5.1498	2.60758e-07	1.1396e-05
F02C9.1	16.7845	4.06203	1.11263	3.65083	0.000261393	0.00435245
srab-9	6.44616	0.398566	0.622524	0.640242	0.522015	0.832255
C36C5.5	72.6008	0.142007	0.379466	0.374227	0.708235	0.914648
lag-2	6.39981	0.962574	0.484649	1.98612	0.0470195	0.277103
Y73C8B.3	902.421	0.659962	0.202557	3.25815	0.0011214	0.0154702
Y73C8B.2	27.1938	-0.0769224	0.30089	-0.255649	0.798221	0.944513
Y73C8B.1	155.514	0.399606	0.224005	1.78392	0.0744369	0.357153
Y73C8B.5	58.1433	0.711103	0.367238	1.93636	0.0528239	0.294861
K08D9.4	17.0137	0.0202824	0.383928	0.0528286	0.957868	0.989831
apx-1	20.2594	-0.789839	0.537285	-1.47006	0.141546	0.494355
K08D9.9	37.0455	1.73423	1.07979	1.60609	0.108254	0.435921
gst-23	5.46811	0.387998	0.555547	0.698406	0.484923	0.8122
T28A11.16	30.7341	-0.602104	0.372302	-1.61725	0.105825	0.430378
T28A11.6	11.4097	3.23496	1.17371	2.75618	0.00584816	0.0600726
T28A11.17	21.9303	0.965094	0.468041	2.06199	0.0392091	0.245497
T28A11.19	29.8411	0.375318	0.456427	0.822296	0.410908	0.767216
T28A11.5	3.51261	0.0920291	0.909003	0.101242	0.919359	0.978794
T28A11.20	11.6282	0.276463	0.934739	0.295764	0.76741	0.933735
T28A11.3	16.5043	0.68619	0.549274	1.24927	0.211567	0.592864
fbxa-64	101.07	0.126944	0.208385	0.609182	0.542404	0.844864
T28A11.2	505.786	0.238829	0.240239	0.994132	0.320159	0.699969
F35F10.5	378.295	-0.750299	0.304367	-2.46511	0.013697	0.117682
F35F10.7	16.7962	-0.795887	0.40057	-1.98688	0.0469352	0.276938
F35F10.6	121.472	-0.358329	0.303295	-1.18145	0.237422	0.623945
F35F10.4	33.499	-0.795077	0.323851	-2.45507	0.0140855	0.120153
arrd-18	95.9732	-0.305429	0.185123	-1.64987	0.0989702	0.417067
arrd-19	55.7243	-0.00385881	0.224856	-0.0171613	0.986308	0.99801
F35F10.1	2178.21	0.625327	0.443068	1.41136	0.15814	0.518927
F35F10.13	45.1818	0.0204733	0.402659	0.0508452	0.959449	0.990255
C17B7.8	9.43172	0.218248	0.766386	0.284776	0.775816	0.936315
C17B7.5	137.135	-0.177169	0.449035	-0.394556	0.693171	0.908557
C17B7.4	75.62	0.722706	0.299768	2.41089	0.0159139	0.131211
C17B7.10	60.5543	0.81095	0.410251	1.97672	0.0480736	0.280967
C17B7.3	11.1411	0.160061	0.464786	0.344375	0.730564	0.921847
fbxa-65	77.2824	-0.270893	0.295021	-0.918218	0.358505	0.730506
C17B7.2	12.322	0.497068	0.419551	1.18476	0.236112	0.622678
C17B7.12	10.6559	1.05809	0.703092	1.50492	0.132346	0.478883
scrm-3	10.3257	0.60186	0.368138	1.63488	0.102075	0.423641
C04E12.5	125.621	0.152156	0.467813	0.325249	0.744992	0.925598
C04E12.4	664.759	0.0955488	0.395575	0.241544	0.809133	0.946871
C04E12.2	98.834	-0.223869	0.188105	-1.19013	0.233997	0.620641
C04E12.10	11.9026	-0.664609	0.934538	-0.711163	0.476983	0.807869
arrd-20	17.3262	-0.916796	0.266675	-3.43788	0.000586285	0.00882662
arrd-21	13.7366	-0.0219602	0.471761	-0.0465495	0.962872	0.991536
T20D4.13	31.5749	-0.446076	0.435771	-1.02365	0.306001	0.68873
T20D4.15	37.7393	0.1364	0.340837	0.400192	0.689015	0.906725
T20D4.12	6.53473	0.880905	0.58505	1.50569	0.132146	0.478883
T20D4.11	55.7253	-0.106293	0.429936	-0.247229	0.804731	0.945715
T20D4.10	11.3555	0.243471	0.43777	0.556163	0.5781	0.861536
T20D4.9	10.9793	1.15558	0.508034	2.27461	0.0229292	0.170618
T20D4.7	80.5297	0.0207823	0.336784	0.0617079	0.950795	0.987443
arrd-22	58.1279	-0.347352	0.216669	-1.60314	0.108903	0.437478
T20D4.5	330.897	0.46214	0.505772	0.913732	0.360858	0.731597
T20D4.4	82.4886	0.188306	0.435175	0.432712	0.665224	0.900131
T20D4.3	257.875	0.953599	0.550086	1.73354	0.0829989	0.379987
cfz-2	15.6251	0.117241	0.587871	0.199433	0.841924	0.956942
slc-28.2	32.6408	0.691891	0.358937	1.92761	0.0539035	0.298189
slc-28.1	24.0052	0.466518	0.330643	1.41094	0.158262	0.518956
gst-33	39.4941	0.170293	0.330987	0.514499	0.606903	0.876328
lys-7	21859	-0.3861	0.350969	-1.1001	0.27129	0.659883
srbc-33	9.40765	0.695368	0.545116	1.27563	0.202085	0.581118
C07G3.8	7.32606	0.458206	0.524609	0.873426	0.382431	0.748135
C07G3.10	11.327	3.70198	1.0125	3.65626	0.00025592	0.00427844
ugt-64	359.685	-0.18789	0.171624	-1.09478	0.273615	0.662878
irg-1	32.6362	0.985894	0.435424	2.26421	0.023561	0.173744
T24A6.7	32.9713	0.270607	0.466706	0.579823	0.562034	0.854466
nhr-93	88.0095	-0.0840495	0.419592	-0.200312	0.841236	0.956787
srbc-67	9.34474	0.214543	0.512414	0.41869	0.675442	0.901763
sri-21	4.62994	-0.0693601	0.694013	-0.0999408	0.920391	0.978931
T24A6.20	262.844	0.477386	0.180648	2.64263	0.00822658	0.0788152
T22F3.3	2798.5	-0.605587	0.384595	-1.57461	0.115347	0.449798
rpl-11.1	246.65	1.56232	0.575709	2.71372	0.00665315	0.0669211
T22F3.2	79.6253	-0.189591	0.266251	-0.712078	0.476416	0.807485
T22F3.12	4.57959	1.05568	0.896453	1.17762	0.23895	0.625492
T22F3.7	10.9373	0.0039564	0.561733	0.0070432	0.99438	1
T22F3.8	34.4098	-0.200569	0.373037	-0.537666	0.590808	0.868887
T22F3.10	7.96172	-0.0393657	0.616891	-0.0638131	0.949119	0.987155
T22F3.11	33.2466	0.502495	0.638815	0.786606	0.431513	0.779784
F59B1.2	863.62	-0.294882	0.26732	-1.1031	0.269983	0.658293
F59B1.8	85.7824	-0.0581988	0.239443	-0.243059	0.80796	0.946711
F59B1.10	10.9801	0.494931	0.48188	1.02708	0.304382	0.687784
acr-23	5.22567	-0.477192	0.705507	-0.676382	0.498798	0.820214
Y39H10B.2	505.544	-0.238264	0.208667	-1.14184	0.253522	0.641256
Y39H10B.3	124.559	0.40615	0.429691	0.945214	0.344549	0.719537
W08A12.4	459.885	-0.097659	0.38486	-0.253752	0.799687	0.94524
W08A12.3	25.5752	0.366276	0.324433	1.12897	0.258909	0.647797
W08A12.2	1358.11	0.34123	0.358191	0.95265	0.340767	0.716429
unc-132	385.218	0.0153973	0.226667	0.0679292	0.945842	0.986175
lin-40	221.668	-0.273569	0.255083	-1.07247	0.283508	0.671488
T27C4.1	224.125	-0.134369	0.247486	-0.542934	0.587175	0.86686
hpo-36	12.1641	0.163985	0.535518	0.306218	0.759439	0.930615
mtm-9	67.6378	-0.373556	0.383175	-0.974897	0.329611	0.707172
Y39H10A.6	573.076	-0.105037	0.358121	-0.293299	0.769294	0.934206
chk-1	60.6255	0.658703	0.502067	1.31198	0.189526	0.565487
Y39H10A.1	175.789	-0.714934	0.327777	-2.18116	0.0291718	0.201971
R08E5.4	17.9784	0.222662	0.377518	0.589805	0.555322	0.851511
R08E5.1	42.4667	-0.341401	0.298768	-1.1427	0.253165	0.641035
R08E5.3	243.04	0.366348	0.3911	0.936712	0.348907	0.723763
cysl-3	22.2683	-0.62183	0.293095	-2.1216	0.0338715	0.222834
R08F11.1	36.8604	-0.844222	0.376915	-2.23982	0.0251026	0.18189
R08F11.7	21.6334	1.01804	0.57139	1.78169	0.0748001	0.358161
fpn-1.3	4.59507	0.117365	1.16106	0.101085	0.919483	0.978794
srt-30	4.01688	-0.0304832	0.74355	-0.0409969	0.967298	0.992624
cyp-33C8	2175.05	0.0255514	0.268453	0.0951804	0.924172	0.979902
R08F11.4	103.96	0.0291729	0.407704	0.071554	0.942957	0.985203
srw-7	4.51801	-0.392945	0.826882	-0.475213	0.634635	0.88786
scl-13	4.21658	-0.515394	0.714842	-0.72099	0.470915	0.803074
scl-12	97.8919	-0.615441	0.406085	-1.51555	0.129634	0.474429
H10D18.5	120.211	-0.208612	0.220754	-0.944997	0.34466	0.719537
H10D18.1	9.66375	0.151146	0.388517	0.389033	0.697251	0.90897
H10D18.6	39.5905	0.156326	0.418745	0.373321	0.70891	0.914878
ugt-32	940.368	-0.0616526	0.449837	-0.137055	0.890987	0.970328
nhr-185	8.04315	0.505456	0.650066	0.777545	0.436837	0.784405
btb-21	109.054	0.296728	0.241097	1.23074	0.218419	0.601737
nhr-186	8.60982	-0.219396	0.657149	-0.333861	0.738485	0.923023
nhr-188	5.60895	-0.611407	0.703975	-0.868507	0.385117	0.750343
nhr-189	6.52668	-0.190195	0.779087	-0.244125	0.807134	0.94645
nhr-158	11.7651	-0.411314	0.550486	-0.747184	0.454953	0.794069
nhr-124	5.26888	-0.0534554	0.667344	-0.0801017	0.936156	0.983835
C17E7.9	4.03498	-0.852203	1.20227	-0.708826	0.478432	0.80794
C17E7.4	6.61785	-0.315219	1.7728	-0.177808	0.858874	0.960034
nhr-156	13.9727	-0.307279	0.328988	-0.934013	0.350297	0.724989
nhr-284	25.202	0.47516	0.333918	1.42298	0.154741	0.513366
srx-68	24.128	0.27339	0.413214	0.661618	0.508216	0.825218
srx-67	10.1657	-0.234685	0.525087	-0.446944	0.654915	0.896465
srx-66	9.92214	0.0409552	0.699541	0.0585458	0.953314	0.988359
srx-70	5.97159	-0.0849187	0.601592	-0.141157	0.887746	0.969712
cyp-35A5	157.592	1.0308	0.435776	2.36543	0.0180093	0.1441
cyp-35B1	1480.02	-0.8891	0.335331	-2.65141	0.00801555	0.0773722
cyp-35B2	20.4314	-0.88284	0.549259	-1.60733	0.107982	0.435353
cyp-34A4	866.21	-0.0498359	0.326713	-0.152537	0.878763	0.966464
cyp-34A5	337.813	0.219687	0.312	0.704127	0.481354	0.809926
cyp-34A6	42.4374	0.638645	0.627288	1.01811	0.308628	0.69173
cyp-34A7	74.4387	-0.0657459	0.341602	-0.192463	0.847379	0.957612
cyp-34A8	2614.4	-0.0779142	0.431167	-0.180705	0.856599	0.959472
cyp-34A9	5343.82	0.354613	0.362387	0.978547	0.327804	0.706075
cyp-34A10	39.5388	3.3372	0.446787	7.46932	8.06117e-14	3.0506e-11
nlp-34	166.171	0.0797215	0.379889	0.209855	0.833781	0.954385
nlp-31	2335.63	0.642202	0.453902	1.41485	0.157113	0.517543
nlp-30	48.6036	1.04829	0.498515	2.10281	0.035482	0.230229
nlp-29	824.009	0.446181	0.478452	0.932551	0.351052	0.725352
nlp-28	807.508	0.754318	0.603835	1.24921	0.211587	0.592864
nlp-27	6393.88	0.772344	0.504681	1.53036	0.125927	0.468681
K09D9.9	7.27302	-0.253419	0.520954	-0.486452	0.626647	0.885473
K09D9.11	18.2648	-0.0230142	0.68617	-0.0335401	0.973244	0.994333
K09D9.12	2.89075	-1.17703	1.17706	-0.999967	0.317326	0.698148
srh-8	6.198	0.235974	0.848496	0.278109	0.780929	0.938117
srw-89	8.86766	0.0308246	0.783732	0.0393306	0.968627	0.993018
cyp-35A3	481.311	-0.85143	0.632404	-1.34634	0.178193	0.548673
K09D9.1	1034.28	-0.105161	0.359066	-0.292874	0.769619	0.934206
cyp-35A4	68.1512	-1.41048	0.650135	-2.16951	0.0300438	0.205614
C49G7.7	891.09	-0.268452	0.346589	-0.774555	0.438602	0.785034
C49G7.12	833.291	0.424137	0.459852	0.922334	0.356354	0.729101
C49G7.10	2027.32	-0.0205708	0.410724	-0.0500843	0.960055	0.990551
irg-2	594.918	0.445334	0.447251	0.995714	0.319389	0.69948
phat-3	419.649	-0.276485	0.487326	-0.567351	0.570476	0.857465
C49G7.3	4073.92	-0.503025	0.586673	-0.85742	0.391213	0.754032
djr-1.2	7.5106	-0.191355	0.5312	-0.360232	0.718673	0.917937
C49G7.1	26.3351	3.26843	1.0431	3.13339	0.00172798	0.0223044
D1065.3	10.7208	1.16196	1.43269	0.811033	0.417347	0.772825
srh-210	6.87904	0.546425	0.618302	0.883751	0.376831	0.743084
otpl-2	45.792	-0.384023	0.43788	-0.877006	0.380483	0.746368
nhr-181	19.2309	-1.20549	0.42009	-2.8696	0.00410995	0.0457758
T05B4.14	203.259	5.08037	1.08344	4.68909	2.7442e-06	8.15959e-05
phat-5	3.44752	4.72813	1.60947	2.9377	0.00330661	0.0380237
phat-4	11.8664	2.10603	1.11579	1.88748	0.0590952	0.314718
nhr-57	313.788	-0.145917	0.176337	-0.827488	0.407961	0.764628
lgc-1	11.5238	-0.0438538	0.398244	-0.110118	0.912316	0.976186
Y45G5AL.1	127.568	-0.127391	0.259171	-0.491533	0.62305	0.88339
Y45G5AM.6	71.6485	-0.427971	0.347368	-1.23204	0.217934	0.601196
Y45G5AM.3	268.235	-0.0962203	0.273892	-0.351308	0.725357	0.920106
Y45G5AM.7	125.875	-0.0022739	0.283794	-0.00801253	0.993607	1
coh-4	31.6374	0.954288	0.546233	1.74703	0.0806313	0.37315
Y45G5AM.2	43.8328	0.881404	0.982433	0.897165	0.369631	0.739129
Y45G5AM.9	243.232	0.0351248	0.209519	0.167645	0.866862	0.962083
nhr-114	174.14	0.584527	0.233264	2.50586	0.0122155	0.108134
H43I07.3	161.638	-0.126195	0.195173	-0.646578	0.517905	0.830234
rpac-40	57.5764	-0.134932	0.313795	-0.429999	0.667197	0.900648
H43I07.1	20.6428	-0.0977248	0.46836	-0.208653	0.834719	0.954633
nlp-9	79.5409	-0.0179185	0.222663	-0.0804736	0.935861	0.983835
nlp-13	130.998	0.0593852	0.290913	0.204134	0.838249	0.956113
srt-14	3.78611	1.10963	0.868081	1.27825	0.201161	0.579904
ZC132.3	61.5417	0.236126	0.243955	0.967911	0.333089	0.710201
ZC132.4	37.7396	-0.324587	0.412552	-0.786779	0.431411	0.779784
ZC132.9	19.4587	-0.63757	0.382763	-1.6657	0.0957724	0.409109
R02D1.2	151.601	-0.525715	0.334326	-1.57246	0.115843	0.450678
nhr-125	193.005	0.0900861	0.184223	0.489007	0.624837	0.8844
D2063.1	90.4307	0.99932	0.336496	2.96978	0.00298011	0.0348958
irld-1	63.2664	2.16033	0.499477	4.32519	1.52403e-05	0.000352943
glrx-3	195.199	0.0855938	0.148444	0.576607	0.564205	0.855004
figl-1	64.9722	-0.0624414	0.26734	-0.233565	0.815322	0.948624
hpo-18	104.274	0.200913	0.299318	0.671237	0.50207	0.822103
mcm-7	118.946	0.0515015	0.771803	0.0667287	0.946798	0.986488
F32D1.3	42.4532	-0.0694775	0.352874	-0.196891	0.843913	0.957253
F32D1.11	144.651	0.735559	0.35628	2.06455	0.0389653	0.244855
F32D1.5	786.159	-0.0434829	0.309847	-0.140337	0.888394	0.969717
fipp-1	153.357	0.0147963	0.38325	0.0386074	0.969203	0.993056
neg-1	28.9422	1.50002	1.38194	1.08544	0.277727	0.666061
F32D1.7	20.4479	3.01171	1.54063	1.95485	0.0506005	0.288818
F13A2.4	21.5906	3.73913	1.11707	3.34726	0.000816135	0.0118067
F13A2.5	31.4546	3.98587	1.04986	3.79657	0.00014671	0.00261829
F13A2.6	4.33507	3.75637	1.17194	3.20526	0.0013494	0.0180763
Y47D7A.17	3.5698	2.6186	1.45495	1.79979	0.0718935	0.349753
grl-5	28.4066	2.16967	1.68641	1.28656	NA	NA
skr-14	1.82773	0	1.64153	0	1	1
skr-7	5.29554	0.243777	1.77769	0.137131	0.890927	0.970328
Y47D7A.11	12.5453	4.70502	1.05962	4.44031	8.98282e-06	0.000223577
Y47D7A.12	9.50851	0.999958	0.69635	1.436	0.151002	0.50805
Y47D7A.13	22.3673	3.61149	1.57116	2.29861	0.021527	0.163376
rft-1	417.487	0.0312468	0.257444	0.121373	0.903396	0.973838
rft-2	236.689	-0.239035	0.166852	-1.43262	0.151966	0.509542
gnrr-5	18.8366	-0.212873	0.410372	-0.518731	0.603948	0.875588
T08H10.3	44.6548	5.56828	1.23423	4.51155	6.43541e-06	0.000167431
T08H10.1	2047.26	0.0164329	0.18151	0.0905341	0.927863	0.981215
unc-62	660.479	0.026857	0.200491	0.133956	0.893437	0.971018
T28F12.1	45.1116	0.293874	0.300224	0.978849	0.327654	0.706075
sos-1	160.925	-0.496162	0.282111	-1.75875	0.0786197	0.368345
Y61A9LA.5	9.32869	-0.621598	0.51395	-1.20945	0.226489	0.612564
Y61A9LA.7	46.2375	0.275488	0.331559	0.830888	0.406037	0.763428
sut-2	50.3283	-0.369613	0.353927	-1.04432	0.296337	0.682138
Y61A9LA.3	142.608	-0.179302	0.254404	-0.704792	0.480939	0.809637
Y61A9LA.1	358.857	0.0283735	0.295206	0.0961143	0.92343	0.979726
Y61A9LA.11	26.4213	-0.206082	0.365052	-0.564528	0.572395	0.858575
Y61A9LA.10	118.789	-0.144348	0.349789	-0.412673	0.679846	0.903726
F54D11.4	16.6748	-0.174086	0.52983	-0.328569	0.742481	0.925102
sumv-2	119.05	-0.188344	0.34524	-0.545545	0.585379	0.865461
pmt-2	6979.06	-0.0773454	0.214675	-0.360291	0.718629	0.917937
F54D11.3	5.22756	-0.832596	0.767801	-1.08439	0.278192	0.666605
soc-1	93.4103	0.437459	0.232109	1.88471	0.0594688	0.315556
F41F3.3	19.7876	3.57194	1.65179	2.16247	0.0305822	0.207901
col-139	5507.36	-0.630552	0.731995	-0.861416	0.389009	0.752433
F41F3.1	24.6071	2.57163	0.779334	3.29978	0.000967618	0.0136541
K03B4.9	32.5694	-0.124985	0.352452	-0.354616	0.722877	0.91982
K03B4.6	12.1755	4.1396	1.30358	3.17557	0.00149541	0.0197777
K03B4.4	51.998	0.250281	0.304236	0.822655	0.410704	0.767093
taf-10	43.3368	0.398971	0.264667	1.50745	0.131696	0.478166
K03B4.2	186.003	0.199238	0.230852	0.863056	0.388107	0.752225
K03B4.1	139.552	-0.0274638	0.190261	-0.144348	0.885226	0.968456
cpg-8	125.462	0.215711	0.388563	0.55515	0.578792	0.861719
ZC266.1	81.208	0.0232892	0.20799	0.111973	0.910845	0.976186
oac-24	27.6363	-0.204604	0.566307	-0.361294	0.71788	0.917494
prx-6	587.262	-0.0678401	0.256875	-0.264097	0.791705	0.941824
F39G3.5	152.558	0.371284	0.254206	1.46057	0.144134	0.4984
F39G3.4	74.3624	0.972278	0.578266	1.68137	0.0926916	0.402243
tig-2	408.087	-0.259838	0.22138	-1.17372	0.240508	0.627499
F39G3.3	174.786	-0.465029	0.223623	-2.07952	0.0375697	0.239225
F39G3.2	26.4708	-0.0968636	0.345373	-0.280461	0.779124	0.937619
ugt-61	578.313	-0.0415722	0.225115	-0.184671	0.853487	0.959298
C18G1.6	26.4098	-0.35815	0.354687	-1.00977	0.312608	0.695236
hil-4	400.765	6.20303	1.44515	4.2923	1.76829e-05	0.000401689
pgl-3	74.0736	4.57254	1.26016	3.62854	0.00028503	0.00471907
linc-65	2.15966	2.27923	1.51069	1.50873	0.131367	0.477597
C18G1.3	48.5936	4.78754	1.13526	4.21714	2.4742e-05	0.000543509
C18G1.9	67.7591	4.38058	0.975264	4.49168	7.06631e-06	0.000181576
elt-7	1199.37	0.366597	0.237008	1.54677	0.121918	0.462322
C18G1.1	18.2681	-0.0806054	0.436693	-0.184581	0.853557	0.959298
Y60C6A.1	124.626	-0.56634	0.761334	-0.743879	0.45695	0.795431
Y60C6A.2	81.7014	-0.545048	1.08509	-0.502307	0.615451	0.879949
R02F11.9	5.56459	0.472667	0.807288	0.5855	0.558212	0.852206
R02F11.10	6.94769	1.91771	0.881337	2.17591	0.0295618	0.203655
R02F11.2	34.2611	0.1524	0.325882	0.467652	0.640034	0.889583
R02F11.1	1.71758	0.710887	1.68963	0.420737	0.673947	0.901742
R02F11.3	175.695	0.0138663	0.22696	0.061096	0.951283	0.987458
R02F11.4	60.3473	-0.299312	0.415661	-0.720087	0.471471	0.803404
adss-1	1452.84	-0.0520727	0.0978352	-0.532249	0.594554	0.870552
hsp-6	212.134	-0.673142	0.318079	-2.11627	0.0343215	0.22473
C37H5.5	101.021	-0.360931	0.259134	-1.39284	0.163669	0.526215
C37H5.14	59.2733	0.069551	0.251536	0.276505	0.78216	0.938703
nas-9	1276.17	-0.206498	0.273341	-0.755459	0.449974	0.792032
cwp-1	151.945	5.92389	0.933417	6.34646	2.20325e-10	2.58354e-08
cwp-2	135.26	2.03547	0.556778	3.6558	0.000256376	0.00428177
cwp-3	8.33621	0.783975	0.684431	1.14544	0.252027	0.63971
C37H5.3	859.151	0.132742	0.249809	0.531374	0.59516	0.870956
C37H5.2	460.926	0.0885744	0.277689	0.31897	0.749749	0.927283
nex-4	26.7923	-0.624757	0.434836	-1.43676	0.150785	0.507731
C37H5.13	528.741	-0.0903341	0.191442	-0.471863	0.637025	0.888516
srd-32	54.4701	0.0244108	0.371929	0.065633	0.94767	0.986557
srd-33	6.23525	-0.0247178	0.535339	-0.0461723	0.963173	0.991747
T19H12.6	24.065	0.938134	0.579554	1.61872	0.105509	0.429962
nhr-220	32.8569	-0.11792	0.245757	-0.479823	0.631353	0.886732
T19H12.3	318.091	0.654365	0.292597	2.2364	0.0253253	0.182788
ugt-12	5366.07	0.396132	0.308289	1.28494	0.198814	0.576741
T19H12.2	64.1878	1.34885	0.817992	1.64898	0.099152	0.417067
ugt-11	487.688	-0.295094	0.215327	-1.37044	0.170549	0.536856
ugt-9	700.866	1.74875	0.460375	3.79854	0.000145554	0.00260045
ugt-8	1269.73	0.0438147	0.308454	0.142046	0.887044	0.969486
ugt-14	611.041	0.0953815	0.384191	0.248266	0.803929	0.945677
ugt-13	447.58	-0.516554	0.276765	-1.8664	0.061985	0.323301
H23N18.5	4.97145	0.235725	0.90054	0.26176	0.793507	0.942554
H23N18.6	16.8019	0.0953139	0.586791	0.162433	0.870965	0.963781
C02E7.7	10.3622	1.98379	1.79659	1.1042	NA	NA
C02E7.6	14.5959	3.27043	1.73763	1.88212	0.0598201	0.316547
srh-20	3.22515	-0.115883	0.72308	-0.160263	0.872674	0.964354
srh-21	6.16488	0.426928	0.527844	0.808814	0.418622	0.773684
C02E7.10	32.8409	-0.0623474	0.972916	-0.0640831	0.948904	0.987081
catp-2	34.3896	-0.550074	0.761983	-0.721898	0.470357	0.802697
tam-1	584.975	-0.349055	0.169452	-2.0599	0.0394083	0.246502
F26G5.1	5.59246	1.30474	1.79602	0.726463	0.467555	0.800788
srsx-13	1.6043	0.888097	1.45698	0.609547	0.542162	0.844864
ncx-8	33.6866	0.0961604	0.594807	0.161666	0.871568	0.964029
ncx-9	33.7377	0.551015	0.555712	0.991548	0.321418	0.700469
ugt-7	148.352	0.090943	0.345454	0.263256	0.792353	0.942153
srr-8	7.28444	0.0511258	0.67702	0.0755159	0.939804	0.984268
srr-5	10.4743	0.537702	0.558906	0.962061	0.336019	0.712655
srr-6	153.582	0.321845	0.424565	0.758057	0.448417	0.79093
srr-4	225.786	0.323043	0.198674	1.626	0.103951	0.427378
cpt-4	889.62	-0.0929903	0.269896	-0.344541	0.730439	0.921847
swt-7	188.182	-0.20072	0.250331	-0.80182	0.422657	0.775954
K11D12.13	1838.84	2.0792	0.757848	2.74356	0.00607764	0.062009
K11D12.6	2473.39	5.8205	0.889766	6.5416	6.08629e-11	8.88972e-09
K11D12.7	642.121	0.108767	0.211643	0.513916	0.607311	0.876328
K11D12.11	73.4756	0.183118	0.241079	0.759578	0.447507	0.790863
K11D12.8	40.4625	0.390749	0.310701	1.25764	0.208523	0.589215
K11D12.9	34.3418	0.125002	0.353933	0.35318	0.723954	0.920101
pqn-51	1495.12	-0.0680835	0.172208	-0.395356	0.69258	0.908557
K11D12.12	15.0337	0.794047	0.458415	1.73216	0.0832453	0.380592
cwp-4	40.0137	0.454847	0.474489	0.958604	0.337758	0.714022
mlk-1	436.767	-0.25663	0.20469	-1.25375	0.209932	0.590494
Y58A7A.1	210.188	0.302697	0.270244	1.12009	0.262676	0.651695
Y58A7A.2	126.566	0.280254	0.426086	0.657742	0.510704	0.82672
Y58A7A.3	1061.55	-0.104316	0.215084	-0.485	0.627677	0.885628
Y58A7A.4	74.139	0.956267	0.359952	2.65665	0.00789204	0.076499
Y58A7A.5	91.1779	1.08647	0.331169	3.2807	0.00103549	0.0145074
glb-32	36.2319	0.715567	0.346809	2.06329	0.0390854	0.245127
unc-46	42.0274	-0.130033	0.291829	-0.445579	0.655901	0.896783
srab-3	14.7518	-0.323433	0.481244	-0.672076	0.501535	0.821841
ugt-63	3656.79	-0.0614501	0.478489	-0.128425	0.897813	0.972513
C04F5.8	62.2572	-0.0385606	0.309528	-0.124579	0.900857	0.973342
C04F5.9	80.7615	0.604285	0.301932	2.00139	0.04535	0.271237
sid-1	256.518	-0.299641	0.237874	-1.25966	0.207791	0.588622
F14F9.5	187.423	-0.584119	0.216427	-2.69891	0.0069566	0.0691548
F14F9.8	49.0428	0.435826	0.355731	1.22515	0.220517	0.604152
F14F9.4	120.136	-0.129375	0.312075	-0.414562	0.678462	0.90326
F14F9.3	39.5773	0.361699	0.538671	0.671465	0.501924	0.821945
F14F9.6	163.329	0.943691	0.579814	1.62758	0.103615	0.426841
abu-15	3.40891	-0.651725	1.76295	-0.369678	0.711623	0.915493
srw-140	12.0717	0.0573847	0.569327	0.100794	0.919714	0.978794
srt-65	3.72668	-0.71822	0.684009	-1.05002	0.293711	0.679852
ugt-51	350.618	0.534629	0.27806	1.92271	0.0545166	0.300184
C03A7.12	63.8425	0.101484	0.332654	0.305074	0.76031	0.930787
C03A7.13	55.5018	0.643359	0.245325	2.62248	0.00872921	0.0824916
abu-8	19.8086	1.89406	0.981699	1.92937	0.0536848	0.29777
Y47A7.2	11.23	0.408166	0.517782	0.788297	0.430523	0.779539
Y47A7.1	123.421	-0.223157	0.244905	-0.911197	0.362192	0.732102
Y49G5B.1	18.0845	0.323952	0.458506	0.706538	0.479854	0.809444
C52A10.1	842.507	0.320454	0.259529	1.23475	0.216922	0.599664
C52A10.2	66.5248	0.0458631	0.332265	0.138032	0.890215	0.970056
B0238.1	878.585	0.0140865	0.300336	0.0469025	0.962591	0.99153
B0238.13	83.3982	-0.665808	0.639765	-1.04071	0.298012	0.683403
srt-67	5.16138	-0.993214	1.11017	-0.894649	0.370974	0.740087
B0238.12	2613.09	0.43155	0.302805	1.42518	0.154106	0.512209
B0238.11	49.8999	0.591262	0.427827	1.38201	0.166969	0.532028
B0238.10	146.086	-0.102745	0.194794	-0.527454	0.597878	0.872143
B0238.9	68.3157	1.6994	0.84573	2.00939	0.044496	0.267474
Y49G5A.1	80.6935	3.17271	0.796218	3.98472	6.75584e-05	0.001336
ncx-2	119.905	-0.333744	0.459745	-0.725934	0.467879	0.800827
C10G8.4	9479.52	1.05703	0.88136	1.19932	0.230405	0.616796
C10G8.3	6.64914	0.887868	0.677632	1.31025	0.190111	0.565779
C10G8.2	7.99197	3.51633	1.24949	2.81422	0.00488961	0.0525271
ceh-34	89.8165	0.0227177	0.305069	0.0744673	0.940639	0.98451
ceh-33	22.1644	-0.294445	0.461088	-0.638586	0.523092	0.832943
C10G8.8	1048.28	0.0597512	0.145516	0.410617	0.681353	0.904096
nhr-216	14.6076	0.528248	0.472342	1.11836	0.263413	0.6524
T09D3.9	1.68068	1.79522	1.53739	1.16771	0.242925	0.630671
C35A11.3	2.31872	3.26423	1.52279	2.14359	0.0320661	0.214776
C35A11.2	34.4815	0.900232	0.399787	2.25178	0.0243363	0.177808
C35A11.4	169.763	-0.532107	0.326454	-1.62996	0.103109	0.426023
dmsr-7	25.2265	0.297949	0.297477	1.00159	0.316543	0.697558
C25A6.1	27.3832	0.51124	0.351235	1.45555	0.145517	0.499962
F08F3.4	5250.94	0.167115	0.431676	0.387131	0.698659	0.909503
F08F3.10	118.18	0.53896	0.290626	1.85448	0.0636708	0.326673
F08F3.6	60.3971	-0.160845	0.905904	-0.177552	0.859075	0.960034
cyp-14A5	2970.25	-0.00758385	0.489753	-0.0154851	0.987645	0.998118
rhr-1	1814.25	0.630315	0.173792	3.62683	0.000286919	0.00474428
F08F3.8	8.45207	2.49603	0.684195	3.64812	0.000264166	0.00439423
acl-6	242.862	-0.172554	0.258236	-0.668204	0.504004	0.822519
snpc-1.3	10.7588	3.34663	1.17941	2.83754	0.00454622	0.0496101
F08F3.1	7.34674	0.205399	0.504143	0.407422	0.683698	0.905122
glc-3	10.466	-0.41817	0.568039	-0.736164	0.461631	0.796826
ZC317.2	11.1156	0.434025	0.424261	1.02301	0.306302	0.689105
ZC317.6	73.894	5.63165	1.16019	4.85407	1.2095e-06	4.1185e-05
ZC317.7	55.6048	3.92078	1.38658	2.82766	0.00468902	0.05086
T05C3.6	266.219	0.867224	0.332275	2.60996	0.0090554	0.0848517
T05C3.2	12.6156	-1.19186	0.765162	-1.55766	0.119313	0.457761
dnj-19	467.674	-0.358791	0.139976	-2.56323	0.0103702	0.0943062
nhr-47	470.869	-0.0217118	0.248212	-0.087473	0.930296	0.982175
hpo-15	9540.35	-0.476995	0.276589	-1.72456	0.084606	0.383967
mms-19	188.312	-0.419979	0.167751	-2.50358	0.0122943	0.108543
C24G6.2	498.374	-0.348048	0.228756	-1.52148	0.128139	0.471629
grl-1	3.00235	1.09178	1.00593	1.08535	0.277769	0.666061
C24G6.8	255.466	-0.119583	0.209479	-0.570861	0.568094	0.856531
syp-2	72.1543	0.288866	0.564194	0.511998	0.608652	0.876635
cft-1	100.116	0.189963	0.438714	0.433	0.665014	0.900131
ugt-48	150.312	0.33553	0.231259	1.45088	0.146813	0.502155
C18C4.5	1096.12	-0.184516	0.17398	-1.06056	0.288891	0.675512
glb-5	8.64495	0.447627	0.44056	1.01604	0.30961	0.692566
glb-6	7.44648	-0.309929	0.655937	-0.472498	0.636571	0.888324
klc-2	689.12	-0.316075	0.171838	-1.83937	0.0658601	0.33302
C18C4.17	7.04504	0.241704	0.647856	0.373083	0.709087	0.914878
pas-6	366.184	-0.257564	0.205189	-1.25525	0.209387	0.589607
CD4.5	14.5062	-0.080536	0.442371	-0.182055	0.855539	0.959308
vps-37	132.032	-0.0799945	0.182233	-0.438969	0.660684	0.89777
CD4.3	82.0373	0.0700445	0.282203	0.248206	0.803975	0.945677
crn-2	71.6605	0.356545	0.272028	1.31069	0.189963	0.56554
zhit-1	54.1069	0.098676	0.451074	0.218758	0.826839	0.951967
CD4.10	10.3009	0.397445	0.545736	0.728273	0.466446	0.799629
CD4.8	13.0956	-0.188134	0.629042	-0.29908	0.764879	0.932767
CD4.1	250.316	0.106884	0.213455	0.500732	0.61656	0.880324
M03E7.3	5.96064	1.22026	1.27588	0.956408	0.338866	0.714601
M03E7.2	6.36598	0.646353	0.592844	1.09026	0.275599	0.664191
memb-2	136.648	0.389913	0.212928	1.83119	0.0670715	0.337302
M03E7.1	11.4333	-0.421931	0.332228	-1.27001	0.204083	0.582978
acy-4	170.671	-0.0494514	0.216147	-0.228786	0.819035	0.949643
srx-117	10.6529	1.54363	0.575857	2.68058	0.00734946	0.0723689
C14C11.4	132.726	0.441661	0.365038	1.2099	0.226315	0.612545
hex-2	579.344	0.0269629	0.147286	0.183065	0.854747	0.959308
mut-14	86.3415	0.0273831	0.271643	0.100805	0.919705	0.978794
C14C11.2	94.2199	0.348718	0.625008	0.557941	0.576884	0.86092
C14C11.1	88.1636	3.33897	1.17525	2.84108	0.00449609	0.0492064
C14C11.7	11.262	-0.0877409	0.495402	-0.177111	0.859422	0.960034
pqn-13	5.92369	1.18567	0.816985	1.45128	0.146702	0.502155
F25B4.5	266.265	-0.352285	0.275012	-1.28098	0.200201	0.578439
hmgs-1	155.245	-0.119433	0.123743	-0.965169	0.33446	0.711251
F25B4.7	187.013	0.300976	0.205237	1.46648	0.142517	0.496751
F25B4.8	133.798	0.261292	0.264551	0.987682	0.323308	0.702703
clec-1	12396.6	-0.314677	0.265084	-1.18709	0.235194	0.622115
F25B4.2	72.3715	0.0833143	0.188579	0.441801	0.658633	0.897235
gcst-1	2545.2	-0.196197	0.222809	-0.880562	0.378555	0.744721
rga-3	39.4633	4.0415	1.4501	2.78704	0.00531912	0.055942
K09H11.4	7.30588	2.39133	1.28761	1.85718	0.0632851	0.326271
K09H11.6	9.46421	-0.774408	0.754328	-1.02662	0.304599	0.688039
K09H11.1	631.79	0.0086823	0.169465	0.0512337	0.959139	0.990255
C53A3.2	2848.46	0.454061	0.370432	1.22576	0.22029	0.604152
F44E7.2	1084.16	-0.241387	0.275483	-0.876231	0.380905	0.747049
F44E7.3	30.1165	0.319874	0.297732	1.07437	0.282658	0.67102
F44E7.4	1626.64	-0.372692	0.191369	-1.94751	0.0514738	0.290983
F44E7.17	21.7598	-0.305626	0.223965	-1.36461	0.172375	0.539511
F44E7.5	607.455	0.351855	0.297362	1.18325	0.236708	0.623281
fbxa-183	12.0759	1.15637	0.925722	1.24915	0.211609	0.592864
F44E7.7	24.5383	0.217753	0.556038	0.391615	0.695343	0.908935
nhr-142	144.403	-0.0879897	0.198068	-0.444241	0.656868	0.896783
F44E7.9	49.3681	0.392806	0.251258	1.56336	0.117968	0.454907
ZC250.2	44.6241	0.23629	0.273648	0.863484	0.387871	0.752148
nstp-3	2.78356	0.480026	0.925447	0.518696	0.603973	0.875588
cyn-17	19.6728	0.041318	0.783227	0.0527535	0.957928	0.989831
ZC250.5	37.7628	3.86699	1.08328	3.5697	0.000357388	0.00573854
ZC250.4	2213.81	-0.0314442	0.23698	-0.132687	0.894441	0.971135
let-418	1285.2	-0.709165	0.214719	-3.30277	0.000957363	0.0135208
srh-76	14.4731	0.113793	0.540861	0.210393	0.833361	0.954222
col-140	95288.6	-0.397374	0.530422	-0.749165	0.453757	0.793251
F26F12.2	21.9181	1.61567	0.665303	2.42847	0.0151625	0.126919
F26F12.3	4057.37	-0.215564	0.297922	-0.723559	0.469336	0.801872
F26F12.8	28.2636	0.589652	0.313733	1.87947	0.0601806	0.317713
F26F12.5	41.0395	0.510191	0.34718	1.46953	0.141689	0.494606
F26F12.4	9.11678	0.216661	0.436698	0.496135	0.619799	0.881774
C02G6.2	26.1047	2.28373	0.799017	2.85818	0.00426081	0.0471407
C02G6.1	45.6569	-0.371364	0.436229	-0.851305	0.3946	0.754809
C04E6.8	11.8603	0.394041	0.379736	1.03767	0.299423	0.683816
C04E6.7	310.844	0.290922	0.215934	1.34727	0.177892	0.548352
grd-9	6.1635	-2.19943	0.93908	-2.34211	0.0191749	0.151032
C04E6.5	92.9671	2.92128	0.880981	3.31594	0.000913347	0.0129984
C04E6.4	28.8082	5.50198	1.31871	4.17223	3.01629e-05	0.000649732
C04E6.13	39.3228	0.394275	0.317492	1.24184	0.214295	0.596194
C04E6.11	181.626	-0.116514	0.395966	-0.294251	0.768566	0.934206
galt-1	58.9009	1.28737	0.501361	2.56774	0.0102364	0.0936517
M03F8.5	19.7361	0.184584	0.493867	0.373752	0.708589	0.914771
M03F8.3	164.89	0.284205	0.2618	1.08558	0.277665	0.666061
pst-1	137.754	-0.232441	0.21865	-1.06307	0.287749	0.674788
M03F8.1	33.2106	0.261502	0.336545	0.77702	0.437147	0.784448
M03F8.6	17.0931	-0.0272098	0.361545	-0.0752596	0.940008	0.984268
pcm-1	926.807	-0.107888	0.255946	-0.421526	0.673371	0.901742
mcp-1	172.15	-0.0636026	0.224835	-0.282885	0.777265	0.937028
acy-2	29.6784	0.37875	0.301725	1.25528	0.209376	0.589607
dhs-16	8.53527	0.195134	0.554346	0.352008	0.724832	0.920106
fut-8	212.498	-0.265132	0.204242	-1.29813	0.194243	0.572147
C10F3.16	5.00623	-0.328121	0.552532	-0.59385	0.552612	0.85016
cpg-4	198.164	0.158716	0.698681	0.227166	0.820295	0.949791
anr-32	33.8387	0.00852335	0.385469	0.0221117	0.982359	0.996919
fos-1	428.118	-0.28177	0.292691	-0.962686	0.335705	0.712443
F29G9.14	6.27952	-0.947347	0.500499	-1.89281	0.0583837	0.312458
rpt-2	585.398	-0.0663504	0.199378	-0.332787	0.739295	0.923301
aps-1	175.98	-0.0212321	0.200001	-0.10616	0.915455	0.977541
F29G9.2	81.4856	0.182281	0.516553	0.35288	0.724178	0.920106
dhs-17	56.5372	0.157552	0.349727	0.450501	0.652349	0.896067
F29G9.7	4.72577	-1.84092	1.62174	-1.13515	0.256312	0.644881
cpi-2	7049.43	0.231432	0.259434	0.892066	0.372358	0.741058
R01B10.3	710.776	0.684635	0.408283	1.67686	0.093569	0.404077
R01B10.4	79.6097	-0.164458	0.260532	-0.631242	0.527883	0.836325
jamp-1	271.357	0.0289203	0.166999	0.173176	0.862513	0.961025
R01B10.6	180.021	0.194233	0.167463	1.15985	0.246108	0.633572
srd-20	11.3133	1.50916	0.913055	1.65287	0.098357	0.41567
Y38A10A.2	9.79676	-0.668526	0.576022	-1.16059	0.245808	0.633319
Y38A10A.7	46.2556	0.192414	0.293695	0.65515	0.512371	0.827658
smut-1	142.265	0.0900374	0.256272	0.351336	0.725337	0.920106
crt-1	6332.66	-0.246875	0.16119	-1.53157	0.125628	0.468681
Y38A10A.11	4.25499	0.983274	0.762337	1.28982	0.197115	0.575522
atf-8	9.21484	2.04049	0.862424	2.366	0.0179816	0.144017
F17A9.2	81.7495	0.25255	0.316544	0.797836	0.424966	0.777145
F17A9.4	984.109	0.0554947	0.259911	0.213514	0.830926	0.953597
F17A9.5	355.204	-0.0615002	0.259675	-0.236835	0.812785	0.947346
fbxa-178	10.8434	1.63887	1.16529	1.4064	0.159606	0.520587
ceh-49	2.49186	-1.86179	1.59848	-1.16472	0.24413	0.632208
ttn-1	2592.13	-0.910645	0.515993	-1.76484	0.0775908	0.365892
exp-2	127.658	-0.267186	0.266101	-1.00408	0.31534	0.696693
W06H8.4	13.0907	2.4839	1.08197	2.29573	0.0216915	0.16425
W06H8.2	199.905	-0.425986	0.326914	-1.30305	0.192557	0.569496
rme-1	6286.68	-0.384171	0.220476	-1.74246	0.0814276	0.375131
W06H8.5	822.681	-0.102663	0.262171	-0.391589	0.695362	0.908935
W06H8.6	30.3604	0.0126589	0.556663	0.0227407	0.981857	0.996824
W06H8.12	4.81415	0.826381	0.737669	1.12026	0.262603	0.651695
K08B12.3	50.3704	-0.257242	0.211517	-1.21617	0.223919	0.609029
dmd-7	619.505	-0.181634	0.160582	-1.1311	0.258014	0.647018
K08B12.11	15.7089	-0.465301	0.394195	-1.18038	0.237848	0.624103
K08B12.7	8.34003	-1.06815	0.678198	-1.57498	0.11526	0.449672
mrck-1	387.369	-0.382789	0.205766	-1.86031	0.0628411	0.325542
K08B12.1	9.00962	3.01261	1.19172	2.52794	0.0114733	0.102435
F31F7.2	44.0308	0.011244	0.279281	0.0402606	0.967885	0.992919
F31F7.1	4834.6	-0.0340579	0.17454	-0.195129	0.845292	0.957253
fil-2	34.5426	-0.175069	0.59489	-0.294287	0.768538	0.934206
K12B6.4	28.745	0.122407	0.43855	0.279118	0.780155	0.938054
K12B6.2	43.6478	1.88286	0.808514	2.32879	0.0198703	0.154391
srn-1	7.76992	0.344109	0.644572	0.533856	0.593441	0.86995
K12B6.11	25.691	-0.102997	0.528491	-0.194889	0.84548	0.957253
K12B6.9	312.014	0.39678	0.332326	1.19395	0.232499	0.619007
sago-1	1021.94	-0.412548	0.164354	-2.51012	0.0120691	0.106951
K12B6.8	24.7532	0.122294	0.487214	0.251007	0.801809	0.945522
T28C12.4	1389.96	-0.17078	0.384133	-0.444586	0.656619	0.896783
fbxa-202	72.399	1.74042	0.830979	2.09442	0.0362229	0.233243
T28C12.2	28.6561	-0.371188	0.537045	-0.691167	0.489461	0.813536
T28C12.1	6.3968	0.0896141	0.766635	0.116893	0.906945	0.97515
F13H6.1	335.085	-0.180141	0.238399	-0.755627	0.449873	0.792032
F13H6.3	401.695	-0.427284	0.210564	-2.02924	0.042434	0.259672
F13H6.5	29.0966	-0.257863	0.263457	-0.978766	0.327695	0.706075
F57F4.1	269.467	4.53466	1.00682	4.50396	6.67002e-06	0.000172995
gfi-1	1525.48	-0.394547	0.342968	-1.15039	0.249984	0.637051
F57F4.4	5988.77	0.124618	0.324821	0.383653	0.701236	0.910715
T05H4.7	16.3609	1.04284	0.491787	2.1205	0.0339637	0.223154
T05H4.10	56.3644	-0.155142	0.311501	-0.498046	0.618452	0.881286
T05H4.11	152.146	0.246973	0.271096	0.911014	0.362288	0.732183
atp-4	524.128	-0.0384156	0.219199	-0.175255	0.86088	0.960114
alh-4	1589.73	-0.413881	0.162176	-2.55205	0.0107092	0.0968594
gad-1	155.501	-0.0744028	0.319106	-0.23316	0.815637	0.948624
erfa-1	470.769	-0.126158	0.218244	-0.578061	0.563223	0.85482
hpo-19	2359.33	-0.0342334	0.148077	-0.231186	0.817171	0.949062
T05H4.4	10.5025	-0.0865663	0.537429	-0.161075	0.872034	0.964224
T05H4.15	21.8856	0.336223	0.326049	1.0312	0.302446	0.685834
T05H4.3	5.84482	-0.437903	0.753185	-0.581401	0.56097	0.853891
fbxa-196	55.0748	4.04976	1.16928	3.46346	0.000533275	0.00813147
acl-8	11.4836	0.108123	0.444566	0.243211	0.807842	0.946711
acl-9	765.518	0.0152141	0.117657	0.129309	0.897113	0.972504
unc-83	464.134	-0.227869	0.17124	-1.3307	0.183287	0.556913
lec-10	4384.8	-0.467828	0.206827	-2.26193	0.0237017	0.174627
cpt-6	209.179	1.68136	0.357297	4.70577	2.5291e-06	7.6434e-05
dgtr-1	21.9365	0.0789796	0.686504	0.115046	0.908409	0.975613
W01A11.1	1526.48	-0.817373	0.30721	-2.66063	0.00779945	0.075828
moc-2	72.288	0.0997358	0.245897	0.405601	0.685036	0.905232
W01A11.7	20.0968	0.672852	0.44416	1.51489	0.129801	0.474807
ubh-3	90.3561	0.268119	0.19256	1.39239	0.163804	0.526442
ubh-2	59.1896	0.17849	0.226598	0.787696	0.430875	0.779752
ubh-1	33.8854	-0.0437284	0.235058	-0.186032	0.852419	0.958965
dpy-11	421.662	-0.0975801	0.15291	-0.638152	0.523375	0.832943
mdh-1	2421.34	-0.381417	0.253265	-1.506	0.132068	0.478883
F46E10.2	5.47651	0.150321	0.930989	0.161464	0.871728	0.964077
F46E10.18	30.0596	2.05598	0.721818	2.84834	0.00439486	0.0483348
acs-1	7812.18	-0.512719	0.303864	-1.68733	0.0915397	0.40027
F46E10.17	21.7451	-0.3416	0.412646	-0.827828	0.407768	0.764628
F46E10.15	16.0383	-0.453455	0.55027	-0.82406	0.409906	0.766289
F46E10.14	7.67017	0.0241687	0.482587	0.0500816	0.960057	0.990551
hpo-26	692.9	0.312897	0.453811	0.689488	0.490516	0.814013
dre-1	401.042	-0.135951	0.197817	-0.687256	0.491921	0.814942
K04A8.20	4.94296	0.222536	0.760882	0.292471	0.769927	0.934338
lipl-4	393.838	0.0816516	0.251285	0.324936	0.74523	0.925632
twk-10	8.24476	-0.474244	0.601818	-0.788019	0.430685	0.779654
spp-20	69.27	-0.0574282	0.709735	-0.0809149	0.93551	0.983718
spp-19	32.201	0.174506	0.245937	0.709554	0.477981	0.80794
K04A8.2	5.10515	0.243124	0.59319	0.409859	0.681909	0.904163
K04A8.1	385.783	0.064131	0.190698	0.336296	0.736648	0.922607
K04A8.10	74.6427	0.652403	0.31694	2.05844	0.0395476	0.247002
fut-2	27.9598	1.60288	0.666049	2.40654	0.0161043	0.132108
EGAP9.3	447.094	-0.0900193	0.30279	-0.297299	0.766238	0.933193
ZK1055.5	11.4124	-0.44053	0.426996	-1.0317	0.302214	0.685834
ZK1055.4	5.77527	-0.104809	0.693441	-0.151144	0.879862	0.966525
ZK1055.2	7.8787	0.10181	0.543018	0.187489	0.851277	0.958552
hcp-1	286.506	3.87432	0.945763	4.0965	4.19437e-05	0.000866508
ZK1055.6	766.151	-0.038008	0.150781	-0.252074	0.800984	0.945471
ZK1055.7	1064.53	-0.388155	0.211018	-1.83944	0.0658501	0.33302
gon-14	229.937	-0.1324	0.32947	-0.401858	0.687789	0.906372
cpr-4	14305.4	0.230073	0.243929	0.943196	0.345581	0.720744
ppt-1	459.538	0.794238	0.346844	2.2899	0.0220272	0.166134
scd-2	94.9547	-0.434131	0.383508	-1.132	0.257635	0.64665
T10H9.1	13.6293	-0.149814	0.390234	-0.383908	0.701046	0.910611
T10H9.8	91.6724	0.490388	0.297203	1.65001	0.0989407	0.417067
syx-18	166.222	-0.0104377	0.198045	-0.0527035	0.957968	0.989831
snb-1	1013.53	-0.133985	0.166847	-0.803043	0.42195	0.775647
pmp-5	580.175	-0.165715	0.369595	-0.448369	0.653887	0.896465
str-180	5.96922	-0.898673	1.12622	-0.797956	0.424896	0.777145
K11G9.2	78.451	-0.388086	0.271761	-1.42804	0.153281	0.511132
K11G9.1	16.8204	-0.474056	0.470329	-1.00792	0.313491	0.695698
egl-46	19.9771	-0.536114	0.484632	-1.10623	0.268627	0.656622
K11G9.5	207.096	-0.316823	0.346326	-0.914813	0.36029	0.731301
mtl-1	16268.7	0.564035	0.618204	0.912376	0.361571	0.731597
W02F12.8	15.8317	0.308062	0.654521	0.470667	0.637878	0.888648
W02F12.2	43.6776	-0.0581572	0.287687	-0.202154	0.839796	0.956433
W02F12.3	55.7146	4.94259	1.50282	3.28887	0.00100591	0.0141465
W02F12.4	600.73	-0.155065	0.189431	-0.818583	0.413024	0.769193
dlst-1	983.999	-0.371209	0.227638	-1.6307	0.102954	0.425699
sna-1	353.928	0.0941978	0.222914	0.422575	0.672605	0.901742
ZC487.1	59.2316	-0.37799	0.261611	-1.44485	0.148499	0.50507
grl-9	24.8328	-0.792716	0.422158	-1.87777	0.0604128	0.318139
grl-8	24.8021	0.0914845	0.485379	0.188481	0.8505	0.958359
T25F10.3	157.006	-0.318053	0.182173	-1.74589	0.0808303	0.373642
dbl-1	60.7026	-0.0379897	0.25503	-0.148962	0.881584	0.967331
bbs-8	71.4776	0.00569812	0.305056	0.0186789	0.985097	0.997437
T25F10.6	20854.9	-0.447384	0.274793	-1.62807	0.103509	0.426774
srh-30	8.44056	-0.106702	0.670259	-0.159195	0.873515	0.964388
srh-28	10.0387	0.151687	0.415717	0.36488	0.715201	0.916746
spn-4	167.248	3.45194	1.42153	2.42833	0.0151684	0.126919
spe-39	256.269	-0.205426	0.213337	-0.962919	0.335588	0.712376
ZC404.2	20.5341	2.30924	0.616867	3.7435	0.000181471	0.00315745
gck-2	226.183	0.0921841	0.262204	0.351573	0.725158	0.920106
dmsr-9	5.02997	0.322826	0.550201	0.586742	0.557377	0.851846
dmsr-12	5.04134	-0.0775031	0.81242	-0.0953979	0.923999	0.979852
dmsr-16	29.1833	-0.89899	0.350581	-2.56429	0.0103388	0.094249
T15B7.17	7.39754	-0.0410985	0.576546	-0.0712839	0.943172	0.985236
col-141	18.1565	-0.0639094	0.804652	-0.0794249	0.936695	0.98384
col-142	4522.17	-0.379317	0.534771	-0.709308	0.478133	0.80794
T15B7.14	83.2752	0.686932	0.513086	1.33882	0.180628	0.552569
col-143	74334.3	-0.413546	0.358788	-1.15262	0.249066	0.636349
T15B7.15	68.2359	0.297075	0.476538	0.623402	0.53302	0.839165
hpo-8	873.499	-0.153806	0.165319	-0.930359	0.352185	0.725925
lgc-54	36.362	0.392476	0.304469	1.28905	0.197381	0.575522
T15B7.1	5402.45	-0.252734	0.239298	-1.05614	0.290902	0.677643
gpa-10	26.1745	-0.268334	0.469974	-0.570956	0.568029	0.856531
frpr-18	17.7325	-0.435511	0.37039	-1.17582	0.239667	0.626385
unc-70	435.37	-1.24802	0.498991	-2.5011	0.012381	0.108962
K11C4.2	82.6308	-0.0530005	0.208093	-0.254697	0.798957	0.944945
K11C4.1	103.843	1.43683	0.454375	3.16221	0.00156575	0.0205286
odc-1	890.349	0.180925	0.197375	0.916658	0.359322	0.730891
unc-68	858.756	-0.458376	0.354992	-1.29123	0.196624	0.574685
lipl-6	9.23242	0.600501	0.632741	0.949046	0.342597	0.718212
Y57E12B.10	49.1203	1.17017	0.706369	1.6566	0.0976013	0.414254
Y57E12B.4	70.8015	-0.80784	1.13543	-0.711484	0.476785	0.807847
Y57E12B.1	3.29201	-1.94023	1.37076	-1.41544	0.156939	0.517277
Y57E12B.11	15.912	-1.27112	1.04969	-1.21095	0.225913	0.611855
srg-31	492.129	0.213565	0.511828	0.417259	0.676489	0.902213
mec-1	66.4932	-0.591754	0.289112	-2.0468	0.0406777	0.252263
ptr-15	33.7124	-0.549053	0.402373	-1.36454	0.172399	0.539511
nhr-161	45.9997	0.215913	0.280956	0.768493	0.442194	0.787829
nhr-163	35.7118	-0.490202	0.391208	-1.25305	0.210188	0.590791
nhr-139	31.4692	0.283671	0.301238	0.941684	0.346354	0.72159
nhr-140	40.0392	0.276626	0.201391	1.37358	0.169572	0.535167
nhr-162	22.1121	0.506876	0.319921	1.58438	0.113108	0.445133
nhr-107	138.248	0.331593	0.17785	1.86445	0.0622584	0.324363
nhr-42	119.285	0.484307	0.267096	1.81323	0.0697965	0.345066
srab-4	30.7962	-0.931739	0.345728	-2.695	0.00703876	0.0697634
C33G8.4	542.129	0.160047	0.255347	0.626783	0.530802	0.838397
C33G8.3	23.4459	2.26633	0.528826	4.28559	1.82255e-05	0.000413452
C33G8.2	320.587	1.00104	0.362215	2.76367	0.00571558	0.0591854
srsx-32	6.24471	-1.15301	0.70885	-1.62659	0.103823	0.427378
F20A1.4	13.3361	-0.838676	0.500178	-1.67675	0.0935905	0.404077
F20A1.6	297.59	0.317033	0.350274	0.905101	0.365412	0.73494
twk-11	23.3246	-0.248083	0.55749	-0.445001	0.656319	0.896783
F20A1.2	8.79523	0.345414	0.683446	0.505401	0.613277	0.87865
F20A1.8	31.4873	1.05905	0.427637	2.47651	0.0132673	0.114642
tofu-2	78.9907	0.734023	0.641118	1.14491	0.252246	0.639967
F20A1.1	359.81	0.369059	0.299708	1.23139	0.218175	0.601365
F20A1.10	372.921	-0.0327471	0.362775	-0.0902682	0.928074	0.981215
Y57E12AL.4	34.4487	1.17656	0.542975	2.16688	0.0302443	0.206393
mdt-6	54.2732	0.305909	0.397075	0.770407	0.441059	0.787377
Y57E12AL.6	112.011	0.106969	0.240726	0.444362	0.656781	0.896783
Y57E12AL.1	1591.56	-0.207919	0.119247	-1.7436	0.081229	0.374712
Y57E12AM.1	267.079	0.51902	0.296457	1.75074	0.07999	0.371939
Y57E12AR.1	32.8437	0.224096	0.255309	0.877745	0.380082	0.745963
F27B10.1	108.299	0.209328	0.298196	0.701979	0.482692	0.810649
npa-1	20600.7	-0.676359	0.278787	-2.42608	0.0152629	0.127262
mys-1	146.98	0.0434649	0.205464	0.211545	0.832462	0.954062
VC5.2	774.853	0.121956	0.194669	0.626477	0.531002	0.838458
nhr-286	134.699	0.113466	0.234902	0.483034	0.629072	0.886451
nhr-135	201.952	-0.135853	0.269889	-0.503365	0.614708	0.879366
odr-2	76.9426	0.0288265	0.177823	0.162107	0.871221	0.963901
lmd-5	5.90959	-0.430705	0.729497	-0.590413	0.554914	0.851511
sre-10	8.97306	0.489888	0.673494	0.727383	0.466991	0.800262
str-112	17.2213	-0.156402	0.45625	-0.342799	0.73175	0.921847
ugt-40	120.953	-0.346363	0.333372	-1.03897	0.29882	0.683605
ugt-37	37.0762	-0.0192788	0.464794	-0.0414782	0.966915	0.992608
fat-7	18.1965	1.19949	0.535054	2.24182	0.0249732	0.181585
F10D2.10	145.312	0.960916	0.289812	3.31566	0.000914283	0.0130006
ugt-39	538.48	0.14861	0.275041	0.540318	0.588978	0.867885
str-204	7.36188	0.00946366	0.552014	0.0171439	0.986322	0.99801
ugt-41	6755.67	-0.429021	0.276887	-1.54945	0.121275	0.460722
srh-83	6.90782	-0.466612	0.754178	-0.618703	0.536112	0.841253
ugt-36	182.752	-0.162352	0.382478	-0.424475	0.671219	0.901619
lgc-39	109.798	-0.181119	0.345345	-0.524457	0.599961	0.873095
cpsf-2	106.542	-0.198953	0.402464	-0.494337	0.621068	0.882296
pitr-5	91.9262	1.60657	0.337275	4.76337	1.90388e-06	6.0269e-05
F09G2.8	199.666	0.171302	0.212593	0.805776	0.420372	0.774185
attf-2	196.458	-0.0291869	0.338386	-0.0862532	0.931265	0.982451
F09G2.2	492.507	-0.273938	0.140322	-1.95222	0.0509125	0.289728
F09G2.1	371.062	-0.294936	0.238408	-1.2371	0.216048	0.598404
soap-1	510.129	-0.426387	0.251344	-1.69643	0.0898042	0.396777
C13F10.5	78.625	0.0929314	0.230121	0.403836	0.686333	0.905648
C13F10.6	59.4113	-0.135012	0.398722	-0.338613	0.734902	0.922449
C13F10.7	74.4778	0.281046	0.33437	0.840524	0.400615	0.758803
C13F10.1	154.163	0.426964	0.281078	1.51902	0.128757	0.472899
fkb-3	267.918	-0.0538757	0.183762	-0.293182	0.769383	0.934206
gei-6	200.654	-0.249213	0.263444	-0.945983	0.344157	0.719482
C05C8.2	40.7429	-0.204475	0.361136	-0.566201	0.571257	0.858019
C05C8.5	81.6534	0.173159	0.351307	0.492899	0.622084	0.883125
hpo-9	137.173	0.00605206	0.394385	0.0153456	0.987756	0.998127
hyls-1	234.184	-0.182006	0.258449	-0.704224	0.481293	0.809926
C05C8.1	168.357	0.073531	0.20625	0.356514	0.721456	0.919055
C05C8.7	1105.01	-0.265429	0.226492	-1.17191	0.241231	0.628303
C05C8.8	39.2159	0.0457758	0.362895	0.126141	0.89962	0.972953
C13A2.12	23.9467	0.550975	0.60403	0.912166	0.361681	0.731597
F07G11.4	7.43765	0.607463	1.19382	0.508839	0.610865	0.877164
lmd-4	86.3205	-1.09	0.622851	-1.75002	0.0801142	0.372033
F10G2.4	6.45833	0	1.7907	0	1	1
clec-7	291.308	0.356325	0.318991	1.11704	0.263977	0.653025
F10G2.2	18.9334	1.16626	0.439967	2.65078	0.00803061	0.0774424
F10G2.1	622.701	-0.173169	0.32994	-0.52485	0.599688	0.873095
F10G2.7	16.8525	0.722693	0.481993	1.49939	0.133773	0.480367
nhr-263	43.1153	0.119549	0.356855	0.335009	0.737619	0.922607
nhr-148	33.2737	-0.0288988	0.257817	-0.112091	0.910752	0.976186
nhr-147	23.06	-0.136998	0.331323	-0.413487	0.67925	0.903298
cyp-35A1	44.5693	-1.9171	0.632552	-3.03075	0.00243951	0.0297584
cyp-35A2	4490.86	-0.241801	0.265927	-0.909275	0.363205	0.732525
C03G6.5	150.396	0.25497	0.297306	0.8576	0.391113	0.753998
srj-14	47.4805	0.167296	0.291016	0.574868	0.565381	0.855586
srx-56	2.56226	0.870383	0.988291	0.880695	0.378483	0.744721
C03G6.17	66.6162	-0.153646	0.379281	-0.405097	0.685406	0.905337
srp-5	2.73454	-1.07789	1.02961	-1.0469	0.295147	0.680961
srp-6	1284.49	0.13037	0.321833	0.405084	0.685416	0.905337
C02H6.3	6.46636	0.32709	0.663689	0.492837	0.622128	0.883125
C02H6.1	4.38193	-0.271096	0.72823	-0.372268	0.709694	0.914996
fbxa-105	427.127	0.253184	0.318489	0.794951	0.426642	0.777755
gst-41	100.762	-0.823234	0.377857	-2.17869	0.0293546	0.202747
srt-6	15.3	0.414847	0.57404	0.72268	0.469876	0.802288
R13D7.2	157.558	-0.119223	0.317717	-0.37525	0.707474	0.914324
str-41	33.9893	0.578212	0.387756	1.49118	0.135915	0.484815
F18E3.11	1381.36	0.778486	0.420195	1.85268	0.0639286	0.32743
F18E3.12	1252.62	0.928117	0.439631	2.11112	0.0347616	0.226986
F18E3.13	911.218	0.922498	0.443282	2.08106	0.0374283	0.238781
srw-68	7.0981	-0.738322	0.56284	-1.31178	0.189595	0.565487
srw-69	15.1445	-0.442989	0.460243	-0.96251	0.335794	0.712483
srw-71	29.9973	0.409232	0.47917	0.854043	0.393081	0.754307
srw-78	10.9043	-0.859619	0.487931	-1.76176	0.0781093	0.367608
ddo-2	476.498	0.151962	0.18344	0.828403	0.407442	0.764628
F25E5.8	492.493	0.238519	0.178399	1.337	0.181223	0.55303
F25E5.16	23.3627	-0.0705608	0.317372	-0.222328	0.824058	0.951092
F25E5.7	5859.71	5.23465	0.688875	7.59884	2.9879e-14	1.36575e-11
nhr-141	20.3365	0.290803	0.399294	0.728294	0.466434	0.799629
F25E5.5	107.165	-0.104963	0.230217	-0.455933	0.648438	0.894989
F25E5.4	108.119	-0.0816461	0.316641	-0.257851	0.796522	0.943441
F25E5.3	153.887	1.42888	0.714006	2.00122	0.0453689	0.271252
try-8	5084.88	4.26056	0.960621	4.43521	9.19816e-06	0.000228595
F25E5.2	20.6931	0.0788017	0.40268	0.195693	0.84485	0.957253
srh-89	6.57912	-0.276078	0.685436	-0.402778	0.687112	0.905941
F25E5.1	131.527	-0.465613	0.203761	-2.28509	0.0223073	0.167014
C18B10.6	29.7034	0.352363	0.327343	1.07643	0.281733	0.669917
srh-230	7.48541	0.357368	0.468686	0.762488	0.445769	0.790627
str-31	5.58005	-0.783148	1.00884	-0.776285	0.437581	0.784527
nhr-171	13.7029	0.508496	0.511558	0.994013	0.320216	0.699981
srb-18	10.7155	0.0632639	0.474131	0.133431	0.893852	0.971039
srb-19	14.1904	-0.0364121	0.767551	-0.0474394	0.962163	0.991336
C54F6.15	441.123	1.38508	0.476589	2.90623	0.00365813	0.0413387
C54F6.6	52.0278	1.13803	0.499063	2.28034	0.0225878	0.168583
C54F6.18	84.4452	0.6832	0.799258	0.854793	0.392666	0.754245
C54F6.17	13.2409	0.511444	0.796738	0.641923	0.520923	0.831469
C54F6.5	38.7637	0.2897	0.347742	0.833088	0.404795	0.762882
swt-2	5.97555	-1.13783	0.754635	-1.50778	0.13161	0.478073
C54F6.12	42.6906	0.631447	0.362082	1.74393	0.0811709	0.374699
srh-268	5.6294	0.644241	0.544048	1.18416	0.236348	0.622794
nhx-3	141.366	0.185983	0.426115	0.436462	0.662501	0.899003
ftn-1	5258.92	-0.272586	0.300472	-0.907193	0.364305	0.733677
F19F10.3	87.1633	-0.0605718	0.273898	-0.221148	0.824977	0.951361
ttr-10	81.4771	0.293594	0.330227	0.889068	0.373966	0.741829
sri-22	5.16208	0.886469	0.783843	1.13093	0.258086	0.647028
F19F10.13	625.673	-0.496385	0.365436	-1.35834	0.174357	0.542759
F19F10.8	32.6846	0.129941	0.524256	0.247857	0.804245	0.945677
F19F10.9	975.992	-0.108848	0.177869	-0.611955	0.540567	0.84435
F19F10.12	282.463	-0.0383209	0.330875	-0.115817	0.907798	0.975524
ets-6	188.957	0.159724	0.370704	0.430867	0.666565	0.900371
F19F10.11	90.0102	-0.103758	0.429459	-0.241602	0.809089	0.946871
C50E3.5	40.0702	-0.440282	0.476611	-0.923778	0.355602	0.728575
C50E3.6	71.8059	-0.113074	0.295346	-0.382853	0.701829	0.910999
C50E3.9	4.9876	0.452531	0.783903	0.57728	0.563751	0.854919
C50E3.11	4.75921	1.22615	1.53211	0.800301	0.423536	0.77612
folt-3	21.613	-0.500886	0.418473	-1.19694	0.23133	0.617883
C50E3.12	5.50662	0.176564	1.79394	0.0984222	0.921597	0.978931
C50E3.13	17.2613	0.918633	1.79069	0.513005	0.607947	0.876596
grsp-4	72.7962	0.325636	0.249856	1.30329	0.192475	0.569424
F07C4.12	39.6197	0.904308	0.533258	1.69582	0.0899202	0.396777
C12D5.5	23.7859	0.28343	0.367806	0.770597	0.440946	0.787282
C12D5.4	29.6494	0.657377	0.456449	1.4402	0.149811	0.50712
C12D5.3	59.6522	0.572648	0.381066	1.50275	0.132903	0.480036
cyp-33A1	1672.03	-0.105007	0.247737	-0.423862	0.671666	0.901692
sre-11	5.96508	0.159979	0.540252	0.296119	0.767139	0.933735
nhr-94	158.416	0.242575	0.364786	0.664981	0.506063	0.824059
nhr-152	250.916	-0.145462	0.280353	-0.518852	0.603864	0.875588
C12D5.9	144.735	0.34672	0.274354	1.26377	0.206313	0.586733
C12D5.10	10.1262	0.0769528	0.471918	0.163064	0.870468	0.963781
ZK105.3	17.0087	3.8562	1.24511	3.09708	0.00195439	0.0248607
srsx-40	5.02919	0.0916541	0.660104	0.138848	0.88957	0.969895
ZK105.13	10.0463	-0.905703	0.439259	-2.06189	0.0392182	0.245497
ZK105.1	2073.94	0.122067	0.205303	0.594568	0.552132	0.850122
ZK105.12	4.79255	1.05563	0.792788	1.33154	0.183011	0.556281
ZK105.6	59.94	-0.147897	0.35182	-0.420376	0.674211	0.901742
Y97E10C.1	185.214	-0.112051	0.175615	-0.63805	0.523441	0.832943
clic-1	325.235	-0.0753439	0.134994	-0.558127	0.576757	0.860857
srr-10	7.66394	0.642544	0.541605	1.18637	0.235476	0.622269
srr-9	5.95609	0.928999	0.52924	1.75535	0.0792002	0.369919
T05B11.1	230.607	0.4956	0.251235	1.97265	0.048535	0.282375
T05B11.4	61.5669	0.57635	0.623128	0.92493	0.355003	0.728333
hint-3	350.675	0.00197662	0.164996	0.0119798	0.990442	0.999066
frpr-3	8.60593	-0.339127	0.527084	-0.643402	0.519963	0.831133
grl-10	171.416	-0.472583	0.251359	-1.88011	0.0600927	0.317451
rpl-39	257.64	0.633183	0.419188	1.5105	0.130916	0.476477
rps-30	972.109	0.188017	0.246098	0.763994	0.444871	0.790223
C26F1.3	33.7282	0.245085	0.42681	0.574226	0.565815	0.855634
cyp-32A1	438.825	-0.519668	0.276403	-1.88011	0.0600927	0.317451
C26F1.1	27.7332	-0.712865	0.516906	-1.3791	0.167864	0.533722
flp-21	34.5786	-0.088746	0.402588	-0.220439	0.825529	0.951537
ZK742.7	52.904	0.421153	0.337344	1.24844	0.211872	0.593119
ZK742.2	146.539	0.135453	0.307517	0.440473	0.659595	0.897518
xpo-1	402.131	-0.432564	0.251383	-1.72074	0.0852987	0.385998
ZK742.3	96.3226	-0.0649498	0.261388	-0.248481	0.803762	0.945677
ZK742.4	46.6802	-1.61587	0.399269	-4.04706	5.18648e-05	0.00104718
lbp-4	60.0429	0.183606	0.308579	0.595005	0.55184	0.850098
mig-6	2137.38	-0.348854	0.355426	-0.981509	0.326342	0.704879
C37C3.7	174.095	0.179541	0.310835	0.577609	0.563528	0.854878
ttr-33	2855.86	0.0992544	0.304461	0.326	0.744424	0.925598
C37C3.12	40.8582	0.221912	0.424813	0.522375	0.601409	0.873807
tag-253	360.319	-0.186692	0.160543	-1.16288	0.244879	0.632363
C37C3.9	204.762	0.599323	0.690693	0.867714	0.385551	0.750456
anr-36	111.127	0.800697	0.512113	1.56352	0.117931	0.454907
C37C3.2	1835.98	-0.212195	0.154393	-1.37438	0.169324	0.534891
C37C3.1	79.4818	-0.205577	0.27703	-0.742076	0.458042	0.795617
C37C3.10	20.7245	0.288761	0.531236	0.543565	0.586741	0.86658
C37C3.11	7.77788	-0.446516	0.560861	-0.796126	0.425959	0.777415
nipi-4	92.8102	0.00158791	0.312661	0.00507871	0.995948	1
F40A3.3	184.462	-0.375178	0.208438	-1.79994	0.0718694	0.349753
F40A3.2	580.127	0.146099	0.223547	0.653552	0.513401	0.828137
F40A3.1	218.421	0.0651293	0.163512	0.398316	0.690397	0.907898
F40A3.6	86.5696	-0.324213	0.365404	-0.887272	0.374933	0.742298
F40A3.7	25.6488	-0.444575	0.385796	-1.15236	0.249174	0.636349
srx-11	4.28727	0.754606	1.08687	0.69429	0.4875	0.813109
srsx-7	2.81406	0.489962	0.80745	0.606802	0.543982	0.845896
srsx-6	5.54221	-0.272631	0.658507	-0.414014	0.678864	0.903264
ncx-10	52.6376	-0.614106	0.546827	-1.12303	0.261423	0.651054
srsx-3	6.13349	-0.739014	0.601477	-1.22866	0.219198	0.603083
srt-53	5.46231	1.46789	0.593634	2.47273	0.0134087	0.115541
clec-216	9.93883	2.09294	1.02724	2.03745	0.0416047	0.256198
F26D11.13	46.4765	0.478256	0.636772	0.751064	0.452614	0.793251
F26D11.12	200.385	0.79958	0.522638	1.52989	0.126044	0.468681
F26D11.6	317.114	0.731317	0.456365	1.60248	0.109049	0.437725
clec-217	636.699	5.16169	1.08459	4.75912	1.94439e-06	6.13183e-05
che-7	16.5959	-0.23865	0.382602	-0.623756	0.532788	0.839165
let-413	371.09	-0.190481	0.170406	-1.11781	0.263649	0.652791
F26D11.1	30.3396	0.481819	0.37264	1.29299	0.196016	0.573833
Y97E10AL.3	54.5613	0.322837	0.313357	1.03025	0.302892	0.686458
Y97E10AL.2	1137.69	0.176493	0.140219	1.2587	0.208138	0.589113
Y97E10AL.1	26.8374	0.772081	0.466053	1.65664	0.0975929	0.414254
Y97E10AR.2	35.2073	-0.309685	0.373978	-0.828083	0.407624	0.764628
Y97E10AR.1	88.3083	-0.171429	0.225353	-0.760712	0.446829	0.790863
Y97E10AR.8	52.0881	1.60017	0.433057	3.69505	0.000219846	0.00374301
Y97E10AR.3	73.7813	-0.00758333	0.315273	-0.0240532	0.98081	0.996429
Y97E10AR.4	75.6974	0.460144	0.492216	0.934841	0.34987	0.724653
Y97E10AR.7	143.892	0.585794	0.265937	2.20276	0.0276118	0.194465
rpb-9	80.6164	0.495524	0.258032	1.9204	0.054808	0.300973
Y97E10AR.6	481.213	0.172162	0.133843	1.2863	0.198339	0.576561
sptl-2	668.379	0.131609	0.189751	0.693591	0.487939	0.813118
ech-3	644.644	0.43991	0.289869	1.51762	0.129111	0.473529
F43H9.3	103.838	0.00733487	0.309812	0.0236752	0.981112	0.996527
F43H9.4	1526.79	-0.285335	0.34927	-0.816948	0.413958	0.770062
oma-2	140.338	-0.309922	0.787119	-0.393743	0.693771	0.908557
vars-1	188.445	-0.135446	0.266706	-0.507849	0.611559	0.87769
ZC513.5	66.8453	0.0625102	0.26566	0.235302	0.813975	0.948175
ZC513.14	19.9399	1.53848	0.543224	2.83212	0.00462404	0.0502398
ZC513.7	1282.07	0.58943	0.296691	1.98668	0.046958	0.276974
ZC513.3	48.4285	2.08512	0.682155	3.05667	0.00223812	0.0277078
col-43	467.565	1.14497	0.464725	2.46375	0.0137491	0.117947
sth-1	104.585	1.13591	0.943337	1.20414	0.228537	0.614958
str-139	9.4078	0.356469	0.506831	0.703329	0.481851	0.81032
fbxa-223	24.9195	2.77594	1.08315	2.56285	0.0103817	0.0943587
str-144	41.3562	-0.631696	0.295823	-2.13538	0.0327296	0.217389
catp-3	7086.24	-0.386739	0.39557	-0.977674	0.328236	0.706075
str-131	20.414	0.282964	0.483034	0.585805	0.558006	0.852106
C09H5.7	93.3708	2.09144	1.1436	1.82882	0.0674273	0.337996
str-130	9.71257	1.37377	1.01743	1.35023	0.176942	0.547022
str-146	9.86751	0.113602	0.713373	0.159247	0.873474	0.964388
myo-5	571.005	-0.489945	0.515739	-0.949985	0.34212	0.717912
D1014.5	3.49325	3.92392	1.41201	2.77896	0.0054534	0.0570738
spr-1	86.8335	-0.154091	0.266273	-0.578695	0.562795	0.854466
snap-1	299.105	0.0805046	0.154994	0.519403	0.60348	0.875461
D1014.4	119.052	0.236266	0.205263	1.15104	0.249717	0.636767
D1014.2	49.018	0.573837	0.358271	1.60168	0.109226	0.437962
sul-2	26.6967	0.159812	0.368279	0.433942	0.664331	0.899843
F20D6.6	116.395	3.361	0.713122	4.71308	2.44002e-06	7.44118e-05
F20D6.5	30.495	0.709817	0.381649	1.85987	0.0629039	0.325612
F20D6.8	15.1414	0.0255246	0.387252	0.0659121	0.947448	0.98649
srp-7	1454.03	-0.166022	0.146499	-1.13326	0.257104	0.645998
srp-8	226.846	0.32944	0.399947	0.823709	0.410105	0.766403
F20D6.2	16.6564	0.0198243	0.396715	0.0499711	0.960145	0.990551
F20D6.1	70.4501	3.51028	1.07002	3.28058	0.00103593	0.0145074
F20D6.10	30.4379	-0.868136	0.404862	-2.14427	0.032011	0.214579
F20D6.11	319.754	-0.663766	0.244173	-2.71843	0.00655929	0.0661531
cri-2	553.773	0.0832413	0.206358	0.403383	0.686667	0.905717
K07C11.4	1502.22	-0.318747	0.286629	-1.11205	0.266115	0.654807
K07C11.3	74.0155	0.369898	0.301818	1.22557	0.220362	0.604152
K07C11.7	2003.76	0.617912	0.298917	2.06717	0.0387184	0.243927
K07C11.8	125.955	0.237296	0.245105	0.968141	0.332974	0.710176
cogc-6	887.877	0.0681151	0.275138	0.247567	0.804469	0.945677
air-1	298.385	2.08501	0.522383	3.99134	6.57022e-05	0.00130394
K07C11.10	9.03324	-0.0861954	0.437483	-0.197026	0.843807	0.957253
rol-3	266.41	-0.319503	0.38899	-0.821366	0.411438	0.767947
C16D9.3	41.5299	-0.316066	0.260782	-1.212	0.225514	0.611671
C16D9.4	186.026	0.168128	0.253595	0.662976	0.507346	0.824927
C16D9.5	169.369	0.887952	0.58466	1.51875	0.128825	0.472899
C16D9.6	26.1981	-0.141808	0.363975	-0.389608	0.696826	0.90897
srt-25	6.1529	-0.254679	0.846299	-0.300933	0.763466	0.932158
C16D9.1	11.8973	-0.0549737	0.65831	-0.0835073	0.933448	0.983222
F21F8.5	17.884	0.289153	0.553511	0.522399	0.601393	0.873807
F21F8.6	23.8515	-0.204544	0.431441	-0.474094	0.635433	0.888161
asp-6	15252	-0.14774	0.230118	-0.642017	0.520862	0.831452
asp-12	542.847	0.174423	0.173582	1.00484	0.314973	0.696589
asp-5	11262.7	-0.0320887	0.262022	-0.122466	0.90253	0.973444
asp-11	39.8902	0.228925	0.382928	0.597826	0.549956	0.849087
str-135	7.39224	1.17951	0.717287	1.6444	0.100094	0.418865
slc-17.5	51.8058	0.595242	0.347661	1.71213	0.086872	0.390104
W02D7.3	69.8045	0.460338	0.427641	1.07646	0.281722	0.669917
W02D7.4	1137.17	0.233395	0.25108	0.929567	0.352595	0.726168
W02D7.5	75.4904	-0.165929	0.265439	-0.625111	0.531898	0.838736
W02D7.6	207.855	0.119657	0.189697	0.630778	0.528185	0.836466
sel-9	348.84	0.0535106	0.189097	0.28298	0.777192	0.937028
W02D7.11	4.2711	-0.200757	0.838719	-0.239361	0.810826	0.946959
W02D7.8	7.07891	-0.0568546	0.564012	-0.100804	0.919706	0.978794
clec-218	5003.75	-0.412421	0.400944	-1.02863	0.303656	0.687073
W02D7.12	161.765	3.95915	0.906618	4.36695	1.25996e-05	0.000298006
clec-219	936.942	6.77116	1.20185	5.63394	1.7614e-08	1.14567e-06
tmd-2	336.053	-0.244383	0.241609	-1.01148	0.311786	0.6948
C08D8.7	4.93635	0.142045	0.595883	0.238378	0.811588	0.947159
C08D8.1	42.2637	0.466941	0.315411	1.48042	0.138761	0.48881
mom-2	130.637	0.314105	0.823192	0.38157	0.70278	0.91166
F38E1.9	156.62	-0.157038	0.218491	-0.718741	0.4723	0.803871
gpa-2	13.3599	-0.0522762	0.388968	-0.134397	0.893089	0.970866
F38E1.10	257.716	5.49436	1.15577	4.75383	1.99594e-06	6.27064e-05
F38E1.3	82.1667	3.81608	1.01795	3.74878	0.000177699	0.00310153
F52E1.5	101.522	0.249478	0.258672	0.964455	0.334818	0.711648
F52E1.14	11024.5	0.281979	0.192919	1.46164	0.143839	0.498243
hsp-17	294.094	0.566045	0.32069	1.76509	0.0775494	0.3658
gcy-7	14.1208	-0.566963	0.500725	-1.13228	0.257515	0.646544
pho-6	49.8652	0.0832527	0.375302	0.221829	0.824447	0.951136
F52E1.3	8.71316	0.754144	0.583282	1.29293	0.196035	0.573833
F52E1.9	98.3609	-0.0693862	0.201218	-0.344831	0.730221	0.921847
F52E1.2	190.694	0.0207606	0.288401	0.0719852	0.942614	0.985129
vha-18	159.325	0.588725	0.449498	1.30974	0.190285	0.5659
pos-1	126.77	0.249878	1.13926	0.219333	0.826391	0.95193
lmd-3	2120.55	-0.108726	0.155294	-0.700128	0.483847	0.81111
K11D5.2	18.2363	1.09655	0.457555	2.39653	0.0165511	0.135028
T23B12.5	7.48811	-0.618397	0.595304	-1.03879	0.298902	0.683605
T23B12.11	94.66	0.432894	0.210853	2.05306	0.0400667	0.249159
T23B12.6	707.432	-0.427004	0.222169	-1.92198	0.0546087	0.300492
dnj-22	54.865	-0.165939	0.345989	-0.479607	0.631507	0.886732
T23B12.4	393.574	-0.107181	0.242584	-0.44183	0.658612	0.897235
mrps-2	58.0082	0.372778	0.259515	1.43644	0.150877	0.507833
mrpl-4	68.2338	0.175075	0.292543	0.598457	0.549535	0.848967
phf-30	39.5654	0.422928	0.368354	1.14816	0.250904	0.638222
T23B12.8	280.399	0.686264	0.59007	1.16302	0.244821	0.632363
pxn-1	103.876	-0.233716	0.296439	-0.788413	0.430455	0.779539
ZK994.6	10.2463	0.154996	0.417445	0.371297	0.710417	0.915139
ZK994.1	2.94897	-0.285374	1.46186	-0.195213	0.845226	0.957253
F45F2.9	87.0355	0.152141	0.228725	0.665169	0.505943	0.824059
F45F2.10	305.358	-0.149871	0.271304	-0.552409	0.580668	0.862637
F45F2.11	22.9796	0.940162	1.0017	0.938568	0.347953	0.722731
otpl-6	119.164	0.749298	0.880274	0.85121	0.394653	0.754809
otpl-5	18.1887	-0.0103011	0.341236	-0.0301876	0.975917	0.995271
his-8	42.6637	-0.792677	0.427163	-1.85568	0.0634991	0.326271
his-7	102.145	-0.218088	0.332666	-0.655577	0.512096	0.827454
his-6	40.7924	-1.55337	0.557103	-2.7883	0.00529855	0.055804
his-5	102.081	-1.01128	0.396375	-2.55133	0.0107312	0.0970058
otpl-4	2.56002	1.61509	1.05459	1.53149	0.125649	0.468681
slc-17.8	12.9466	0.972774	0.671124	1.44947	0.147206	0.50259
asns-1	16.1517	0.641691	0.682838	0.939741	0.34735	0.721942
stdh-4	9.31233	-0.998651	0.680397	-1.46775	0.142173	0.495773
acr-15	171.573	-0.0286977	0.26042	-0.110198	0.912252	0.976186
acr-16	66.9429	-0.0077423	0.335993	-0.0230431	0.981616	0.996719
F25G6.8	110.54	0.269801	0.226076	1.19341	0.232708	0.619179
F25G6.9	294.372	-0.160926	0.348386	-0.461919	0.644139	0.892494
symk-1	144.513	-0.233792	0.25711	-0.909307	0.363188	0.732525
F25G6.1	24.5645	0.0460372	0.368724	0.124855	0.900638	0.973295
C10B5.1	14.2026	0.0639744	0.46279	0.138236	0.890054	0.970041
C10B5.3	107.193	0.414524	0.319861	1.29595	0.194992	0.572992
tag-196	2320.02	-0.0864599	0.217184	-0.398095	0.69056	0.907968
F41E6.7	6.61878	0.321189	0.622656	0.515837	0.605968	0.876148
F41E6.8	36.9338	0.528988	0.308029	1.71733	0.0859187	0.387916
F41E6.15	892.47	-0.0236097	0.323066	-0.0730802	0.941742	0.985048
F41E6.5	1172.5	-0.054442	0.242792	-0.224233	0.822576	0.950747
vps-60	358.892	0.242245	0.256244	0.945368	0.344471	0.719537
smk-1	574.04	-0.36735	0.193297	-1.90044	0.0573759	0.30948
grd-5	2719.78	-0.0504985	0.300441	-0.168081	0.866519	0.961766
F41E6.11	10.675	0.691936	0.860976	0.803664	0.421591	0.775424
F41E6.1	26.2057	2.08281	0.745518	2.79377	0.0052097	0.0551122
F41E6.17	61.1836	-0.24748	0.314924	-0.785841	0.431961	0.780324
F41E6.12	237.417	-0.390291	0.272573	-1.43188	0.152179	0.509745
atg-18	744.53	-0.280296	0.129848	-2.15864	0.0308785	0.209007
oac-29	24.9907	0.540618	0.550312	0.982385	0.32591	0.704642
grl-12	9.17976	0.311336	0.45087	0.690521	0.489867	0.81369
F28A12.10	20.8669	0.95309	0.540184	1.76438	0.0776678	0.365988
acd-4	23.5927	0.400886	0.399251	1.0041	0.315332	0.696693
F28A12.3	86.5862	0.4474	0.277272	1.61358	0.106619	0.432056
asp-13	2642.28	-0.443565	0.363266	-1.22105	0.222068	0.606264
ZC190.4	102.362	-0.451299	0.296442	-1.52239	0.127912	0.471255
ZC190.6	5.09508	0.855785	0.726487	1.17798	0.238805	0.625212
cln-3.3	110.608	0.277686	0.351345	0.790351	0.429323	0.778942
ZC190.7	56.2352	3.71097	0.949872	3.90681	9.35236e-05	0.00177567
ZC190.8	16.7595	1.09399	0.819699	1.33463	0.181998	0.554013
ZC178.2	5.13708	3.0601	1.42957	2.14057	0.0323084	0.215791
glr-5	70.021	-0.290591	0.300407	-0.967322	0.333383	0.710412
ZC196.6	38.4563	0.174993	0.36394	0.480829	0.630638	0.886732
ZC196.5	507.263	-0.118416	0.29138	-0.406397	0.684451	0.905232
ZC196.4	69.3557	0.210062	0.345235	0.608462	0.542881	0.845025
ZC196.3	97.7814	0.294583	0.467171	0.630568	0.528323	0.836466
ZC196.2	38.5069	-0.0468408	0.333173	-0.14059	0.888194	0.969717
ZC196.1	66.7384	-0.108565	0.278945	-0.3892	0.697128	0.90897
B0507.6	419.252	0.172984	0.376616	0.459311	0.646011	0.89387
B0507.5	8.16	0.866373	0.541179	1.6009	0.1094	0.437993
B0507.4	5.95994	1.01959	0.679671	1.50013	0.133582	0.480367
B0507.17	7.8535	0.124639	0.600272	0.207638	0.835511	0.95478
B0507.7	45.1725	0.484846	0.39948	1.21369	0.224865	0.610703
B0507.10	473.093	0.285147	0.337726	0.844313	0.398494	0.75668
B0507.8	556.928	0.241098	0.508053	0.474552	0.635106	0.888071
B0507.9	71.8483	0.180347	0.467003	0.38618	0.699363	0.909773
linc-69	17.7064	0.184516	0.318516	0.579297	0.562389	0.854466
B0507.3	113.06	0.189969	0.239936	0.791751	0.428506	0.778696
B0507.2	497.057	-0.233491	0.183766	-1.27059	0.203875	0.582922
B0507.1	71.2841	-0.347533	0.379354	-0.916119	0.359604	0.731286
sup-37	277.363	-0.235556	0.216664	-1.0872	0.27695	0.66544
magu-2	250.347	0.153242	0.192915	0.794347	0.426993	0.778055
C01B7.10	5.44264	0.925364	0.595843	1.55303	0.120415	0.459413
rpm-1	222.877	-0.188764	0.222578	-0.848081	0.396393	0.755917
F07B7.8	9.2423	-0.242399	0.554234	-0.437358	0.661852	0.898722
F07B7.12	11.218	-0.294248	0.431312	-0.682216	0.495102	0.817527
his-18	37.4306	-0.390803	0.420217	-0.930003	0.352369	0.725972
frpr-13	103.221	0.254302	0.254925	0.997554	0.318496	0.69908
frpr-12	29.793	-0.310071	0.327411	-0.947041	0.343618	0.718746
frpr-11	62.18	0.162678	0.235563	0.690592	0.489822	0.81369
mod-1	26.1937	-0.115778	0.285414	-0.405651	0.684999	0.905232
ttr-47	1381.75	0.305308	0.214711	1.42195	0.155041	0.51375
H14N18.4	170.462	-0.303931	0.404781	-0.750852	0.452742	0.793251
unc-23	1064.83	-0.44244	0.303134	-1.45955	0.144413	0.498706
T19A5.3	3.9145	0.999335	0.859316	1.16294	0.244853	0.632363
gck-1	540.967	-0.0512261	0.248335	-0.206278	0.836574	0.955308
T19A5.1	392.852	-0.309199	0.276719	-1.11738	0.263834	0.653
nhr-44	41.7361	0.0355376	0.26663	0.133284	0.893969	0.971039
nhr-219	37.6292	-0.0813667	0.296428	-0.27449	0.783708	0.939191
nhr-194	22.6684	-0.0463707	0.351464	-0.131936	0.895035	0.971527
nhr-195	43.2779	0.229488	0.295269	0.777218	0.43703	0.784405
nhr-143	93.0763	0.17416	0.200882	0.866973	0.385957	0.750538
nhr-144	168.11	0.11286	0.309515	0.364634	0.715385	0.916746
str-87	17.8619	0.0163165	0.353808	0.0461167	0.963217	0.991747
F59E11.7	818.747	0.0406756	0.334006	0.121781	0.903072	0.973757
F59E11.6	9.82172	-0.597952	0.533537	-1.12073	0.262401	0.651695
F59E11.5	51.0706	0.696275	0.310677	2.24116	0.025016	0.181657
sri-23	4.65412	0.757221	0.588827	1.28598	0.198449	0.576636
F59E11.2	35.1659	0.156973	0.24946	0.629253	0.529183	0.83727
oac-40	4.49677	0.137393	0.883902	0.155439	0.876475	0.965676
bus-1	7.3349	0.168085	0.643792	0.261085	0.794027	0.94265
srsx-20	11.9554	-0.185017	0.520338	-0.35557	0.722162	0.919462
C25E10.5	360.926	-0.184088	0.206676	-0.89071	0.373085	0.741494
C25E10.4	307.502	0.326739	0.318501	1.02587	0.304955	0.688095
srsx-34	357.776	0.234301	0.390247	0.600393	0.548245	0.848719
cyp-33B1	26.7934	-0.0817601	0.524299	-0.155942	0.876079	0.96567
C25E10.17	11.6882	1.29825	0.645492	2.01125	0.0442987	0.266701
C25E10.7	13.8094	-0.296706	0.462488	-0.641543	0.52117	0.831699
C25E10.8	13726.9	0.0383852	0.265508	0.144572	0.885049	0.968453
swm-1	3989.64	0.671475	0.423325	1.58619	0.112696	0.444356
C25E10.10	1161.9	0.396482	0.233948	1.69474	0.0901244	0.397316
C25E10.11	5.79809	-0.384756	0.491964	-0.782081	0.434167	0.782308
C25E10.16	8.4243	-0.431413	0.528295	-0.816613	0.41415	0.770161
C25E10.13	33.2993	0.565878	0.488895	1.15746	0.247084	0.635004
C25E10.12	512.678	-0.314005	0.21432	-1.46512	0.142888	0.497225
fip-2	628.688	0.689589	0.31329	2.20112	0.0277275	0.194893
oac-50	24.281	-0.0788733	0.497003	-0.158698	0.873907	0.964565
T27E4.7	146.451	0.107445	0.251376	0.427426	0.669069	0.901337
hsp-16.1	6.64249	1.1296	0.77926	1.44959	0.147174	0.502583
hsp-16.48	12.0268	0.58382	0.792065	0.737086	0.46107	0.796812
hsp-16.49	19.7388	0.844758	0.737195	1.14591	0.251833	0.639461
hsp-16.11	4.68087	0.246418	0.858963	0.286878	0.774206	0.935735
T27E4.1	149.041	0.342953	0.35092	0.977298	0.328422	0.706075
F21C10.10	865.933	0.87123	0.25986	3.35269	0.000800306	0.0116169
F21C10.9	161.555	2.00448	0.313006	6.40398	1.51381e-10	1.95399e-08
frpr-6	19.201	0.174325	0.480623	0.362707	0.716824	0.917012
F21C10.18	58.8976	0.684055	0.695181	0.983996	0.325117	0.703993
pqn-31	1993.31	0.0477041	0.396598	0.120283	0.904259	0.974198
F21C10.7	663.654	-0.834895	0.348541	-2.3954	0.0166024	0.135248
F21C10.13	44.7487	0.0192442	0.291648	0.0659843	0.94739	0.98649
F21C10.11	1387.31	0.322086	0.51886	0.620757	0.534759	0.840772
F21C10.6	16.3639	-0.0162505	0.415869	-0.039076	0.96883	0.993056
F21C10.4	180.247	0.321286	0.352056	0.912599	0.361453	0.731597
F21C10.17	16.7286	0.214826	0.436402	0.492267	0.62253	0.88339
F21C10.3	228.086	0.219028	0.247754	0.884055	0.376667	0.743052
B0222.1	66.2716	0.419105	0.266311	1.57374	0.115547	0.450158
pitr-3	61.9818	0.40191	0.687557	0.584549	0.558851	0.852542
tag-38	142.406	-0.317307	0.34621	-0.916515	0.359397	0.730954
B0222.5	335.935	-0.407546	0.223226	-1.82571	0.067894	0.339563
B0222.10	3678.81	5.68423	1.25876	4.51573	6.30999e-06	0.000164941
col-144	112.387	4.32978	1.12726	3.84098	0.000122546	0.00224974
col-145	20.3083	4.85262	1.54278	3.14538	NA	NA
col-10	40.2123	5.88923	1.44413	4.07805	4.5416e-05	0.000930161
B0222.11	47.7401	0.042299	0.28483	0.148506	0.881943	0.967535
gad-3	734.75	0.130658	0.200275	0.652393	0.514148	0.828137
spas-1	130.82	-0.3827	0.34379	-1.11318	0.265631	0.654389
ptr-1	90.3356	0.0010306	0.292452	0.00352401	0.997188	1
C24B5.1	82.435	-0.202146	0.230053	-0.878693	0.379568	0.745393
C24B5.4	548.042	0.0283664	0.257012	0.11037	0.912116	0.976186
asp-2	6215.36	-0.222767	0.236188	-0.943178	0.34559	0.720744
inx-10	70.3528	-0.112229	0.234007	-0.479598	0.631514	0.886732
mdt-27	127.229	-0.184073	0.210299	-0.875292	0.381415	0.747434
tag-232	209.648	-0.0530282	0.180498	-0.293788	0.76892	0.934206
grd-6	12.1017	1.17382	1.65495	0.709279	NA	NA
F07C3.2	20.6138	0.617259	0.370174	1.66748	0.0954181	0.408186
F07C3.3	19.0524	-0.162457	0.614585	-0.264336	0.791521	0.941824
glo-4	667.944	-0.437285	0.202197	-2.16267	0.0305665	0.207901
aat-2	125.848	-0.225047	0.263153	-0.855193	0.392444	0.754245
str-94	7.12465	0.250215	0.639441	0.391303	0.695574	0.90897
ptd-2	64.737	0.137629	0.401923	0.342425	0.732031	0.921847
F07C3.9	27.6707	0.241249	0.353603	0.68226	0.495075	0.817527
nhr-36	55.9701	0.367419	0.194855	1.8856	0.059349	0.315397
slc-17.7	213.25	-0.286013	0.239355	-1.19493	0.232114	0.618686
lron-2	14.0583	0.758208	0.582662	1.30128	0.193162	0.570474
F44A2.5	243.271	0.0012875	0.20279	0.00634893	0.994934	1
F44A2.3	1790.58	-0.153501	0.346204	-0.443383	0.657489	0.896783
F44A2.7	68.3154	-0.515168	0.46738	-1.10225	0.270355	0.658635
tag-153	1242.07	-0.298925	0.241713	-1.23669	0.216201	0.598404
acl-14	1335.72	0.185931	0.21775	0.853874	0.393175	0.754307
K07B1.4	260.143	-0.457747	0.195642	-2.33972	0.0192981	0.151619
ucp-4	108.975	-0.364484	0.207139	-1.75961	0.0784742	0.368277
coq-6	243.616	-0.20177	0.176245	-1.14482	0.252282	0.639967
K07B1.8	369.716	-0.597367	0.487298	-1.22588	0.220245	0.604152
tos-1	998.004	-0.0883749	0.131393	-0.672601	0.501201	0.821699
K07B1.7	191.311	0.111237	0.226311	0.491522	0.623057	0.88339
try-5	207.516	-0.18554	0.293624	-0.631895	0.527456	0.836226
ttr-40	61.619	0.454689	0.308215	1.47523	0.14015	0.4915
ttr-49	1737.72	0.46474	0.290051	1.60227	0.109096	0.437725
gpa-3	23.1738	-0.288293	0.430778	-0.669237	0.503345	0.82224
E02C12.6	40.3015	0.291182	0.394673	0.73778	0.460648	0.796751
E02C12.8	209.401	0.0943416	0.212962	0.442996	0.657768	0.89679
E02C12.10	78.1344	2.90342	0.562032	5.16594	2.39233e-07	1.06795e-05
E02C12.12	5.76292	1.08142	0.714492	1.51355	0.13014	0.475103
hum-2	826.239	-0.185615	0.179703	-1.0329	0.301652	0.685613
trpp-4	56.7256	0.260738	0.235544	1.10696	0.268311	0.65651
F36D4.4	19.8655	-0.0476264	0.448799	-0.10612	0.915487	0.977541
F36D4.1	43.6452	1.70803	0.649772	2.62866	0.00857228	0.0813316
F36D4.5	334.89	-0.145645	0.158247	-0.920361	0.357384	0.729802
H24G06.1	626.758	-0.265724	0.172931	-1.53659	0.124393	0.467029
F07D3.3	35.7309	3.56291	1.06585	3.34279	0.00082941	0.0119468
flp-6	244.723	0.400907	0.27471	1.45939	0.144459	0.498732
nas-3	582.434	-0.60242	0.464589	-1.29667	0.194744	0.572608
K06A4.6	12.7505	4.88881	1.22765	3.98224	6.82681e-05	0.00134724
K06A4.8	44.6023	2.47594	0.571804	4.33005	1.49073e-05	0.000345713
K06A4.2	18.5552	0.181835	0.319405	0.569294	0.569157	0.857117
K06A4.10	35.7634	0.594988	0.371611	1.60111	0.109353	0.437962
K06A4.7	691.93	0.525137	0.332892	1.5775	0.114681	0.448461
K06A4.15	20.9493	-0.0913887	0.381143	-0.239775	0.810505	0.946959
gsnl-1	1078.96	-0.273613	0.337502	-0.8107	0.417538	0.773093
haao-1	169.767	0.128468	0.255429	0.50295	0.615	0.879663
acs-14	1908.59	0.32644	0.171106	1.90782	0.0564147	0.305981
F11A3.4	5.3017	1.44003	0.734169	1.96144	0.0498275	0.286422
F11A3.2	61.7064	-0.273194	0.213582	-1.2791	0.20086	0.57964
C50F4.8	1616.51	0.234704	0.26872	0.873417	0.382436	0.748135
C50F4.9	43.7033	-0.125193	0.322231	-0.388518	0.697633	0.909028
C50F4.1	6116.95	0.154259	0.373538	0.412968	0.67963	0.903659
C50F4.10	140.815	4.79063	0.975813	4.90938	9.13671e-07	3.23005e-05
pfk-1.2	129.408	5.01533	1.0413	4.8164	1.46168e-06	4.81949e-05
tag-329	1281.61	5.90853	0.822875	7.18035	6.95307e-13	1.92959e-10
C50F4.4	27.4807	0.520232	0.340867	1.5262	0.126959	0.469889
C50F4.12	18.8918	-0.25922	0.445209	-0.582243	0.560403	0.853652
C50F4.16	317.901	-0.000947062	0.15198	-0.00623147	0.995028	1
mdf-1	461.202	-0.296963	0.147489	-2.01346	0.0440662	0.265658
his-35	414.413	0.128191	0.182678	0.701729	0.482848	0.81072
his-41	1961.07	0.408558	0.327831	1.24624	0.212674	0.593967
C50F4.6	39.3561	0.433886	0.452412	0.959052	0.337533	0.713955
his-37	4714.59	0.362149	0.334924	1.08129	0.279569	0.66818
nstp-10	654.191	0.0359931	0.163573	0.220044	0.825837	0.951624
ehbp-1	712.217	0.0953175	0.12391	0.769246	0.441747	0.787798
rgef-1	11.3786	0.488935	0.455334	1.07379	0.282916	0.671187
F25B3.4	245.268	0.326811	0.282879	1.1553	0.247967	0.635241
F25B3.5	61.0948	-0.124619	0.331138	-0.376335	0.706668	0.913566
F25B3.2	76.6805	1.24521	0.50162	2.48238	0.0130509	0.113301
rtfo-1	166.902	0.15735	0.346744	0.453791	0.649979	0.895522
K09G1.1	1434.24	-0.214765	0.149867	-1.43304	0.151848	0.509401
K09G1.2	132.308	4.35151	0.860928	5.05444	4.31649e-07	1.73006e-05
dop-2	71.4456	0.074258	0.320163	0.231938	0.816586	0.948847
pqn-63	9.22404	1.5651	1.53404	1.02025	0.307612	0.690862
T06E4.10	3.51037	-0.842672	1.53907	-0.547521	0.584021	0.864514
T06E4.9	7.97454	-0.366752	1.72396	-0.212739	NA	NA
T06E4.14	8.64551	0.489881	1.77154	0.276529	0.782142	0.938703
T06E4.12	15.8932	1.37434	1.79529	0.765529	0.443957	0.789188
col-146	41.9584	4.92361	1.25231	3.93163	NA	NA
T06E4.5	24.4777	4.43616	1.29335	3.42999	0.000603607	0.00905465
col-147	91.6867	6.22853	1.42592	4.36807	NA	NA
atl-1	296.175	0.0030962	0.282639	0.0109546	0.99126	0.999265
hcp-2	543.202	2.20639	0.731924	3.0145	0.00257399	0.0311933
cyp-29A4	429.877	-0.0107212	0.318344	-0.033678	0.973134	0.994333
pitr-4	74.2314	0.81405	0.453455	1.79522	0.0726192	0.352326
ZK287.1	18.7561	0.0570052	0.441877	0.129007	0.897352	0.972504
sulp-8	690.477	0.325035	0.218628	1.48671	0.137093	0.486204
ZK287.3	74.298	0.930406	0.3065	3.03559	0.0024007	0.0293926
ZK287.9	288.242	1.04323	0.481979	2.16448	0.0304274	0.207302
ZK287.4	246.134	-0.507769	0.329573	-1.54069	0.123393	0.464741
rbx-1	190.57	0.0392221	0.232868	0.16843	0.866245	0.961716
ztf-9	46.6338	0.456507	0.212937	2.14386	0.0320437	0.214712
ZK287.7	26.7878	0.120898	0.395179	0.305932	0.759656	0.930615
her-1	53.2416	1.99938	0.664457	3.00904	0.00262076	0.0315991
xbx-6	136.656	0.0402013	0.192266	0.209093	0.834376	0.954596
tag-120	1114.17	0.407406	0.290525	1.40231	0.160823	0.522001
F40F9.10	35.8456	-0.0161606	0.288995	-0.0559201	0.955405	0.988694
F40F9.3	248.003	5.41811	1.01468	5.33975	9.30772e-08	4.6402e-06
F40F9.5	394.938	0.0609515	0.233846	0.260648	0.794364	0.942813
aagr-3	2684.97	-0.54679	0.196859	-2.77757	0.00547666	0.0572454
drap-1	689.907	-0.422673	0.192634	-2.19418	0.0282225	0.197202
aqp-4	768.613	0.603219	0.262373	2.29909	0.0214999	0.163319
2020-03-01	48.4513	0.807473	0.49856	1.61961	0.105316	0.429598
sta-2	400.605	0.107426	0.289769	0.37073	0.710839	0.915319
F58E6.13	16.2268	-0.275125	0.562698	-0.488938	0.624886	0.8844
F58E6.4	18.5749	-0.11573	0.573099	-0.201938	0.839966	0.956522
F58E6.5	540.474	5.5315	0.930602	5.944	2.78148e-09	2.32312e-07
hrg-3	14.1266	1.01864	0.562134	1.8121	0.0699713	0.345135
F58E6.11	12.5814	0.191876	0.416383	0.460815	0.644931	0.893035
unc-42	25.3786	-0.306625	0.443487	-0.691396	0.489317	0.81346
F46B6.2	11.4917	-0.526573	0.633688	-0.830965	0.405993	0.763428
F46B6.12	151.505	0.106711	0.209239	0.509993	0.610056	0.877147
smg-4	100.914	-0.124713	0.257576	-0.48418	0.628258	0.88601
F46B6.4	59.15	-0.0884035	0.246902	-0.358052	0.720305	0.918501
F46B6.5	157.63	0.155115	0.322989	0.480248	0.631051	0.886732
F46B6.6	118.52	-0.263485	0.302038	-0.872357	0.383014	0.748386
ztf-7	2056.76	-0.0435646	0.141297	-0.30832	0.757839	0.930108
lipl-2	7374.24	0.0997855	0.401839	0.248322	0.803885	0.945677
F46B6.9	13.714	0.0668005	0.54343	0.122924	0.902167	0.973404
F46B6.13	186.746	5.72206	1.03375	5.53524	3.10811e-08	1.84833e-06
F46B6.10	3.35473	0.547466	1.26236	0.433684	0.664518	0.899877
sru-39	4.84575	1.48399	0.843245	1.75985	0.0784332	0.368277
sru-40	6.78075	0.125255	0.878028	0.142655	0.886563	0.969154
srsx-21	6.56133	0.0076454	0.756553	0.0101056	0.991937	0.999584
lsy-12	455.539	-0.25205	0.209297	-1.20427	0.228484	0.614916
T11A5.6	73.4511	0.176345	0.288966	0.61026	0.541689	0.844864
fshr-1	1005.35	-0.289749	0.2722	-1.06447	0.287116	0.674392
egl-47	16.4961	-0.900854	0.428426	-2.10271	0.0354915	0.230229
fipr-11	8.40347	1.19315	0.838396	1.42314	0.154697	0.513323
mec-9	54.4448	0.111754	0.339843	0.328839	0.742277	0.925102
fipr-10	14.9629	1.58764	0.889191	1.78549	0.0741817	0.356685
C50H2.7	9.49038	2.94275	1.45219	2.02643	0.042721	0.260662
C50H2.13	18.2027	0.243685	0.305974	0.796424	0.425785	0.777371
T07C12.12	30.9463	0.868641	0.746259	1.16399	0.244427	0.632363
suds-3	19.2641	0.197608	0.562874	0.35107	0.725536	0.920106
sre-28	12.043	2.45583	0.566032	4.33868	1.4334e-05	0.000333345
T07C12.15	137.768	0.666327	0.284351	2.34332	0.0191128	0.150614
ttr-46	2735.39	0.0333607	0.265247	0.125772	0.899912	0.973127
mam-5	7.53352	-0.16359	0.573257	-0.28537	0.775361	0.936315
anmt-3	855.333	-0.0451492	0.318736	-0.141651	0.887356	0.969634
madf-4	9.60962	-0.283202	0.385393	-0.73484	0.462437	0.797105
unc-41	98.3649	-0.536875	0.29089	-1.84563	0.0649463	0.330609
ruvb-1	221.428	0.0441883	0.359942	0.122765	0.902293	0.973404
tofu-1	210.439	0.298583	0.543361	0.549512	0.582654	0.863881
C27H6.9	29.6017	0.232502	0.465854	0.499088	0.617717	0.880919
rmd-2	7248.53	0.127729	0.178766	0.714502	0.474917	0.806429
C27H6.8	307.541	-0.214594	0.175491	-1.22282	0.221399	0.605538
rde-1	282.069	0.0430288	0.214671	0.200441	0.841136	0.956787
trpp-6	235.27	0.125727	0.214887	0.585084	0.558491	0.852221
K08H10.5	11.3246	3.29464	1.51314	2.17735	0.0294543	0.203103
K08H10.10	5.03371	-1.01611	0.684514	-1.48442	0.137697	0.487208
uda-1	1845.93	0.198373	0.154961	1.28015	0.200492	0.578988
lea-1	2995.75	-0.62391	0.181097	-3.44517	0.000570698	0.00862313
acl-2	183.651	0.520279	0.197069	2.64009	0.0082885	0.0790899
F57A8.1	110.334	-0.271336	0.173656	-1.56249	0.118172	0.455481
F57A8.10	37.8559	-0.0494579	0.491423	-0.100642	0.919834	0.978794
yif-1	277.804	0.0235834	0.136359	0.172951	0.86269	0.961076
fipr-13	210.965	0.6763	0.535956	1.26186	0.207	0.587789
F57A8.4	9.10273	0.997819	0.468189	2.13123	0.0330701	0.218946
F57A8.6	60.0724	3.40856	0.870162	3.91715	8.96002e-05	0.00170651
F57A8.7	19.7948	1.2064	0.657705	1.83426	0.0666152	0.33592
R04B5.1	43.5362	3.12311	0.768433	4.06426	4.8185e-05	0.000984452
nhr-205	95.3818	0.92795	0.365611	2.53808	0.0111463	0.100214
nhr-12	50.2484	-0.292669	0.281668	-1.03905	0.29878	0.683605
R04B5.6	45.0638	0.232334	0.365554	0.635567	0.525059	0.834073
R04B5.5	180.206	0.0296647	0.192409	0.154175	0.877472	0.965874
R04B5.7	4.38124	0.423899	0.943407	0.449327	0.653195	0.896206
R04B5.11	42.0215	4.77271	1.23098	3.87718	0.000105675	0.00197707
srd-49	4.13073	0.76666	0.883118	0.868128	0.385324	0.750414
ugt-47	776.833	0.517196	0.190156	2.71985	0.00653125	0.0659102
ugt-17	892.683	0.548092	0.303791	1.80417	0.0712039	0.34779
C08B6.2	47.7517	0.657743	0.398223	1.6517	0.0985966	0.416261
C08B6.11	470.306	0.178274	0.37007	0.48173	0.629998	0.886732
C08B6.3	154.189	0.28132	0.330219	0.851919	0.394259	0.754809
C08B6.4	6.32096	-1.93134	0.883916	-2.18498	0.0288903	0.200522
srxa-19	6.89905	0.497674	0.802241	0.620355	0.535024	0.840914
C08B6.6	11.2669	2.67425	1.24586	2.14651	0.031832	0.213779
C08B6.10	407.375	0.228735	0.238587	0.958706	0.337707	0.714022
aos-1	88.1932	0.0580256	0.320164	0.181237	0.856181	0.959416
wdr-20	521.649	-0.115471	0.170879	-0.675749	0.4992	0.820625
C08B6.8	59.169	0.221946	0.300856	0.737715	0.460688	0.796751
C51E3.9	574.603	-0.316054	0.239751	-1.31826	0.187417	0.562378
srsx-26	6.42158	0.0331147	0.680031	0.0486959	0.961162	0.991149
srsx-27	16.1059	-0.754753	0.379745	-1.98753	0.046864	0.276812
srsx-28	7.7872	-1.09506	0.712401	-1.53714	0.124259	0.466841
srsx-30	6.35763	0.320835	0.677547	0.473525	0.635839	0.888161
C51E3.10	376.661	1.3629	0.570085	2.3907	0.0168162	0.136722
C51E3.6	96.6479	0.200869	0.228528	0.878969	0.379418	0.745371
egl-3	1136.08	-0.335227	0.319359	-1.04969	0.293861	0.679879
cul-5	179.634	0.0564254	0.197998	0.284979	0.77566	0.936315
ZK856.18	100.649	2.45805	0.766754	3.20579	0.00134694	0.0180579
ZK856.5	117.371	0.142287	0.426449	0.333655	0.73864	0.923078
ZK856.6	11.6079	-0.117206	0.53223	-0.220217	0.825702	0.951537
ZK856.7	119.642	0.680064	0.460765	1.47594	0.139959	0.491242
ZK856.8	480.125	0.0651067	0.201353	0.323347	0.746433	0.926075
ZK856.11	154.493	0.535868	0.319288	1.67832	0.0932842	0.403763
ZK856.16	19.0001	0.16568	0.352819	0.469589	0.638648	0.888993
rpc-25	133.34	0.763506	0.308979	2.47106	0.0134714	0.115924
tftc-3	175.848	-0.0354304	0.31216	-0.113501	0.909634	0.976081
zhit-3	46.1398	-0.240955	0.37156	-0.648495	0.516665	0.829446
hpo-40	65.3814	0.767932	0.883764	0.868934	0.384883	0.750256
ZK856.14	13.1189	0.057493	0.409292	0.140469	0.888289	0.969717
fipr-5	159.579	0.285592	0.450899	0.633384	0.526483	0.835379
fipr-9	84.9716	0.323409	0.479955	0.673831	0.500418	0.821256
daf-36	921.748	0.921577	0.283815	3.24711	0.00116583	0.0160035
fipr-4	2.35494	2.67408	1.34084	1.99433	0.0461158	0.274437
fipr-7	4.6777	5.16121	1.52057	3.39427	NA	NA
fipr-6	3.68016	2.92082	1.50131	1.94551	NA	NA
str-182	18.6094	-0.0850167	0.475843	-0.178666	0.8582	0.960034
C12D8.1	1245.78	-0.171627	0.27776	-0.617897	0.536643	0.841477
fipr-8	4.23673	1.70456	1.03922	1.64023	NA	NA
C12D8.9	20.475	1.48889	0.540903	2.7526	0.00591239	0.0605829
akt-1	569.558	-0.195895	0.181154	-1.08137	0.279531	0.66818
rop-1	1030.46	-0.0830687	0.202541	-0.410133	0.681708	0.904163
nhr-232	416.091	0.280099	0.323822	0.86498	0.38705	0.751664
ric-4	185.18	0.17483	0.225046	0.776864	0.437239	0.784448
linc-38	13.2637	0.191118	0.474043	0.403166	0.686826	0.905849
lys-1	8963.62	-0.551502	0.266986	-2.06566	0.0388609	0.244733
lys-2	18858.7	-0.945265	0.279139	-3.38636	0.000708266	0.0104366
lys-3	573.321	1.94643	0.394929	4.92856	8.28383e-07	2.95996e-05
B0024.3	17.2468	0.604665	0.397137	1.52256	0.127868	0.471255
B0024.15	16.5387	0.682148	0.575668	1.18497	0.236031	0.622678
col-149	34.1799	5.21653	1.09814	4.75032	2.03094e-06	6.35661e-05
col-150	460.778	0.179778	0.423293	0.424713	0.671046	0.901559
B0024.4	18056.7	0.353478	0.452791	0.780665	0.435	0.782962
che-12	131.574	-0.343057	0.331525	-1.03478	0.300769	0.684908
gcy-6	7.74041	-0.132214	0.949861	-0.139193	0.889297	0.969843
trx-2	85.8157	0.225158	0.290012	0.776376	0.437527	0.784527
B0024.10	64.5619	-0.10968	0.336026	-0.326402	0.74412	0.925598
B0024.11	81.4601	-0.0259787	0.356217	-0.0729293	0.941862	0.985048
gna-1	46.0587	-0.0338168	0.231149	-0.146299	0.883686	0.967754
B0024.13	94.4972	-0.0541153	0.275628	-0.196334	0.844349	0.957253
crm-1	1382.07	-0.13603	0.207217	-0.656462	0.511527	0.826851
arx-2	749.544	-0.110641	0.107692	-1.02739	0.304238	0.687644
K07C5.2	148.894	-0.0152345	0.215709	-0.0706252	0.943696	0.985236
K07C5.13	24.2383	0.735785	0.405265	1.81557	0.0694367	0.344207
K07C5.3	180.623	0.144041	0.231068	0.62337	0.533041	0.839165
K07C5.9	12.5389	0.505192	0.401362	1.25869	0.208141	0.589113
K07C5.4	278.53	0.234003	0.382715	0.61143	0.540915	0.844479
K07C5.6	197.939	-0.112241	0.371407	-0.302206	0.762495	0.931619
ceeh-2	1480.37	0.376952	0.294114	1.28165	0.199964	0.578257
ttll-15	117.076	-0.193556	0.19383	-0.998584	0.317996	0.69859
cash-1	205.66	-0.010788	0.261177	-0.0413054	0.967052	0.992624
sri-20	4.6052	1.96751	1.04657	1.87996	0.0601131	0.317457
ugt-49	269.044	0.13657	0.189487	0.720739	0.47107	0.803235
AC3.12	6.89989	2.08258	1.2561	1.65797	0.0973226	0.413609
abu-1	2.34739	-0.0533439	1.63211	-0.0326839	NA	NA
spe-10	75.1215	1.50229	0.499938	3.00495	0.00265623	0.0318882
AC3.5	2251.18	-0.237956	0.23879	-0.996507	0.319004	0.699285
col-151	5.64915	0.122011	0.444902	0.274242	0.783899	0.939191
ugt-1	1031.02	-0.177643	0.302042	-0.58814	0.556438	0.851772
ugt-2	754.573	-0.182768	0.283983	-0.643588	0.519843	0.831032
F15H10.8	11.7297	1.08887	0.602612	1.80691	0.0707758	0.34641
F15H10.7	80.7833	0.959776	0.571188	1.68032	0.0928957	0.402814
F15H10.12	3.66601	0.424049	1.04318	0.406496	0.684378	0.905232
F15H10.6	8.59978	0.649487	1.00185	0.648288	0.516799	0.829446
F15H10.9	4.03522	0.876583	1.31968	0.66424	0.506537	0.82431
F15H10.10	13.6713	-0.527167	0.98965	-0.53268	0.594255	0.870345
col-13	14.2227	0.305547	0.79108	0.38624	0.699319	0.909773
col-12	163.192	0.422256	0.813291	0.519194	0.603625	0.875588
apc-10	112.717	1.73117	0.698661	2.47784	0.0132181	0.114275
tag-314	106.833	3.54646	0.753121	4.70901	2.48917e-06	7.56336e-05
Y32F6A.4	524.794	0.199025	0.16306	1.22057	0.22225	0.606372
set-22	31.618	1.80788	1.32464	1.36481	0.172313	0.539511
snf-10	119.54	3.52294	1.01075	3.48548	0.000491254	0.00758801
pap-1	742.914	-0.0957583	0.122226	-0.783454	0.433361	0.781671
Y32F6A.5	5108.66	-0.0840632	0.181605	-0.462891	0.643442	0.892161
Y32F6A.6	489.925	-0.088574	0.227113	-0.39	0.696537	0.90897
F22E12.1	208.008	-0.445787	0.380507	-1.17156	0.241373	0.628476
F22E12.3	98.7654	0.0289842	0.311478	0.0930538	0.925861	0.9804
chw-1	45.1653	0.0424799	0.230812	0.184045	0.853978	0.959298
egl-9	357.189	-0.273486	0.179235	-1.52586	0.127046	0.469889
crp-1	528.062	0.363538	0.250344	1.45216	0.146458	0.501742
Y32F6B.1	888.786	0.631581	0.199391	3.16755	0.00153729	0.0202511
ncx-5	6.62009	1.16386	0.55752	2.08757	0.0368366	0.236266
aqp-5	16.4672	-0.0417811	0.51089	-0.081781	0.934821	0.983676
ugt-33	286.292	3.17979	0.429447	7.40439	1.31758e-13	4.57061e-11
C35A5.4	81.5713	2.67845	0.936466	2.86017	0.00423419	0.0469086
C35A5.3	653.035	0.221668	0.348567	0.635941	0.524815	0.833845
C35A5.10	17.5606	0.522694	0.749705	0.697199	0.485678	0.812277
C35A5.6	1066.11	0.692034	0.352827	1.9614	0.0498327	0.286422
dmsr-8	25.9143	-0.40396	0.357747	-1.12918	0.258822	0.647677
C35A5.8	453.638	-0.329277	0.186951	-1.76131	0.0781868	0.367739
hda-11	130.704	0.138828	0.323952	0.428545	0.668254	0.901311
F25D1.2	6.03552	-0.363913	0.632317	-0.575524	0.564937	0.855489
ppm-1	1729.22	0.128461	0.128503	0.999673	0.317469	0.698257
degt-1	37.955	-0.348021	0.328104	-1.0607	0.288825	0.675453
F25D1.5	135.939	0.105605	0.33231	0.31779	0.750644	0.927283
F32G8.2	8.26657	-0.522915	0.544009	-0.961224	0.336439	0.713082
F32G8.3	6.39031	-0.138593	0.628257	-0.2206	0.825404	0.951537
best-14	578.102	-0.247124	0.238853	-1.03463	0.300841	0.684908
cat-4	770.114	-0.265979	0.2485	-1.07034	0.284466	0.67196
vps-54	238.012	-0.354652	0.193797	-1.83002	0.0672476	0.337757
del-6	1627.75	-0.182702	0.156877	-1.16462	0.244173	0.632208
mics-1	103.682	0.024478	0.253629	0.0965111	0.923115	0.979717
T21C9.4	522.712	0.543327	0.411899	1.31908	0.187143	0.561962
lpd-9	144.148	0.0476568	0.236597	0.201426	0.840365	0.956585
T21C9.6	643.494	-0.12505	0.154986	-0.806843	0.419757	0.774185
srg-32	79.5625	0.274628	0.32387	0.847958	0.396462	0.755917
ttr-23	1170.78	0.360213	0.262962	1.36983	0.17074	0.537226
T21C9.11	10.7573	-0.0924569	0.549432	-0.168277	0.866365	0.961723
T21C9.13	297.13	0.568311	1.04006	0.546419	0.584778	0.865061
scpl-4	175.623	0.0114907	0.258148	0.044512	0.964496	0.992021
H27A22.1	241.181	-0.13481	0.150546	-0.895472	0.370535	0.73993
H09F14.1	30.0205	0.605472	0.478889	1.26433	0.206113	0.586463
mab-23	17.8215	0.256647	0.466711	0.549906	0.582384	0.863657
C32C4.1	52.5444	-0.270869	0.36508	-0.741945	0.458121	0.795617
C32C4.3	47.689	3.91023	1.01955	3.83525	0.000125434	0.00229517
aqp-6	43.6323	0.293542	0.854483	0.343531	0.731199	0.921847
ugt-35	41.7438	-0.338429	0.569162	-0.594609	0.552105	0.850122
ugt-34	53.0806	-1.16176	0.614806	-1.88964	0.0588058	0.313839
tut-2	239.376	0.255074	0.311608	0.818574	0.41303	0.769193
sqv-4	192.717	0.0765753	0.285631	0.268091	0.788629	0.940514
twk-12	70.1104	-0.662904	0.355657	-1.86388	0.0623379	0.324676
ceh-22	35.0635	-0.00950489	0.521535	-0.0182248	0.985459	0.997683
gsp-1	660.742	-0.184441	0.128271	-1.4379	0.150462	0.507659
F29F11.20	11.2269	0.206204	0.401309	0.513829	0.607372	0.876328
pph-1	292.108	0.150154	0.188354	0.797192	0.425339	0.777145
T28B11.1	368.177	0.0936037	0.240904	0.388552	0.697608	0.909028
T28B11.11	13.5972	0.0270723	0.537957	0.0503242	0.959864	0.990551
T28B11.5	3.1243	-0.0512798	0.920183	-0.0557278	0.955559	0.988694
mre-11	58.3277	0.518445	0.767902	0.675144	0.499584	0.820777
wdr-5.3	28.1604	1.62291	1.04583	1.55179	0.120712	0.459844
ZC302.3	16.6684	-0.220625	0.403175	-0.54722	0.584228	0.864603
srj-22	4.43448	0.586909	0.962428	0.609821	0.54198	0.844864
F28H7.4	52.0226	1.54644	0.749034	2.06458	0.0389628	0.244855
F28H7.2	20.4395	-0.247802	0.380008	-0.652096	0.514339	0.828137
F28H7.3	2059.33	0.265973	0.277953	0.956899	0.338618	0.714556
F28H7.7	18.919	0.00877344	0.328565	0.0267023	0.978697	0.996122
irld-6	287.075	0.678522	0.374395	1.81232	0.0699371	0.345135
F28H7.8	198.386	0.103167	0.203175	0.507771	0.611614	0.87769
sre-6	3.80177	0.365531	0.583405	0.626547	0.530956	0.838458
ocr-1	9.09917	-0.444995	0.567035	-0.784776	0.432585	0.781019
D1054.1	257.252	0.214905	0.244876	0.877609	0.380156	0.746019
pas-2	421.757	-0.129705	0.181964	-0.712806	0.475966	0.807057
D1054.3	181.523	0.159955	0.200137	0.79923	0.424157	0.776627
D1054.5	114.069	-0.201757	0.179049	-1.12683	0.259815	0.648669
clec-220	10.9932	-0.290645	0.491643	-0.591172	0.554405	0.851448
D1054.8	1194.8	0.0679919	0.242151	0.280783	0.778877	0.937619
D1054.9	48.6408	-0.738528	0.517656	-1.42668	0.153673	0.511762
D1054.10	6774.88	0.493504	1.11944	0.440849	0.659322	0.897518
D1054.11	3589.94	0.451054	1.14886	0.392611	0.694607	0.908614
D1054.19	7.79448	0.910226	0.661414	1.37618	0.168765	0.534504
srh-184	7.65757	-0.444192	0.658225	-0.674834	0.499782	0.820939
srh-163	19.7303	-0.214948	0.55206	-0.389357	0.697012	0.90897
D1054.18	12.6437	0.0910232	0.584877	0.155628	0.876326	0.96567
secs-1	33.3355	-0.433051	0.468687	-0.923967	0.355504	0.728533
prp-38	74.3565	0.468373	0.368359	1.27151	0.203547	0.582806
plrg-1	161.632	-0.0804923	0.293761	-0.274006	0.78408	0.939191
C29A12.1	42.581	1.81019	1.03762	1.74456	0.0810612	0.37441
lig-1	70.7187	0.164117	0.560104	0.293013	0.769512	0.934206
nrx-1	91.0156	-0.297633	0.316429	-0.940602	0.346909	0.721867
saeg-1	900.996	-0.476892	0.213053	-2.23838	0.0251964	0.182249
F32D8.1	9.67015	-0.506943	0.494138	-1.02591	0.304932	0.688095
F32D8.2	5.87153	-0.243336	0.704517	-0.345394	0.729798	0.921847
F32D8.3	16.5081	0.381551	0.412068	0.925942	0.354476	0.728004
F32D8.11	56.7505	0.73869	0.409781	1.80265	0.0714436	0.348477
F32D8.12	399.941	0.543635	0.274852	1.97792	0.0479377	0.280468
F32D8.4	50.0983	0.224304	0.244995	0.915543	0.359907	0.731301
F32D8.14	797.29	0.143765	0.237887	0.604342	0.545616	0.847013
F32D8.5	166.413	0.15394	0.383902	0.400988	0.688429	0.906383
emo-1	384.334	0.228937	0.197739	1.15777	0.246956	0.634872
F32D8.7	14.5394	0.240807	0.489561	0.491884	0.622801	0.88339
spp-16	1424.66	0.524074	0.361746	1.44873	0.147412	0.502821
F32D8.8	7.57522	1.00663	0.575354	1.74959	0.080189	0.372033
F32D8.15	21.5203	0.0505588	0.405418	0.124708	0.900755	0.973295
F32D8.10	54.8548	-0.116342	0.319427	-0.364221	0.715693	0.916746
F58B4.2	6.30057	0.134096	0.545412	0.245862	0.805789	0.945953
nas-31	219.217	-0.206736	0.236496	-0.874165	0.382028	0.747789
F58B4.7	26.0773	5.57519	1.20165	4.63962	3.4905e-06	0.000100381
F58B4.6	39.0461	0.329682	0.398328	0.827663	0.407861	0.764628
F58B4.3	100.08	-0.686761	0.361191	-1.90138	0.0572524	0.309015
F58B4.5	997.494	0.0752475	0.275801	0.272833	0.784982	0.939191
F17C11.12	1374.96	-0.0260036	0.266663	-0.0975146	0.922318	0.979121
F17C11.11	8757.61	0.450314	0.28104	1.60231	0.109087	0.437725
F17C11.1	62.1469	-0.0621957	0.356245	-0.174587	0.861404	0.960506
zip-9	53.746	0.225704	0.437462	0.51594	0.605896	0.876148
F17C11.2	146.421	0.0330919	0.309187	0.107029	0.914766	0.977461
col-153	146.876	0.42517	0.489251	0.869023	0.384835	0.75025
F17C11.4	873.73	0.534574	0.288198	1.85489	0.0636124	0.326673
clec-221	2856.56	2.572	0.663227	3.87801	0.000105315	0.00197477
F17C11.6	562.048	0.910561	0.419393	2.17114	0.0299204	0.20511
F17C11.13	53.6242	0.56912	0.492513	1.15554	0.247868	0.635207
F17C11.7	187.864	-0.255303	0.230915	-1.10562	0.268893	0.65686
vps-36	308.265	-0.10416	0.126511	-0.823323	0.410324	0.766563
F17C11.10	73.984	1.16162	0.925399	1.25527	0.209381	0.589607
eef-1G	48488.7	-0.0129726	0.204555	-0.0634188	0.949433	0.987261
F17C11.22	10.8104	1.24812	0.512053	2.43748	0.0147901	0.124442
fig-1	251.65	-0.736376	0.386913	-1.90321	0.0570136	0.307925
frpr-9	35.4582	1.06052	0.305505	3.47136	0.000517828	0.00793956
F53B7.7	4.90031	2.17519	0.769622	2.82631	0.00470876	0.0509646
F53B7.3	47.3204	-0.0435003	0.316417	-0.137478	0.890653	0.970177
C13G3.1	479.579	0.877944	0.338112	2.5966	0.00941506	0.0874795
hot-6	54.9716	0.384496	0.258414	1.48791	0.136775	0.4858
pptr-2	746.816	-0.18595	0.128204	-1.45042	0.146942	0.502155
pak-2	135.158	-0.157044	0.264894	-0.592854	0.553279	0.850433
C45B11.9	17.1176	0.809737	0.546304	1.48221	0.138285	0.488353
C45B11.8	67.7648	1.01045	0.406368	2.48654	0.0128991	0.112451
C45B11.5	22.5735	1.18547	0.55047	2.15356	0.031275	0.211262
C45B11.2	213.222	0.21624	0.33136	0.652584	0.514024	0.828137
C45B11.6	53.7657	0.184389	0.433237	0.425608	0.670394	0.901503
dhs-18	2592.49	0.667045	0.298025	2.23822	0.025207	0.182249
srh-74	6.33836	0.470175	0.564253	0.83327	0.404693	0.762882
C45B11.7	257.051	0.0796014	0.279075	0.285233	0.775466	0.936315
T04C12.32	12.1127	0.996878	0.502209	1.98499	0.0471461	0.277484
T04C12.7	74.4411	-0.0412655	0.267961	-0.153998	0.877611	0.965954
srh-75	12.0591	0.849059	0.428791	1.98012	0.0476898	0.279459
T04C12.11	221.5	0.0608438	0.201622	0.301771	0.762827	0.931834
T04C12.3	121.517	0.620782	0.328707	1.88855	0.0589516	0.314374
T04C12.8	135.809	0.407119	0.376576	1.08111	0.279649	0.668259
act-3	1169.16	-0.250605	0.255262	-0.981756	0.32622	0.704766
act-2	1468.72	-0.610552	0.270952	-2.25336	0.0242364	0.177545
act-1	898.358	-0.799741	0.424927	-1.88207	0.0598266	0.316547
Y42A5A.1	75.6229	0.38235	0.338818	1.12848	0.259116	0.648165
lact-8	389.859	0.37322	0.333524	1.11902	0.263132	0.651968
Y42A5A.3	51.9414	0.769751	0.363832	2.11568	0.0343721	0.224826
cdkl-1	21.2503	0.575505	0.33722	1.70661	0.0878938	0.392163
Y42A5A.5	5.44776	0.0517393	0.603094	0.0857898	0.931634	0.982558
erfa-3	534.033	-0.0228535	0.13697	-0.166851	0.867487	0.962648
math-33	1233.72	-0.239017	0.190014	-1.25789	0.208432	0.589215
H19N07.3	108.078	-0.0596332	0.176377	-0.338101	0.735287	0.922558
mboa-2	727.962	-0.408207	0.161973	-2.52021	0.0117284	0.104433
atp-5	1418.42	-0.105449	0.220613	-0.477983	0.632662	0.886813
C06H2.6	265.422	0.314407	0.252847	1.24347	0.213694	0.59522
C06H2.2	204.497	0.0886426	0.205869	0.430578	0.666775	0.900371
jmjd-5	121.273	0.0686679	0.213637	0.321423	0.74789	0.926897
glb-3	26.8233	-0.346442	0.301563	-1.14882	0.25063	0.637914
folt-1	110.713	0.0812553	0.242091	0.335639	0.737143	0.922607
C06H2.7	199.502	0.167632	0.35739	0.469044	0.639038	0.889313
nlp-33	723.127	0.986238	0.555536	1.77529	0.0758498	0.360953
T19C4.1	5.11901	0.785062	0.803005	0.977654	0.328245	0.706075
srg-39	11.9209	0.722045	0.546053	1.3223	0.186069	0.560123
srg-42	6.04272	0.773207	1.14674	0.674263	0.500144	0.821192
srg-40	3.73479	0.279593	0.655619	0.426457	0.669775	0.901337
T19C4.5	88.9262	0.414479	0.244432	1.69568	0.0899463	0.396777
gpa-1	42.6199	-0.220087	0.355882	-0.618427	0.536294	0.841326
cnc-10	163.473	0.527683	0.258541	2.04101	0.0412501	0.254768
lgc-49	11.829	0.142336	0.427289	0.333114	0.739048	0.923301
K10D6.2	106.447	-0.0280335	0.186646	-0.150196	0.88061	0.966708
K10D6.3	4.81711	0.739088	1.01255	0.729928	0.465434	0.799097
K10D6.4	213.282	-0.0587835	0.21108	-0.278489	0.780637	0.938117
K10D6.6	11.4831	0.0586562	0.508759	0.115293	0.908213	0.975592
cyp-29A2	1837.56	-0.148992	0.400342	-0.372161	0.709773	0.915022
T19B10.2	3508.12	-0.718935	0.390107	-1.84292	0.0653413	0.331606
T19B10.3	764.921	-0.126211	0.246322	-0.512382	0.608384	0.876635
pqn-70	259.622	-0.0833867	0.174649	-0.477452	0.63304	0.886979
T19B10.17	7.56539	0.0850675	0.481168	0.176794	0.85967	0.960034
T19B10.5	453.018	-0.682276	0.315828	-2.16028	0.0307512	0.208569
dvc-1	244.533	0.412209	0.521573	0.79032	0.429341	0.778942
ima-1	130.971	-0.400469	0.382506	-1.04696	0.295118	0.680961
T19B10.8	245.31	-0.07345	0.2603	-0.282174	0.77781	0.937146
mxl-1	52.0211	0.547758	0.308415	1.77604	0.0757259	0.360673
mam-4	9.45601	0.228354	0.582014	0.392351	0.694799	0.908735
T19B10.12	617.489	6.2143	1.10651	5.61613	1.95281e-08	1.24583e-06
lgc-36	4.8109	-0.428446	0.786504	-0.544747	0.585928	0.865917
F07B10.7	15.8044	1.75412	0.914365	1.9184	0.0550598	0.301963
F07B10.4	15.2453	0.322431	0.385736	0.835886	0.403219	0.762088
cln-3.1	212.545	0.173963	0.387653	0.448759	0.653606	0.896465
clec-222	196.77	1.0406	1.14347	0.910037	0.362803	0.732422
clec-223	173.364	0.439851	0.965203	0.455708	0.6486	0.895063
gly-20	211.165	0.106981	0.305672	0.349985	0.72635	0.920345
C03E10.3	19.2386	-0.307608	0.405872	-0.757893	0.448515	0.79093
srh-47	8.16012	0.7844	0.620878	1.26337	0.206455	0.586988
snf-11	71.7615	0.0216438	0.287032	0.0754057	0.939892	0.984268
T03F7.7	614.566	0.37276	0.300987	1.23846	0.215545	0.598176
cutl-18	97.812	0.391088	0.320077	1.22185	0.221763	0.605935
F47G9.4	385.62	-0.314956	0.164437	-1.91536	0.0554468	0.302727
str-141	10.7405	0.0202258	0.543437	0.0372183	0.970311	0.993132
F47G9.1	369.573	0.0144932	0.152615	0.0949657	0.924342	0.979958
F47G9.6	5.17131	-0.396532	0.700057	-0.566428	0.571103	0.858019
T02E9.6	39.4652	2.3298	0.955037	2.43949	0.014708	0.124083
T02E9.5	65.538	0.143961	0.295772	0.48673	0.62645	0.88541
grl-7	6.48675	-0.258831	1.27919	-0.20234	0.839651	0.956433
npr-25	18.4931	-0.0188407	0.494127	-0.0381292	0.969585	0.993056
dop-5	40.0041	-0.219481	0.331755	-0.661574	0.508244	0.825218
cnb-1	371.687	0.0641908	0.158028	0.406199	0.684596	0.905232
F55C10.5	48.8103	0.507854	0.489293	1.03794	0.2993	0.683721
col-154	35.7077	2.41239	0.768634	3.13854	NA	NA
col-155	584.351	-0.262739	0.609132	-0.431334	0.666226	0.900213
K03B8.11	286.397	5.94917	1.25414	4.74361	2.09946e-06	6.54598e-05
K03B8.14	198.803	2.98755	0.666472	4.48263	7.37272e-06	0.000187999
nas-17	337.588	6.99437	1.41538	4.94168	7.74532e-07	2.80364e-05
nas-19	210.345	5.94685	1.51185	3.93348	8.37248e-05	0.00160796
K03B8.6	25.7813	0.435118	0.503806	0.863662	0.387773	0.752148
K03B8.8	268.968	0.362713	0.299389	1.21151	0.2257	0.611762
grl-3	7.09195	-0.40584	0.578704	-0.701291	0.483122	0.810946
deg-3	44.5939	-0.0700072	0.222351	-0.31485	0.752876	0.927895
des-2	46.9599	0.0174777	0.29523	0.0592002	0.952793	0.9882
T26H10.2	13.5984	2.76046	0.931533	2.96335	0.00304309	0.0354588
dmsr-1	81.2598	-0.437269	0.35151	-1.24397	0.21351	0.594905
F57B7.2	25.7977	0.187062	0.331884	0.563635	0.573002	0.858955
mig-17	788.285	0.239153	0.280424	0.852826	0.393756	0.754464
col-156	25.5056	1.96128	1.35595	1.44643	NA	NA
tag-140	103.252	0.131905	0.396942	0.332303	0.739661	0.923522
aat-6	147.003	0.855975	0.242791	3.52556	0.000422595	0.0066446
nas-20	1371.24	0.302498	0.708922	0.426701	0.669597	0.901337
nas-21	85.7889	-0.00482445	0.735746	-0.00655723	0.994768	1
[truncated: 14,707 more rows]

## Sheet: N2malesvctrl.7.5
	baseMean	log2FoldChange	lfcSE	stat	pvalue	padj
ife-3	64.4835	1.56234	0.390194	4.00402	6.22748e-05	0.000434593
B0348.9	11.6073	0.313802	0.352028	0.89141	0.372709	0.551839
egl-8	771.209	-0.290687	0.142899	-2.03421	0.0419302	0.106576
B0348.2	106.964	-0.0612225	0.419952	-0.145784	0.884092	0.935826
cyp-29A3	250.127	0.227381	0.267599	0.849705	0.395489	0.572838
daam-1	11.0661	0.235343	0.460099	0.511506	0.608997	0.7543
rps-27	657.636	0.244018	0.240608	1.01417	0.3105	0.485728
F56E10.1	12.0392	0.721146	0.414779	1.73863	0.0821005	0.180636
Y38C9A.1	111.601	0.64041	0.383967	1.66788	0.0953398	0.202436
cgp-1	280.765	0.607654	0.209665	2.89822	0.00375285	0.0148641
W03F9.1	22.4557	1.24897	0.407583	3.06434	0.00218151	0.00943999
W03F9.2	20.4046	0.674771	0.295639	2.28242	0.0224647	0.0645709
W03F9.10	207.465	0.380517	0.179052	2.12517	0.0335723	0.0893364
W03F9.3	7.54537	4.97187	1.21921	4.07795	4.54352e-05	0.000328075
W03F9.11	29.9813	-0.303241	0.231833	-1.30801	0.190869	0.342621
W03F9.9	114.586	-0.430115	0.233256	-1.84396	0.0651886	0.151579
W03F9.4	78.0681	0.676159	0.268606	2.51729	0.0118261	0.0380958
ttb-1	84.6711	0.567087	0.229274	2.4734	0.0133833	0.0423177
Y108G3AL.3	45.0763	-0.344338	0.247001	-1.39408	0.163294	0.305159
Y108G3AL.2	50.8174	0.604179	0.242008	2.49653	0.0125416	0.0400748
cul-3	152.276	1.1108	0.379052	2.93048	0.00338438	0.0136449
arid-1	27.2744	1.60946	0.437507	3.6787	0.000234423	0.00139906
trpp-1	63.5122	-0.144566	0.165176	-0.875225	0.381452	0.560052
lec-12	390.265	0.0100589	0.101088	0.099507	0.920736	0.955211
DC2.5	1017.72	-0.378856	0.189205	-2.00236	0.045246	0.113156
srh-77	6.32599	-0.0330218	0.468135	-0.070539	0.943765	0.967764
R02C2.7	65.0782	0.314254	0.517529	0.607219	0.543705	0.704119
oac-39	4.46663	-1.40841	0.619075	-2.27502	0.0229046	0.0656131
nhr-204	73.9232	0.0675827	0.166177	0.406691	0.684235	0.809637
lgc-26	124.687	-1.11078	0.679937	-1.63365	0.102332	0.214136
Y58G8A.5	5.05447	0.035137	0.449196	0.078222	0.937651	0.96441
npr-5	62.8221	-0.0643846	0.351028	-0.183417	0.854471	0.918159
F33E11.2	19.5464	4.7953	0.910351	5.26753	1.3827e-07	1.85075e-06
F33E11.3	49.4771	0.879149	0.336336	2.6139	0.00895154	0.030481
phf-10	11.3538	0.865844	0.463705	1.86723	0.0618696	0.145429
nhr-15	14.2357	0.460621	0.401911	1.14608	0.251763	0.419169
abt-4	658.377	-0.15191	0.223146	-0.680765	0.49602	0.664139
dmd-8	15.4716	-0.133264	0.390046	-0.341663	0.732605	0.842387
wago-10	258.697	2.10065	0.48646	4.31824	1.57281e-05	0.000129584
atg-9	81.5067	0.606513	0.331364	1.83036	0.0671966	0.155294
T22H9.1	54.9458	0.771726	0.24204	3.18843	0.00143048	0.00663294
ZK6.8	160.807	-1.0615	0.217179	-4.88769	1.02025e-06	1.11325e-05
lipl-5	41264.8	-1.10146	0.238666	-4.61507	3.92971e-06	3.68848e-05
ZK6.6	52.2716	-0.592617	0.358698	-1.65213	0.0985072	0.207599
dod-19	67669.9	-0.764174	0.247853	-3.08318	0.00204803	0.00898123
ZK6.11	35166.5	-0.309727	0.236548	-1.30936	0.190413	0.342298
Y39D8A.1	177.231	-0.518339	0.204334	-2.53672	0.0111895	0.0364969
dod-20	52.5777	-0.146046	0.52929	-0.275928	0.782603	0.873224
B0554.5	82.633	-0.299162	0.362607	-0.825032	0.409354	0.586537
srh-35	6.24932	-0.773786	0.608289	-1.27207	0.203348	0.359596
M02H5.8	1212.42	-0.040512	0.345617	-0.117217	0.906688	0.947724
nhr-123	31.7123	-0.222284	0.367177	-0.605386	0.544923	0.705177
nhr-98	73.0424	-0.433388	0.199203	-2.17561	0.0295848	0.0806774
nhr-203	136.76	-0.484447	0.12269	-3.94856	7.86227e-05	0.000533474
nhr-202	88.5545	-0.167002	0.174173	-0.958828	0.337645	0.514829
nhr-201	49.9539	0.0039108	0.206422	0.0189457	0.984884	0.990895
nhr-99	167.954	-0.304569	0.290666	-1.04783	0.294715	0.468926
nhr-55	280.595	-0.45103	0.16926	-2.66472	0.00770535	0.0269315
nhr-130	116.482	-0.131857	0.155283	-0.849142	0.395802	0.572988
nhr-212	255.782	-0.275837	0.166642	-1.65526	0.0978718	0.206574
nhr-211	55.3522	-0.163657	0.186914	-0.875576	0.381261	0.55992
nhr-106	298.964	-0.444254	0.21288	-2.08688	0.0368992	0.0963476
nhr-131	365.306	-0.460673	0.220885	-2.08558	0.037017	0.0966249
T01G6.1	13.6798	-0.559359	0.343627	-1.62781	0.103565	0.216126
pqn-60	464.065	-0.196975	0.350731	-0.561612	0.57438	0.728131
nhr-210	125.215	-0.529185	0.128349	-4.123	3.73967e-05	0.000276384
lipl-3	179.113	0.371254	0.441631	0.840644	0.400548	0.578249
nhr-58	127.253	0.0371038	0.172974	0.214505	0.830153	0.90263
nhr-132	381.224	-0.546619	0.168564	-3.24279	0.00118364	0.00563912
C14C6.5	2352.63	-0.90723	0.416815	-2.17658	0.0295121	0.0805583
C14C6.2	1249.06	-0.150231	0.212703	-0.706296	0.480004	0.650382
C14C6.12	10.424	0.514265	0.409833	1.25482	0.209546	0.368442
C14C6.13	12.3724	-0.496272	1.07183	-0.463015	0.643354	0.779317
K06H6.5	7.13724	-0.00974028	0.627721	-0.0155169	0.98762	0.992717
pqn-97	3.55105	0.318286	0.617191	0.515702	0.606063	0.752337
nhr-90	412.572	-0.438819	0.189263	-2.31857	0.0204184	0.0596991
nhr-250	7.93437	0.167389	0.374015	0.447545	0.654482	0.787184
F48G7.13	42.1487	-0.855091	0.229842	-3.72034	0.000198953	0.00121258
F48G7.4	35.6525	-0.211155	0.280171	-0.753664	0.451051	0.62509
F48G7.7	3.77989	-2.3757	0.75049	-3.16554	0.00154798	0.00709675
nhr-83	54.738	-0.447659	0.264992	-1.68933	0.0911563	0.195876
F48G7.10	25.7099	0.113958	0.25053	0.454867	0.649205	0.78327
F48G7.2	21.2325	0.173144	0.425705	0.406724	0.684211	0.809637
nhr-190	112.763	-0.318778	0.193423	-1.64809	0.0993345	0.209078
ugt-42	9.36176	-0.120408	0.501286	-0.240199	0.810176	0.890328
nhr-180	57.5241	-0.296129	0.223568	-1.32456	0.185317	0.335819
sru-24	6.52522	0.140268	0.543789	0.257945	0.796449	0.881847
fbxa-72	109.32	0.0943731	0.277548	0.340024	0.733838	0.843164
srx-21	6.81226	-0.917285	0.553016	-1.6587	0.097177	0.205342
F31F4.1	24.3724	-0.336124	0.23958	-1.40298	0.160624	0.301636
H25P19.1	56.0696	-0.0268962	0.189668	-0.141807	0.887233	0.937452
ugt-29	700.017	-9.79135e-05	0.252388	-0.000387949	0.99969	0.999871
srx-5	7.01248	-0.50306	0.521447	-0.964739	0.334676	0.511625
fbxb-72	9.97629	-0.153551	0.401591	-0.382356	0.702197	0.821376
icl-1	33341.1	-0.730762	0.309112	-2.36407	0.0180754	0.0541125
srh-2	130.705	-0.424979	0.384809	-1.10439	0.269423	0.439993
str-262	35.368	-0.361481	0.29691	-1.21748	0.223423	0.385914
srp-1	1942.04	0.130947	0.271659	0.482027	0.629787	0.77001
C05E4.15	6.8383	0.095362	0.564129	0.169043	0.865763	0.925512
srp-2	299.892	-0.424027	0.181084	-2.3416	0.0192011	0.0568186
str-238	1.74676	2.74203	1.40757	1.94806	0.0514078	0.125567
sti-1	182.033	0.404583	0.187236	2.16082	0.0307095	0.0831725
R09E12.9	62.977	1.23716	0.410154	3.01632	0.00255862	0.0108461
R13D11.4	70.7649	0.0836379	0.342939	0.243886	0.807319	0.888736
K09C6.7	90.7179	2.60325	1.01698	2.55979	0.0104735	0.0345885
K09C6.8	14.6222	4.42355	1.15706	3.82309	0.000131789	0.000844334
srbc-12	17.4129	-0.867534	0.361054	-2.40278	0.0162709	0.0497742
K09C6.9	62.5396	1.34052	0.434024	3.08858	0.00201115	0.00884979
K09C6.2	10.6019	5.28434	1.22925	4.29883	1.71704e-05	0.00014008
K09C6.1	24.9754	3.99696	0.94123	4.24653	2.17107e-05	0.000171636
T02B11.3	928.173	0.195493	0.363629	0.537617	0.590842	0.740877
T02B11.4	46.2851	0.269878	0.425771	0.633856	0.526175	0.688622
T02B11.9	57.2212	6.96735	1.17172	5.94627	2.74314e-09	5.6182e-08
T02B11.8	153.451	-0.309837	0.378939	-0.817644	0.413561	0.590279
T02B11.6	57.4358	0.471765	0.25722	1.83409	0.0666401	0.1542
nas-32	248.696	-0.453099	0.206678	-2.19229	0.0283586	0.0780883
fmo-5	341.258	-0.350264	0.117201	-2.98858	0.00280276	0.011673
H24K24.4	8.92376	0.48328	0.39784	1.21476	0.224458	0.387128
H24K24.3	541.159	-0.0977478	0.133518	-0.732095	0.46411	0.63667
Y50D4C.3	16.3306	0.903938	0.451755	2.00095	0.0453978	0.113433
Y50D4C.6	15.7296	0.851086	0.358264	2.37558	0.0175214	0.0527384
sqv-6	13.0698	0.390746	0.336558	1.16101	0.245639	0.412022
unc-34	36.1805	0.578421	0.273914	2.11169	0.0347133	0.0917332
Y50D4C.5	8.89487	0.833652	0.460384	1.81077	0.0701758	0.16031
ergo-1	188.381	1.34924	0.349688	3.85842	0.000114124	0.000742952
R09A1.2	116.425	0.937432	0.274213	3.41863	0.000629373	0.00332161
R09A1.3	80.8931	-0.388402	0.175463	-2.21359	0.0268573	0.074743
flp-34	41.0325	-0.311839	0.219619	-1.41991	0.155633	0.294349
nra-4	856.359	-0.436646	0.146226	-2.9861	0.00282561	0.0117476
K10C9.9	8.91262	-0.491852	0.410573	-1.19796	0.230932	0.394748
K10C9.3	454.18	0.28798	0.316021	0.911266	0.362155	0.541412
K10C9.7	63.2639	4.0974	0.675483	6.06588	1.31231e-09	2.94094e-08
K10C9.1	15.4888	-0.0744808	0.336164	-0.221561	0.824656	0.899236
Y50D4B.6	22.5097	0.576976	0.386022	1.49467	0.135	0.263929
clec-203	5.5226	-1.07618	0.934327	-1.15182	0.249394	0.416308
Y50D4B.4	66.2425	1.45254	0.297731	4.87868	1.068e-06	1.15701e-05
Y50D4B.3	209.882	1.23439	0.216855	5.69225	1.25374e-08	2.14114e-07
Y50D4B.2	11.5422	0.182548	0.348288	0.524131	0.600187	0.748145
W07B8.3	76.0603	-0.134464	0.351502	-0.382542	0.702059	0.821376
W07B8.4	4.48585	1.23924	0.786889	1.57486	0.115288	0.234362
cpr-5	6758.79	0.10309	0.239569	0.430315	0.666967	0.796962
W07B8.1	183.154	-0.654751	0.138364	-4.73211	2.22203e-06	2.21817e-05
linc-128	6.69185	0.36505	0.457769	0.797455	0.425187	0.600899
cmd-1	1152.97	0.156581	0.185073	0.846047	0.397527	0.574784
ptr-16	14.4792	2.55643	0.778958	3.28186	0.00103124	0.00503552
T21H3.1	8379.98	-0.277228	0.214145	-1.29458	0.195466	0.348955
F25A2.1	472.06	-0.65998	0.284283	-2.32156	0.0202565	0.0593197
Y50D4A.4	135.764	-0.0174257	0.163187	-0.106784	0.914961	0.952057
wrb-1	36.2128	0.478544	0.226134	2.1162	0.0343278	0.0909455
Y50D4A.6	9.81599	4.24442	1.24621	3.40587	0.000659536	0.00345492
Y50D4A.5	5.5375	0.163016	0.409396	0.398185	0.690494	0.814265
Y50D4A.1	89.3245	0.919652	0.292009	3.1494	0.00163605	0.00743908
Y50D4A.10	17.2174	-0.527733	0.373542	-1.41278	0.157721	0.297587
madd-2	65.7055	-0.136569	0.249659	-0.547023	0.584363	0.73619
C39F7.1	31.7068	-0.168603	0.243679	-0.691908	0.488995	0.658253
rab-1	1533.93	0.0424921	0.120368	0.353017	0.724076	0.83703
C39F7.5	79.6623	0.0897093	0.173449	0.517209	0.60501	0.751753
Y75B7B.1	91.9478	1.64727	0.418005	3.9408	8.1211e-05	0.000549023
Y75B7B.2	5.77509	1.16139	0.85769	1.35409	0.175709	0.322749
pme-5	634.883	0.0855346	0.207667	0.411883	0.680425	0.806676
egl-2	20.7493	0.0203819	0.526061	0.0387444	0.969094	0.982309
F16B3.2	35.8155	-0.0329717	0.284651	-0.115832	0.907786	0.948278
F16B3.3	6.00411	-0.00137216	0.370926	-0.00369929	0.997048	0.998047
Y75B7AL.2	28.7873	0.209525	0.30603	0.684654	0.493563	0.66218
glb-33	109.679	0.269927	0.263138	1.0258	0.304984	0.479899
snt-3	35.1228	0.128593	0.221483	0.580601	0.56151	0.717992
rga-4	96.6239	0.488262	0.306907	1.59091	0.11163	0.228768
Y75B7AR.1	23.5584	2.58205	0.640908	4.02873	5.60794e-05	0.000397183
snt-5	116.947	-0.14483	0.200433	-0.722589	0.469933	0.641736
R12A1.3	5.9112	2.60132	0.920183	2.82696	0.00469928	0.0178893
ges-1	622.16	-0.635473	0.194705	-3.26378	0.00109938	0.00532299
fbxa-195	2.09398	1.60412	1.02196	1.56964	0.116498	0.236216
R09B5.11	430.051	-0.434038	0.163223	-2.65917	0.00783341	0.0273062
cnc-11	15.5387	0.399412	0.457785	0.872489	0.382942	0.561349
cnc-1	88.7081	2.29881	0.614072	3.74355	0.000181435	0.00111933
cnc-5	3.14025	3.26647	1.4639	2.23135	0.0256578	0.0719844
cnc-4	1307.84	0.240511	0.392992	0.611999	0.540539	0.701649
cnc-3	1070.02	0.310707	0.344543	0.901795	0.367166	0.546059
cnc-2	1690.95	0.348087	0.342129	1.01741	0.308957	0.484143
srj-23	6.88539	0.210151	0.486665	0.431819	0.665873	0.796105
chil-14	45.079	-1.43144	0.360732	-3.96815	7.24316e-05	0.000496934
hacd-1	979.584	-1.91064	0.243657	-7.84149	4.45222e-15	4.26057e-13
fpn-1.2	338.545	-1.18556	0.196843	-6.02287	1.7135e-09	3.69578e-08
pqn-54	19.107	0.149931	0.624808	0.239963	0.810359	0.890411
tag-304	138.243	0.150329	0.181816	0.826816	0.408341	0.585843
unc-60	1400.22	0.0253049	0.135343	0.186969	0.851685	0.916763
C38C3.4	133.913	-0.0521994	0.187477	-0.278432	0.780681	0.871956
C38C3.10	37.3215	-0.0435964	0.230583	-0.18907	0.850038	0.915464
C38C3.3	130.573	6.5703	0.96093	6.83744	8.06215e-12	3.36448e-10
sru-27	3.30077	-0.0538057	0.900671	-0.0597396	0.952363	0.972892
C38C3.7	25.8074	5.96332	1.27093	4.69209	2.70428e-06	2.6379e-05
C38C3.8	4.61269	4.44114	1.30252	3.40965	0.000650452	0.00341985
nhr-260	3.43703	-0.87453	0.744596	-1.1745	0.240194	0.405721
oac-31	595.454	-1.02916	0.240526	-4.27878	1.87919e-05	0.000151601
oac-32	97.2722	0.193579	0.459388	0.421384	0.673475	0.801689
F52F10.2	8.09766	2.82563	0.833899	3.38846	0.000702873	0.00364596
cdc-25.2	14.0788	1.94278	0.461713	4.20777	2.57905e-05	0.000200204
F16B4.7	73.2947	-0.360506	0.309728	-1.16394	0.244447	0.4106
F16B4.6	8.11219	0.385404	0.316804	1.21654	0.22378	0.386296
F16B4.5	9.58751	-0.269078	0.35905	-0.749415	0.453607	0.627447
F16B4.4	741.6	0.147996	0.281391	0.525944	0.598927	0.747413
F16B4.2	49.026	0.129412	0.252268	0.512996	0.607954	0.753617
nhr-178	77.7808	-0.401163	0.203908	-1.96737	0.0491404	0.120844
nhr-177	246.299	-0.46817	0.198649	-2.35677	0.0184347	0.0550001
nhr-179	40.183	-0.915034	0.233474	-3.91922	8.88376e-05	0.000594547
nhr-117	125.232	0.0290427	0.201831	0.143896	0.885582	0.936451
nhr-110	90.1418	0.0838479	0.18283	0.458612	0.646513	0.781437
nhr-237	20.5745	0.10986	0.270219	0.406558	0.684333	0.809637
nhr-238	217.747	-0.470436	0.213626	-2.20214	0.0276551	0.0765053
Y46H3D.1	41.0986	5.81537	1.2128	4.795	1.62679e-06	1.67414e-05
irld-11	13.6071	-0.879707	0.40209	-2.18783	0.0286817	0.0787304
irld-40	4.72416	-0.513941	0.689869	-0.744983	0.456282	0.629875
K04F1.9	146.293	-0.119016	0.373152	-0.318948	0.749766	0.853689
K04F1.8	20.5574	2.0587	0.970354	2.1216	0.0338716	0.0899802
Y46H3C.5	10.1069	2.77862	0.672806	4.1299	3.62923e-05	0.000269057
Y46H3C.7	8.22049	2.38429	0.661221	3.60589	0.000311091	0.0017899
gst-21	26.4836	-0.603099	0.269553	-2.2374	0.0252601	0.0710723
str-160	5.99144	-0.429519	0.489953	-0.876654	0.380675	0.559527
srab-25	9.92237	1.02805	0.535648	1.91927	0.0549503	0.132413
nhr-256	203.334	-0.351492	0.184867	-1.90132	0.0572602	0.136733
ZK697.8	7.18753	-0.577046	0.499032	-1.15633	0.247546	0.414241
clec-204	174.133	-0.704563	0.247287	-2.84918	0.00438324	0.0168869
clec-205	458.632	-0.560177	0.27014	-2.07366	0.0381112	0.0987923
dhs-13	102.49	-0.334764	0.244161	-1.37108	0.17035	0.315201
F36H9.7	4.32035	-0.208231	0.588735	-0.353693	0.723569	0.836619
F36H9.4	232.918	-0.194271	0.376741	-0.515663	0.60609	0.752337
F36H9.5	7.19707	0.378082	0.511446	0.739241	0.45976	0.632318
F36H9.2	7.78294	0.722159	0.519377	1.39043	0.164397	0.306572
hsp-16.2	555.781	0.407438	0.357847	1.13858	0.254877	0.423018
hsp-16.41	1478.93	0.825947	0.416152	1.98472	0.0471751	0.116909
srt-42	13.8313	0.00544007	0.539545	0.0100827	0.991955	0.995299
Y46H3A.4	223.574	0.3119	0.377946	0.825251	0.409229	0.586409
Y46H3A.5	355.542	0.975156	0.63588	1.53355	0.125139	0.248874
gly-7	310.237	0.0450694	0.118711	0.379655	0.704201	0.82262
mrpl-39	28.4983	1.31096	0.391475	3.34876	0.00081174	0.00412459
Y32G9B.1	12.4304	0.792414	0.428075	1.85111	0.0641539	0.149716
T10B5.8	550.305	-0.98521	0.379236	-2.59788	0.00938011	0.0315787
T10B5.7	3697.48	-0.444199	0.248055	-1.79073	0.0733372	0.165983
T10B5.2	37.1953	0.27871	0.531249	0.524632	0.599839	0.747991
T10B5.3	89.6671	0.45495	0.229833	1.97948	0.0477619	0.118135
knl-3	62.2163	1.72438	0.361555	4.76936	1.84815e-06	1.87988e-05
T10B5.4	136.013	-0.316535	0.1207	-2.62249	0.00872907	0.0298394
cct-7	488.847	0.322488	0.168995	1.90827	0.0563561	0.135136
oig-6	33.8814	0.363297	0.290517	1.25052	0.21111	0.370176
nphp-2	12.0133	-0.663943	0.419535	-1.58257	0.113519	0.231928
srp-3	21.3804	-0.730167	0.470826	-1.55082	0.120945	0.242837
Y32G9A.3	3.59758	3.9872	1.30955	3.0447	0.00232913	0.00999546
T06A1.1	13.4001	0.271459	0.364046	0.745673	0.455865	0.629456
T06A1.5	867.93	-0.459498	0.209511	-2.19319	0.0282938	0.0780001
glb-25	7.99856	0.116036	0.422971	0.274334	0.783828	0.874005
Y40B10B.1	82.489	0.137634	0.3475	0.39607	0.692054	0.815238
acs-3	140.177	2.15154	0.325204	6.61596	3.69147e-11	1.26997e-09
fbxa-201	22.6199	5.85816	1.1437	5.12212	3.02116e-07	3.72632e-06
T08B1.4	194.691	-0.13379	0.186637	-0.716846	0.473469	0.644991
T08B1.1	610.688	-0.246273	0.134901	-1.82558	0.0679133	0.156537
tnt-4	92.2811	0.335499	0.504174	0.665444	0.505767	0.671585
alh-5	67.8592	-0.547108	0.233185	-2.34624	0.018964	0.0562868
clec-206	5.49307	3.6114	1.24522	2.9002	0.0037292	0.0147904
cysl-4	32.9426	5.88173	1.22175	4.81419	1.47798e-06	1.53524e-05
F59A7.8	51.432	-0.248014	0.31888	-0.777765	0.436707	0.612037
F59A7.11	7.64532	-2.60043	0.600101	-4.33332	1.46878e-05	0.000122223
F59A7.2	323.753	-0.660603	0.246975	-2.67478	0.00747789	0.0262522
F59A7.5	241.96	-0.0862399	0.21092	-0.408876	0.682631	0.80837
Y40B10A.4	19.3643	3.76757	0.965588	3.90184	9.54648e-05	0.000633048
comt-4	1145.23	-1.95198	0.361805	-5.39511	6.84809e-08	9.82996e-07
comt-5	15.1357	0.62702	0.383837	1.63356	0.102352	0.214136
comt-3	813.275	0.108607	0.234007	0.464119	0.642563	0.778939
nhr-86	216.078	-0.116392	0.132861	-0.876042	0.381007	0.559788
lbp-9	323.532	1.2294	0.234053	5.25267	1.49911e-07	1.99215e-06
Y40B10A.9	120.805	-0.0803559	0.254861	-0.315292	0.75254	0.855379
ztf-28	5.55465	6.41785	1.36373	4.70612	2.52482e-06	2.48028e-05
clec-207	204.909	7.08655	1.17859	6.01273	1.82421e-09	3.90424e-08
clec-208	493.816	7.04594	1.10595	6.37093	1.87881e-10	5.25782e-09
F36F12.7	17.5224	5.18263	1.21254	4.2742	1.91822e-05	0.000154355
F22F7.4	39.0048	0.347203	0.444806	0.780571	0.435055	0.610646
ckb-4	386.698	-0.471378	0.189308	-2.49	0.0127743	0.0406936
F22F7.11	4.67208	2.4391	1.21854	2.00166	0.045321	0.113275
F22F7.8	67.4221	-0.721554	0.236691	-3.0485	0.00229984	0.00989527
F22F7.2	176.108	-0.329392	0.182189	-1.80797	0.0706105	0.161016
F22F7.1	1030.76	-0.49173	0.184602	-2.66373	0.007728	0.026988
F22F7.7	83.3411	0.257094	0.215937	1.1906	0.233811	0.397873
srbc-20	8.2389	-0.191608	0.463935	-0.413007	0.679602	0.806044
C45H4.14	2.58584	2.50697	1.46837	1.70731	0.0877646	0.19053
sru-46	7.43011	-0.245955	0.477481	-0.51511	0.606476	0.75251
cyp-33C1	4.23945	-0.923091	0.764947	-1.20674	0.227533	0.390759
cyp-33C2	95.4023	-1.45669	0.296021	-4.9209	8.6148e-07	9.55663e-06
nhr-13	85.7793	0.488746	0.221735	2.20419	0.0275107	0.0762452
cyp-32B1	1331.16	-1.40351	0.316134	-4.4396	9.01276e-06	7.86126e-05
Y5H2B.1	12.6949	-0.500713	0.350529	-1.42845	0.153163	0.290908
nhr-133	527.617	-0.578686	0.246733	-2.34539	0.0190072	0.0563848
nhr-184	43.1763	-0.156611	0.216871	-0.722137	0.47021	0.641865
nhr-56	143.249	-0.226689	0.212461	-1.06697	0.285986	0.459692
nhr-128	43.8332	-0.0710033	0.207046	-0.342935	0.731647	0.841809
nhr-103	57.9404	-0.266901	0.191969	-1.39033	0.164428	0.306595
nhr-18	134.344	-0.164777	0.147208	-1.11935	0.262991	0.4325
nhr-126	15.9249	-0.261946	0.308254	-0.849772	0.395452	0.572838
nhr-134	355.318	-0.217744	0.232726	-0.935624	0.349467	0.527288
nhr-96	74.8896	-0.171387	0.186365	-0.919628	0.357767	0.536841
cyp-33C4	306.464	0.147776	0.226089	0.653621	0.513356	0.678458
F41B5.11	25.511	-0.510171	0.338145	-1.50873	0.131367	0.258497
cyp-33C3	153.631	-0.502601	0.260524	-1.9292	0.0537066	0.129981
cyp-33C5	86.7489	-0.392538	0.178236	-2.20234	0.027641	0.0765043
cyp-33C6	23.8409	-0.652781	0.277246	-2.35452	0.0185465	0.0552842
cyp-33C7	470.138	-0.445145	0.166818	-2.66845	0.00762017	0.0266898
str-253	14.4656	-0.804231	0.474217	-1.69591	0.0899027	0.193875
F41B5.1	10.0962	0.0707487	0.318901	0.221852	0.824429	0.899222
nhr-182	130.776	-0.331534	0.174061	-1.9047	0.0568193	0.135953
nhr-183	250.157	-0.426065	0.161445	-2.63907	0.00831347	0.0286718
nhr-275	18.0282	1.22182	0.403191	3.03038	0.00244248	0.0104148
nhr-59	72.0838	-0.264768	0.200305	-1.32182	0.186227	0.337051
fbxa-137	9.15388	0.0565296	0.436306	0.129564	0.896911	0.942936
nhr-228	448.588	-0.420902	0.239742	-1.75565	0.0791483	0.176131
nhr-227	25.9212	-0.21935	0.251732	-0.871363	0.383556	0.561854
nhr-225	28.0068	-0.363421	0.326147	-1.11429	0.265157	0.435288
nhr-115	194.158	-0.641672	0.284291	-2.25709	0.0240022	0.0682014
nhr-226	179.959	-0.337902	0.233276	-1.44851	0.147475	0.282514
irld-15	6.23547	-0.360346	0.532271	-0.676997	0.498408	0.666469
Y19D10B.4	18.1288	1.05427	0.60494	1.74276	0.0813755	0.179611
Y19D10B.1	5.0784	-0.142604	0.618276	-0.230648	0.817588	0.895459
irld-16	6.57695	1.23936	0.694415	1.78476	0.0743005	0.167692
Y19D10B.6	68.0226	0.179037	0.319409	0.560525	0.575121	0.728751
pud-1.2	201.263	1.90054	0.420177	4.52318	6.09177e-06	5.51872e-05
pud-2.2	206.129	2.42246	0.387623	6.24952	4.1171e-10	1.0612e-08
pud-3	3343.54	3.04959	0.337664	9.03143	1.69436e-19	5.08757e-17
pud-4	1101.29	2.75988	0.241732	11.4171	3.43496e-30	1.90652e-26
pud-2.1	130.979	2.28622	0.36293	6.29933	2.98942e-10	8.02853e-09
pud-1.1	254.127	1.60165	0.4316	3.71097	0.000206467	0.00125333
irld-30	10.5751	0.41	0.483915	0.847256	0.396853	0.574009
srbc-15	16.8571	-0.52452	0.516667	-1.0152	0.31001	0.485303
irld-53	21.0663	-0.53341	0.333397	-1.59992	0.109616	0.225921
clec-209	2.84624	0	1.75686	0	1	1
Y19D10A.8	6.99766	-0.668795	0.568458	-1.17651	0.239393	0.404806
F56A4.3	604.8	-0.954871	0.253594	-3.76535	0.000166315	0.0010377
gst-10	2763.61	-0.90956	0.235736	-3.85839	0.000114136	0.000742952
Y45G12C.1	178.389	0.101568	0.212583	0.47778	0.632806	0.772021
C29G2.6	307.715	0.311846	0.172128	1.81171	0.0700311	0.160067
irg-3	2110.24	-0.907561	0.197814	-4.58795	4.4762e-06	4.16076e-05
F53E10.6	16.7208	1.35577	0.376461	3.60135	0.000316572	0.00181794
acr-17	24.0104	1.31691	0.44405	2.96567	0.00302026	0.0124112
F53E10.1	238.04	-0.00988296	0.175517	-0.0563078	0.955097	0.974493
W02H5.2	28.8354	0.11923	0.311052	0.383311	0.701489	0.820952
W02H5.8	287.542	-0.154469	0.23657	-0.652953	0.513787	0.678583
angl-1	5.16085	0.0391289	0.507646	0.0770791	0.938561	0.965047
ndx-2	67.1172	0.92366	0.30138	3.06477	0.00217837	0.00943358
W02G9.4	489.369	-0.0785127	0.288862	-0.2718	0.785776	0.875357
kel-8	391.276	0.233811	0.174111	1.34289	0.179309	0.327592
Y45G12B.3	76.8208	0.119726	0.201281	0.594817	0.551966	0.710629
Y45G12B.2	122.393	0.00167521	0.151673	0.0110449	0.991188	0.994712
nuo-5	585.484	-0.142793	0.198612	-0.718955	0.472168	0.643694
C24B9.3	2473.65	-0.189987	0.164082	-1.15788	0.246914	0.413535
srt-28	7.91275	-0.681334	0.787783	-0.864876	0.387107	0.565166
dod-3	2179.14	-1.20241	0.310096	-3.87754	0.000105517	0.000691443
srg-57	5.52349	-1.31918	0.580403	-2.27287	0.0230339	0.0659112
srg-62	10.6657	-1.44453	0.516345	-2.7976	0.00514833	0.0193423
R05D8.7	71.1615	-0.865944	0.377398	-2.29451	0.0217612	0.06293
dhs-14	1198.96	0.19614	0.220469	0.889645	0.373656	0.552656
R05D8.9	18.4316	1.0228	0.487925	2.09622	0.0360628	0.0945492
dhs-15	74.165	-0.693786	0.285815	-2.4274	0.0152075	0.0470668
ketn-1	934.881	-0.240544	0.362934	-0.662778	0.507473	0.672926
F54E2.1	11115.5	-0.545104	0.219213	-2.48664	0.0128954	0.0410009
F54E2.5	13.4063	0.0591792	0.357618	0.165481	0.868565	0.92746
T03D3.5	12.3154	0.531479	0.291526	1.82309	0.0682899	0.157152
ugt-53	939.08	0.126076	0.172407	0.731269	0.464615	0.637204
folt-2	2201.95	1.92245	0.354426	5.42413	5.82374e-08	8.55879e-07
F37B4.10	199.62	-0.00135847	0.216361	-0.00627873	0.99499	0.996846
ifc-1	60.0684	1.99295	0.641551	3.10646	0.00189343	0.00841405
C31B8.4	37.4893	-0.297001	0.468885	-0.63342	0.52646	0.688886
C31B8.7	44.4023	-0.085819	0.22174	-0.387024	0.698738	0.819344
C31B8.8	603.297	-0.665138	0.234424	-2.83733	0.00454925	0.0174418
srw-121	7.25772	-0.487216	0.577256	-0.84402	0.398658	0.57602
K12D9.1	17.2421	-0.816684	0.408915	-1.9972	0.0458039	0.114311
asp-8	384.941	-0.630725	0.315118	-2.00155	0.0453329	0.113288
F59D6.7	86.6264	-0.0114772	0.349388	-0.0328494	0.973795	0.984867
C50H11.8	45.0657	-0.0300146	0.285184	-0.105246	0.91618	0.952628
srt-7	32.2735	-0.743932	0.309399	-2.40444	0.0161972	0.0495772
acs-21	60.6589	-0.141846	0.211068	-0.672037	0.50156	0.668653
cyp-33C9	187.678	-0.407821	0.176011	-2.31702	0.0205028	0.0599039
Y73C8C.4	7.37753	0.303236	0.436784	0.694246	0.487528	0.657101
Y73C8C.3	5.56797	-0.50103	0.488371	-1.02592	0.304929	0.479857
clec-210	179.53	1.59399	0.455146	3.50216	0.000461505	0.00253614
tat-6	10.3994	0.433118	0.488389	0.886831	0.37517	0.554152
irld-3	121.371	6.58192	0.948277	6.94093	3.89541e-12	1.78193e-10
F02C9.1	16.7845	3.96696	1.04619	3.79182	0.000149544	0.000946792
srab-9	6.44616	-0.173266	0.533651	-0.32468	0.745423	0.850489
C36C5.5	72.6008	0.240853	0.312305	0.77121	0.440582	0.615293
lag-2	6.39981	1.21415	0.409795	2.96283	0.00304826	0.0125036
Y73C8B.3	902.421	0.205178	0.166134	1.23502	0.216824	0.377453
Y73C8B.2	27.1938	0.0167462	0.249744	0.0670533	0.946539	0.969599
Y73C8B.1	155.514	0.10421	0.184845	0.563769	0.572911	0.727099
Y73C8B.5	58.1433	0.0363891	0.304106	0.119659	0.904753	0.946721
K08D9.4	17.0137	-0.136531	0.321261	-0.424985	0.670847	0.799705
apx-1	20.2594	1.04523	0.426057	2.45326	0.0141569	0.0443094
K08D9.9	37.0455	1.28631	0.919964	1.39821	0.162049	0.303597
gst-23	5.46811	0.558634	0.466241	1.19816	0.230853	0.394722
T28A11.16	30.7341	0.431948	0.295755	1.46049	0.144155	0.277816
T28A11.6	11.4097	2.58035	1.06544	2.42188	0.0154406	0.0475938
T28A11.17	21.9303	0.268711	0.401646	0.669026	0.503479	0.670173
T28A11.19	29.8411	0.722508	0.376797	1.9175	0.0551747	0.132834
T28A11.5	3.51261	0.677926	0.757315	0.89517	0.370696	0.550032
T28A11.20	11.6282	0.961607	0.78368	1.22704	0.219808	0.381454
T28A11.3	16.5043	0.986107	0.460248	2.14256	0.0321488	0.0861873
fbxa-64	101.07	-0.246994	0.17366	-1.42229	0.154943	0.293341
T28A11.2	505.786	0.243741	0.196803	1.2385	0.215529	0.375788
F35F10.5	378.295	-1.60144	0.252171	-6.3506	2.14476e-10	5.88344e-09
F35F10.7	16.7962	-2.59809	0.413913	-6.27692	3.45352e-10	9.09882e-09
F35F10.6	121.472	-0.844631	0.254905	-3.31352	0.000921308	0.00458479
F35F10.4	33.499	-1.22445	0.277074	-4.41922	9.90582e-06	8.57732e-05
arrd-18	95.9732	-0.199214	0.152163	-1.30921	0.190463	0.342298
arrd-19	55.7243	-0.150377	0.187513	-0.801959	0.422577	0.598371
F35F10.1	2178.21	0.268008	0.364117	0.736049	0.461701	0.634052
F35F10.13	45.1818	0.394295	0.330681	1.19237	0.233115	0.397052
C17B7.8	9.43172	0.699687	0.638215	1.09632	0.27294	0.444081
C17B7.5	137.135	-0.386898	0.371301	-1.042	0.297409	0.471455
C17B7.4	75.62	0.214214	0.251401	0.852082	0.394169	0.571517
C17B7.10	60.5543	0.20936	0.341981	0.612198	0.540407	0.701568
C17B7.3	11.1411	-0.145153	0.396034	-0.366517	0.71398	0.829118
fbxa-65	77.2824	-0.25281	0.242748	-1.04145	0.297668	0.471574
C17B7.2	12.322	0.639254	0.356352	1.79388	0.0728318	0.165154
C17B7.12	10.6559	0.642322	0.595413	1.07878	0.280684	0.453798
scrm-3	10.3257	0.00293267	0.325365	0.00901348	0.992808	0.995638
C04E12.5	125.621	-0.494444	0.38718	-1.27704	0.201588	0.357225
C04E12.4	664.759	-0.682027	0.325068	-2.0981	0.0358959	0.0941858
C04E12.2	98.834	-0.0793	0.154914	-0.511896	0.608724	0.754247
C04E12.10	11.9026	0.21023	0.759403	0.276836	0.781906	0.872892
arrd-20	17.3262	-0.373438	0.210774	-1.77175	0.0764368	0.171474
arrd-21	13.7366	-0.100146	0.393377	-0.254579	0.799048	0.883044
T20D4.13	31.5749	-0.908275	0.36287	-2.50303	0.0123135	0.0393989
T20D4.15	37.7393	-0.125191	0.28561	-0.43833	0.661147	0.792422
T20D4.12	6.53473	1.09232	0.502286	2.1747	0.0296529	0.080797
T20D4.11	55.7253	-0.246727	0.355288	-0.694442	0.487405	0.657101
T20D4.10	11.3555	0.249098	0.368111	0.676693	0.498601	0.666469
T20D4.9	10.9793	0.246307	0.461264	0.533982	0.593354	0.742853
T20D4.7	80.5297	0.43261	0.276009	1.56738	0.117027	0.237028
arrd-22	58.1279	-0.314745	0.178942	-1.75892	0.0785914	0.175208
T20D4.5	330.897	0.165323	0.417768	0.39573	0.692305	0.815303
T20D4.4	82.4886	0.371936	0.359729	1.03393	0.301168	0.475286
T20D4.3	257.875	1.13158	0.459805	2.461	0.0138552	0.0435114
cfz-2	15.6251	0.772396	0.483934	1.59608	0.110471	0.227077
slc-28.2	32.6408	1.18314	0.29583	3.9994	6.35024e-05	0.000441863
slc-28.1	24.0052	0.891133	0.272498	3.27024	0.00107458	0.00521657
gst-33	39.4941	0.0484559	0.275474	0.1759	0.860372	0.92212
lys-7	21859	-0.763981	0.287692	-2.65555	0.00791789	0.0275242
srbc-33	9.40765	0.0504166	0.462459	0.109019	0.913188	0.951056
C07G3.8	7.32606	0.339733	0.44716	0.759758	0.4474	0.621496
C07G3.10	11.327	2.79298	0.96161	2.90449	0.00367855	0.0146255
ugt-64	359.685	0.0535456	0.140389	0.381409	0.7029	0.821851
irg-1	32.6362	1.12409	0.361122	3.11277	0.00185342	0.00826938
T24A6.7	32.9713	0.627981	0.384566	1.63296	0.102477	0.214285
nhr-93	88.0095	-1.01481	0.347536	-2.92	0.00350026	0.0140272
srbc-67	9.34474	-0.454422	0.438007	-1.03748	0.299514	0.473574
sri-21	4.62994	-1.00152	0.601082	-1.66619	0.0956761	0.202947
T24A6.20	262.844	0.21947	0.149477	1.46825	0.142035	0.27462
T22F3.3	2798.5	0.355807	0.31541	1.12808	0.259287	0.428015
rpl-11.1	246.65	3.48767	0.475646	7.3325	2.25903e-13	1.49266e-11
T22F3.2	79.6253	0.321527	0.217113	1.48092	0.138627	0.26969
T22F3.12	4.57959	-0.0222236	0.773029	-0.0287487	0.977065	0.986485
T22F3.7	10.9373	0.0466763	0.468211	0.0996907	0.92059	0.955181
T22F3.8	34.4098	-0.254327	0.307923	-0.825942	0.408837	0.58606
T22F3.10	7.96172	0.709074	0.504177	1.4064	0.159606	0.300141
T22F3.11	33.2466	-0.0261574	0.53553	-0.048844	0.961044	0.977741
F59B1.2	863.62	-0.0916412	0.218785	-0.418864	0.675315	0.803076
F59B1.8	85.7824	0.518964	0.195311	2.65712	0.00788113	0.027425
F59B1.10	10.9801	1.5003	0.393263	3.815	0.000136183	0.00086914
acr-23	5.22567	0.035289	0.578414	0.0610099	0.951351	0.972587
Y39H10B.2	505.544	-0.63963	0.171261	-3.73482	0.000187849	0.00115377
Y39H10B.3	124.559	-0.348808	0.354549	-0.983809	0.325209	0.501641
W08A12.4	459.885	-0.963934	0.316404	-3.04654	0.00231495	0.00995514
W08A12.3	25.5752	-0.137288	0.274444	-0.500238	0.616907	0.759732
W08A12.2	1358.11	-0.111887	0.293779	-0.380854	0.703312	0.822129
unc-132	385.218	0.153135	0.185874	0.823863	0.410017	0.587134
lin-40	221.668	0.267848	0.208301	1.28587	0.198488	0.352987
T27C4.1	224.125	0.0704136	0.202696	0.347385	0.728302	0.839759
hpo-36	12.1641	0.0355235	0.449012	0.0791148	0.936941	0.964037
mtm-9	67.6378	0.642584	0.311706	2.06151	0.0392548	0.101147
Y39H10A.6	573.076	-0.547173	0.293918	-1.86165	0.0626525	0.146892
chk-1	60.6255	2.2645	0.411575	5.50205	3.75404e-08	5.82016e-07
Y39H10A.1	175.789	-1.56917	0.271094	-5.78827	7.11162e-09	1.30557e-07
R08E5.4	17.9784	-0.842697	0.32285	-2.61018	0.0090495	0.0307078
R08E5.1	42.4667	-1.18018	0.257972	-4.57483	4.76602e-06	4.40883e-05
R08E5.3	243.04	-0.103761	0.32247	-0.321768	0.747629	0.851883
cysl-3	22.2683	-0.567185	0.243303	-2.33118	0.0197438	0.0580631
R08F11.1	36.8604	-0.454953	0.306617	-1.48378	0.137866	0.268461
R08F11.7	21.6334	-0.13492	0.488492	-0.276197	0.782397	0.873194
fpn-1.3	4.59507	-0.79711	1.00877	-0.790182	0.429421	0.605188
srt-30	4.01688	-0.553354	0.63761	-0.867858	0.385472	0.56357
cyp-33C8	2175.05	-0.323682	0.219774	-1.4728	0.140806	0.272878
R08F11.4	103.96	-0.317567	0.335745	-0.94586	0.34422	0.521814
srw-7	4.51801	-0.418031	0.695891	-0.600713	0.548031	0.707604
scl-13	4.21658	-2.78879	0.705927	-3.95053	7.79768e-05	0.000530172
scl-12	97.8919	-1.69222	0.335691	-5.04101	4.63077e-07	5.48882e-06
H10D18.5	120.211	-0.182218	0.181506	-1.00393	0.315414	0.490883
H10D18.1	9.66375	-0.125641	0.331679	-0.378803	0.704834	0.8229
H10D18.6	39.5905	-0.493062	0.348126	-1.41634	0.156677	0.29592
ugt-32	940.368	-1.54375	0.370129	-4.17083	3.03492e-05	0.000230751
nhr-185	8.04315	0.314141	0.545152	0.576246	0.564449	0.720161
btb-21	109.054	0.129682	0.198982	0.651728	0.514577	0.679231
nhr-186	8.60982	-0.256861	0.549507	-0.467439	0.640186	0.777161
nhr-188	5.60895	-0.5969	0.587874	-1.01535	0.309937	0.485303
nhr-189	6.52668	0.0791856	0.649523	0.121914	0.902967	0.945974
nhr-158	11.7651	0.22811	0.448551	0.508549	0.611068	0.755922
nhr-124	5.26888	-0.146854	0.561814	-0.261392	0.79379	0.880116
C17E7.9	4.03498	3.36483	0.93602	3.59483	0.000324609	0.00185741
C17E7.4	6.61785	4.39265	1.69556	2.59068	0.00957865	0.0321431
nhr-156	13.9727	-0.315397	0.275608	-1.14437	0.252472	0.41995
nhr-284	25.202	-0.136536	0.284419	-0.480051	0.631191	0.770855
srx-68	24.128	-0.01883	0.346015	-0.0544195	0.956601	0.975215
srx-67	10.1657	-0.357533	0.439214	-0.81403	0.415628	0.592312
srx-66	9.92214	-0.0572215	0.584828	-0.0978432	0.922057	0.955878
srx-70	5.97159	0.0097599	0.501194	0.0194733	0.984464	0.990711
cyp-35A5	157.592	1.06506	0.359481	2.96278	0.00304873	0.0125036
cyp-35B1	1480.02	-1.4572	0.27489	-5.30105	1.15139e-07	1.56633e-06
cyp-35B2	20.4314	-1.12326	0.455248	-2.46736	0.0136113	0.0429001
cyp-34A4	866.21	-0.371123	0.267869	-1.38546	0.165911	0.308764
cyp-34A5	337.813	-0.588032	0.256279	-2.2945	0.0217615	0.06293
cyp-34A6	42.4374	-0.0464211	0.521903	-0.0889459	0.929125	0.959576
cyp-34A7	74.4387	-0.228489	0.281262	-0.812373	0.416578	0.59301
cyp-34A8	2614.4	-0.926061	0.354387	-2.61313	0.00897171	0.0305185
cyp-34A9	5343.82	-0.357143	0.297159	-1.20186	0.229419	0.393132
cyp-34A10	39.5388	2.60845	0.377601	6.90797	4.91628e-12	2.2065e-10
nlp-34	166.171	0.711684	0.311404	2.2854	0.0222893	0.0641666
nlp-31	2335.63	0.498887	0.373102	1.33713	0.181179	0.330247
nlp-30	48.6036	1.29391	0.412916	3.1336	0.00172677	0.00777935
nlp-29	824.009	0.520464	0.393607	1.32229	0.18607	0.336803
nlp-28	807.508	0.0714767	0.499019	0.143234	0.886105	0.936792
nlp-27	6393.88	0.161195	0.415475	0.387978	0.698033	0.818798
K09D9.9	7.27302	-0.265121	0.434803	-0.60975	0.542027	0.702752
K09D9.11	18.2648	1.61158	0.54072	2.98043	0.00287841	0.0119343
K09D9.12	2.89075	1.22194	0.935652	1.30598	0.191561	0.34353
srh-8	6.198	-0.287373	0.72005	-0.399102	0.689818	0.813929
srw-89	8.86766	0.162467	0.656224	0.247579	0.80446	0.88662
cyp-35A3	481.311	-1.2954	0.52928	-2.44747	0.0143863	0.0449345
K09D9.1	1034.28	0.0192991	0.294425	0.0655485	0.947737	0.970348
cyp-35A4	68.1512	-0.46828	0.500299	-0.936001	0.349273	0.527218
C49G7.7	891.09	-0.68119	0.284254	-2.39641	0.0165565	0.0504751
C49G7.12	833.291	0.367736	0.378128	0.972516	0.330794	0.507701
C49G7.10	2027.32	-0.20268	0.337211	-0.601049	0.547808	0.707371
irg-2	594.918	0.66626	0.367624	1.81234	0.0699335	0.15991
phat-3	419.649	0.428052	0.400746	1.06814	0.285458	0.459079
C49G7.3	4073.92	0.428007	0.484337	0.883696	0.376861	0.555614
djr-1.2	7.5106	0.402591	0.432068	0.931778	0.351451	0.529403
C49G7.1	26.3351	3.80035	0.915945	4.14911	3.33776e-05	0.000250575
D1065.3	10.7208	3.85065	1.19236	3.22944	0.00124033	0.00587227
srh-210	6.87904	-0.17722	0.531197	-0.333623	0.738664	0.84614
otpl-2	45.792	-0.237652	0.360075	-0.660007	0.509249	0.674368
nhr-181	19.2309	-0.159178	0.332725	-0.478407	0.632361	0.77167
T05B4.14	203.259	6.14642	0.964602	6.37198	1.86608e-10	5.2442e-09
phat-5	3.44752	5.52494	1.47629	3.74244	0.000182242	0.00112389
phat-4	11.8664	3.30693	0.956634	3.45684	0.000546551	0.00293853
nhr-57	313.788	-0.652938	0.145669	-4.48233	7.38318e-06	6.58123e-05
lgc-1	11.5238	-0.083862	0.334143	-0.250977	0.801832	0.884903
Y45G5AL.1	127.568	0.308907	0.211864	1.45805	0.144828	0.278775
Y45G5AM.6	71.6485	0.400449	0.281917	1.42045	0.155477	0.294088
Y45G5AM.3	268.235	0.116333	0.22433	0.518577	0.604056	0.751167
Y45G5AM.7	125.875	0.868297	0.230947	3.75972	0.000170104	0.00105654
coh-4	31.6374	1.64806	0.452051	3.64574	0.000266624	0.00156268
Y45G5AM.2	43.8328	4.49711	0.823106	5.46358	4.66629e-08	7.05708e-07
Y45G5AM.9	243.232	0.102115	0.171971	0.593794	0.55265	0.711087
nhr-114	174.14	0.225028	0.193211	1.16468	0.24415	0.410253
H43I07.3	161.638	0.141214	0.159776	0.883826	0.37679	0.555614
rpac-40	57.5764	0.607681	0.255321	2.38007	0.0173093	0.0522037
H43I07.1	20.6428	0.99324	0.378261	2.62581	0.00864443	0.0296109
nlp-9	79.5409	-0.028625	0.184085	-0.155499	0.876428	0.932129
nlp-13	130.998	0.314541	0.238625	1.31814	0.187458	0.33847
srt-14	3.78611	0.920703	0.742065	1.24073	0.214705	0.374705
ZC132.3	61.5417	-0.252341	0.205409	-1.22848	0.219266	0.380828
ZC132.4	37.7396	-0.0397333	0.3386	-0.117346	0.906586	0.947678
ZC132.9	19.4587	-0.267199	0.311771	-0.857035	0.391426	0.568829
R02D1.2	151.601	-0.661881	0.275114	-2.40584	0.0161351	0.0494451
nhr-125	193.005	-0.63395	0.153463	-4.13095	3.61261e-05	0.000267945
D2063.1	90.4307	0.434615	0.280221	1.55097	0.120909	0.242794
irld-1	63.2664	2.63694	0.433047	6.08927	1.13427e-09	2.58722e-08
glrx-3	195.199	0.176389	0.122301	1.44225	0.149231	0.285026
figl-1	64.9722	0.399131	0.218395	1.82756	0.0676155	0.155934
hpo-18	104.274	-0.0490753	0.248083	-0.197818	0.843188	0.910829
mcm-7	118.946	3.90233	0.638235	6.11425	9.70147e-10	2.26881e-08
F32D1.3	42.4532	-0.00754358	0.290814	-0.0259396	0.979306	0.987887
F32D1.11	144.651	-0.259324	0.294301	-0.881154	0.378235	0.556999
F32D1.5	786.159	0.486937	0.253694	1.91939	0.0549355	0.132397
fipp-1	153.357	0.620152	0.31414	1.97412	0.0483676	0.119314
neg-1	28.9422	6.28903	1.20476	5.22014	1.78786e-07	2.32394e-06
F32D1.7	20.4479	7.38957	1.38413	5.33879	9.35676e-08	1.29509e-06
F13A2.4	21.5906	4.68704	1.00899	4.64526	3.39649e-06	3.24098e-05
F13A2.5	31.4546	4.60006	0.968447	4.74994	2.03476e-06	2.04718e-05
F13A2.6	4.33507	3.35301	1.10817	3.02572	0.00248043	0.010555
Y47D7A.17	3.5698	3.68628	1.3104	2.8131	0.00490659	0.0185723
grl-5	28.4066	4.43019	1.56343	2.83364	NA	NA
skr-14	1.82773	2.85526	1.75621	1.62581	0.103991	0.216805
skr-7	5.29554	3.89464	1.80926	2.15262	0.0313489	0.0845191
Y47D7A.11	12.5453	2.25067	1.03075	2.18352	0.0289973	0.0794527
Y47D7A.12	9.50851	1.22833	0.592418	2.07342	0.0381337	0.0988116
Y47D7A.13	22.3673	5.31957	1.42328	3.73755	0.00018582	0.00114299
rft-1	417.487	-0.416196	0.211375	-1.96899	0.0489539	0.120444
rft-2	236.689	-0.330022	0.137212	-2.4052	0.0161636	0.0495197
gnrr-5	18.8366	0.0837513	0.337074	0.248466	0.803774	0.886216
T08H10.3	44.6548	6.62124	1.16611	5.67806	1.36229e-08	2.30523e-07
T08H10.1	2047.26	-0.506687	0.148781	-3.40558	0.000660225	0.00345603
unc-62	660.479	-0.256182	0.164396	-1.55832	0.119157	0.240233
T28F12.1	45.1116	-0.159644	0.252873	-0.63132	0.527831	0.690225
sos-1	160.925	-0.0308854	0.230374	-0.134067	0.89335	0.940692
Y61A9LA.5	9.32869	-0.187307	0.417612	-0.448518	0.653779	0.786509
Y61A9LA.7	46.2375	-0.419695	0.276381	-1.51854	0.128879	0.254531
sut-2	50.3283	0.768611	0.285547	2.69171	0.00710868	0.025222
Y61A9LA.3	142.608	0.308456	0.207624	1.48565	0.137372	0.267748
Y61A9LA.1	358.857	-0.0960501	0.242152	-0.396652	0.691624	0.81502
Y61A9LA.11	26.4213	0.614673	0.293236	2.09617	0.0360672	0.0945492
Y61A9LA.10	118.789	1.03726	0.284895	3.64085	0.000271736	0.00158872
F54D11.4	16.6748	1.20959	0.425285	2.84419	0.00445247	0.017118
sumv-2	119.05	0.516723	0.28216	1.83131	0.0670539	0.15505
pmt-2	6979.06	-0.495897	0.175619	-2.82371	0.00474713	0.0180426
F54D11.3	5.22756	0.292299	0.622481	0.469571	0.638662	0.77623
soc-1	93.4103	0.333908	0.192177	1.7375	0.0822991	0.180898
F41F3.3	19.7876	5.41791	1.5211	3.56184	0.000368268	0.00207023
col-139	5507.36	-0.508503	0.608347	-0.835877	0.403224	0.580351
F41F3.1	24.6071	2.87954	0.70406	4.08991	4.31547e-05	0.000314334
K03B4.9	32.5694	-0.403605	0.294051	-1.37257	0.169887	0.314415
K03B4.6	12.1755	4.3437	1.23705	3.51135	0.000445834	0.00245977
K03B4.4	51.998	-0.0658132	0.253666	-0.259449	0.795289	0.881366
taf-10	43.3368	0.877691	0.217492	4.03552	5.44823e-05	0.00038752
K03B4.2	186.003	0.336931	0.189395	1.77898	0.0752425	0.169397
K03B4.1	139.552	0.303076	0.155758	1.94581	0.0516773	0.126041
cpg-8	125.462	0.627367	0.318927	1.96712	0.0491699	0.120881
ZC266.1	81.208	-0.116596	0.172366	-0.67644	0.498761	0.666517
oac-24	27.6363	-0.880313	0.472594	-1.86273	0.0625007	0.146602
prx-6	587.262	-0.809287	0.210864	-3.83796	0.000124061	0.000801919
F39G3.5	152.558	0.491372	0.208809	2.35321	0.0186119	0.0554196
F39G3.4	74.3624	0.5939	0.479067	1.2397	0.215086	0.375212
tig-2	408.087	-0.522829	0.181692	-2.87755	0.00400775	0.0157167
F39G3.3	174.786	0.0309359	0.182251	0.169743	0.865212	0.925223
F39G3.2	26.4708	-0.365133	0.290336	-1.25762	0.208529	0.366965
ugt-61	578.313	-0.563427	0.184966	-3.04611	0.00231826	0.00996419
C18G1.6	26.4098	-0.711721	0.29596	-2.40479	0.0161817	0.0495571
hil-4	400.765	10.7563	1.29387	8.31328	9.30958e-17	1.34795e-14
pgl-3	74.0736	7.90563	1.11582	7.08504	1.39002e-12	7.05648e-11
linc-65	2.15966	3.61271	1.33586	2.7044	0.00684278	0.0244347
C18G1.3	48.5936	5.26211	1.05304	4.99704	5.82157e-07	6.71337e-06
C18G1.9	67.7591	5.15593	0.874164	5.89813	3.67645e-09	7.2524e-08
elt-7	1199.37	-0.235271	0.194146	-1.21182	0.22558	0.388551
C18G1.1	18.2681	0.154437	0.360268	0.428672	0.668162	0.797814
Y60C6A.1	124.626	-1.94608	0.634979	-3.0648	0.00217816	0.00943358
Y60C6A.2	81.7014	-2.01162	0.924472	-2.17597	0.0295576	0.0806429
R02F11.9	5.56459	-0.535398	0.710019	-0.754062	0.450812	0.62491
R02F11.10	6.94769	1.61918	0.782091	2.07032	0.0384226	0.0993439
R02F11.2	34.2611	0.374763	0.26868	1.39483	0.163067	0.304979
R02F11.1	1.71758	2.45685	1.56121	1.57369	0.115559	0.234786
R02F11.3	175.695	-0.0161148	0.186506	-0.0864036	0.931146	0.960805
R02F11.4	60.3473	1.40938	0.334535	4.21295	2.5206e-05	0.000196307
adss-1	1452.84	-0.103974	0.0802101	-1.29627	0.194882	0.348137
hsp-6	212.134	0.510404	0.258942	1.97111	0.0487108	0.12
C37H5.5	101.021	0.380517	0.210432	1.80826	0.0705658	0.16098
C37H5.14	59.2733	0.0489303	0.209039	0.234072	0.814929	0.893663
nas-9	1276.17	-0.639846	0.223913	-2.85757	0.00426897	0.0165337
cwp-1	151.945	5.50209	0.837153	6.57238	4.95178e-11	1.64247e-09
cwp-2	135.26	1.33182	0.468449	2.84304	0.00446853	0.0171741
cwp-3	8.33621	0.544427	0.601922	0.904481	0.36574	0.544669
C37H5.3	859.151	0.00789996	0.204585	0.0386146	0.969198	0.982332
C37H5.2	460.926	-0.329069	0.227833	-1.44434	0.148643	0.284108
nex-4	26.7923	0.109125	0.352808	0.309305	0.757089	0.857693
C37H5.13	528.741	-0.242676	0.157102	-1.5447	0.122419	0.245118
srd-32	54.4701	-0.460751	0.307593	-1.49792	0.134153	0.262644
srd-33	6.23525	0.955995	0.430208	2.22217	0.0262717	0.0734222
T19H12.6	24.065	1.71017	0.481701	3.55027	0.000384839	0.0021496
nhr-220	32.8569	-0.388332	0.208069	-1.86637	0.0619899	0.145623
T19H12.3	318.091	0.279023	0.240483	1.16026	0.245943	0.412448
ugt-12	5366.07	-0.480964	0.25254	-1.90451	0.0568439	0.135992
T19H12.2	64.1878	5.01304	0.680648	7.3651	1.77016e-13	1.19332e-11
ugt-11	487.688	-0.620011	0.176782	-3.5072	0.000452851	0.00249188
ugt-9	700.866	1.93786	0.378729	5.11675	3.10841e-07	3.81135e-06
ugt-8	1269.73	-0.785831	0.252837	-3.10806	0.00188321	0.00838654
ugt-14	611.041	-0.932434	0.315514	-2.95528	0.00312384	0.0127707
ugt-13	447.58	-0.829258	0.227031	-3.65262	0.000259582	0.00152785
H23N18.5	4.97145	0.472528	0.759109	0.622477	0.533628	0.69543
H23N18.6	16.8019	-0.37599	0.490437	-0.766643	0.443294	0.617371
C02E7.7	10.3622	4.02772	1.77699	2.2666	NA	NA
C02E7.6	14.5959	5.52203	1.63715	3.37294	0.000743702	0.00382804
srh-20	3.22515	-0.427615	0.617115	-0.692925	0.488356	0.657792
srh-21	6.16488	-0.143941	0.456942	-0.315009	0.752755	0.855396
C02E7.10	32.8409	-0.68126	0.822485	-0.828295	0.407504	0.584943
catp-2	34.3896	-2.44092	0.64113	-3.80722	0.000140539	0.000894196
tam-1	584.975	-0.01003	0.138412	-0.0724644	0.942232	0.966981
F26G5.1	5.59246	4.05993	1.77181	2.2914	0.0219401	0.0633915
srsx-13	1.6043	-0.538357	1.45649	-0.369626	0.711662	0.827596
ncx-8	33.6866	-0.0911217	0.493549	-0.184626	0.853523	0.917822
ncx-9	33.7377	0.256001	0.460921	0.555413	0.578612	0.73188
ugt-7	148.352	-0.606982	0.28583	-2.12358	0.0337055	0.0896534
srr-8	7.28444	-0.200742	0.569249	-0.352643	0.724356	0.837238
srr-5	10.4743	-0.578374	0.48334	-1.19662	0.231455	0.395278
srr-6	153.582	-0.635335	0.350897	-1.8106	0.0702021	0.160348
srr-4	225.786	0.559538	0.163025	3.43223	0.000598647	0.00317454
cpt-4	889.62	0.161165	0.220904	0.729572	0.465652	0.638049
swt-7	188.182	0.0321721	0.204984	0.156949	0.875285	0.931508
K11D12.13	1838.84	1.62185	0.630713	2.57146	0.0101271	0.0336984
K11D12.6	2473.39	5.82865	0.752551	7.7452	9.54328e-15	8.4524e-13
K11D12.7	642.121	0.0585145	0.173565	0.337133	0.736017	0.844735
K11D12.11	73.4756	-0.0132409	0.200278	-0.0661127	0.947288	0.970127
K11D12.8	40.4625	0.188811	0.259199	0.728442	0.466343	0.638733
K11D12.9	34.3418	-0.057275	0.294406	-0.194544	0.84575	0.912242
pqn-51	1495.12	-0.201867	0.1409	-1.43269	0.151947	0.288952
K11D12.12	15.0337	0.929121	0.383086	2.42536	0.0152933	0.0472623
cwp-4	40.0137	-0.384082	0.399164	-0.962216	0.335941	0.513141
mlk-1	436.767	-0.348281	0.167732	-2.07641	0.0378559	0.0982874
Y58A7A.1	210.188	-0.162389	0.222664	-0.729303	0.465816	0.638222
Y58A7A.2	126.566	0.518847	0.350802	1.47903	0.139132	0.270357
Y58A7A.3	1061.55	0.550966	0.175773	3.13453	0.00172131	0.00776106
Y58A7A.4	74.139	2.15226	0.295262	7.28933	3.11501e-13	1.95149e-11
Y58A7A.5	91.1779	1.57675	0.272767	5.78057	7.44489e-09	1.35629e-07
glb-32	36.2319	0.493265	0.288593	1.70921	0.0874129	0.189915
unc-46	42.0274	-0.10549	0.241594	-0.436641	0.662372	0.79335
srab-3	14.7518	-1.20426	0.412161	-2.92182	0.00347993	0.0139633
ugt-63	3656.79	-0.874686	0.393612	-2.22221	0.0262694	0.0734222
C04F5.8	62.2572	0.525735	0.252799	2.07965	0.0375573	0.0977746
C04F5.9	80.7615	0.408941	0.249651	1.63805	0.101411	0.212669
sid-1	256.518	-0.37778	0.195143	-1.93592	0.0528779	0.128536
F14F9.5	187.423	-0.535147	0.177525	-3.01449	0.0025741	0.0108923
F14F9.8	49.0428	0.282286	0.294952	0.957058	0.338538	0.515736
F14F9.4	120.136	1.09387	0.253465	4.31568	1.59112e-05	0.000130898
F14F9.3	39.5773	1.38196	0.441572	3.12964	0.00175021	0.0078675
F14F9.6	163.329	0.197483	0.479207	0.412104	0.680263	0.8066
abu-15	3.40891	3.14947	1.67642	1.87869	0.0602871	0.14251
srw-140	12.0717	-0.303245	0.47743	-0.635161	0.525323	0.688049
srt-65	3.72668	0.187447	0.54201	0.345836	0.729466	0.84041
ugt-51	350.618	0.153263	0.228536	0.67063	0.502456	0.669312
C03A7.12	63.8425	0.0423418	0.274527	0.154235	0.877424	0.932428
C03A7.13	55.5018	-0.0016433	0.207373	-0.0079244	0.993677	0.99607
abu-8	19.8086	4.73631	0.830026	5.70622	1.15515e-08	1.98908e-07
Y47A7.2	11.23	0.446488	0.433439	1.03011	0.30296	0.477346
Y47A7.1	123.421	0.239491	0.199898	1.19806	0.230893	0.394722
Y49G5B.1	18.0845	0.279186	0.381752	0.731327	0.46458	0.637204
C52A10.1	842.507	-0.170606	0.212696	-0.802113	0.422487	0.598302
C52A10.2	66.5248	-0.923921	0.280758	-3.29081	0.000998991	0.00491554
B0238.1	878.585	-0.65675	0.246243	-2.66708	0.00765134	0.0267765
B0238.13	83.3982	-3.00356	0.534784	-5.61641	1.94971e-08	3.19848e-07
srt-67	5.16138	1.34746	0.827383	1.62858	0.103402	0.215866
B0238.12	2613.09	0.375498	0.248034	1.51389	0.130053	0.256212
B0238.11	49.8999	1.49417	0.351063	4.25612	2.08004e-05	0.000165955
B0238.10	146.086	0.148023	0.159613	0.927388	0.353725	0.531865
B0238.9	68.3157	4.33842	0.708235	6.12567	9.03018e-10	2.12977e-08
Y49G5A.1	80.6935	1.50402	0.750075	2.00516	0.0449463	0.112647
ncx-2	119.905	-0.0360929	0.377872	-0.0955164	0.923905	0.956975
C10G8.4	9479.52	0.285177	0.738637	0.386085	0.699433	0.819698
C10G8.3	6.64914	1.11289	0.571727	1.94654	0.0515894	0.1259
C10G8.2	7.99197	2.19106	1.21225	1.80744	0.0706941	0.16114
ceh-34	89.8165	-0.477392	0.252297	-1.89218	0.058467	0.138995
ceh-33	22.1644	-0.466518	0.383292	-1.21714	0.223552	0.386018
C10G8.8	1048.28	0.0286096	0.119146	0.240123	0.810235	0.890333
nhr-216	14.6076	0.00179354	0.39911	0.00449384	0.996414	0.997654
T09D3.9	1.68068	0.969526	1.46334	0.662541	0.507624	0.67306
C35A11.3	2.31872	3.3189	1.41328	2.34836	0.0188564	0.0560374
C35A11.2	34.4815	1.28999	0.335493	3.84507	0.00012052	0.000780851
C35A11.4	169.763	-0.184978	0.266804	-0.693308	0.488116	0.657575
dmsr-7	25.2265	0.214696	0.249693	0.859841	0.389877	0.56732
C25A6.1	27.3832	0.101425	0.300602	0.337407	0.73581	0.844556
F08F3.4	5250.94	-0.256869	0.354597	-0.724398	0.468822	0.64081
F08F3.10	118.18	0.180886	0.240136	0.753267	0.45129	0.625316
F08F3.6	60.3971	4.28141	0.750107	5.70773	1.14494e-08	1.97558e-07
cyp-14A5	2970.25	0.137821	0.402976	0.342007	0.732346	0.842147
rhr-1	1814.25	0.681748	0.142231	4.79325	1.641e-06	1.68773e-05
F08F3.8	8.45207	2.21505	0.615556	3.59846	0.000320105	0.00183416
acl-6	242.862	0.0428425	0.211517	0.202548	0.839488	0.908509
snpc-1.3	10.7588	4.14679	1.05652	3.92495	8.67495e-05	0.000582916
F08F3.1	7.34674	0.231365	0.424451	0.545092	0.58569	0.737137
glc-3	10.466	0.462177	0.458064	1.00898	0.312986	0.488107
ZC317.2	11.1156	0.0491809	0.360948	0.136255	0.89162	0.939597
ZC317.6	73.894	6.20819	1.07142	5.79436	6.8583e-09	1.26325e-07
ZC317.7	55.6048	7.92531	1.23351	6.42502	1.31849e-10	3.87882e-09
T05C3.6	266.219	0.558522	0.274804	2.03244	0.0421094	0.106966
T05C3.2	12.6156	-0.167204	0.619602	-0.269858	0.78727	0.876259
dnj-19	467.674	0.109591	0.114074	0.960696	0.336705	0.51389
nhr-47	470.869	-0.312014	0.203609	-1.53242	0.12542	0.249238
hpo-15	9540.35	-0.602819	0.226398	-2.66265	0.00775276	0.0270631
mms-19	188.312	-0.142214	0.136981	-1.0382	0.299178	0.473178
C24G6.2	498.374	-0.277872	0.18723	-1.48412	0.137776	0.268317
grl-1	3.00235	2.15808	0.850522	2.53735	0.0111694	0.0364384
C24G6.8	255.466	0.307707	0.171156	1.79782	0.0722062	0.164003
syp-2	72.1543	2.50388	0.461878	5.42108	5.92414e-08	8.691e-07
cft-1	100.116	-0.649576	0.362507	-1.7919	0.0731494	0.165761
ugt-48	150.312	0.654019	0.189751	3.44672	0.000567434	0.00303317
C18C4.5	1096.12	-0.358996	0.142414	-2.52079	0.0117093	0.0377924
glb-5	8.64495	-0.0328988	0.381622	-0.0862078	0.931301	0.960906
glb-6	7.44648	0.244591	0.538817	0.453941	0.649871	0.783676
klc-2	689.12	-0.197954	0.140561	-1.40831	0.159039	0.299273
C18C4.17	7.04504	0.627875	0.537735	1.16763	0.242956	0.408963
pas-6	366.184	0.246183	0.167507	1.46969	0.141646	0.274134
CD4.5	14.5062	-0.372058	0.375131	-0.991808	0.321291	0.497565
vps-37	132.032	0.327953	0.148843	2.20335	0.0275704	0.0763598
CD4.3	82.0373	0.696924	0.230375	3.02518	0.00248485	0.0105711
crn-2	71.6605	0.821046	0.223155	3.67926	0.000233912	0.00139701
zhit-1	54.1069	1.04689	0.36917	2.83581	0.004571	0.017509
CD4.10	10.3009	1.30326	0.445688	2.92416	0.0034539	0.0138748
CD4.8	13.0956	1.91698	0.499162	3.84039	0.000122839	0.000794943
CD4.1	250.316	0.14175	0.175239	0.808893	0.418577	0.594755
M03E7.3	5.96064	1.64666	1.1267	1.4615	0.14388	0.277349
M03E7.2	6.36598	0.97022	0.49645	1.95432	0.0506639	0.124037
memb-2	136.648	0.976075	0.174327	5.59911	2.15457e-08	3.51378e-07
M03E7.1	11.4333	0.0674776	0.267034	0.252693	0.800505	0.883783
acy-4	170.671	-0.312108	0.178191	-1.75153	0.0798545	0.177136
srx-117	10.6529	1.79499	0.484265	3.70663	0.000210033	0.00127127
C14C11.4	132.726	0.0314371	0.301129	0.104397	0.916854	0.952947
hex-2	579.344	-0.198991	0.121004	-1.6445	0.100073	0.210341
mut-14	86.3415	0.304901	0.222854	1.36816	0.171261	0.316676
C14C11.2	94.2199	2.59204	0.514406	5.03891	4.68193e-07	5.53292e-06
C14C11.1	88.1636	4.42015	1.02049	4.33139	1.48169e-05	0.000123112
C14C11.7	11.262	0.641943	0.401904	1.59725	0.110209	0.226778
pqn-13	5.92369	1.46719	0.691649	2.12129	0.0338973	0.0900198
F25B4.5	266.265	0.352806	0.224362	1.57249	0.115837	0.235191
hmgs-1	155.245	-0.196328	0.103068	-1.90485	0.0567998	0.135927
F25B4.7	187.013	0.437132	0.168596	2.59278	0.00952047	0.0319916
F25B4.8	133.798	-0.200086	0.219106	-0.913193	0.361141	0.540221
clec-1	12396.6	-0.392959	0.216933	-1.81143	0.0700748	0.160145
F25B4.2	72.3715	-0.0211491	0.157204	-0.134533	0.892981	0.940496
gcst-1	2545.2	-0.692633	0.182461	-3.79607	0.000147011	0.000932523
rga-3	39.4633	8.71116	1.30811	6.65935	2.75045e-11	9.82785e-10
K09H11.4	7.30588	3.59396	1.14554	3.13736	0.00170475	0.00769682
K09H11.6	9.46421	0.28692	0.616755	0.465208	0.641782	0.778305
K09H11.1	631.79	-0.314918	0.139094	-2.26406	0.0235704	0.0671464
C53A3.2	2848.46	0.0422956	0.303829	0.139209	0.889285	0.938668
F44E7.2	1084.16	0.229051	0.225436	1.01604	0.309612	0.485026
F44E7.3	30.1165	-0.0270214	0.251168	-0.107583	0.914326	0.951707
F44E7.4	1626.64	0.149132	0.156334	0.953933	0.340117	0.517243
F44E7.17	21.7598	-0.258668	0.187857	-1.37694	0.16853	0.312563
F44E7.5	607.455	0.332528	0.24368	1.36461	0.172376	0.318278
fbxa-183	12.0759	0.871908	0.819433	1.06404	0.287311	0.461244
F44E7.7	24.5383	-0.606239	0.466831	-1.29863	0.194072	0.347174
nhr-142	144.403	-0.596499	0.164748	-3.62068	0.000293832	0.00169764
F44E7.9	49.3681	0.379638	0.20933	1.81358	0.0697417	0.159607
ZC250.2	44.6241	-0.206933	0.229991	-0.899745	0.368256	0.54724
nstp-3	2.78356	1.17889	0.776112	1.51896	0.128771	0.25435
cyn-17	19.6728	0.680088	0.651801	1.0434	0.296764	0.47089
ZC250.5	37.7628	4.84791	0.982488	4.93432	8.04298e-07	9.00025e-06
ZC250.4	2213.81	-0.334668	0.193973	-1.72533	0.0844672	0.184696
let-418	1285.2	-0.197817	0.175409	-1.12775	0.259425	0.428116
srh-76	14.4731	-0.0682623	0.454078	-0.150332	0.880503	0.934076
col-140	95288.6	0.556956	0.436987	1.27454	0.202473	0.358485
F26F12.2	21.9181	1.30937	0.581144	2.25309	0.0242535	0.0687279
F26F12.3	4057.37	-0.217068	0.243961	-0.889766	0.373592	0.552654
F26F12.8	28.2636	0.104713	0.266044	0.393592	0.693883	0.816295
F26F12.5	41.0395	0.329774	0.289108	1.14066	0.254011	0.421899
F26F12.4	9.11678	0.183961	0.366631	0.501761	0.615835	0.759182
C02G6.2	26.1047	2.47624	0.688062	3.59886	0.000319611	0.00183203
C02G6.1	45.6569	-0.23303	0.359219	-0.648713	0.516524	0.680736
C04E6.8	11.8603	0.323991	0.320607	1.01056	0.312229	0.487201
C04E6.7	310.844	0.00785219	0.177426	0.0442561	0.9647	0.979644
grd-9	6.1635	-1.65987	0.77703	-2.13617	0.0326656	0.0872918
C04E6.5	92.9671	4.17954	0.756941	5.52162	3.35895e-08	5.25656e-07
C04E6.4	28.8082	5.75779	1.22985	4.68171	2.84496e-06	2.75896e-05
C04E6.13	39.3228	0.227022	0.264884	0.857063	0.39141	0.568829
C04E6.11	181.626	0.552383	0.32454	1.70205	0.0887462	0.192035
galt-1	58.9009	1.3192	0.416172	3.16984	0.00152524	0.00700793
M03F8.5	19.7361	-0.349094	0.414798	-0.8416	0.400012	0.577726
M03F8.3	164.89	0.957448	0.214062	4.47277	7.72144e-06	6.83881e-05
pst-1	137.754	-0.119265	0.179276	-0.665258	0.505885	0.671677
M03F8.1	33.2106	-0.241137	0.280256	-0.860418	0.389559	0.567055
M03F8.6	17.0931	-0.0349216	0.302425	-0.115472	0.908071	0.948278
pcm-1	926.807	-0.525054	0.209669	-2.50421	0.0122726	0.0393059
mcp-1	172.15	-0.149978	0.185109	-0.810214	0.417817	0.594152
acy-2	29.6784	-0.344522	0.256743	-1.34189	0.179631	0.328036
dhs-16	8.53527	0.794268	0.455928	1.74209	0.0814924	0.179742
fut-8	212.498	-0.140629	0.167393	-0.840116	0.400844	0.578505
C10F3.16	5.00623	0.066039	0.452788	0.14585	0.88404	0.935826
cpg-4	198.164	3.62499	0.577177	6.28055	3.37371e-10	8.90263e-09
anr-32	33.8387	0.239264	0.317161	0.754394	0.450613	0.624794
fos-1	428.118	-0.319713	0.239839	-1.33303	0.182522	0.331896
F29G9.14	6.27952	-0.274365	0.395915	-0.69299	0.488316	0.657791
rpt-2	585.398	0.443794	0.162884	2.7246	0.00643792	0.0232483
aps-1	175.98	0.14706	0.164035	0.896514	0.369979	0.549163
F29G9.2	81.4856	2.26023	0.422368	5.35132	8.73151e-08	1.21766e-06
dhs-17	56.5372	1.24992	0.284732	4.3898	1.13453e-05	9.67782e-05
F29G9.7	4.72577	3.5487	1.40591	2.52413	0.0115985	0.0375367
cpi-2	7049.43	-0.249374	0.212324	-1.17449	0.240197	0.405721
R01B10.3	710.776	-0.0201346	0.335453	-0.0600222	0.952138	0.97283
R01B10.4	79.6097	0.169271	0.213205	0.793936	0.427233	0.602817
jamp-1	271.357	0.0441651	0.137142	0.322039	0.747423	0.85179
R01B10.6	180.021	0.0447744	0.138379	0.323564	0.746268	0.851104
srd-20	11.3133	0.829299	0.799675	1.03704	0.299715	0.473751
Y38A10A.2	9.79676	0.748874	0.447458	1.67362	0.0942054	0.200616
Y38A10A.7	46.2556	0.620143	0.240926	2.57399	0.0100533	0.033506
smut-1	142.265	0.667011	0.209427	3.18494	0.00144786	0.00669675
crt-1	6332.66	-0.174794	0.131739	-1.32682	0.184568	0.334739
Y38A10A.11	4.25499	0.616134	0.674425	0.91357	0.360943	0.540008
atf-8	9.21484	1.88795	0.734661	2.56982	0.0101751	0.0338106
F17A9.2	81.7495	1.12145	0.25838	4.34031	1.42283e-05	0.000118814
F17A9.4	984.109	-0.340532	0.213052	-1.59835	0.109964	0.226414
F17A9.5	355.204	-0.620533	0.213982	-2.89993	0.00373244	0.0147973
fbxa-178	10.8434	3.0768	1.00103	3.07364	0.00211463	0.00920073
ceh-49	2.49186	4.00485	1.24917	3.206	0.00134593	0.00630233
ttn-1	2592.13	0.232308	0.424813	0.546849	0.584482	0.736229
exp-2	127.658	-0.227647	0.218593	-1.04142	0.297681	0.471574
W06H8.4	13.0907	3.98443	0.958385	4.15745	3.21825e-05	0.000242695
W06H8.2	199.905	-0.964641	0.269314	-3.58185	0.000341168	0.00193817
rme-1	6286.68	-0.53429	0.18032	-2.96302	0.00304641	0.0125002
W06H8.5	822.681	0.251499	0.21453	1.17232	0.241067	0.406728
W06H8.6	30.3604	0.814596	0.457094	1.78212	0.0747294	0.168424
W06H8.12	4.81415	1.03662	0.619857	1.67236	0.0944543	0.200973
K08B12.3	50.3704	-0.168826	0.174809	-0.965774	0.334157	0.51112
dmd-7	619.505	-0.481245	0.131838	-3.65026	0.000261971	0.00154028
K08B12.11	15.7089	-0.634657	0.330427	-1.92072	0.0547672	0.132087
K08B12.7	8.34003	-0.207211	0.545586	-0.379795	0.704097	0.822616
mrck-1	387.369	0.0230471	0.168053	0.137142	0.890919	0.939558
K08B12.1	9.00962	3.47203	1.0323	3.3634	0.000769887	0.00394807
F31F7.2	44.0308	-0.314135	0.233204	-1.34704	0.177968	0.325857
F31F7.1	4834.6	0.117081	0.142673	0.820625	0.41186	0.588839
fil-2	34.5426	0.946709	0.488334	1.93865	0.0525441	0.127818
K12B6.4	28.745	-0.382721	0.367166	-1.04237	0.297242	0.471279
K12B6.2	43.6478	1.80785	0.687656	2.629	0.00856359	0.0293702
srn-1	7.76992	-0.612592	0.55445	-1.10486	0.269219	0.439831
K12B6.11	25.691	0.571374	0.428551	1.33327	0.182443	0.331825
K12B6.9	312.014	-0.156271	0.273274	-0.571845	0.567427	0.722894
sago-1	1021.94	-0.548865	0.134523	-4.08009	4.50189e-05	0.000325351
K12B6.8	24.7532	0.930778	0.396897	2.34514	0.01902	0.0564028
T28C12.4	1389.96	-0.843871	0.31525	-2.67683	0.00743221	0.0261148
fbxa-202	72.399	3.18594	0.700938	4.54525	5.48695e-06	5.00621e-05
T28C12.2	28.6561	0.0259092	0.441471	0.0586884	0.9532	0.973249
T28C12.1	6.3968	-0.0794269	0.64536	-0.123074	0.902049	0.945773
F13H6.1	335.085	-0.190744	0.195356	-0.976389	0.328872	0.50559
F13H6.3	401.695	-0.221947	0.172217	-1.28876	0.19748	0.351646
F13H6.5	29.0966	-0.309107	0.218666	-1.4136	0.157479	0.297198
F57F4.1	269.467	5.47247	0.875423	6.25123	4.07238e-10	1.05131e-08
gfi-1	1525.48	-0.642362	0.281262	-2.28386	0.0223799	0.0643849
F57F4.4	5988.77	0.0799637	0.26615	0.300446	0.763837	0.861697
T05H4.7	16.3609	1.34019	0.412915	3.24569	0.00117167	0.00560136
T05H4.10	56.3644	0.512246	0.253546	2.02032	0.0433498	0.109549
T05H4.11	152.146	0.317389	0.22273	1.425	0.154159	0.29239
atp-4	524.128	0.0391287	0.179573	0.217898	0.827508	0.90112
alh-4	1589.73	-0.450075	0.132655	-3.39283	0.00069175	0.00360097
gad-1	155.501	0.832939	0.260543	3.19693	0.00138899	0.00646758
erfa-1	470.769	0.207289	0.17848	1.16141	0.245476	0.41183
hpo-19	2359.33	-0.336719	0.121251	-2.77704	0.00548557	0.0203839
T05H4.4	10.5025	0.192732	0.444174	0.433912	0.664352	0.795093
T05H4.15	21.8856	-0.24509	0.283816	-0.863554	0.387833	0.565705
T05H4.3	5.84482	-0.757415	0.637028	-1.18898	0.234446	0.398805
fbxa-196	55.0748	6.02983	1.06069	5.68483	1.30946e-08	2.22715e-07
acl-8	11.4836	0.247291	0.370364	0.667696	0.504328	0.670678
acl-9	765.518	0.18296	0.096334	1.89923	0.0575345	0.137231
unc-83	464.134	-0.337051	0.140442	-2.39992	0.0163986	0.0501029
lec-10	4384.8	-0.267269	0.169105	-1.5805	0.113993	0.232667
cpt-6	209.179	2.39991	0.29432	8.15407	3.51877e-16	4.40535e-14
dgtr-1	21.9365	2.04432	0.560123	3.64977	0.00026248	0.00154273
W01A11.1	1526.48	-0.894934	0.2517	-3.55556	0.000377174	0.00211245
moc-2	72.288	0.0531778	0.203452	0.261378	0.793801	0.880116
W01A11.7	20.0968	0.680145	0.369984	1.83831	0.0660169	0.153013
ubh-3	90.3561	0.328833	0.159364	2.0634	0.0390745	0.10075
ubh-2	59.1896	0.444116	0.186575	2.38036	0.0172958	0.0521726
ubh-1	33.8854	0.0106864	0.196101	0.0544946	0.956541	0.975215
dpy-11	421.662	-0.140009	0.125587	-1.11484	0.26492	0.434942
mdh-1	2421.34	-0.229195	0.207236	-1.10596	0.268742	0.439441
F46E10.2	5.47651	1.85183	0.759476	2.4383	0.0147566	0.0458931
F46E10.18	30.0596	2.31975	0.633214	3.66346	0.000248835	0.00147398
acs-1	7812.18	-1.07812	0.248878	-4.33192	1.47813e-05	0.000122939
F46E10.17	21.7451	-0.760748	0.346653	-2.19455	0.0281957	0.0778152
F46E10.15	16.0383	-0.855481	0.46019	-1.85897	0.0630309	0.147613
F46E10.14	7.67017	-0.73143	0.418574	-1.74743	0.0805624	0.178336
hpo-26	692.9	-0.135499	0.373179	-0.363093	0.716536	0.831084
dre-1	401.042	-0.0777626	0.162049	-0.479872	0.631318	0.770907
K04A8.20	4.94296	0.52278	0.63554	0.822576	0.410749	0.587778
lipl-4	393.838	-0.761859	0.206444	-3.69039	0.000223912	0.00134697
twk-10	8.24476	-0.487242	0.50065	-0.973219	0.330444	0.507258
spp-20	69.27	-2.43876	0.59881	-4.07267	4.64764e-05	0.000334868
spp-19	32.201	-0.29434	0.210989	-1.39505	0.163001	0.304891
K04A8.2	5.10515	0.344015	0.498064	0.690705	0.489751	0.658878
K04A8.1	385.783	0.0115719	0.156441	0.0739695	0.941035	0.966522
K04A8.10	74.6427	-0.232379	0.264827	-0.877473	0.38023	0.559047
fut-2	27.9598	0.747322	0.565615	1.32126	0.186416	0.337111
EGAP9.3	447.094	-0.950034	0.24881	-3.81832	0.000134364	0.000858518
ZK1055.5	11.4124	-0.761899	0.363475	-2.09615	0.0360685	0.0945492
ZK1055.4	5.77527	-0.506481	0.59612	-0.849629	0.395532	0.572838
ZK1055.2	7.8787	-0.048181	0.457815	-0.105241	0.916184	0.952628
hcp-1	286.506	7.05339	0.807135	8.7388	2.35609e-18	5.37415e-16
ZK1055.6	766.151	-0.241216	0.123567	-1.9521	0.0509258	0.124499
ZK1055.7	1064.53	-0.280115	0.17259	-1.62301	0.104586	0.217711
gon-14	229.937	0.550517	0.269578	2.04215	0.0411371	0.105023
cpr-4	14305.4	0.654146	0.199545	3.27819	0.00104476	0.00509406
ppt-1	459.538	0.302768	0.285002	1.06234	0.288084	0.462111
scd-2	94.9547	-0.080473	0.314299	-0.25604	0.79792	0.88245
T10H9.1	13.6293	-0.0331759	0.323944	-0.102412	0.918429	0.953795
T10H9.8	91.6724	-0.145888	0.246272	-0.592385	0.553593	0.711705
syx-18	166.222	0.421744	0.161844	2.60587	0.00916416	0.0310147
snb-1	1013.53	-0.138112	0.136522	-1.01164	0.31171	0.486644
pmp-5	580.175	-0.485784	0.303753	-1.59927	0.10976	0.226077
str-180	5.96922	-2.117	1.0171	-2.0814	0.0373974	0.0974041
K11G9.2	78.451	-0.703487	0.226078	-3.1117	0.00186011	0.00829479
K11G9.1	16.8204	-0.623836	0.39198	-1.5915	0.111497	0.228582
egl-46	19.9771	-0.317028	0.398574	-0.795407	0.426377	0.602121
K11G9.5	207.096	-0.120862	0.283976	-0.425608	0.670394	0.799393
mtl-1	16268.7	-0.565972	0.511062	-1.10744	0.268103	0.438826
W02F12.8	15.8317	0.159129	0.54646	0.2912	0.770898	0.866493
W02F12.2	43.6776	-0.125364	0.238431	-0.525786	0.599037	0.747438
W02F12.3	55.7146	9.26178	1.3608	6.80612	1.00268e-11	4.00373e-10
W02F12.4	600.73	-0.359685	0.155271	-2.3165	0.020531	0.0599336
dlst-1	983.999	-0.0346923	0.186115	-0.186403	0.852129	0.917122
sna-1	353.928	0.460315	0.182396	2.52371	0.0116124	0.0375672
ZC487.1	59.2316	-0.649826	0.217552	-2.987	0.00281734	0.011722
grl-9	24.8328	-0.558658	0.345897	-1.6151	0.10629	0.220594
grl-8	24.8021	-0.504618	0.405815	-1.24347	0.213695	0.373294
T25F10.3	157.006	-0.239124	0.1495	-1.59949	0.109712	0.226024
dbl-1	60.7026	-0.0147516	0.210632	-0.070035	0.944166	0.968061
bbs-8	71.4776	-0.335925	0.252908	-1.32825	0.184096	0.334138
T25F10.6	20854.9	-0.260223	0.224906	-1.15703	0.24726	0.413935
srh-30	8.44056	-0.561328	0.568011	-0.988234	0.323038	0.499664
srh-28	10.0387	-0.747692	0.366988	-2.03737	0.0416127	0.105931
spn-4	167.248	8.80376	1.25902	6.99257	2.69887e-12	1.27306e-10
spe-39	256.269	0.219556	0.174246	1.26003	0.207657	0.365739
ZC404.2	20.5341	1.8917	0.557339	3.39417	0.000688369	0.00358861
gck-2	226.183	0.643747	0.214431	3.00212	0.00268105	0.011259
dmsr-9	5.02997	-0.873402	0.492984	-1.77167	0.0764501	0.171474
dmsr-12	5.04134	0.99952	0.668545	1.49507	0.134897	0.263852
dmsr-16	29.1833	-2.10619	0.305251	-6.89987	5.20502e-12	2.3298e-10
T15B7.17	7.39754	-0.769749	0.503641	-1.52837	0.126421	0.2506
col-141	18.1565	0.0922134	0.673612	0.136894	0.891115	0.939597
col-142	4522.17	-1.11167	0.441091	-2.52028	0.0117263	0.0378399
T15B7.14	83.2752	0.359472	0.428672	0.838571	0.40171	0.579023
col-143	74334.3	0.0836263	0.294143	0.284305	0.776177	0.869942
T15B7.15	68.2359	-0.488376	0.402827	-1.21237	0.225371	0.3884
hpo-8	873.499	-0.332318	0.135482	-2.45285	0.0141728	0.0443511
lgc-54	36.362	0.103479	0.260012	0.397979	0.690646	0.814386
T15B7.1	5402.45	-0.713617	0.195819	-3.64426	0.000268157	0.00157
gpa-10	26.1745	-0.721547	0.390769	-1.84648	0.0648221	0.150977
frpr-18	17.7325	-0.126791	0.302969	-0.418495	0.675585	0.803225
unc-70	435.37	-0.161789	0.410039	-0.39457	0.69316	0.815825
K11C4.2	82.6308	-0.115871	0.173031	-0.669652	0.50308	0.669928
K11C4.1	103.843	2.15174	0.379344	5.67228	1.40906e-08	2.37382e-07
odc-1	890.349	0.1548	0.161597	0.957943	0.338091	0.515339
unc-68	858.756	0.110193	0.290846	0.37887	0.704784	0.8229
lipl-6	9.23242	0.598815	0.538936	1.11111	0.266523	0.437014
Y57E12B.10	49.1203	0.292802	0.588458	0.497575	0.618784	0.761208
Y57E12B.4	70.8015	-2.53874	0.972089	-2.61163	0.00901117	0.0306214
Y57E12B.1	3.29201	-1.93419	1.2042	-1.60621	0.108228	0.223596
Y57E12B.11	15.912	-2.2807	0.897033	-2.54249	0.0110065	0.0360116
srg-31	492.129	0.488786	0.421497	1.15964	0.246194	0.412662
mec-1	66.4932	-0.237496	0.235817	-1.00712	0.313876	0.489313
ptr-15	33.7124	0.0659823	0.32539	0.202779	0.839308	0.908407
nhr-161	45.9997	0.0539424	0.234137	0.230388	0.81779	0.895621
nhr-163	35.7118	-0.0567377	0.31939	-0.177644	0.859003	0.92115
nhr-139	31.4692	-0.187963	0.254583	-0.73832	0.46032	0.632826
nhr-140	40.0392	-0.304545	0.174916	-1.74109	0.0816671	0.179992
nhr-162	22.1121	0.091288	0.272382	0.335148	0.737514	0.845521
nhr-107	138.248	0.0918273	0.147948	0.620673	0.534815	0.696481
nhr-42	119.285	0.627562	0.219881	2.8541	0.00431596	0.016669
srab-4	30.7962	-0.271293	0.276375	-0.98161	0.326292	0.50297
C33G8.4	542.129	0.165994	0.209185	0.79353	0.427469	0.602845
C33G8.3	23.4459	1.79681	0.447109	4.01872	5.85149e-05	0.000411284
C33G8.2	320.587	1.42472	0.297406	4.79049	1.66372e-06	1.70898e-05
srsx-32	6.24471	-0.418227	0.572182	-0.730934	0.464819	0.637381
F20A1.4	13.3361	-0.219915	0.404587	-0.543553	0.586749	0.737767
F20A1.6	297.59	0.248922	0.288121	0.86395	0.387615	0.565552
twk-11	23.3246	0.0684917	0.459655	0.149007	0.881548	0.934595
F20A1.2	8.79523	1.09627	0.563361	1.94595	0.0516602	0.126017
F20A1.8	31.4873	1.87415	0.354473	5.28714	1.24245e-07	1.67922e-06
tofu-2	78.9907	2.67788	0.528693	5.06509	4.08213e-07	4.90102e-06
F20A1.1	359.81	0.055731	0.246161	0.226401	0.82089	0.897148
F20A1.10	372.921	-0.283756	0.297805	-0.952824	0.340679	0.517919
Y57E12AL.4	34.4487	0.0581265	0.474072	0.122611	0.902415	0.945974
mdt-6	54.2732	1.28634	0.324502	3.96404	7.3693e-05	0.000504548
Y57E12AL.6	112.011	0.275433	0.197833	1.39225	0.163848	0.30582
Y57E12AL.1	1591.56	-0.223991	0.0975699	-2.2957	0.0216931	0.0627977
Y57E12AM.1	267.079	0.181076	0.243699	0.74303	0.457463	0.630948
Y57E12AR.1	32.8437	-0.323442	0.217844	-1.48474	0.137612	0.268092
F27B10.1	108.299	-0.0405561	0.245867	-0.164951	0.868982	0.927659
npa-1	20600.7	-0.892769	0.228202	-3.91218	9.14658e-05	0.000609931
mys-1	146.98	0.633088	0.167575	3.77794	0.000158133	0.00099249
VC5.2	774.853	-0.201047	0.159498	-1.2605	0.207489	0.365521
nhr-286	134.699	-0.463909	0.194813	-2.38131	0.0172512	0.0520569
nhr-135	201.952	-0.531477	0.222043	-2.39358	0.016685	0.0507622
odr-2	76.9426	-0.128138	0.148774	-0.861292	0.389078	0.566622
lmd-5	5.90959	-0.139761	0.605313	-0.23089	0.8174	0.895312
sre-10	8.97306	-0.157042	0.571564	-0.274758	0.783502	0.873929
str-112	17.2213	-0.396519	0.379683	-1.04434	0.296328	0.470587
ugt-40	120.953	-1.27747	0.275319	-4.63997	3.48456e-06	3.31931e-05
ugt-37	37.0762	-0.22062	0.384919	-0.573161	0.566536	0.722035
fat-7	18.1965	0.48444	0.453175	1.06899	0.285073	0.458684
F10D2.10	145.312	0.762678	0.239949	3.1785	0.00148039	0.0068226
ugt-39	538.48	-0.270114	0.225554	-1.19756	0.23109	0.394937
str-204	7.36188	0.0110362	0.462624	0.0238557	0.980968	0.989077
ugt-41	6755.67	-1.63594	0.226704	-7.21618	5.3467e-13	3.16826e-11
srh-83	6.90782	-1.78965	0.656914	-2.72434	0.00644309	0.0232619
ugt-36	182.752	-1.60642	0.315956	-5.08431	3.68967e-07	4.46488e-06
lgc-39	109.798	-0.167714	0.28387	-0.590815	0.554644	0.712387
cpsf-2	106.542	1.09359	0.328127	3.33283	0.000859688	0.0043286
pitr-5	91.9262	1.51692	0.283933	5.34254	9.16508e-08	1.27067e-06
F09G2.8	199.666	0.415216	0.174309	2.38207	0.0172156	0.0519681
attf-2	196.458	0.902705	0.276668	3.26277	0.00110328	0.00533723
F09G2.2	492.507	0.0858447	0.114552	0.749395	0.453619	0.627447
F09G2.1	371.062	-0.231171	0.195268	-1.18387	0.236466	0.401276
soap-1	510.129	-0.160903	0.205605	-0.782582	0.433872	0.609603
C13F10.5	78.625	0.297279	0.189214	1.57113	0.116153	0.235689
C13F10.6	59.4113	0.968992	0.32437	2.9873	0.00281451	0.0117132
C13F10.7	74.4778	1.05737	0.273376	3.86781	0.000109818	0.000717654
C13F10.1	154.163	0.10518	0.231709	0.453931	0.649879	0.783676
fkb-3	267.918	0.00530058	0.150918	0.0351223	0.971982	0.983947
gei-6	200.654	0.241348	0.215225	1.12137	0.262128	0.431453
C05C8.2	40.7429	0.451261	0.294081	1.53448	0.124912	0.248585
C05C8.5	81.6534	1.05643	0.28685	3.68285	0.00023064	0.00138101
hpo-9	137.173	0.852307	0.322871	2.63977	0.00829612	0.0286238
hyls-1	234.184	0.262975	0.211276	1.2447	0.213242	0.372723
C05C8.1	168.357	0.141663	0.169916	0.833723	0.404437	0.581695
C05C8.7	1105.01	-0.232301	0.185325	-1.25348	0.210033	0.368947
C05C8.8	39.2159	-0.255189	0.302401	-0.843875	0.398739	0.576049
C13A2.12	23.9467	-0.382323	0.503842	-0.758817	0.447962	0.622
F07G11.4	7.43765	2.37586	0.985743	2.41022	0.0159429	0.0489518
lmd-4	86.3205	0.0476719	0.512314	0.0930521	0.925862	0.957696
F10G2.4	6.45833	4.95761	1.80019	2.75393	0.00588838	0.0215726
clec-7	291.308	-0.341611	0.26238	-1.30197	0.192926	0.345569
F10G2.2	18.9334	-0.105003	0.414251	-0.253478	0.799899	0.883406
F10G2.1	622.701	-0.0735464	0.27042	-0.271971	0.785645	0.875327
F10G2.7	16.8525	0.405546	0.415829	0.97527	0.329426	0.506255
nhr-263	43.1153	-0.601374	0.29826	-2.01628	0.043771	0.110379
nhr-148	33.2737	-0.694237	0.221352	-3.13634	0.00171069	0.00771941
nhr-147	23.06	-0.90885	0.284266	-3.19718	0.00138777	0.00646553
cyp-35A1	44.5693	-0.925926	0.505994	-1.82992	0.0672625	0.155344
cyp-35A2	4490.86	-0.904549	0.217845	-4.15227	3.29193e-05	0.000247699
C03G6.5	150.396	-0.370041	0.245121	-1.50963	0.131138	0.258138
srj-14	47.4805	-0.249548	0.243206	-1.02608	0.304856	0.479788
srx-56	2.56226	-0.494042	0.909356	-0.543288	0.586932	0.737767
C03G6.17	66.6162	-0.360583	0.31337	-1.15066	0.249872	0.41696
srp-5	2.73454	0.272258	0.800686	0.340031	0.733833	0.843164
srp-6	1284.49	-0.373263	0.26382	-1.41484	0.157115	0.296593
C02H6.3	6.46636	-0.400714	0.568663	-0.704659	0.481022	0.651179
C02H6.1	4.38193	-0.13677	0.608347	-0.224822	0.822118	0.897831
fbxa-105	427.127	-0.311586	0.261386	-1.19205	0.233241	0.397187
gst-41	100.762	-1.03622	0.311067	-3.33118	0.000864786	0.00434769
srt-6	15.3	0.475015	0.47911	0.991453	0.321464	0.497787
R13D7.2	157.558	0.0374589	0.260695	0.143689	0.885746	0.93652
str-41	33.9893	0.0931277	0.328624	0.283387	0.77688	0.870397
F18E3.11	1381.36	0.519242	0.345153	1.50438	0.132483	0.260169
F18E3.12	1252.62	0.614162	0.361373	1.69952	0.0892205	0.192886
F18E3.13	911.218	0.859016	0.364375	2.35751	0.0183982	0.0549011
srw-68	7.0981	-2.71338	0.513004	-5.2892	1.22852e-07	1.66174e-06
srw-69	15.1445	-2.44407	0.405169	-6.03223	1.6171e-09	3.50147e-08
srw-71	29.9973	-1.16732	0.401816	-2.90511	0.00367127	0.0146059
srw-78	10.9043	-0.274937	0.392578	-0.700337	0.483717	0.653817
ddo-2	476.498	0.267143	0.150335	1.77699	0.0755696	0.169973
F25E5.8	492.493	0.0596438	0.146375	0.407473	0.68366	0.809301
F25E5.16	23.3627	-0.0840405	0.26419	-0.318106	0.750405	0.854034
F25E5.7	5859.71	5.13021	0.574253	8.93371	4.11975e-19	1.16268e-16
nhr-141	20.3365	0.413547	0.3314	1.24788	0.212076	0.371322
F25E5.5	107.165	0.0293372	0.189002	0.155221	0.876647	0.932183
F25E5.4	108.119	-0.139916	0.260854	-0.536376	0.591699	0.741617
F25E5.3	153.887	1.94475	0.597164	3.25664	0.0011274	0.00543628
try-8	5084.88	4.55886	0.810463	5.62501	1.85497e-08	3.05209e-07
F25E5.2	20.6931	-0.195752	0.337441	-0.580108	0.561842	0.718252
srh-89	6.57912	-1.31796	0.58494	-2.25316	0.0242492	0.0687275
F25E5.1	131.527	-0.194616	0.166439	-1.16929	0.242286	0.408308
C18B10.6	29.7034	-0.456154	0.277712	-1.64254	0.100477	0.211064
srh-230	7.48541	0.42394	0.394266	1.07526	0.282257	0.455501
str-31	5.58005	-0.387781	0.848267	-0.457145	0.647567	0.782427
nhr-171	13.7029	0.602413	0.428182	1.40691	0.159454	0.29994
srb-18	10.7155	-1.262	0.422597	-2.9863	0.00282375	0.0117428
srb-19	14.1904	0.869119	0.631671	1.37591	0.168851	0.312949
C54F6.15	441.123	0.788151	0.392395	2.00856	0.0445835	0.111919
C54F6.6	52.0278	0.713372	0.414462	1.7212	0.0852148	0.18594
C54F6.18	84.4452	0.759161	0.667111	1.13798	0.255128	0.423247
C54F6.17	13.2409	0.210367	0.669443	0.314241	0.753338	0.855708
C54F6.5	38.7637	0.0901001	0.28904	0.311722	0.755252	0.856772
swt-2	5.97555	-0.78874	0.621382	-1.26933	0.204323	0.361056
C54F6.12	42.6906	-0.116572	0.306107	-0.380823	0.703335	0.822129
srh-268	5.6294	-0.34731	0.48144	-0.721398	0.470665	0.642222
nhx-3	141.366	-0.575141	0.352028	-1.63379	0.102303	0.214136
ftn-1	5258.92	-0.980457	0.246094	-3.98408	6.77407e-05	0.000468193
F19F10.3	87.1633	-0.161821	0.225473	-0.717695	0.472946	0.64449
ttr-10	81.4771	0.185701	0.272632	0.681141	0.495782	0.663953
sri-22	5.16208	0.0943751	0.674688	0.13988	0.888755	0.938346
F19F10.13	625.673	-0.911551	0.300041	-3.03809	0.00238086	0.0101929
F19F10.8	32.6846	0.437266	0.432449	1.01114	0.311951	0.486858
F19F10.9	975.992	0.113387	0.145445	0.779591	0.435632	0.611147
F19F10.12	282.463	0.221061	0.271226	0.815045	0.415047	0.591792
ets-6	188.957	0.70729	0.303952	2.32698	0.0199663	0.0585623
F19F10.11	90.0102	0.679635	0.351777	1.932	0.0533593	0.129404
C50E3.5	40.0702	0.994404	0.386227	2.57466	0.0100338	0.0334546
C50E3.6	71.8059	-0.0610473	0.243155	-0.251063	0.801765	0.884903
C50E3.9	4.9876	-1.29129	0.701689	-1.84027	0.0657292	0.152559
C50E3.11	4.75921	4.25734	1.36294	3.12365	0.00178623	0.00801039
folt-3	21.613	-0.356143	0.345093	-1.03202	0.302063	0.476338
C50E3.12	5.50662	4.28891	1.78699	2.40008	0.0163916	0.0501029
C50E3.13	17.2613	4.82888	1.79916	2.68396	0.00727558	0.0257209
grsp-4	72.7962	0.234418	0.208716	1.12314	0.261377	0.43054
F07C4.12	39.6197	0.140157	0.446238	0.314087	0.753455	0.855783
C12D5.5	23.7859	0.130568	0.306018	0.426668	0.669621	0.79893
C12D5.4	29.6494	0.0621226	0.380467	0.16328	0.870298	0.928694
C12D5.3	59.6522	0.479933	0.314597	1.52555	0.127122	0.251652
cyp-33A1	1672.03	-0.599275	0.202817	-2.95475	0.0031292	0.0127863
sre-11	5.96508	0.412403	0.449183	0.918118	0.358557	0.537723
nhr-94	158.416	-0.0200514	0.300051	-0.0668266	0.94672	0.969605
nhr-152	250.916	-0.783316	0.230954	-3.39166	0.000694708	0.00361487
C12D5.9	144.735	-0.0172637	0.227536	-0.0758723	0.939521	0.965617
C12D5.10	10.1262	0.384697	0.390477	0.985195	0.324528	0.50099
ZK105.3	17.0087	4.16417	1.11986	3.71848	0.000200423	0.00122065
srsx-40	5.02919	-0.160532	0.563584	-0.284841	0.775766	0.869942
ZK105.13	10.0463	0.0815813	0.345285	0.236272	0.813221	0.892496
ZK105.1	2073.94	0.855449	0.167817	5.0975	3.44159e-07	4.18903e-06
ZK105.12	4.79255	0.709885	0.700953	1.01274	0.311183	0.486272
ZK105.6	59.94	-0.864904	0.296142	-2.92058	0.00349383	0.0140115
Y97E10C.1	185.214	0.181716	0.143693	1.26461	0.20601	0.363366
clic-1	325.235	-0.0254039	0.110885	-0.229102	0.818789	0.896045
srr-10	7.66394	-0.466839	0.476217	-0.980307	0.326934	0.503588
srr-9	5.95609	-0.281107	0.464702	-0.604918	0.545233	0.705248
T05B11.1	230.607	0.317612	0.206816	1.53573	0.124605	0.248153
T05B11.4	61.5669	0.424854	0.516954	0.821842	0.411167	0.588123
hint-3	350.675	-0.285087	0.135758	-2.09996	0.0357328	0.0938613
frpr-3	8.60593	-0.429324	0.442282	-0.970701	0.331697	0.508712
grl-10	171.416	-0.319042	0.205759	-1.55057	0.121006	0.242905
rpl-39	257.64	0.226668	0.344964	0.657078	0.511131	0.67643
rps-30	972.109	0.22075	0.201488	1.0956	0.273254	0.444461
C26F1.3	33.7282	0.759895	0.350637	2.16718	0.030221	0.0820095
cyp-32A1	438.825	-0.301968	0.226219	-1.33485	0.181926	0.331107
C26F1.1	27.7332	-0.410425	0.424664	-0.96647	0.333809	0.510775
flp-21	34.5786	-0.0511517	0.332602	-0.153793	0.877773	0.932606
ZK742.7	52.904	0.217433	0.279664	0.777481	0.436875	0.612221
ZK742.2	146.539	0.789293	0.25153	3.13796	0.00170126	0.00768312
xpo-1	402.131	0.200518	0.20532	0.976612	0.328761	0.505513
ZK742.3	96.3226	0.299793	0.214103	1.40023	0.161445	0.302762
ZK742.4	46.6802	-0.692329	0.317845	-2.1782	0.0293915	0.0802894
lbp-4	60.0429	0.46722	0.253637	1.84208	0.0654637	0.152049
mig-6	2137.38	-0.123315	0.291375	-0.423218	0.672136	0.800611
C37C3.7	174.095	-0.180078	0.255783	-0.704026	0.481416	0.651459
ttr-33	2855.86	-0.00289685	0.249368	-0.0116168	0.990731	0.994374
C37C3.12	40.8582	0.0824187	0.351651	0.234377	0.814693	0.893471
tag-253	360.319	-0.119533	0.131563	-0.908561	0.363582	0.542571
C37C3.9	204.762	3.92926	0.571151	6.87954	6.00444e-12	2.61044e-10
anr-36	111.127	0.324178	0.422786	0.766766	0.443221	0.617333
C37C3.2	1835.98	-0.143351	0.126238	-1.13556	0.256141	0.424125
C37C3.1	79.4818	0.595659	0.224934	2.64814	0.00809354	0.0280586
C37C3.10	20.7245	-0.111915	0.448775	-0.24938	0.803067	0.885848
C37C3.11	7.77788	0.121801	0.455344	0.267493	0.789089	0.877345
nipi-4	92.8102	-0.298868	0.257996	-1.15842	0.246693	0.413249
F40A3.3	184.462	-0.253622	0.170844	-1.48453	0.137669	0.268172
F40A3.2	580.127	-0.19589	0.183397	-1.06812	0.285467	0.459079
F40A3.1	218.421	-0.267002	0.13507	-1.97677	0.0480681	0.118751
F40A3.6	86.5696	0.243217	0.297359	0.817923	0.413401	0.590275
F40A3.7	25.6488	0.3808	0.310939	1.22468	0.220697	0.382476
srx-11	4.28727	2.64792	0.915543	2.89218	0.00382577	0.0151169
srsx-7	2.81406	0.845493	0.678319	1.24645	0.212598	0.371966
srsx-6	5.54221	-0.284657	0.550361	-0.517218	0.605004	0.751753
ncx-10	52.6376	-0.609939	0.451328	-1.35143	0.176557	0.323987
srsx-3	6.13349	-0.787568	0.503249	-1.56497	0.117591	0.237852
srt-53	5.46231	1.44134	0.509108	2.83112	0.0046386	0.0177191
clec-216	9.93883	0.956705	0.915625	1.04487	0.296085	0.470296
F26D11.13	46.4765	0.0376373	0.528842	0.0711692	0.943263	0.967433
F26D11.12	200.385	0.0603472	0.431397	0.139888	0.888749	0.938346
F26D11.6	317.114	0.219602	0.375746	0.584443	0.558922	0.716114
clec-217	636.699	5.73104	0.935939	6.12331	9.16538e-10	2.15555e-08
che-7	16.5959	-0.24403	0.318235	-0.766822	0.443187	0.617333
let-413	371.09	-0.313264	0.139927	-2.23877	0.0251709	0.0708691
F26D11.1	30.3396	0.194635	0.310668	0.626503	0.530985	0.693174
Y97E10AL.3	54.5613	0.691659	0.257605	2.68496	0.00725394	0.0256499
Y97E10AL.2	1137.69	0.268587	0.114783	2.33996	0.019286	0.0569697
Y97E10AL.1	26.8374	0.14906	0.389008	0.38318	0.701586	0.820977
Y97E10AR.2	35.2073	-0.255764	0.308618	-0.828741	0.407251	0.584663
Y97E10AR.1	88.3083	-0.914117	0.188657	-4.84538	1.26368e-06	1.34365e-05
Y97E10AR.8	52.0881	1.68631	0.368166	4.58031	4.64297e-06	4.30217e-05
Y97E10AR.3	73.7813	0.732641	0.257064	2.85003	0.00437144	0.0168454
Y97E10AR.4	75.6974	1.999	0.402476	4.96676	6.80798e-07	7.74844e-06
Y97E10AR.7	143.892	0.334023	0.21933	1.52293	0.127776	0.252715
rpb-9	80.6164	0.661281	0.212795	3.1076	0.00188611	0.00839498
Y97E10AR.6	481.213	0.191778	0.109885	1.74525	0.0809409	0.178865
sptl-2	668.379	-0.151208	0.155861	-0.970146	0.331974	0.50909
ech-3	644.644	-0.202879	0.237756	-0.853308	0.393489	0.570738
F43H9.3	103.838	0.10204	0.254542	0.400877	0.688511	0.812789
F43H9.4	1526.79	-1.06423	0.286483	-3.71479	0.000203371	0.00123679
oma-2	140.338	2.54001	0.654132	3.88303	0.000103164	0.000678159
vars-1	188.445	0.154407	0.218363	0.707111	0.479498	0.649933
ZC513.5	66.8453	0.683732	0.216612	3.15648	0.00159683	0.00728846
ZC513.14	19.9399	2.30477	0.452399	5.09456	3.49544e-07	4.24376e-06
ZC513.7	1282.07	0.172494	0.243105	0.709544	0.477987	0.648599
ZC513.3	48.4285	2.68548	0.581962	4.61453	3.93979e-06	3.69378e-05
col-43	467.565	1.68925	0.383347	4.40657	1.05019e-05	9.0231e-05
sth-1	104.585	0.0117481	0.795065	0.0147763	0.988211	0.992835
str-139	9.4078	0.0836634	0.424408	0.197129	0.843726	0.911141
fbxa-223	24.9195	3.34613	0.951344	3.51726	0.000436023	0.00240963
str-144	41.3562	-1.35746	0.252074	-5.38517	7.23753e-08	1.03267e-06
catp-3	7086.24	-0.755054	0.324618	-2.32598	0.0200198	0.0586986
str-131	20.414	-0.149428	0.405125	-0.368843	0.712245	0.82801
C09H5.7	93.3708	2.88097	0.98189	2.93411	0.0033451	0.013516
str-130	9.71257	-0.239392	0.871567	-0.274669	0.78357	0.873929
str-146	9.86751	0.456835	0.593347	0.769927	0.441343	0.615734
myo-5	571.005	-0.0417632	0.4246	-0.0983589	0.921647	0.955683
D1014.5	3.49325	4.12823	1.26707	3.2581	0.00112159	0.00541323
spr-1	86.8335	0.798518	0.215386	3.70737	0.000209419	0.00126894
snap-1	299.105	0.275772	0.12708	2.17007	0.0300012	0.0815194
D1014.4	119.052	0.192743	0.16963	1.13625	0.25585	0.423933
D1014.2	49.018	0.714203	0.30094	2.37324	0.0176329	0.053026
sul-2	26.6967	0.0712497	0.306981	0.232098	0.816462	0.894931
F20D6.6	116.395	4.20587	0.620587	6.77725	1.22487e-11	4.76526e-10
F20D6.5	30.495	-0.0279101	0.331573	-0.0841749	0.932917	0.961341
F20D6.8	15.1414	-0.23984	0.32675	-0.734015	0.462939	0.635428
srp-7	1454.03	-0.413293	0.119951	-3.44551	0.000569988	0.00304292
srp-8	226.846	-0.609303	0.329361	-1.84996	0.0643198	0.150009
F20D6.2	16.6564	-0.608905	0.336844	-1.80768	0.0706565	0.161076
F20D6.1	70.4501	4.24435	0.932715	4.55053	5.35104e-06	4.89831e-05
F20D6.10	30.4379	0.0345763	0.325048	0.106373	0.915286	0.952187
F20D6.11	319.754	-0.893977	0.200435	-4.46019	8.18874e-06	7.21433e-05
cri-2	553.773	0.175229	0.168949	1.03717	0.299656	0.473708
K07C11.4	1502.22	-0.942667	0.234838	-4.01412	5.9667e-05	0.000417971
K07C11.3	74.0155	-0.0260844	0.249971	-0.10435	0.916892	0.952947
K07C11.7	2003.76	0.461663	0.244859	1.88543	0.0593722	0.140687
K07C11.8	125.955	-0.256556	0.20361	-1.26004	0.207656	0.365739
cogc-6	887.877	-0.171584	0.225461	-0.761035	0.446636	0.620831
air-1	298.385	3.9254	0.433221	9.06097	1.293e-19	3.98698e-17
K07C11.10	9.03324	0.175039	0.361441	0.48428	0.628187	0.76879
rol-3	266.41	-0.842282	0.31991	-2.63287	0.00846658	0.0290914
C16D9.3	41.5299	-0.399772	0.21602	-1.85062	0.064224	0.149817
C16D9.4	186.026	-0.0627696	0.208737	-0.300711	0.763635	0.861586
C16D9.5	169.369	1.66796	0.484171	3.44498	0.000571101	0.00304691
C16D9.6	26.1981	-0.0526652	0.301011	-0.174961	0.86111	0.922674
srt-25	6.1529	-1.34109	0.743715	-1.80324	0.0713512	0.162349
C16D9.1	11.8973	0.248659	0.545823	0.455567	0.648701	0.783087
F21F8.5	17.884	-0.313613	0.471191	-0.665575	0.505683	0.671585
F21F8.6	23.8515	-1.12675	0.368364	-3.05879	0.0022223	0.00959637
asp-6	15252	-0.0636085	0.188211	-0.337963	0.735391	0.844249
asp-12	542.847	-0.438149	0.142617	-3.0722	0.00212485	0.00923781
asp-5	11262.7	-0.151187	0.21442	-0.705096	0.48075	0.650965
asp-11	39.8902	-0.54267	0.320025	-1.69571	0.0899403	0.193914
str-135	7.39224	0.236151	0.623699	0.37863	0.704963	0.822934
slc-17.5	51.8058	0.569516	0.2883	1.97543	0.0482197	0.119037
W02D7.3	69.8045	-0.0129214	0.354474	-0.0364524	0.970922	0.983353
W02D7.4	1137.17	-0.183115	0.205754	-0.88997	0.373482	0.552621
W02D7.5	75.4904	-0.757104	0.226948	-3.33602	0.000849865	0.00428878
W02D7.6	207.855	0.0485646	0.156189	0.310935	0.75585	0.857042
sel-9	348.84	0.051927	0.155122	0.334749	0.737814	0.845749
W02D7.11	4.2711	-0.777659	0.715247	-1.08726	0.276922	0.448893
W02D7.8	7.07891	0.414918	0.463854	0.894502	0.371053	0.550317
clec-218	5003.75	-0.190079	0.329049	-0.577662	0.563492	0.719312
W02D7.12	161.765	2.92894	0.775574	3.77648	0.000159059	0.000997174
clec-219	936.942	5.96567	1.04427	5.71274	1.11171e-08	1.93227e-07
tmd-2	336.053	-0.156116	0.197883	-0.788929	0.430154	0.605912
C08D8.7	4.93635	0.582407	0.49299	1.18138	0.237453	0.402466
C08D8.1	42.2637	-0.232154	0.265967	-0.872868	0.382735	0.561145
mom-2	130.637	4.76638	0.682754	6.98111	2.92863e-12	1.36979e-10
F38E1.9	156.62	0.288631	0.178366	1.6182	0.105621	0.219452
gpa-2	13.3599	-0.0358879	0.324064	-0.110743	0.91182	0.95045
F38E1.10	257.716	4.92599	1.00989	4.87777	1.07291e-06	1.16081e-05
F38E1.3	82.1667	4.87124	0.894378	5.44651	5.13685e-08	7.67118e-07
F52E1.5	101.522	-0.110746	0.214625	-0.515997	0.605856	0.752337
F52E1.14	11024.5	-0.0500404	0.157741	-0.317231	0.751068	0.854389
hsp-17	294.094	0.453441	0.263237	1.72256	0.0849683	0.185573
gcy-7	14.1208	-0.23496	0.410976	-0.571711	0.567518	0.722955
pho-6	49.8652	0.77091	0.306765	2.51303	0.01197	0.0384625
F52E1.3	8.71316	0.80279	0.490472	1.63677	0.101678	0.213069
F52E1.9	98.3609	-0.205319	0.16646	-1.23345	0.217409	0.378255
F52E1.2	190.694	0.0501859	0.23662	0.212095	0.832033	0.903755
vha-18	159.325	1.57263	0.369142	4.26024	2.0421e-05	0.00016324
pos-1	126.77	5.14703	0.969432	5.30932	1.10034e-07	1.50179e-06
lmd-3	2120.55	0.0955867	0.126933	0.753049	0.45142	0.625341
K11D5.2	18.2363	0.669712	0.384576	1.74143	0.0816081	0.179909
T23B12.5	7.48811	-0.0703874	0.484473	-0.145287	0.884485	0.935855
T23B12.11	94.66	0.362054	0.175192	2.06661	0.0387707	0.100104
T23B12.6	707.432	-0.410154	0.181849	-2.25547	0.0241039	0.0683738
dnj-22	54.865	0.809775	0.280433	2.88759	0.00388208	0.015314
T23B12.4	393.574	0.174271	0.198519	0.877855	0.380023	0.55894
mrps-2	58.0082	0.445087	0.215229	2.06796	0.0386434	0.0998217
mrpl-4	68.2338	0.6607	0.239585	2.75768	0.00582124	0.0213803
phf-30	39.5654	0.887468	0.302966	2.92927	0.00339759	0.0136915
T23B12.8	280.399	0.0153853	0.487681	0.031548	0.974833	0.985358
pxn-1	103.876	0.338003	0.241872	1.39744	0.162281	0.303918
ZK994.6	10.2463	-0.111748	0.354448	-0.315274	0.752554	0.855379
ZK994.1	2.94897	1.26927	1.19419	1.06287	0.287841	0.461874
F45F2.9	87.0355	0.151433	0.189028	0.801116	0.423064	0.598712
F45F2.10	305.358	0.522197	0.221664	2.3558	0.0184828	0.055124
F45F2.11	22.9796	4.53835	0.836406	5.42601	5.76271e-08	8.48408e-07
otpl-6	119.164	-1.75519	0.739334	-2.37401	0.017596	0.0529246
otpl-5	18.1887	-0.521662	0.291146	-1.79176	0.0731718	0.165766
his-8	42.6637	-0.366054	0.349733	-1.04667	0.295254	0.469425
his-7	102.145	-0.387601	0.273367	-1.41788	0.156226	0.295235
his-6	40.7924	-0.39768	0.454539	-0.874908	0.381624	0.560207
his-5	102.081	-0.545301	0.324444	-1.68072	0.0928166	0.198369
otpl-4	2.56002	-0.993528	0.979858	-1.01395	0.310606	0.48573
slc-17.8	12.9466	1.02726	0.563082	1.82435	0.0680998	0.156837
asns-1	16.1517	0.769567	0.570074	1.34994	0.177034	0.324612
stdh-4	9.31233	-0.525675	0.553665	-0.949446	0.342394	0.519898
acr-15	171.573	-0.228843	0.214335	-1.06769	0.285662	0.45926
acr-16	66.9429	0.0553378	0.276886	0.199858	0.841592	0.909762
F25G6.8	110.54	0.294378	0.186488	1.57854	0.114442	0.233137
F25G6.9	294.372	0.17277	0.285554	0.605034	0.545156	0.705248
symk-1	144.513	0.343007	0.20973	1.63547	0.101951	0.213586
F25G6.1	24.5645	0.0605865	0.305816	0.198114	0.842956	0.910722
C10B5.1	14.2026	0.768045	0.375855	2.04346	0.041007	0.104789
C10B5.3	107.193	0.105933	0.264066	0.40116	0.688303	0.81264
tag-196	2320.02	0.0121877	0.177635	0.068611	0.945299	0.968567
F41E6.7	6.61878	0.562251	0.519459	1.08238	0.279084	0.451605
F41E6.8	36.9338	-0.205483	0.262676	-0.782268	0.434057	0.609811
F41E6.15	892.47	0.216932	0.26476	0.819353	0.412585	0.589594
F41E6.5	1172.5	-0.800304	0.198982	-4.022	5.77056e-05	0.000406282
vps-60	358.892	-0.168358	0.210273	-0.800661	0.423328	0.598948
smk-1	574.04	0.064076	0.157861	0.405902	0.684815	0.809919
grd-5	2719.78	-0.230292	0.246132	-0.935646	0.349455	0.527288
F41E6.11	10.675	1.1456	0.721982	1.58675	0.11257	0.230214
F41E6.1	26.2057	2.23594	0.665592	3.35933	0.00078132	0.00399563
F41E6.17	61.1836	0.171653	0.257358	0.666981	0.504784	0.671231
F41E6.12	237.417	-0.405862	0.223439	-1.81644	0.0693034	0.158949
atg-18	744.53	-0.0856585	0.10616	-0.806878	0.419737	0.595724
oac-29	24.9907	-0.631904	0.461086	-1.37047	0.17054	0.315449
grl-12	9.17976	-0.0416614	0.381684	-0.109152	0.913082	0.95101
F28A12.10	20.8669	-0.556392	0.454406	-1.22444	0.220787	0.382592
acd-4	23.5927	-0.270835	0.336788	-0.804172	0.421298	0.597176
F28A12.3	86.5862	-0.0901988	0.234213	-0.385114	0.700153	0.820195
asp-13	2642.28	-1.11506	0.298121	-3.7403	0.000183798	0.00113223
ZC190.4	102.362	-0.388704	0.243294	-1.59767	0.110117	0.226644
ZC190.6	5.09508	0.0376657	0.622552	0.060502	0.951756	0.972788
cln-3.3	110.608	0.254655	0.289222	0.880485	0.378597	0.557384
ZC190.7	56.2352	4.56067	0.861048	5.29665	1.17948e-07	1.59671e-06
ZC190.8	16.7595	2.05813	0.688248	2.99039	0.00278622	0.0116187
ZC178.2	5.13708	3.55401	1.32429	2.68371	0.00728092	0.0257344
glr-5	70.021	-0.41033	0.247777	-1.65604	0.0977128	0.206268
ZC196.6	38.4563	0.278925	0.30017	0.929222	0.352774	0.530915
ZC196.5	507.263	-0.718691	0.239143	-3.00527	0.00265344	0.0111515
ZC196.4	69.3557	-0.44161	0.28875	-1.52939	0.126168	0.250277
ZC196.3	97.7814	-0.538544	0.386294	-1.39413	0.163278	0.305159
ZC196.2	38.5069	-0.446264	0.282255	-1.58107	0.113863	0.232515
ZC196.1	66.7384	-0.77658	0.234016	-3.31849	0.00090505	0.00451603
B0507.6	419.252	-0.376889	0.309384	-1.21819	0.223152	0.385646
B0507.5	8.16	0.794994	0.457391	1.73811	0.0821917	0.180743
B0507.4	5.95994	1.07581	0.574792	1.87165	0.0612549	0.144286
B0507.17	7.8535	-0.266878	0.507822	-0.525534	0.599212	0.747558
B0507.7	45.1725	-0.0637627	0.332234	-0.191921	0.847804	0.913861
B0507.10	473.093	-0.198957	0.27744	-0.717116	0.473303	0.644871
B0507.8	556.928	-0.406356	0.418613	-0.97072	0.331688	0.508712
B0507.9	71.8483	-0.0757571	0.385706	-0.196411	0.844288	0.911512
linc-69	17.7064	-0.220393	0.270339	-0.815244	0.414933	0.59173
B0507.3	113.06	0.267688	0.197281	1.35688	0.174818	0.321468
B0507.2	497.057	-0.261053	0.150514	-1.73442	0.0828441	0.181864
B0507.1	71.2841	-0.191154	0.311476	-0.613703	0.539411	0.700707
sup-37	277.363	-0.18954	0.177555	-1.0675	0.285746	0.459351
magu-2	250.347	-0.0837048	0.158827	-0.527019	0.59818	0.746649
C01B7.10	5.44264	0.39781	0.509243	0.781178	0.434698	0.610351
rpm-1	222.877	-0.361433	0.182904	-1.97608	0.0481454	0.118876
F07B7.8	9.2423	-0.399032	0.462566	-0.862649	0.388331	0.566092
F07B7.12	11.218	-0.123297	0.356247	-0.3461	0.729268	0.84041
his-18	37.4306	0.413478	0.341415	1.21107	0.225868	0.388928
frpr-13	103.221	-0.281786	0.2115	-1.33232	0.182754	0.332234
frpr-12	29.793	-0.156744	0.269547	-0.581509	0.560897	0.71754
frpr-11	62.18	-0.334778	0.20053	-1.66946	0.0950254	0.201871
mod-1	26.1937	-0.53773	0.242742	-2.21523	0.0267441	0.0745423
ttr-47	1381.75	0.0476981	0.175785	0.271343	0.786127	0.875572
H14N18.4	170.462	-0.151424	0.332405	-0.45554	0.648721	0.783087
unc-23	1064.83	-0.310929	0.248259	-1.25244	0.21041	0.369416
T19A5.3	3.9145	2.10904	0.71876	2.93427	0.00334331	0.013512
gck-1	540.967	-0.0313374	0.203437	-0.15404	0.877578	0.932458
T19A5.1	392.852	0.452703	0.226084	2.00237	0.0452452	0.113156
nhr-44	41.7361	-0.0990221	0.222196	-0.445652	0.655849	0.788145
nhr-219	37.6292	-0.409726	0.246927	-1.6593	0.0970556	0.205163
nhr-194	22.6684	-0.105331	0.292585	-0.360001	0.718846	0.832777
nhr-195	43.2779	-0.0376605	0.246181	-0.152979	0.878415	0.932812
nhr-143	93.0763	0.0329131	0.166949	0.197144	0.843714	0.911141
nhr-144	168.11	-0.577255	0.255855	-2.25618	0.0240595	0.068306
str-87	17.8619	-0.114137	0.29756	-0.383576	0.701293	0.820837
F59E11.7	818.747	0.299508	0.273724	1.0942	0.273868	0.445113
F59E11.6	9.82172	0.184289	0.430742	0.427842	0.668766	0.798195
F59E11.5	51.0706	0.124471	0.259799	0.479106	0.631863	0.771459
sri-23	4.65412	-0.261969	0.517583	-0.506139	0.612759	0.757296
F59E11.2	35.1659	-0.215429	0.210588	-1.02299	0.306313	0.481262
oac-40	4.49677	0.40403	0.743294	0.543567	0.58674	0.737767
bus-1	7.3349	-0.0270126	0.539703	-0.0500509	0.960082	0.977398
srsx-20	11.9554	-1.32616	0.443727	-2.98868	0.00280182	0.011672
C25E10.5	360.926	-0.605254	0.169941	-3.56156	0.000368661	0.00207174
C25E10.4	307.502	0.150829	0.261442	0.576911	0.564	0.71974
srsx-34	357.776	-0.339316	0.320808	-1.05769	0.290196	0.464085
cyp-33B1	26.7934	-1.26751	0.438874	-2.88808	0.00387599	0.0153009
C25E10.17	11.6882	0.511735	0.590451	0.866685	0.386115	0.564016
C25E10.7	13.8094	0.521464	0.373251	1.39709	0.162387	0.304049
C25E10.8	13726.9	-0.55554	0.217288	-2.5567	0.010567	0.0348486
swm-1	3989.64	0.0780347	0.347688	0.224439	0.822416	0.897866
C25E10.10	1161.9	0.382687	0.191508	1.99828	0.0456863	0.114051
C25E10.11	5.79809	-0.519192	0.416435	-1.24675	0.212488	0.371848
C25E10.16	8.4243	-0.594612	0.442462	-1.34387	0.17899	0.327189
C25E10.13	33.2993	-0.316146	0.408235	-0.77442	0.438682	0.613744
C25E10.12	512.678	-0.619382	0.175737	-3.52448	0.000424321	0.0023512
fip-2	628.688	0.30572	0.257178	1.18875	0.234539	0.398867
oac-50	24.281	0.212159	0.410446	0.516898	0.605228	0.751895
T27E4.7	146.451	-0.238112	0.207289	-1.14869	0.250682	0.417996
hsp-16.1	6.64249	0.651119	0.661741	0.98395	0.32514	0.501613
hsp-16.48	12.0268	0.893552	0.662233	1.3493	0.17724	0.324745
hsp-16.49	19.7388	0.964858	0.615138	1.56852	0.116759	0.23663
hsp-16.11	4.68087	1.16731	0.713218	1.63669	0.101696	0.213079
T27E4.1	149.041	-0.277927	0.289465	-0.960139	0.336985	0.514029
F21C10.10	865.933	1.08919	0.212853	5.11711	3.10251e-07	3.80691e-06
F21C10.9	161.555	1.61608	0.259105	6.23717	4.45548e-10	1.1396e-08
frpr-6	19.201	0.31306	0.400638	0.781403	0.434566	0.610319
F21C10.18	58.8976	0.0328442	0.57865	0.05676	0.954736	0.974338
pqn-31	1993.31	-0.289315	0.325505	-0.88882	0.3741	0.553039
F21C10.7	663.654	-0.14826	0.285311	-0.519642	0.603313	0.750693
F21C10.13	44.7487	-0.523172	0.244535	-2.13946	0.0323983	0.0867305
F21C10.11	1387.31	-0.965745	0.427485	-2.25913	0.0238752	0.0678985
F21C10.6	16.3639	-1.71297	0.362767	-4.72197	2.33569e-06	2.31696e-05
F21C10.4	180.247	-0.161818	0.28996	-0.558069	0.576797	0.730254
F21C10.17	16.7286	-0.784031	0.376739	-2.0811	0.0374252	0.0974459
F21C10.3	228.086	-0.174641	0.203975	-0.856187	0.391894	0.569211
B0222.1	66.2716	-0.206396	0.223144	-0.924948	0.354993	0.533531
pitr-3	61.9818	0.0488879	0.572417	0.0854061	0.931939	0.961146
tag-38	142.406	-0.552718	0.28472	-1.94127	0.0522252	0.127191
B0222.5	335.935	-0.307143	0.182736	-1.6808	0.0928009	0.198363
B0222.10	3678.81	5.92868	1.09121	5.4331	5.53846e-08	8.19742e-07
col-144	112.387	5.07759	0.967835	5.24634	1.55153e-07	2.05198e-06
col-145	20.3083	1.50687	1.42527	1.05725	NA	NA
col-10	40.2123	6.79227	1.28827	5.27241	1.34646e-07	1.80951e-06
B0222.11	47.7401	0.00561712	0.236048	0.0237965	0.981015	0.989077
gad-3	734.75	0.298296	0.163904	1.81995	0.0687672	0.157937
spas-1	130.82	0.563234	0.280311	2.00931	0.0445038	0.111753
ptr-1	90.3356	0.294194	0.239921	1.22622	0.220118	0.38179
C24B5.1	82.435	-0.208302	0.189589	-1.0987	0.271897	0.443113
C24B5.4	548.042	-0.650623	0.210995	-3.08359	0.00204521	0.00897123
asp-2	6215.36	-0.279955	0.193213	-1.44895	0.147353	0.282424
inx-10	70.3528	-0.232048	0.194286	-1.19436	0.232337	0.396093
mdt-27	127.229	0.362216	0.171223	2.11546	0.0343904	0.0910679
tag-232	209.648	0.284574	0.147636	1.92754	0.0539124	0.130394
grd-6	12.1017	4.20041	1.51971	2.76396	NA	NA
F07C3.2	20.6138	0.551223	0.311522	1.76945	0.0768191	0.172047
F07C3.3	19.0524	-0.117352	0.511406	-0.229469	0.818504	0.895945
glo-4	667.944	-0.481287	0.165512	-2.90786	0.0036391	0.0145067
aat-2	125.848	-0.282648	0.216424	-1.30599	0.191554	0.34353
str-94	7.12465	-1.11735	0.556499	-2.00783	0.0446616	0.112031
ptd-2	64.737	-0.752783	0.333916	-2.25441	0.0241704	0.0685256
F07C3.9	27.6707	-0.478487	0.302739	-1.58053	0.113987	0.232667
nhr-36	55.9701	-0.168871	0.166704	-1.013	0.31106	0.486198
slc-17.7	213.25	0.0663343	0.19567	0.339012	0.734601	0.843783
lron-2	14.0583	1.39067	0.482628	2.88145	0.00395853	0.0155456
F44A2.5	243.271	-0.346745	0.167322	-2.07232	0.0382353	0.0990288
F44A2.3	1790.58	-0.707655	0.283844	-2.49311	0.0126628	0.0404311
F44A2.7	68.3154	-1.29075	0.395537	-3.2633	0.00110123	0.00532983
tag-153	1242.07	-0.629527	0.197943	-3.18035	0.00147099	0.00678863
acl-14	1335.72	-0.216076	0.178301	-1.21186	0.225566	0.388551
K07B1.4	260.143	-0.29845	0.160071	-1.86449	0.0622534	0.146121
ucp-4	108.975	-0.0864616	0.16929	-0.51073	0.60954	0.754663
coq-6	243.616	-0.177388	0.144677	-1.2261	0.220162	0.381827
K07B1.8	369.716	-0.437754	0.400926	-1.09186	0.274897	0.446479
tos-1	998.004	-0.219621	0.107669	-2.03979	0.0413716	0.105478
K07B1.7	191.311	0.411233	0.185423	2.21781	0.0265677	0.0741129
try-5	207.516	-0.187459	0.241151	-0.777349	0.436953	0.612249
ttr-40	61.619	-0.0487059	0.256836	-0.189638	0.849593	0.915162
ttr-49	1737.72	-0.177793	0.237659	-0.748101	0.454399	0.628339
gpa-3	23.1738	0.0443448	0.353447	0.125464	0.900156	0.944932
E02C12.6	40.3015	0.0234702	0.327536	0.0716571	0.942875	0.967353
E02C12.8	209.401	-0.0805545	0.175275	-0.459589	0.645811	0.780986
E02C12.10	78.1344	3.35684	0.4684	7.1666	7.68828e-13	4.28152e-11
E02C12.12	5.76292	1.16186	0.611352	1.90047	0.0573711	0.1369
hum-2	826.239	0.130547	0.146882	0.888787	0.374118	0.553039
trpp-4	56.7256	0.424435	0.194769	2.17917	0.0293188	0.0801621
F36D4.4	19.8655	-0.406951	0.375208	-1.0846	0.278098	0.450405
F36D4.1	43.6452	2.84464	0.55016	5.17057	2.33385e-07	2.95072e-06
F36D4.5	334.89	0.277178	0.129186	2.14557	0.031907	0.0857048
H24G06.1	626.758	-0.457681	0.141783	-3.22804	0.00124643	0.00589443
F07D3.3	35.7309	4.2277	0.943114	4.4827	7.37057e-06	6.5735e-05
flp-6	244.723	0.298148	0.225677	1.32113	0.18646	0.337141
nas-3	582.434	-0.389121	0.38193	-1.01883	0.308284	0.483492
K06A4.6	12.7505	5.45304	1.18069	4.61852	3.86481e-06	3.63166e-05
K06A4.8	44.6023	2.63076	0.503808	5.22174	1.77245e-07	2.30752e-06
K06A4.2	18.5552	-0.491411	0.275464	-1.78394	0.0744341	0.167918
K06A4.10	35.7634	-0.186818	0.312015	-0.598747	0.549342	0.708527
K06A4.7	691.93	0.0125127	0.273198	0.0458007	0.963469	0.978871
K06A4.15	20.9493	-0.578189	0.326558	-1.77055	0.0766351	0.171755
gsnl-1	1078.96	0.139362	0.276517	0.503991	0.614268	0.758263
haao-1	169.767	0.160503	0.210514	0.762433	0.445802	0.620086
acs-14	1908.59	-0.0275443	0.140017	-0.196721	0.844046	0.911368
F11A3.4	5.3017	0.546689	0.664111	0.82319	0.4104	0.58753
F11A3.2	61.7064	-0.231353	0.176526	-1.31059	0.189996	0.341676
C50F4.8	1616.51	-0.333793	0.220126	-1.51637	0.129426	0.25531
C50F4.9	43.7033	0.0607182	0.264729	0.22936	0.818589	0.895945
C50F4.1	6116.95	-0.49809	0.306384	-1.62571	0.104012	0.216805
C50F4.10	140.815	6.05389	0.879181	6.88583	5.74516e-12	2.51083e-10
pfk-1.2	129.408	5.84405	0.931428	6.27429	3.51226e-10	9.20986e-09
tag-329	1281.61	5.83773	0.699852	8.34138	7.34275e-17	1.11149e-14
C50F4.4	27.4807	0.510151	0.284625	1.79236	0.0730748	0.165614
C50F4.12	18.8918	0.496671	0.361408	1.37427	0.169358	0.313645
C50F4.16	317.901	0.0520371	0.124778	0.417038	0.67665	0.804032
mdf-1	461.202	-0.305251	0.120937	-2.52404	0.0116015	0.0375392
his-35	414.413	-0.0811809	0.150103	-0.540834	0.588622	0.739156
his-41	1961.07	-0.183037	0.268725	-0.68113	0.495789	0.663953
C50F4.6	39.3561	1.54329	0.370212	4.16866	3.06396e-05	0.000232428
his-37	4714.59	-0.225303	0.274495	-0.820794	0.411764	0.588774
nstp-10	654.191	-0.258988	0.134362	-1.92754	0.0539128	0.130394
ehbp-1	712.217	-0.134861	0.101852	-1.32409	0.185475	0.336054
rgef-1	11.3786	0.535566	0.382952	1.39852	0.161957	0.303519
F25B3.4	245.268	0.382924	0.232925	1.64398	0.10018	0.210539
F25B3.5	61.0948	-0.0263001	0.272594	-0.0964811	0.923139	0.956596
F25B3.2	76.6805	1.24521	0.416594	2.98904	0.00279856	0.0116614
rtfo-1	166.902	1.05271	0.283723	3.71035	0.00020697	0.00125592
K09G1.1	1434.24	-0.441535	0.12285	-3.5941	0.000325515	0.00186067
K09G1.2	132.308	4.93994	0.768976	6.42404	1.32701e-10	3.89465e-09
dop-2	71.4456	-0.0403911	0.264459	-0.152731	0.87861	0.932841
pqn-63	9.22404	4.31186	1.37225	3.14219	0.00167688	0.00758124
T06E4.10	3.51037	3.55994	1.31908	2.6988	0.00695899	0.0247859
T06E4.9	7.97454	4.98353	1.57662	3.16088	NA	NA
T06E4.14	8.64551	3.44502	1.81135	1.90191	0.0571835	0.136589
T06E4.12	15.8932	4.56491	1.78242	2.56108	0.0104347	0.0344738
col-146	41.9584	1.32868	1.11386	1.19286	NA	NA
T06E4.5	24.4777	5.61815	1.20789	4.65121	3.29987e-06	3.1542e-05
col-147	91.6867	6.44585	1.26573	5.0926	NA	NA
atl-1	296.175	0.46833	0.231305	2.02473	0.0428952	0.108565
hcp-2	543.202	4.58275	0.6101	7.51148	5.84635e-14	4.32656e-12
cyp-29A4	429.877	-0.525623	0.261253	-2.01193	0.044227	0.111192
pitr-4	74.2314	0.189316	0.37453	0.505476	0.613225	0.757534
ZK287.1	18.7561	0.331341	0.364545	0.908918	0.363393	0.542484
sulp-8	690.477	-0.0890733	0.179219	-0.497007	0.619184	0.76145
ZK287.3	74.298	1.05662	0.253568	4.167	3.08639e-05	0.000234023
ZK287.9	288.242	0.128397	0.397335	0.323145	0.746585	0.851173
ZK287.4	246.134	-1.36495	0.271344	-5.03034	4.89619e-07	5.76974e-06
rbx-1	190.57	0.455998	0.190491	2.39381	0.0166746	0.0507398
ztf-9	46.6338	0.318535	0.180479	1.76494	0.0775735	0.173405
ZK287.7	26.7878	0.619912	0.324049	1.91302	0.0557452	0.133903
her-1	53.2416	1.77183	0.560956	3.15859	0.00158532	0.00724599
xbx-6	136.656	-0.166898	0.159139	-1.04876	0.294289	0.468407
tag-120	1114.17	0.0772961	0.238044	0.324713	0.745398	0.850489
F40F9.10	35.8456	-0.107462	0.240556	-0.446724	0.655074	0.787623
F40F9.3	248.003	6.04587	0.899623	6.72045	1.81166e-11	6.73346e-10
F40F9.5	394.938	-0.327275	0.192064	-1.70399	0.0883831	0.191449
aagr-3	2684.97	-0.347275	0.16093	-2.15793	0.0309332	0.083701
drap-1	689.907	-0.0715185	0.157385	-0.454418	0.649528	0.78349
aqp-4	768.613	0.26715	0.215164	1.24161	0.214381	0.374296
2020-03-01	48.4513	0.565206	0.421759	1.34011	0.180208	0.328802
sta-2	400.605	-0.175328	0.237677	-0.737674	0.460713	0.63313
F58E6.13	16.2268	-0.0327941	0.464646	-0.0705786	0.943733	0.967764
F58E6.4	18.5749	-0.366459	0.479996	-0.763463	0.445188	0.619283
F58E6.5	540.474	6.46059	0.802303	8.05256	8.10782e-16	9.37523e-14
hrg-3	14.1266	0.194007	0.473039	0.410128	0.681712	0.807576
F58E6.11	12.5814	0.262627	0.35195	0.746206	0.455543	0.629063
unc-42	25.3786	-0.25019	0.365896	-0.683774	0.494118	0.662613
F46B6.2	11.4917	-0.249049	0.523266	-0.475952	0.634109	0.77284
F46B6.12	151.505	-0.00900427	0.172599	-0.0521687	0.958394	0.976396
smg-4	100.914	0.496605	0.209864	2.36632	0.0179658	0.0538328
F46B6.4	59.15	0.338083	0.201661	1.67649	0.093642	0.199714
F46B6.5	157.63	1.13095	0.26384	4.28648	1.81524e-05	0.000147011
F46B6.6	118.52	0.447652	0.246116	1.81887	0.0689317	0.158249
ztf-7	2056.76	0.151071	0.115491	1.30807	0.190849	0.342621
lipl-2	7374.24	-0.552561	0.329823	-1.67533	0.09387	0.199978
F46B6.9	13.714	0.183468	0.451934	0.405961	0.684771	0.809919
F46B6.13	186.746	5.5372	0.928954	5.96068	2.51185e-09	5.2021e-08
F46B6.10	3.35473	2.36702	1.03054	2.29687	0.0216263	0.0626369
sru-39	4.84575	0.122271	0.737753	0.165734	0.868366	0.92746
sru-40	6.78075	-0.554756	0.777911	-0.713135	0.475762	0.646596
srsx-21	6.56133	-0.103143	0.634932	-0.162447	0.870954	0.929155
lsy-12	455.539	0.482409	0.170706	2.82597	0.00471379	0.0179404
T11A5.6	73.4511	0.0958476	0.238936	0.401143	0.688315	0.81264
fshr-1	1005.35	-0.797359	0.223084	-3.57425	0.000351229	0.00198652
egl-47	16.4961	0.0381222	0.33506	0.113777	0.909414	0.948967
fipr-11	8.40347	1.79818	0.705706	2.54806	0.0108324	0.0355199
mec-9	54.4448	-0.603485	0.283818	-2.12631	0.0334773	0.0891176
fipr-10	14.9629	1.83107	0.75138	2.43695	0.0148119	0.0460161
C50H2.7	9.49038	4.72395	1.30018	3.63331	0.000279814	0.00162753
C50H2.13	18.2027	-0.0254885	0.26079	-0.0977358	0.922142	0.955898
T07C12.12	30.9463	3.17147	0.61646	5.14465	2.68025e-07	3.34299e-06
suds-3	19.2641	1.82396	0.456287	3.99739	6.40446e-05	0.000445078
sre-28	12.043	2.74217	0.479121	5.72333	1.04456e-08	1.82317e-07
T07C12.15	137.768	0.227439	0.235165	0.967147	0.333471	0.510511
ttr-46	2735.39	0.0968942	0.217096	0.446319	0.655367	0.787623
mam-5	7.53352	0.634843	0.4653	1.36437	0.172451	0.318345
anmt-3	855.333	-0.0940674	0.261279	-0.360026	0.718827	0.832777
madf-4	9.60962	-0.340816	0.324476	-1.05036	0.293553	0.467713
unc-41	98.3649	0.20539	0.236262	0.869332	0.384666	0.562885
ruvb-1	221.428	0.850856	0.294767	2.88653	0.00389513	0.0153573
tofu-1	210.439	2.24324	0.446833	5.02031	5.15891e-07	6.02391e-06
C27H6.9	29.6017	0.926836	0.382106	2.4256	0.0152832	0.0472398
rmd-2	7248.53	-0.152971	0.146151	-1.04666	0.295255	0.469425
C27H6.8	307.541	0.124448	0.143389	0.867901	0.385448	0.56357
rde-1	282.069	0.203342	0.175899	1.15602	0.247674	0.41435
trpp-6	235.27	0.194289	0.176363	1.10164	0.270618	0.441424
K08H10.5	11.3246	3.98599	1.38095	2.8864	0.00389674	0.0153573
K08H10.10	5.03371	-0.579805	0.551191	-1.05191	0.29284	0.466968
uda-1	1845.93	-0.259826	0.12683	-2.04862	0.040499	0.10373
lea-1	2995.75	-0.165304	0.147961	-1.11722	0.263902	0.4337
acl-2	183.651	0.443574	0.163144	2.71892	0.00654963	0.0235648
F57A8.1	110.334	-0.222285	0.143161	-1.55269	0.120498	0.242086
F57A8.10	37.8559	0.587893	0.40359	1.45666	0.14521	0.279364
yif-1	277.804	0.0206603	0.112305	0.183965	0.854041	0.917988
fipr-13	210.965	0.00183546	0.442636	0.00414665	0.996691	0.99783
F57A8.4	9.10273	1.05011	0.401	2.61874	0.00882564	0.0301077
F57A8.6	60.0724	3.71828	0.764775	4.86193	1.16245e-06	1.24716e-05
F57A8.7	19.7948	0.685216	0.563775	1.21541	0.224211	0.386834
R04B5.1	43.5362	3.74979	0.695663	5.39023	7.03665e-08	1.00659e-06
nhr-205	95.3818	0.242895	0.301873	0.804627	0.421035	0.597007
nhr-12	50.2484	0.210119	0.229159	0.91691	0.35919	0.538283
R04B5.6	45.0638	-0.488668	0.307821	-1.58751	0.112398	0.229919
R04B5.5	180.206	-0.0611825	0.159139	-0.384459	0.700638	0.820417
R04B5.7	4.38124	0.0841779	0.838306	0.100414	0.920015	0.954769
R04B5.11	42.0215	6.84913	1.16065	5.90112	3.61045e-09	7.13986e-08
srd-49	4.13073	0.201042	0.778404	0.258275	0.796195	0.881847
ugt-47	776.833	0.284724	0.156099	1.824	0.0681528	0.156913
ugt-17	892.683	-0.181003	0.249246	-0.726205	0.467713	0.639768
C08B6.2	47.7517	-0.155559	0.333518	-0.466418	0.640916	0.777665
C08B6.11	470.306	-0.930191	0.304285	-3.05697	0.00223586	0.00964989
C08B6.3	154.189	-0.387995	0.272611	-1.42326	0.154662	0.292944
C08B6.4	6.32096	-0.376411	0.705814	-0.533301	0.593825	0.743331
srxa-19	6.89905	0.298836	0.683669	0.437106	0.662035	0.793003
C08B6.6	11.2669	4.3293	1.1114	3.89537	9.80506e-05	0.000648388
C08B6.10	407.375	-0.34606	0.196066	-1.76502	0.0775612	0.173405
aos-1	88.1932	0.813067	0.261417	3.11023	0.00186943	0.00833409
wdr-20	521.649	0.367011	0.13954	2.63015	0.00853481	0.0292896
C08B6.8	59.169	0.689717	0.246613	2.79676	0.00516185	0.0193843
C51E3.9	574.603	-0.403617	0.196465	-2.0544	0.0399374	0.10256
srsx-26	6.42158	-0.546237	0.584143	-0.935108	0.349733	0.527539
srsx-27	16.1059	-0.448185	0.309214	-1.44943	0.147216	0.282245
srsx-28	7.7872	-0.441099	0.577198	-0.764207	0.444744	0.618836
srsx-30	6.35763	1.06112	0.558895	1.8986	0.0576174	0.137379
C51E3.10	376.661	1.63986	0.470688	3.48396	0.000494052	0.00269897
C51E3.6	96.6479	-0.0185524	0.189518	-0.0978926	0.922018	0.955878
egl-3	1136.08	0.0233831	0.261575	0.0893935	0.928769	0.959449
cul-5	179.634	0.143745	0.162662	0.883702	0.376857	0.555614
ZK856.18	100.649	3.71581	0.651745	5.70134	1.18872e-08	2.04266e-07
ZK856.5	117.371	-0.459203	0.352195	-1.30383	0.192291	0.344691
ZK856.6	11.6079	0.0162001	0.440265	0.0367964	0.970647	0.983229
ZK856.7	119.642	-0.0518573	0.380423	-0.136315	0.891572	0.939597
ZK856.8	480.125	-0.201654	0.165155	-1.221	0.222088	0.384236
ZK856.11	154.493	-0.0568334	0.263112	-0.216005	0.828984	0.901801
ZK856.16	19.0001	-0.11629	0.297256	-0.391212	0.695641	0.817518
rpc-25	133.34	0.273068	0.255128	1.07032	0.284477	0.45793
tftc-3	175.848	0.792187	0.255024	3.10633	0.00189428	0.0084156
zhit-3	46.1398	0.635313	0.302128	2.10279	0.0354841	0.0933111
hpo-40	65.3814	3.72715	0.735523	5.06735	4.03399e-07	4.85333e-06
ZK856.14	13.1189	-0.406851	0.347588	-1.1705	0.241801	0.407719
fipr-5	159.579	0.503876	0.371005	1.35814	0.17442	0.320878
fipr-9	84.9716	0.448613	0.395711	1.13369	0.256926	0.425028
daf-36	921.748	0.55532	0.232784	2.38556	0.0170534	0.0516095
fipr-4	2.35494	0.328399	1.24578	0.263609	0.792081	0.87925
fipr-7	4.6777	1.26588	1.43806	0.880264	NA	NA
fipr-6	3.68016	0.862038	1.37091	0.628805	NA	NA
str-182	18.6094	-1.00101	0.40157	-2.49273	0.0126765	0.0404672
C12D8.1	1245.78	0.0518815	0.227371	0.22818	0.819506	0.896413
fipr-8	4.23673	-0.243117	0.932128	-0.26082	NA	NA
C12D8.9	20.475	0.146637	0.485808	0.30184	0.762774	0.860957
akt-1	569.558	-0.35508	0.148513	-2.39089	0.0168075	0.0510696
rop-1	1030.46	0.387391	0.165551	2.34001	0.019283	0.0569697
nhr-232	416.091	-0.26385	0.265895	-0.992308	0.321047	0.497419
ric-4	185.18	0.0456128	0.185373	0.246059	0.805636	0.887618
linc-38	13.2637	0.0514172	0.40259	0.127716	0.898374	0.943774
lys-1	8963.62	-0.520324	0.218496	-2.38139	0.0172473	0.0520546
lys-2	18858.7	-1.25255	0.228502	-5.48158	4.21554e-08	6.42967e-07
lys-3	573.321	1.71066	0.325354	5.25786	1.45745e-07	1.94611e-06
B0024.3	17.2468	-0.113122	0.344407	-0.328455	0.742568	0.848869
B0024.15	16.5387	0.263789	0.488171	0.540361	0.588948	0.739322
col-149	34.1799	3.68856	0.949174	3.88607	0.00010188	0.000670778
col-150	460.778	0.310721	0.348235	0.892275	0.372246	0.551477
B0024.4	18056.7	-0.449004	0.372146	-1.20653	0.227614	0.390809
che-12	131.574	0.0119395	0.271418	0.0439892	0.964913	0.979698
gcy-6	7.74041	-1.66969	0.819173	-2.03826	0.0415236	0.105801
trx-2	85.8157	0.0175743	0.239895	0.0732583	0.941601	0.966847
B0024.10	64.5619	0.783132	0.273162	2.86692	0.0041449	0.0161574
B0024.11	81.4601	0.916565	0.290476	3.15539	0.00160283	0.00730996
gna-1	46.0587	-0.294219	0.194277	-1.51443	0.129918	0.256064
B0024.13	94.4972	0.483759	0.22505	2.14956	0.0315902	0.0850543
crm-1	1382.07	-0.0855274	0.169488	-0.504622	0.613824	0.757883
arx-2	749.544	-0.0772324	0.0882817	-0.87484	0.381661	0.560211
K07C5.2	148.894	0.322933	0.176595	1.82867	0.0674495	0.155684
K07C5.13	24.2383	-0.0791346	0.344246	-0.229878	0.818187	0.89582
K07C5.3	180.623	0.545237	0.189187	2.88201	0.00395152	0.0155263
K07C5.9	12.5389	-0.0216987	0.34375	-0.0631233	0.949668	0.971668
K07C5.4	278.53	1.03866	0.313765	3.31032	0.000931901	0.00463058
K07C5.6	197.939	1.09434	0.303575	3.60484	0.000312347	0.00179589
ceeh-2	1480.37	-0.172053	0.24098	-0.713972	0.475244	0.646384
ttll-15	117.076	-0.226805	0.159817	-1.41915	0.155855	0.294692
cash-1	205.66	0.647582	0.213322	3.0357	0.00239978	0.0102537
sri-20	4.6052	1.1807	0.909971	1.29752	0.194453	0.347669
ugt-49	269.044	0.128242	0.155916	0.822506	0.410789	0.587785
AC3.12	6.89989	2.92726	1.12365	2.60513	0.00918397	0.0310691
abu-1	2.34739	3.34272	1.44965	2.30589	NA	NA
spe-10	75.1215	2.27542	0.418888	5.43205	5.57111e-08	8.23842e-07
AC3.5	2251.18	-0.641896	0.195471	-3.28383	0.00102405	0.00501071
col-151	5.64915	0.433229	0.368941	1.17425	0.240295	0.405797
ugt-1	1031.02	-1.0922	0.247608	-4.411	1.02896e-05	8.87734e-05
ugt-2	754.573	-0.749105	0.232887	-3.2166	0.0012972	0.00610333
F15H10.8	11.7297	0.782507	0.510095	1.53404	0.125019	0.248769
F15H10.7	80.7833	0.701786	0.477917	1.46842	0.141989	0.274582
F15H10.12	3.66601	0.976358	0.884289	1.10412	0.269543	0.440059
F15H10.6	8.59978	0.936247	0.849389	1.10226	0.270349	0.441071
F15H10.9	4.03522	-0.655888	1.16655	-0.562248	0.573947	0.727748
F15H10.10	13.6713	-1.47175	0.847351	-1.73688	0.0824086	0.181097
col-13	14.2227	1.25722	0.656457	1.91516	0.0554724	0.133363
col-12	163.192	1.756	0.677206	2.593	0.00951425	0.031985
apc-10	112.717	4.61889	0.580701	7.954	1.80589e-15	1.89759e-13
tag-314	106.833	4.34451	0.664422	6.53878	6.20222e-11	1.98602e-09
Y32F6A.4	524.794	0.0317717	0.133849	0.23737	0.81237	0.891951
set-22	31.618	5.97138	1.14831	5.20015	1.99129e-07	2.55644e-06
snf-10	119.54	5.27194	0.88282	5.9717	2.3479e-09	4.89912e-08
pap-1	742.914	0.168101	0.0999363	1.68208	0.0925538	0.197985
Y32F6A.5	5108.66	-0.306098	0.148497	-2.06131	0.0392735	0.101152
Y32F6A.6	489.925	-0.446426	0.186236	-2.3971	0.0165254	0.0504242
F22E12.1	208.008	0.0276582	0.311848	0.0886912	0.929327	0.959702
F22E12.3	98.7654	-0.580909	0.257429	-2.25658	0.0240342	0.0682575
chw-1	45.1653	0.199471	0.190807	1.04541	0.295835	0.470075
egl-9	357.189	-0.310015	0.147011	-2.10879	0.034963	0.0922176
crp-1	528.062	-0.145612	0.205628	-0.708134	0.478862	0.649562
Y32F6B.1	888.786	0.33672	0.163383	2.06092	0.0393108	0.101232
ncx-5	6.62009	0.144069	0.494502	0.291342	0.77079	0.866493
aqp-5	16.4672	-0.162894	0.425146	-0.383148	0.70161	0.820977
ugt-33	286.292	2.62891	0.354473	7.4164	1.20342e-13	8.4194e-12
C35A5.4	81.5713	3.48958	0.804581	4.33715	1.44344e-05	0.000120354
C35A5.3	653.035	-0.372625	0.287451	-1.29631	0.19487	0.348137
C35A5.10	17.5606	0.294446	0.627984	0.468874	0.63916	0.776526
C35A5.6	1066.11	0.10377	0.289437	0.358523	0.719952	0.833597
dmsr-8	25.9143	0.408448	0.287328	1.42154	0.15516	0.293621
C35A5.8	453.638	0.19131	0.152526	1.25428	0.209741	0.368629
hda-11	130.704	-0.698952	0.268207	-2.60602	0.00916017	0.0310075
F25D1.2	6.03552	-0.165166	0.524548	-0.314873	0.752858	0.855455
ppm-1	1729.22	-0.208878	0.105254	-1.98451	0.0471985	0.11695
degt-1	37.955	-0.244947	0.269921	-0.907475	0.364156	0.543143
F25D1.5	135.939	-0.410527	0.274539	-1.49533	0.134828	0.263789
F32G8.2	8.26657	-0.921444	0.460589	-2.00058	0.045438	0.113517
F32G8.3	6.39031	-0.939131	0.553946	-1.69535	0.0900092	0.194027
best-14	578.102	-0.286145	0.195619	-1.46276	0.143532	0.276884
cat-4	770.114	-0.493908	0.203545	-2.42653	0.0152441	0.0471452
vps-54	238.012	0.0494937	0.158136	0.312982	0.754295	0.856116
del-6	1627.75	-0.389904	0.128415	-3.03628	0.00239515	0.0102414
mics-1	103.682	0.47973	0.207402	2.31304	0.0207205	0.0603915
T21C9.4	522.712	0.784829	0.3383	2.31992	0.0203453	0.0595167
lpd-9	144.148	0.0566049	0.194937	0.290376	0.771529	0.866792
T21C9.6	643.494	-0.250779	0.127138	-1.9725	0.048552	0.119663
srg-32	79.5625	-0.866035	0.269502	-3.21346	0.00131146	0.00616518
ttr-23	1170.78	-0.11111	0.215454	-0.515702	0.606063	0.752337
T21C9.11	10.7573	-0.00834433	0.458593	-0.0181955	0.985483	0.991198
T21C9.13	297.13	5.7008	0.879385	6.48271	9.00876e-11	2.74734e-09
scpl-4	175.623	0.426505	0.211226	2.01919	0.0434677	0.109763
H27A22.1	241.181	-0.0330993	0.123631	-0.267725	0.788911	0.877206
H09F14.1	30.0205	0.914059	0.397931	2.29703	0.021617	0.0626209
mab-23	17.8215	0.306169	0.389276	0.786507	0.43157	0.607404
C32C4.1	52.5444	-0.22284	0.300437	-0.74172	0.458257	0.63128
C32C4.3	47.689	4.75879	0.90764	5.24303	1.5796e-07	2.0858e-06
aqp-6	43.6323	-0.121262	0.717935	-0.168904	0.865872	0.925512
ugt-35	41.7438	-1.13069	0.472174	-2.39464	0.0166368	0.0506618
ugt-34	53.0806	-1.48655	0.509494	-2.9177	0.00352625	0.0141245
tut-2	239.376	0.275353	0.25573	1.07673	0.2816	0.454794
sqv-4	192.717	0.95709	0.233132	4.10536	4.03686e-05	0.000296104
twk-12	70.1104	-0.0441307	0.288476	-0.152979	0.878415	0.932812
ceh-22	35.0635	-0.187198	0.431814	-0.433516	0.66464	0.795261
gsp-1	660.742	-0.123357	0.105103	-1.17368	0.240522	0.406063
F29F11.20	11.2269	-0.291554	0.344478	-0.846365	0.397349	0.574578
pph-1	292.108	0.259027	0.154446	1.67713	0.0935161	0.199596
T28B11.1	368.177	1.07844	0.19659	5.48575	4.11717e-08	6.30101e-07
T28B11.11	13.5972	0.31094	0.444655	0.699283	0.484375	0.654409
T28B11.5	3.1243	1.57795	0.745265	2.11731	0.034234	0.0907402
mre-11	58.3277	3.14019	0.635147	4.94403	7.65232e-07	8.6152e-06
wdr-5.3	28.1604	5.74294	0.883189	6.50251	7.89917e-11	2.44024e-09
ZC302.3	16.6684	-0.560667	0.346979	-1.61585	0.106126	0.220282
srj-22	4.43448	0.260891	0.824536	0.316409	0.751692	0.854655
F28H7.4	52.0226	3.03937	0.627455	4.84397	1.2727e-06	1.35066e-05
F28H7.2	20.4395	0.269766	0.309431	0.871813	0.383311	0.561702
F28H7.3	2059.33	0.784869	0.227513	3.44977	0.000561064	0.00300685
F28H7.7	18.919	0.0692729	0.273018	0.25373	0.799704	0.883352
irld-6	287.075	0.271466	0.307896	0.881679	0.37795	0.556814
F28H7.8	198.386	0.157433	0.166853	0.943543	0.345403	0.523084
sre-6	3.80177	0.378334	0.494895	0.764472	0.444586	0.618728
ocr-1	9.09917	-0.119784	0.466304	-0.256881	0.797271	0.882025
D1054.1	257.252	-0.378412	0.201866	-1.87457	0.0608517	0.143641
pas-2	421.757	0.130076	0.148832	0.873976	0.382131	0.560697
D1054.3	181.523	0.494128	0.163928	3.01431	0.00257567	0.0108962
D1054.5	114.069	-0.246965	0.148006	-1.66861	0.095194	0.202178
clec-220	10.9932	-1.1777	0.422429	-2.78792	0.00530477	0.0198405
D1054.8	1194.8	-0.694322	0.198499	-3.49786	0.000469	0.00257478
D1054.9	48.6408	0.51033	0.421752	1.21002	0.22627	0.389294
D1054.10	6774.88	-0.112106	0.955238	-0.117359	0.906575	0.947678
D1054.11	3589.94	-0.203721	0.98299	-0.207247	0.835817	0.906244
D1054.19	7.79448	-0.529852	0.575158	-0.921228	0.356931	0.535819
srh-184	7.65757	0.10588	0.539598	0.19622	0.844438	0.911544
srh-163	19.7303	-0.677756	0.48311	-1.4029	0.160646	0.301636
D1054.18	12.6437	0.231099	0.488757	0.47283	0.636334	0.774419
secs-1	33.3355	0.712785	0.379047	1.88047	0.0600447	0.142018
prp-38	74.3565	1.36115	0.301591	4.51324	6.38456e-06	5.77141e-05
plrg-1	161.632	0.930825	0.239381	3.88847	0.000100877	0.000664439
C29A12.1	42.581	5.59968	0.878699	6.3727	1.85734e-10	5.23292e-09
lig-1	70.7187	2.61076	0.457039	5.71233	1.11437e-08	1.93488e-07
nrx-1	91.0156	0.0589971	0.258941	0.22784	0.819771	0.896533
saeg-1	900.996	-0.491519	0.174331	-2.81946	0.00481042	0.0182539
F32D8.1	9.67015	-0.364234	0.408283	-0.892113	0.372332	0.551477
F32D8.2	5.87153	-0.244071	0.593767	-0.411055	0.681032	0.807108
F32D8.3	16.5081	0.0293468	0.346347	0.0847325	0.932474	0.96122
F32D8.11	56.7505	0.443698	0.342718	1.29464	0.195443	0.348952
F32D8.12	399.941	0.22242	0.226433	0.982277	0.325963	0.502633
F32D8.4	50.0983	0.416311	0.202533	2.05553	0.0398283	0.102327
F32D8.14	797.29	-0.0398167	0.194896	-0.204297	0.838121	0.907484
F32D8.5	166.413	0.822558	0.314702	2.61377	0.00895499	0.0304865
emo-1	384.334	0.0684319	0.162427	0.421309	0.67353	0.801697
F32D8.7	14.5394	0.121892	0.410933	0.296623	0.766755	0.863533
spp-16	1424.66	-0.105485	0.29682	-0.355382	0.722303	0.835561
F32D8.8	7.57522	0.29544	0.49425	0.597755	0.550003	0.708941
F32D8.15	21.5203	-0.178832	0.338765	-0.527894	0.597573	0.746227
F32D8.10	54.8548	-0.0733167	0.263459	-0.278285	0.780794	0.872023
F58B4.2	6.30057	-0.183439	0.466418	-0.393293	0.694103	0.816297
nas-31	219.217	-0.416557	0.194275	-2.14417	0.0320196	0.0859239
F58B4.7	26.0773	5.63152	1.16207	4.84612	1.25899e-06	1.33952e-05
F58B4.6	39.0461	0.111181	0.330389	0.336515	0.736482	0.844896
F58B4.3	100.08	-0.630932	0.296357	-2.12896	0.0332577	0.0885897
F58B4.5	997.494	-0.442106	0.226033	-1.95594	0.0504728	0.123701
F17C11.12	1374.96	-0.540233	0.21843	-2.47326	0.0133887	0.0423189
F17C11.11	8757.61	0.200517	0.230063	0.871573	0.383441	0.561785
F17C11.1	62.1469	0.225815	0.292346	0.772426	0.439862	0.614905
zip-9	53.746	0.646323	0.359682	1.79693	0.072347	0.164236
F17C11.2	146.421	0.117236	0.253807	0.461909	0.644146	0.779879
col-153	146.876	-0.28602	0.404273	-0.707492	0.479261	0.64975
F17C11.4	873.73	0.187326	0.236179	0.793153	0.427689	0.603103
clec-221	2856.56	2.81709	0.550223	5.11991	3.05685e-07	3.75682e-06
F17C11.6	562.048	0.115322	0.344795	0.334464	0.738029	0.845805
F17C11.13	53.6242	-0.123461	0.40789	-0.302683	0.762132	0.860882
F17C11.7	187.864	0.315013	0.188298	1.67295	0.094337	0.200819
vps-36	308.265	-0.047101	0.104173	-0.452143	0.651166	0.784592
F17C11.10	73.984	4.73244	0.775706	6.10081	1.0553e-09	2.43039e-08
eef-1G	48488.7	-0.363529	0.167246	-2.17362	0.0297338	0.0809777
F17C11.22	10.8104	0.981929	0.438897	2.23727	0.0252689	0.0710851
fig-1	251.65	-0.300404	0.317066	-0.947448	0.343411	0.520967
frpr-9	35.4582	0.547829	0.260052	2.10662	0.0351509	0.0925957
F53B7.7	4.90031	2.25058	0.669812	3.36001	0.000779394	0.003987
F53B7.3	47.3204	0.97632	0.25577	3.81718	0.000134986	0.000861828
C13G3.1	479.579	1.23829	0.277283	4.46581	7.97675e-06	7.03128e-05
hot-6	54.9716	-0.150387	0.217097	-0.692716	0.488488	0.657915
pptr-2	746.816	-0.084026	0.104962	-0.800537	0.423399	0.598948
pak-2	135.158	0.545662	0.215904	2.52733	0.0114933	0.0372759
C45B11.9	17.1176	-0.349078	0.489212	-0.713553	0.475504	0.646494
C45B11.8	67.7648	1.74877	0.337526	5.18114	2.20536e-07	2.8096e-06
C45B11.5	22.5735	2.07328	0.463711	4.47106	7.78314e-06	6.88614e-05
C45B11.2	213.222	-0.0615039	0.272211	-0.225942	0.821247	0.897282
C45B11.6	53.7657	-0.0217305	0.35794	-0.0607098	0.95159	0.972678
dhs-18	2592.49	0.303842	0.244116	1.24466	0.213257	0.372723
srh-74	6.33836	0.642488	0.472488	1.3598	0.173894	0.320228
C45B11.7	257.051	-0.737155	0.230233	-3.20178	0.00136582	0.0063811
T04C12.32	12.1127	-0.301637	0.434401	-0.694376	0.487446	0.657101
T04C12.7	74.4411	-0.390005	0.222423	-1.75344	0.0795272	0.176664
srh-75	12.0591	-0.486009	0.378142	-1.28526	0.198703	0.353294
T04C12.11	221.5	-0.143929	0.165987	-0.867109	0.385882	0.563872
T04C12.3	121.517	0.692278	0.270736	2.55703	0.0105572	0.0348231
T04C12.8	135.809	-0.217383	0.31093	-0.699138	0.484466	0.654409
act-3	1169.16	0.0590636	0.208844	0.282812	0.777321	0.870656
act-2	1468.72	0.432015	0.22151	1.95032	0.0511385	0.124983
act-1	898.358	0.283185	0.348573	0.812411	0.416556	0.59301
Y42A5A.1	75.6229	0.231165	0.280022	0.825525	0.409073	0.586237
lact-8	389.859	0.186129	0.274654	0.677686	0.497971	0.666108
Y42A5A.3	51.9414	-0.191935	0.304157	-0.631039	0.528015	0.690379
cdkl-1	21.2503	-0.0318377	0.290847	-0.109466	0.912833	0.950981
Y42A5A.5	5.44776	0.751242	0.491946	1.52708	0.126741	0.251114
erfa-3	534.033	0.145844	0.112164	1.30028	0.193507	0.346423
math-33	1233.72	-0.265078	0.155451	-1.70522	0.0881529	0.191174
H19N07.3	108.078	-0.426788	0.147387	-2.89569	0.0037832	0.0149772
mboa-2	727.962	-0.900136	0.133031	-6.76635	1.32076e-11	5.09072e-10
atp-5	1418.42	-0.0201852	0.180537	-0.111806	0.910977	0.949904
C06H2.6	265.422	-0.128424	0.208125	-0.617051	0.537201	0.698769
C06H2.2	204.497	0.293415	0.169159	1.73455	0.0828201	0.181835
jmjd-5	121.273	0.0632743	0.176341	0.358818	0.719731	0.833512
glb-3	26.8233	-0.424274	0.25157	-1.68651	0.091698	0.196558
folt-1	110.713	-0.130056	0.200503	-0.64865	0.516565	0.680736
C06H2.7	199.502	0.523456	0.293189	1.78539	0.0741987	0.167591
nlp-33	723.127	0.385187	0.45858	0.839955	0.400934	0.578505
T19C4.1	5.11901	1.88426	0.666831	2.82569	0.00471794	0.0179521
srg-39	11.9209	0.160677	0.467112	0.343979	0.730862	0.841421
srg-42	6.04272	-0.793025	1.00439	-0.78956	0.429785	0.605546
srg-40	3.73479	-0.0455231	0.560266	-0.0812527	0.935241	0.963002
T19C4.5	88.9262	0.558959	0.20134	2.7762	0.00549989	0.0204189
gpa-1	42.6199	0.0935556	0.291741	0.32068	0.748453	0.852428
cnc-10	163.473	0.332239	0.212793	1.56132	0.118448	0.239092
lgc-49	11.829	0.0168699	0.357666	0.0471667	0.96238	0.978287
K10D6.2	106.447	0.00797589	0.154157	0.0517388	0.958737	0.976506
K10D6.3	4.81711	1.8477	0.84141	2.19595	0.0280953	0.0775812
K10D6.4	213.282	0.0495693	0.173044	0.286454	0.77453	0.869089
K10D6.6	11.4831	-0.226425	0.428671	-0.528201	0.59736	0.746128
cyp-29A2	1837.56	-0.83064	0.328687	-2.52714	0.0114994	0.0372887
T19B10.2	3508.12	-0.331545	0.320055	-1.0359	0.300249	0.474301
T19B10.3	764.921	-0.2041	0.201687	-1.01196	0.311555	0.486644
pqn-70	259.622	0.219133	0.142861	1.5339	0.125055	0.248781
T19B10.17	7.56539	-0.442895	0.412094	-1.07474	0.28249	0.455789
T19B10.5	453.018	-0.662133	0.258773	-2.55874	0.0105052	0.0346861
dvc-1	244.533	2.35401	0.42863	5.49194	3.97549e-08	6.11226e-07
ima-1	130.971	0.922301	0.311552	2.96034	0.00307298	0.0125875
T19B10.8	245.31	0.651838	0.212478	3.06779	0.0021565	0.00935831
mxl-1	52.0211	0.962669	0.2541	3.78854	0.000151537	0.000958314
mam-4	9.45601	-0.283972	0.499297	-0.568744	0.56953	0.724251
T19B10.12	617.489	5.6779	0.962691	5.89795	3.68043e-09	7.2524e-08
lgc-36	4.8109	-0.258436	0.65719	-0.393244	0.694139	0.816297
F07B10.7	15.8044	1.1472	0.799779	1.4344	0.151458	0.288214
F07B10.4	15.2453	0.16881	0.329108	0.512931	0.608	0.753617
cln-3.1	212.545	0.110646	0.318796	0.347074	0.728536	0.839854
clec-222	196.77	0.523956	0.978357	0.535547	0.592272	0.742111
clec-223	173.364	-0.608563	0.814372	-0.747278	0.454896	0.628638
gly-20	211.165	0.906352	0.249623	3.63089	0.000282448	0.00164155
C03E10.3	19.2386	-0.0718689	0.333662	-0.215395	0.82946	0.902014
srh-47	8.16012	0.462595	0.526685	0.878315	0.379773	0.558695
snf-11	71.7615	0.440496	0.23498	1.87461	0.0608467	0.143641
T03F7.7	614.566	0.0461903	0.246908	0.187075	0.851602	0.916733
cutl-18	97.812	-0.505472	0.26577	-1.90191	0.0571824	0.136589
F47G9.4	385.62	-0.507916	0.135106	-3.75939	0.000170326	0.00105746
str-141	10.7405	-0.45155	0.45899	-0.98379	0.325219	0.501641
F47G9.1	369.573	0.12793	0.125177	1.02199	0.306784	0.481776
F47G9.6	5.17131	-0.750623	0.602328	-1.2462	0.21269	0.371966
T02E9.6	39.4652	2.55831	0.827974	3.08984	0.00200261	0.00881922
T02E9.5	65.538	0.329202	0.243208	1.35358	0.175871	0.322934
grl-7	6.48675	2.61636	1.07332	2.43762	0.0147842	0.0459619
npr-25	18.4931	-0.0128257	0.41028	-0.0312608	0.975062	0.985358
dop-5	40.0041	-0.116053	0.273187	-0.424811	0.670974	0.799742
cnb-1	371.687	-0.0667471	0.129854	-0.514017	0.60724	0.753113
F55C10.5	48.8103	0.202131	0.406506	0.49724	0.61902	0.761361
col-154	35.7077	1.46857	0.650784	2.25661	NA	NA
col-155	584.351	-0.038713	0.503419	-0.0769002	0.938703	0.965068
K03B8.11	286.397	6.2437	1.12418	5.55401	2.79191e-08	4.44012e-07
K03B8.14	198.803	3.0831	0.567977	5.42822	5.69196e-08	8.39476e-07
nas-17	337.588	7.33214	1.28533	5.70449	1.16693e-08	2.00729e-07
nas-19	210.345	6.19974	1.36878	4.52938	5.91582e-06	5.36516e-05
K03B8.6	25.7813	-0.152585	0.426996	-0.357344	0.720834	0.834156
K03B8.8	268.968	-0.0336057	0.245989	-0.136615	0.891335	0.939597
grl-3	7.09195	0.257698	0.468652	0.549871	0.582408	0.734671
deg-3	44.5939	-0.123143	0.1854	-0.664203	0.50656	0.67209
des-2	46.9599	-0.20041	0.246077	-0.81442	0.415404	0.592139
T26H10.2	13.5984	3.12312	0.852141	3.66503	0.000247305	0.00146596
dmsr-1	81.2598	0.0256482	0.287249	0.0892892	0.928852	0.959449
F57B7.2	25.7977	0.0813284	0.278468	0.292057	0.770243	0.866255
mig-17	788.285	0.00283496	0.229816	0.0123358	0.990158	0.994098
col-156	25.5056	3.82424	1.18569	3.22533	NA	NA
tag-140	103.252	-0.183397	0.327531	-0.559937	0.575522	0.729079
aat-6	147.003	0.783926	0.20075	3.90499	9.42281e-05	0.000626095
nas-20	1371.24	-1.00714	0.588672	-1.71086	0.0871066	0.18944
nas-21	85.7889	-2.03482	0.617971	-3.29274	0.000992166	0.00488629
[truncated: 14,707 more rows]

## Sheet: male_v_her37
	baseMean	log2FoldChange	lfcSE	stat	pvalue	padj
ife-3	70.8062	2.83676	0.407373	6.96355	3.31794e-12	1.57273e-11
B0348.9	9.83137	0.171703	0.401031	0.428155	0.668538	0.728626
egl-8	725.291	-0.908125	0.135758	-6.68929	2.24261e-11	1.00521e-10
B0348.2	168.575	4.5268	0.518568	8.72941	2.56002e-18	1.70868e-17
cyp-29A3	200.482	-0.573749	0.276467	-2.07529	0.0379596	0.0600866
daam-1	9.98214	1.48968	0.408606	3.64577	0.000266591	0.000607466
rps-27	573.605	0.443496	0.264758	1.6751	0.0939149	0.134774
F56E10.1	10.6657	1.12882	0.441317	2.55784	0.0105323	0.0186786
Y38C9A.1	102.376	0.911438	0.363079	2.51031	0.0120627	0.0211875
cgp-1	214.718	0.617609	0.254539	2.42638	0.0152501	0.0262381
W03F9.1	18.6688	1.35109	0.469653	2.87679	0.00401742	0.00765236
W03F9.2	19.269	0.323377	0.401664	0.805093	0.420766	0.497258
W03F9.10	190.904	0.90106	0.218807	4.11806	3.82083e-05	9.74175e-05
W03F9.3	12.7966	9.2645	1.06839	8.67147	4.26594e-18	2.82329e-17
W03F9.11	26.6548	-1.93482	0.360629	-5.36511	8.09021e-08	2.68902e-07
W03F9.9	101.117	-1.58082	0.370947	-4.26157	2.02999e-05	5.3316e-05
W03F9.4	56.2365	-1.42256	0.426787	-3.33319	0.000858559	0.00181931
ttb-1	81.0852	1.14601	0.240813	4.75893	1.9462e-06	5.68078e-06
Y108G3AL.3	43.9504	-1.88043	0.372543	-5.04757	4.47475e-07	1.38771e-06
Y108G3AL.2	45.4908	0.558985	0.26999	2.07039	0.0384156	0.0607735
cul-3	229.008	4.61262	0.412113	11.1926	4.43156e-29	4.60358e-28
arid-1	21.2668	1.1046	0.395613	2.79213	0.00523616	0.00978279
trpp-1	60.2344	-0.0427389	0.221669	-0.192805	0.847112	0.879383
lec-12	360.6	-0.490438	0.132919	-3.68975	0.000224472	0.000517429
DC2.5	874.002	-0.774744	0.238617	-3.24681	0.00116707	0.00242076
srh-77	5.03296	-0.987652	0.561025	-1.76044	0.0783329	0.114567
R02C2.7	53.7959	-1.29695	0.688818	-1.88286	0.0597194	0.0900516
oac-39	5.27508	-1.51565	0.896587	-1.69046	0.0909392	0.130971
nhr-204	66.9367	-1.2173	0.180656	-6.73824	1.60313e-11	7.27274e-11
lgc-26	134.916	0.552993	0.841256	0.657342	0.510961	0.584898
Y58G8A.5	5.69605	2.31355	0.465963	4.96509	6.86692e-07	2.09373e-06
npr-5	59.0652	-0.0611616	0.402198	-0.152068	0.879133	0.904367
F33E11.2	21.0367	6.62089	0.83194	7.95837	1.74318e-15	1.00483e-14
F33E11.3	36.7743	0.464927	0.409228	1.13611	0.255911	0.325461
phf-10	10.3586	1.04872	0.413621	2.53547	0.0112297	0.019811
nhr-15	12.8156	1.26867	0.416197	3.04825	0.00230182	0.00456736
abt-4	629.763	-0.582848	0.189778	-3.0712	0.00213197	0.00424951
dmd-8	14.8904	-4.05652	0.642835	-6.31036	2.78382e-10	1.15052e-09
wago-10	446.341	6.78411	0.363193	18.6791	7.33023e-78	4.41045e-76
atg-9	63.4284	-0.668975	0.383848	-1.74281	0.0813663	0.118488
T22H9.1	47.7055	0.526381	0.283133	1.85913	0.0630089	0.0944761
ZK6.8	173.485	-2.52306	0.328027	-7.69163	1.45269e-14	7.95914e-14
lipl-5	48932.8	-0.330351	0.521712	-0.633205	0.5266	0.599926
ZK6.6	52.1892	-1.73359	0.75971	-2.28192	0.0224943	0.0373343
dod-19	67490.4	-1.86771	0.285653	-6.53839	6.21849e-11	2.70353e-10
ZK6.11	35911.3	-2.56264	0.505112	-5.07341	3.90741e-07	1.21934e-06
Y39D8A.1	180.118	-1.15686	0.340103	-3.40152	0.000670133	0.00144643
dod-20	79.5145	3.51816	0.596122	5.90174	3.59685e-09	1.35786e-08
B0554.5	75.1431	-0.136329	0.390074	-0.349495	0.726718	0.779379
srh-35	6.1151	-0.214082	0.634028	-0.337654	0.735624	0.786785
M02H5.8	1228.45	-1.12584	0.467444	-2.40851	0.016018	0.0274532
nhr-123	28.8806	0.0786499	0.463459	0.169702	0.865245	0.893537
nhr-98	67.5786	-0.21373	0.329493	-0.648663	0.516556	0.59036
nhr-203	132.472	-0.95086	0.347639	-2.73519	0.0062344	0.011498
nhr-202	77.118	-1.55113	0.534584	-2.90157	0.00371297	0.00710445
nhr-201	45.2202	-1.59889	0.327139	-4.8875	1.02122e-06	3.0594e-06
nhr-99	164.909	-0.67094	0.315787	-2.12466	0.0336148	0.0538608
nhr-55	268.194	-1.5931	0.171575	-9.28513	1.61509e-20	1.18077e-19
nhr-130	110.53	-0.951303	0.170212	-5.58892	2.28484e-08	7.98726e-08
nhr-212	240.068	-0.845384	0.181653	-4.65384	3.25804e-06	9.31531e-06
nhr-211	50.2524	-0.607698	0.198023	-3.06882	0.00214906	0.0042815
nhr-106	273.926	-0.9949	0.216153	-4.60276	4.1693e-06	1.1798e-05
nhr-131	328.822	-1.64931	0.262702	-6.27828	3.42342e-10	1.40709e-09
T01G6.1	16.4414	1.50808	0.371023	4.06466	4.81033e-05	0.000121203
pqn-60	414.297	-0.964051	0.43227	-2.23021	0.0257336	0.0421798
nhr-210	117.44	-1.3909	0.179271	-7.75865	8.58357e-15	4.75659e-14
lipl-3	171.983	-3.15143	0.866637	-3.63639	0.000276485	0.000628448
nhr-58	110.73	-0.493078	0.190207	-2.59232	0.00953313	0.0170422
nhr-132	359.518	-1.02912	0.283122	-3.63489	0.000278099	0.000631855
C14C6.5	2479.32	-1.97157	0.446192	-4.41866	9.93149e-06	2.70405e-05
C14C6.2	1305	0.579221	0.325531	1.77931	0.0751885	0.110399
C14C6.12	11.6032	1.28868	0.510936	2.5222	0.0116622	0.0205212
C14C6.13	19.8173	4.06902	1.36662	2.97743	0.00290681	0.00566516
K06H6.5	12.2365	4.69785	0.51119	9.19002	3.92776e-20	2.81902e-19
pqn-97	2.44679	0.683869	0.858833	0.796277	0.425871	0.502355
nhr-90	379.695	-1.37681	0.220759	-6.23673	4.4682e-10	1.81839e-09
nhr-250	5.79141	-1.0706	0.569865	-1.87869	0.0602866	0.090857
F48G7.13	44.1915	-2.16858	0.27317	-7.93857	2.04531e-15	1.17488e-14
F48G7.4	35.2494	0.733534	0.487648	1.50423	0.132522	0.182963
F48G7.7	4.30995	-1.94606	1.01951	-1.90883	0.0562841	0.0853241
nhr-83	49.7639	-1.22025	0.303669	-4.01836	5.86056e-05	0.000146168
F48G7.10	24.6733	-1.18706	0.450739	-2.63359	0.00844875	0.0152358
F48G7.2	18.177	0.747226	0.480325	1.55567	0.119787	0.167159
nhr-190	107.099	-1.16772	0.223911	-5.21513	1.8369e-07	5.90659e-07
ugt-42	10.8432	1.38247	0.486113	2.84392	0.00445626	0.0084192
nhr-180	51.3096	-0.695461	0.259142	-2.68371	0.00728113	0.0132813
sru-24	5.24374	-0.343969	0.677151	-0.507965	0.611478	0.677703
fbxa-72	106.68	-0.891671	0.572747	-1.55683	0.11951	0.1668
srx-21	7.9255	-0.570384	0.579523	-0.984231	0.325002	0.399057
F31F4.1	25.4568	0.404722	0.278899	1.45114	0.146741	0.1997
H25P19.1	54.2747	0.00210282	0.220857	0.00952119	0.992403	0.993971
ugt-29	629.311	-0.194357	0.313768	-0.619428	0.535634	0.608285
srx-5	7.02994	-7.00112	1.72407	-4.06081	4.89023e-05	0.000122991
fbxb-72	8.43075	-1.84649	0.678797	-2.72024	0.00652343	0.0119948
icl-1	33389.1	-1.4237	0.369783	-3.85011	0.000118065	0.000283001
srh-2	123.759	-0.63374	0.429329	-1.47612	0.139912	0.191702
str-262	33.2252	-0.752656	0.492255	-1.529	0.126265	0.17522
srp-1	1708.23	-0.539013	0.322354	-1.67212	0.0945014	0.135535
C05E4.15	5.47221	0.683534	0.830924	0.82262	0.410724	0.487312
srp-2	272.768	-0.896339	0.203896	-4.39607	1.1023e-05	2.98743e-05
str-238	2.79222	7.8429	1.30186	6.02438	1.69757e-09	6.60206e-09
sti-1	178.001	1.34857	0.23432	5.75526	8.65092e-09	3.15111e-08
R09E12.9	59.8234	-1.74788	0.730001	-2.39435	0.0166499	0.0284151
R13D11.4	67.7322	-0.43183	0.419515	-1.02936	0.303313	0.376056
K09C6.7	162.358	7.58721	2.00608	3.78211	0.000155502	0.000367122
K09C6.8	25.2619	9.50977	0.987007	9.63496	5.69161e-22	4.4177e-21
srbc-12	13.3019	-3.09429	0.595255	-5.19827	2.01156e-07	6.44934e-07
K09C6.9	76.2473	3.00609	0.664028	4.52705	5.98131e-06	1.66343e-05
K09C6.2	18.2625	10.5804	1.16	9.12099	7.44407e-20	5.27614e-19
K09C6.1	40.0489	8.06737	0.743551	10.8498	1.9989e-27	1.93732e-26
T02B11.3	831.278	-0.945111	0.410222	-2.3039	0.0212281	0.035446
T02B11.4	33.3541	-1.8054	0.501475	-3.60018	0.000318	0.000717077
T02B11.9	101.549	12.1413	1.02751	11.8162	3.21744e-32	3.75923e-31
T02B11.8	144.889	-0.600387	0.357646	-1.67872	0.0932064	0.13385
T02B11.6	36.5193	-1.33303	0.405239	-3.28948	0.00100372	0.0021042
nas-32	236.327	-0.745825	0.18839	-3.95893	7.52848e-05	0.000184859
fmo-5	333.184	-1.48209	0.176332	-8.40512	4.27415e-17	2.70287e-16
H24K24.4	7.813	-0.227086	0.468201	-0.485018	0.627664	0.691735
H24K24.3	528.489	-1.06905	0.232648	-4.59515	4.32445e-06	1.22077e-05
Y50D4C.3	16.0997	1.31533	0.444608	2.95841	0.00309228	0.00599897
Y50D4C.6	13.4324	0.597927	0.385133	1.55252	0.120538	0.168149
sqv-6	13.0195	0.818536	0.386894	2.11566	0.034374	0.054949
unc-34	30.1827	0.703489	0.300616	2.34016	0.0192756	0.0324528
Y50D4C.5	7.73196	0.966688	0.564089	1.71372	0.0865806	0.12536
ergo-1	145.69	0.672922	0.25478	2.64118	0.00826173	0.0149313
R09A1.2	187.603	5.24601	0.294142	17.835	3.78317e-71	1.75195e-69
R09A1.3	78.895	-0.893578	0.267109	-3.34537	0.000821716	0.00174768
flp-34	45.5985	1.57879	0.310904	5.07806	3.81311e-07	1.19262e-06
nra-4	841.71	-0.595765	0.163989	-3.63296	0.000280188	0.000636162
K10C9.9	9.16946	-1.79489	0.528662	-3.39516	0.000685885	0.00147778
K10C9.3	395.227	-0.145001	0.357396	-0.405715	0.684952	0.743147
K10C9.7	111.671	9.51046	0.514787	18.4746	3.3088e-76	1.87453e-74
K10C9.1	15.7299	1.03144	0.378921	2.72204	0.00648796	0.0119349
Y50D4B.6	17.4239	-1.54764	0.582775	-2.65565	0.00791563	0.0143545
clec-203	3.39878	-1.30187	1.39227	-0.935067	0.349754	0.424348
Y50D4B.4	34.5807	-1.96221	0.363636	-5.39608	6.81109e-08	2.2781e-07
Y50D4B.3	121.554	-1.46879	0.239996	-6.12006	9.35387e-10	3.72123e-09
Y50D4B.2	9.95697	-1.51249	0.578439	-2.61478	0.00892848	0.0160395
W07B8.3	66.3503	-0.555284	0.42902	-1.29431	0.195559	0.257499
W07B8.4	4.48137	2.87335	0.763446	3.76366	0.000167448	0.000393744
cpr-5	6103.99	-0.758608	0.354971	-2.1371	0.0325901	0.0523511
W07B8.1	188.351	-1.8113	0.219627	-8.24718	1.62179e-16	9.87328e-16
linc-128	5.56327	0.292311	0.502794	0.581373	0.560989	0.632032
cmd-1	1122.04	0.753941	0.219536	3.43425	0.000594198	0.0012932
ptr-16	13.3101	-0.482852	1.28103	-0.376925	0.706229	0.76177
T21H3.1	8483.98	-1.2489	0.279201	-4.47314	7.70802e-06	2.11685e-05
F25A2.1	485.295	-3.03772	0.481778	-6.30523	2.87765e-10	1.18781e-09
Y50D4A.4	128.019	-0.623423	0.193987	-3.21374	0.0013102	0.00269629
wrb-1	33.8728	1.02186	0.257214	3.97279	7.1037e-05	0.000175238
Y50D4A.6	17.9964	10.5555	1.14386	9.2279	2.7598e-20	1.99553e-19
Y50D4A.5	5.97619	1.72909	0.391053	4.42163	9.79594e-06	2.66847e-05
Y50D4A.1	78.7255	1.27228	0.293065	4.3413	1.41642e-05	3.78768e-05
Y50D4A.10	16.1285	-0.0595123	0.437599	-0.135997	0.891823	0.914682
madd-2	60.6543	0.0499039	0.291959	0.170928	0.864281	0.89271
C39F7.1	30.9057	0.409653	0.26427	1.55013	0.12111	0.168876
rab-1	1369.84	-0.210822	0.18207	-1.15791	0.2469	0.315241
C39F7.5	73.6937	0.310683	0.204875	1.51645	0.129404	0.179079
Y75B7B.1	153.965	6.15786	0.387387	15.8959	6.76857e-57	1.90746e-55
Y75B7B.2	10.5466	6.9522	0.760355	9.14336	6.05438e-20	4.31155e-19
pme-5	621.637	0.183003	0.202958	0.90168	0.367227	0.44281
egl-2	19.3737	-0.160031	0.560294	-0.285619	0.77517	0.8203
F16B3.2	37.2569	-1.25713	0.493453	-2.54762	0.0108459	0.0191934
F16B3.3	5.29489	0.435382	0.514824	0.845691	0.397725	0.473833
Y75B7AL.2	25.3553	-0.212316	0.355342	-0.597497	0.550175	0.622013
glb-33	91.4393	-0.412798	0.295203	-1.39835	0.162007	0.218296
snt-3	35.514	1.37259	0.226369	6.0635	1.3319e-09	5.23301e-09
rga-4	96.1783	1.94782	0.360829	5.39819	6.73168e-08	2.25245e-07
Y75B7AR.1	16.963	2.77162	0.524321	5.28611	1.24946e-07	4.07732e-07
snt-5	111.925	-0.847452	0.293067	-2.89167	0.00383206	0.00732129
R12A1.3	3.4436	3.25718	0.975615	3.33859	NA	NA
ges-1	670.286	-1.98936	0.303496	-6.55483	5.57061e-11	2.43212e-10
fbxa-195	3.03431	5.40881	0.880944	6.13979	8.26295e-10	3.30398e-09
R09B5.11	399.402	-1.54786	0.290432	-5.3295	9.84839e-08	3.24981e-07
cnc-11	10.0918	-1.09912	0.616512	-1.78281	0.074618	0.109698
cnc-1	18.0437	1.5015	1.43832	1.04393	0.29652	0.3693
cnc-5	1.65552	5.97656	1.4665	4.07539	4.59371e-05	0.000116064
cnc-4	975.635	-0.388818	0.704857	-0.551626	0.581204	0.650182
cnc-3	979.831	-1.15279	0.410432	-2.80873	0.00497367	0.00932407
cnc-2	1267.55	-0.668896	0.498382	-1.34214	0.179552	0.238871
srj-23	5.78566	0.178326	0.600557	0.296935	0.766516	0.81277
chil-14	68.6328	2.36102	0.492899	4.79008	1.66716e-06	4.89665e-06
hacd-1	1244.84	-2.91552	0.466631	-6.24801	4.15705e-10	1.69636e-09
fpn-1.2	372.885	-3.2505	0.405332	-8.01934	1.06312e-15	6.21071e-15
pqn-54	19.1032	-0.0927561	0.707422	-0.131119	NA	NA
tag-304	118.91	-0.623691	0.259316	-2.40514	0.0161662	0.0276755
unc-60	1260.79	0.047787	0.190778	0.250486	0.802212	0.843018
C38C3.4	118.831	-0.310983	0.249119	-1.24833	0.21191	0.27617
C38C3.10	33.8416	-0.71166	0.316216	-2.25055	0.0244141	0.0402451
C38C3.3	227.918	12.1982	0.783324	15.5724	1.12113e-54	2.92915e-53
sru-27	3.32391	1.23435	0.904362	1.36488	0.17229	0.230231
C38C3.7	44.6575	10.9717	1.06867	10.2667	9.96026e-25	8.71576e-24
C38C3.8	8.07653	9.40652	1.22766	7.66216	1.82835e-14	9.97094e-14
nhr-260	3.88848	-0.524007	0.956978	-0.547564	0.583991	0.652901
oac-31	642.725	-0.0277754	0.400368	-0.0693746	0.944691	0.957292
oac-32	113.523	-2.49632	0.958858	-2.60343	0.00922967	0.016532
F52F10.2	4.71566	3.04988	0.75001	4.06645	4.77339e-05	0.000120364
cdc-25.2	7.90405	0.585519	0.437325	1.33887	0.180614	0.240168
F16B4.7	48.6643	-0.559055	0.416978	-1.34073	0.180008	0.23942
F16B4.6	7.16009	-0.327536	0.422599	-0.775051	0.43831	0.514158
F16B4.5	9.09155	-0.213915	0.379042	-0.564357	0.572511	0.642069
F16B4.4	681.577	-0.436803	0.357282	-1.22257	0.221492	0.286866
F16B4.2	43.4038	0.101102	0.270695	0.37349	0.708784	0.764126
nhr-178	72.3419	-0.743949	0.262581	-2.83322	0.00460815	0.00868328
nhr-177	233.74	-1.11959	0.191253	-5.85396	4.80016e-09	1.79161e-08
nhr-179	43.1071	-1.27621	0.369542	-3.4535	0.000553355	0.00120893
nhr-117	107.116	-0.490746	0.245136	-2.00193	0.0452921	0.070422
nhr-110	80.0939	-0.532923	0.226092	-2.35711	0.018418	0.031131
nhr-237	17.238	-0.927747	0.352452	-2.63227	0.00848168	0.0152869
nhr-238	204.67	-1.67062	0.2504	-6.67181	2.52659e-11	1.12729e-10
Y46H3D.1	74.8221	12.523	1.12608	11.1209	9.92793e-29	1.01913e-27
irld-11	14.1066	-0.253155	0.526394	-0.480924	0.630571	0.694428
irld-40	4.55221	-0.710525	0.861159	-0.82508	0.409326	0.485898
K04F1.9	139.827	-0.819274	0.413197	-1.98277	0.0473931	0.0733155
K04F1.8	38.1811	8.37168	0.927009	9.03086	1.70335e-19	1.19495e-18
Y46H3C.5	6.9415	3.19561	0.440588	7.25305	4.07478e-13	2.04496e-12
Y46H3C.7	5.64867	2.31015	0.568798	4.06146	4.87675e-05	0.000122689
gst-21	28.4127	0.049439	0.325778	0.151757	0.879379	0.904563
str-160	5.52888	0.669108	0.645398	1.03674	0.299859	0.372615
srab-25	5.88436	-1.89239	0.846868	-2.23458	0.0254451	0.0417526
nhr-256	188.348	-1.04648	0.218005	-4.80026	1.58459e-06	4.6616e-06
ZK697.8	6.83875	-0.440072	0.699547	-0.629082	0.529295	0.602455
clec-204	182.097	-1.56562	0.365665	-4.28158	1.85574e-05	4.89265e-05
clec-205	443.531	-1.04189	0.329638	-3.16072	0.00157377	0.00319838
dhs-13	102.87	-0.325653	0.289003	-1.12681	0.259822	0.329621
F36H9.7	4.87321	0.977442	0.60746	1.60906	0.107602	0.152021
F36H9.4	210.966	-1.23392	0.363235	-3.39704	0.0006812	0.00146878
F36H9.5	9.23635	0.358969	0.71993	0.498616	0.61805	0.683057
F36H9.2	7.68817	1.18678	0.544109	2.18114	0.0291728	0.0472903
hsp-16.2	425.352	-0.251132	0.430635	-0.583166	0.559781	0.631012
hsp-16.41	1116.68	-0.18435	0.401691	-0.458935	0.646281	0.708605
srt-42	13.6051	0.304767	0.447725	0.680701	0.496061	0.570775
Y46H3A.4	204.304	0.561455	0.459648	1.22149	0.221901	0.287283
Y46H3A.5	206.735	1.91579	0.968286	1.97854	0.0478676	0.0739732
gly-7	320.475	0.798614	0.132845	6.01163	1.8367e-09	7.12467e-09
mrpl-39	26.5885	0.876203	0.475868	1.84127	0.0655814	0.0979236
Y32G9B.1	11.4021	0.633441	0.543641	1.16518	0.243945	0.311951
T10B5.8	620.973	-2.05834	0.430734	-4.77867	1.76455e-06	5.17255e-06
T10B5.7	3613.79	-1.4344	0.328907	-4.3611	1.29407e-05	3.47801e-05
T10B5.2	59.1494	4.41058	0.374126	11.789	4.44747e-32	5.15619e-31
T10B5.3	80.2215	0.719793	0.315349	2.28253	0.0224582	0.0372818
knl-3	74.0376	3.66266	0.232917	15.7252	1.01682e-55	2.76167e-54
T10B5.4	130.576	-0.955762	0.135335	-7.06222	1.63866e-12	7.9339e-12
cct-7	438.706	0.263661	0.213193	1.23672	0.21619	0.280904
oig-6	26.6626	0.310483	0.372292	0.833976	0.404294	0.480686
nphp-2	11.9104	0.278884	0.470137	0.593198	0.553049	0.624876
srp-3	21.231	-0.266544	0.58433	-0.456153	0.64828	0.710513
Y32G9A.3	6.20172	9.07187	1.1656	7.78302	7.08119e-15	3.93861e-14
T06A1.1	13.1344	-0.0968929	0.439927	-0.220248	0.825678	0.862077
T06A1.5	847.755	-0.886934	0.222088	-3.99362	6.50733e-05	0.000161323
glb-25	9.77717	2.55376	0.45129	5.65881	1.52422e-08	5.42737e-08
Y40B10B.1	57.8642	2.11763	0.764042	2.77162	0.00557779	0.0103658
acs-3	72.0058	2.4299	0.37116	6.54678	5.87921e-11	2.56211e-10
fbxa-201	39.8397	9.37936	0.728401	12.8766	6.09348e-38	8.77354e-37
T08B1.4	169.866	-1.37919	0.293655	-4.69665	2.64468e-06	7.63444e-06
T08B1.1	572.019	-0.931546	0.229191	-4.0645	4.81361e-05	0.000121267
tnt-4	77.9076	-0.292734	0.510176	-0.57379	0.56611	0.636319
alh-5	70.2058	-0.375934	0.32738	-1.14831	0.25084	0.319677
clec-206	5.70777	-2.81219	1.57333	-1.78742	0.07387	0.108763
cysl-4	60.4542	12.2077	1.15059	10.61	2.67711e-26	2.47809e-25
F59A7.8	61.8981	1.93013	0.35725	5.40275	6.56264e-08	2.19723e-07
F59A7.11	3.60279	-3.59147	1.49235	-2.40658	0.0161025	0.0275838
F59A7.2	278.568	-2.48045	0.340702	-7.2804	3.32835e-13	1.68007e-12
F59A7.5	223.844	-0.592126	0.267028	-2.21747	0.0265913	0.0434216
Y40B10A.4	34.0499	9.11572	0.818537	11.1366	8.32365e-29	8.57648e-28
comt-4	1404.7	-4.55243	0.453171	-10.0457	9.59231e-24	8.10137e-23
comt-5	13.7171	0.655518	0.48542	1.35041	0.176883	0.235644
comt-3	637.708	-1.42644	0.247548	-5.76229	8.29782e-09	3.02788e-08
nhr-86	202.543	-1.03733	0.19258	-5.3865	7.18438e-08	2.39955e-07
lbp-9	426.041	3.56215	0.239272	14.8875	3.97581e-50	8.99112e-49
Y40B10A.9	106.526	-0.346354	0.249852	-1.38624	0.165675	0.222638
ztf-28	5.95184	9.04178	1.19686	7.55458	4.20228e-14	2.24276e-13
clec-207	372.514	12.0517	1.31983	9.13125	6.77131e-20	4.80964e-19
clec-208	891.839	9.7007	1.88146	5.15594	2.52355e-07	8.01604e-07
F36F12.7	31.3436	10.508	1.03443	10.1583	3.04359e-24	2.61745e-23
F22F7.4	29.9257	0.351432	0.50291	0.698797	0.484679	0.559201
ckb-4	383.745	-0.574203	0.290902	-1.97387	0.0483961	0.0746569
F22F7.11	8.4379	7.12091	0.85811	8.29836	1.05558e-16	6.5104e-16
F22F7.8	75.2157	0.734419	0.288267	2.5477	0.0108434	0.0191911
F22F7.2	164.021	-0.461693	0.216793	-2.12965	0.0332008	0.053244
F22F7.1	1110.15	-1.80636	0.413129	-4.37239	1.22894e-05	3.31158e-05
F22F7.7	70.4448	-0.356817	0.260889	-1.3677	0.171406	0.229237
srbc-20	6.54974	-1.37741	0.87858	-1.56776	0.116937	0.163596
C45H4.14	1.09363	1.80004	2.18878	0.822393	NA	NA
sru-46	7.25165	0.250157	0.467581	0.535001	0.592649	0.660833
cyp-33C1	3.68337	-0.0554127	0.886519	-0.0625059	0.95016	0.96128
cyp-33C2	107.4	-1.85607	0.589102	-3.15068	0.00162891	0.00330148
nhr-13	85.0981	0.794845	0.28266	2.81202	0.00492315	0.00924198
cyp-32B1	1437.46	-2.22666	0.283454	-7.85545	3.98344e-15	2.25441e-14
Y5H2B.1	12.9972	-0.261629	0.363775	-0.719205	0.472015	0.546924
nhr-133	504.587	-0.747975	0.275448	-2.71549	0.00661782	0.0121548
nhr-184	39.7041	-1.22655	0.28955	-4.23607	2.27463e-05	5.92972e-05
nhr-56	126.735	-0.457547	0.267293	-1.71178	0.0869374	0.125801
nhr-128	38.8841	-1.17615	0.23761	-4.9499	7.42516e-07	2.25145e-06
nhr-103	52.1933	-1.53981	0.240872	-6.39264	1.63042e-10	6.87094e-10
nhr-18	113.945	-0.99005	0.233425	-4.2414	2.22134e-05	5.80455e-05
nhr-126	15.2008	-1.03384	0.331315	-3.12043	0.0018059	0.00363917
nhr-134	322.761	-0.923653	0.226811	-4.07235	4.65409e-05	0.000117482
nhr-96	64.8855	-0.939519	0.25236	-3.72293	0.000196926	0.000457836
cyp-33C4	267.417	0.251477	0.295614	0.850695	0.394939	0.47116
F41B5.11	27.0894	-0.0144152	0.364155	-0.0395855	0.968424	0.975348
cyp-33C3	155.013	-0.660056	0.292622	-2.25566	0.024092	0.0397617
cyp-33C5	83.9055	-0.064834	0.217307	-0.298351	0.765435	0.811926
cyp-33C6	22.8678	-0.694994	0.599912	-1.15849	0.246663	0.314988
cyp-33C7	445.169	-1.18873	0.25039	-4.74753	2.05919e-06	5.99256e-06
str-253	13.3528	-1.00156	0.914567	-1.09512	0.273466	0.344491
F41B5.1	9.1118	0.522816	0.39732	1.31585	0.188223	0.2489
nhr-182	119.158	-0.976142	0.224389	-4.35022	1.35998e-05	3.64445e-05
nhr-183	225.967	-0.762622	0.213284	-3.57562	0.000349404	0.000783497
nhr-275	10.4154	-0.324547	0.51915	-0.625151	0.531872	0.604762
nhr-59	64.1585	-0.892936	0.222628	-4.01088	6.04918e-05	0.000150554
fbxa-137	9.38058	0.964931	0.444739	2.16966	0.0300328	0.0485746
nhr-228	415.253	-0.594074	0.281269	-2.11213	0.0346757	0.0553562
nhr-227	23.6258	-1.15791	0.338771	-3.41797	0.000630905	0.00136875
nhr-225	26.8404	-0.815188	0.437059	-1.86517	0.0621579	0.0933759
nhr-115	170.511	-0.777891	0.504289	-1.54255	0.12294	0.171138
nhr-226	165.936	-0.118951	0.264074	-0.450446	0.652389	0.714494
irld-15	7.07947	0.71218	0.610148	1.16722	0.24312	0.310992
Y19D10B.4	12.1192	0.326086	0.825655	0.394943	0.692885	0.750125
Y19D10B.1	5.02438	0.246502	1.01089	0.243845	0.807351	0.84726
irld-16	5.47483	1.61577	0.637233	2.5356	0.0112256	0.0198079
Y19D10B.6	68.3603	1.2749	0.377962	3.37308	0.000743329	0.00159294
pud-1.2	179.488	-0.172279	0.918675	-0.18753	0.851245	0.882618
pud-2.2	187.241	-0.194763	1.00578	-0.193643	0.846455	0.878923
pud-3	2856.49	-3.0012	1.18896	-2.52423	0.0115951	0.0204185
pud-4	959.866	-1.97271	0.983537	-2.00573	0.0448853	0.0698423
pud-2.1	119.496	-0.149774	1.111	-0.13481	0.892762	0.91544
pud-1.1	228.011	-0.171301	0.907403	-0.188781	0.850264	0.881823
irld-30	8.74216	-2.23171	0.754205	-2.95902	0.0030862	0.0059886
srbc-15	18.3782	-1.25101	0.838155	-1.49258	0.135548	0.186532
irld-53	22.8415	-0.671175	0.491909	-1.36443	0.172433	0.230386
clec-209	1.34177	-0.158394	2.46222	-0.0643299	0.948708	0.96024
Y19D10A.8	8.72011	1.3363	0.614501	2.17461	0.0296591	0.0480172
F56A4.3	710.267	-1.66702	0.723217	-2.30501	0.0211662	0.0353614
gst-10	3157.75	-2.54453	0.601314	-4.23161	2.32024e-05	6.04383e-05
Y45G12C.1	145.559	0.0860831	0.256308	0.335858	0.736978	0.787926
C29G2.6	239.703	-1.01422	0.172994	-5.86278	4.55174e-09	1.70275e-08
irg-3	2425.35	-1.7428	0.298254	-5.84334	5.11634e-09	1.90574e-08
F53E10.6	13.7756	1.3539	0.437268	3.09627	0.00195974	0.00392996
acr-17	15.7292	0.721194	0.499121	1.44493	0.148478	0.201898
F53E10.1	210.084	-1.25004	0.286976	-4.3559	1.32523e-05	3.55654e-05
W02H5.2	27.3324	-0.251714	0.343321	-0.733174	0.463452	0.538403
W02H5.8	323.203	1.32725	0.364365	3.64265	0.000269849	0.000614126
angl-1	5.90344	1.00477	0.479433	2.09574	0.0361054	0.0574329
ndx-2	102.594	4.33444	0.356579	12.1556	5.35564e-34	6.68887e-33
W02G9.4	432.836	-2.29834	0.388007	-5.92345	3.15256e-09	1.19809e-08
kel-8	302.258	-0.99253	0.251184	-3.9514	7.7694e-05	0.000190519
Y45G12B.3	75.778	-1.10668	0.396728	-2.78952	0.00527857	0.00985533
Y45G12B.2	124.267	0.499102	0.168442	2.96305	0.00304612	0.00591638
nuo-5	587.305	-0.251803	0.329367	-0.764506	0.444566	0.520052
C24B9.3	2485.72	-1.45615	0.573191	-2.54042	0.0110718	0.019568
srt-28	5.93441	0.142661	0.86465	0.164993	0.86895	0.896072
dod-3	2399.68	-2.38553	0.410977	-5.80455	6.45408e-09	2.38557e-08
srg-57	6.38221	-4.36045	1.30035	-3.35329	0.000798584	0.00170205
srg-62	10.6347	-3.65974	1.08852	-3.36214	0.00077342	0.00165227
R05D8.7	73.3784	-1.59783	0.455724	-3.50614	0.000454655	0.00100462
dhs-14	1098.04	0.098262	0.359494	0.273334	0.784596	0.82799
R05D8.9	19.9211	-0.927623	0.897039	-1.03409	0.301092	0.373949
dhs-15	84.0502	1.17653	0.317365	3.70718	0.00020958	0.000485205
ketn-1	872.836	-0.444996	0.329565	-1.35025	0.176936	0.235695
F54E2.1	11043.5	-0.568548	0.248709	-2.28599	0.0222546	0.0369661
F54E2.5	11.0163	-0.8919	0.455559	-1.95781	0.0502519	0.0772234
T03D3.5	10.7477	0.698496	0.387801	1.80117	0.0716758	0.10593
ugt-53	993.554	-1.34456	0.749178	-1.79471	0.0726997	0.107207
folt-2	1843.58	-0.574054	0.946114	-0.606749	0.544017	0.616403
F37B4.10	177.487	-0.36047	0.222139	-1.62272	0.104649	0.148357
ifc-1	51.9334	-0.300193	1.03836	-0.289104	0.772502	0.818005
C31B8.4	36.4766	1.24966	0.541007	2.30988	0.020895	0.0349578
C31B8.7	43.389	0.28287	0.278836	1.01447	0.310361	0.383381
C31B8.8	597.001	-1.54768	0.274368	-5.6409	1.69165e-08	5.99624e-08
srw-121	7.58497	0.156932	0.62866	0.249629	0.802874	0.843553
K12D9.1	17.0005	-1.98735	0.513557	-3.86976	0.000108941	0.000262342
asp-8	388.928	-2.35403	0.377522	-6.23548	4.504e-10	1.8325e-09
F59D6.7	80.7069	0.467606	0.42887	1.09032	0.275572	0.346853
C50H11.8	51.1592	2.13506	0.343078	6.22325	4.86954e-10	1.97537e-09
srt-7	30.6514	-1.53078	0.378437	-4.045	5.23238e-05	0.000130996
acs-21	62.0874	-1.08917	0.268485	-4.05673	4.97647e-05	0.000125026
cyp-33C9	192.583	-1.00321	0.237005	-4.23287	2.30731e-05	6.01206e-05
Y73C8C.4	6.609	0.134256	0.466866	0.287569	0.773677	0.818983
Y73C8C.3	5.30022	-5.01296	1.23554	-4.05731	4.96406e-05	0.000124752
clec-210	124.633	-0.474533	0.574459	-0.826051	0.408775	0.485419
tat-6	7.97429	0.596033	0.575586	1.03552	0.300424	0.373233
irld-3	215.336	12.5809	0.907752	13.8595	1.11525e-43	1.97486e-42
F02C9.1	29.8362	9.77036	0.93201	10.4831	1.03293e-25	9.33087e-25
srab-9	5.7433	0.357392	0.572292	0.624492	0.532304	0.605045
C36C5.5	67.2174	-0.379995	0.374284	-1.01526	0.309983	0.383001
lag-2	3.9825	-0.159447	0.489988	-0.32541	0.744871	0.795076
Y73C8B.3	842.236	0.37286	0.229372	1.62557	0.104042	0.147674
Y73C8B.2	28.774	1.51509	0.292074	5.18734	2.13314e-07	6.81957e-07
Y73C8B.1	152.711	1.18477	0.346503	3.41921	0.000628021	0.00136285
Y73C8B.5	42.9485	-1.80301	0.606727	-2.97169	0.00296164	0.00576045
K08D9.4	17.3609	-0.40778	0.389987	-1.04562	0.295735	0.36849
apx-1	19.1691	1.74036	0.414464	4.19906	2.68028e-05	6.93458e-05
K08D9.9	26.9719	1.08116	0.99569	1.08584	0.277551	0.348792
gst-23	3.77918	0.288378	0.719851	0.400608	0.688709	0.746336
T28A11.16	27.5066	1.45648	0.302681	4.81193	1.49483e-06	4.40776e-06
T28A11.6	11.1738	-2.36529	1.37025	-1.72618	0.0843149	0.122425
T28A11.17	22.6582	2.51402	0.491587	5.1141	3.15245e-07	9.91628e-07
T28A11.19	31.2676	2.90428	0.503067	5.77315	7.78016e-09	2.85221e-08
T28A11.5	4.98691	3.72695	0.699376	5.32897	9.8773e-08	3.2587e-07
T28A11.20	17.4425	4.37816	0.86211	5.07843	3.80576e-07	1.19077e-06
T28A11.3	21.3003	3.52745	0.612504	5.75906	8.45848e-09	3.08373e-08
fbxa-64	97.1382	-0.444184	0.183971	-2.41443	0.0157598	0.0270416
T28A11.2	432.045	0.110854	0.291055	0.380868	0.703301	0.759258
F35F10.5	424.785	-3.63691	0.562088	-6.47035	9.77786e-11	4.1924e-10
F35F10.7	21.418	-0.295538	0.465999	-0.634202	0.525949	0.599308
F35F10.6	142.737	-0.736682	0.633692	-1.16252	0.245023	0.31316
F35F10.4	37.8782	-2.20466	0.499536	-4.41342	1.01749e-05	2.76668e-05
arrd-18	92.4066	-0.91401	0.211175	-4.32821	1.50323e-05	4.0049e-05
arrd-19	52.1375	-0.793395	0.237205	-3.34477	0.0008235	0.00175042
F35F10.1	1817.77	-2.45149	0.387379	-6.32838	2.47741e-10	1.02852e-09
F35F10.13	51.5843	2.26327	0.381902	5.9263	3.09834e-09	1.17808e-08
C17B7.8	10.7121	1.77135	0.798238	2.21908	0.0264814	0.043255
C17B7.5	138.73	-3.43582	0.733911	-4.68152	2.84754e-06	8.18562e-06
C17B7.4	87.4882	2.0211	0.33242	6.07996	1.2021e-09	4.74338e-09
C17B7.10	69.8917	1.72787	0.419375	4.12011	3.78698e-05	9.65846e-05
C17B7.3	11.3663	0.337333	0.419721	0.803708	0.421566	0.498025
fbxa-65	77.7844	-0.287749	0.296961	-0.968979	0.332556	0.406866
C17B7.2	15.6233	3.24068	0.360632	8.98612	2.56122e-19	1.78387e-18
C17B7.12	10.3893	2.79892	0.76206	3.67283	0.000239881	0.000550407
scrm-3	9.66983	0.433676	0.406037	1.06807	0.285488	0.357532
C04E12.5	123.014	-3.59362	0.542927	-6.61898	3.61687e-11	1.59731e-10
C04E12.4	663.176	-1.90968	0.397353	-4.806	1.53976e-06	4.5362e-06
C04E12.2	108.484	0.653654	0.272961	2.39468	0.016635	0.0283956
C04E12.10	14.5282	-4.71573	1.37212	-3.43681	0.000588604	0.00128203
arrd-20	16.7736	-1.29654	0.391786	-3.30931	0.000935253	0.00196816
arrd-21	12.7693	0.431218	0.509835	0.8458	0.397664	0.473829
T20D4.13	33.9117	-1.31573	0.360347	-3.6513	0.00026092	0.000595037
T20D4.15	45.666	2.03493	0.32203	6.31907	2.6314e-10	1.08944e-09
T20D4.12	5.8063	3.01876	0.528474	5.71222	1.11515e-08	4.0246e-08
T20D4.11	57.9423	1.35957	0.365865	3.71606	0.000202354	0.00046953
T20D4.10	10.3942	1.66182	0.389153	4.27037	1.9515e-05	5.13608e-05
T20D4.9	12.5939	1.96138	0.594951	3.29671	0.000978238	0.00205338
T20D4.7	61.113	-0.807602	0.436878	-1.84857	0.0645194	0.0965002
arrd-22	58.5744	-0.19584	0.206738	-0.947286	0.343493	0.417859
T20D4.5	317.787	-4.11054	0.792332	-5.18791	2.1267e-07	6.8013e-07
T20D4.4	83.6624	-3.92069	0.815719	-4.80642	1.53656e-06	4.52757e-06
T20D4.3	239.949	-4.91269	1.23098	-3.99087	6.58306e-05	0.000163004
cfz-2	12.5393	0.262622	0.604033	0.434781	0.663721	0.724403
slc-28.2	20.1828	-0.449742	0.372166	-1.20845	0.226876	0.292896
slc-28.1	16.6923	-0.0277337	0.476044	-0.0582588	0.953543	0.963906
gst-33	41.3844	0.407039	0.324906	1.25279	0.210282	0.274374
lys-7	21748.4	-4.46141	0.686516	-6.49862	8.10603e-11	3.49466e-10
srbc-33	6.75033	-1.55728	0.601712	-2.58808	0.00965124	0.0172253
C07G3.8	7.00296	0.221209	0.589759	0.375083	0.707598	0.762948
C07G3.10	20.1014	7.56225	0.719762	10.5066	8.0539e-26	7.29943e-25
ugt-64	365.945	0.562386	0.169111	3.32556	0.000882426	0.00186628
irg-1	21.7464	-1.05565	0.469276	-2.24953	0.0244786	0.0403352
T24A6.7	22.6428	0.860001	0.555057	1.54939	0.121288	0.169071
nhr-93	92.3765	-1.77114	0.42513	-4.16612	3.09827e-05	7.96478e-05
srbc-67	8.53311	-0.712195	0.519889	-1.3699	0.170719	0.228428
sri-21	4.05066	-1.30908	0.952971	-1.37368	0.16954	0.227051
T24A6.20	234.128	-0.306941	0.306236	-1.00231	0.316196	0.389626
T22F3.3	2536.62	-1.11641	0.349045	-3.19846	0.00138164	0.00283234
rpl-11.1	292.201	5.32714	0.334403	15.9303	3.90526e-57	1.10813e-55
T22F3.2	72.3194	0.162099	0.271076	0.597985	0.54985	0.621788
T22F3.12	3.66923	-0.461974	0.70699	-0.653438	0.513474	0.587408
T22F3.7	10.107	0.0431612	0.594813	0.0725626	0.942154	0.955367
T22F3.8	31.3491	-1.6662	0.426976	-3.90234	9.52683e-05	0.000231446
T22F3.10	6.9268	1.33809	0.632117	2.11684	0.0342737	0.0548046
T22F3.11	48.686	4.24634	0.821053	5.17182	2.31821e-07	7.38083e-07
F59B1.2	815.421	-1.42272	0.298252	-4.7702	1.84047e-06	5.38552e-06
F59B1.8	66.3109	-0.775767	0.385767	-2.01097	0.0443285	0.0690867
F59B1.10	5.795	0.256325	0.600025	0.427191	0.66924	0.72922
acr-23	4.33075	-0.436536	0.661792	-0.659627	0.509493	0.583502
Y39H10B.2	516.046	-2.26958	0.149565	-15.1745	5.21641e-52	1.26654e-50
Y39H10B.3	114.891	0.590644	0.453849	1.30141	0.193118	0.25472
W08A12.4	461.739	0.280214	0.425864	0.657989	0.510545	0.584544
W08A12.3	20.9982	-0.598472	0.358687	-1.66851	0.0952153	0.136414
W08A12.2	1116.11	-0.712011	0.405026	-1.75794	0.0787574	0.115126
unc-132	360.675	-0.875698	0.482371	-1.8154	0.0694619	0.103041
lin-40	200.42	0.322078	0.199188	1.61695	0.105889	0.149896
T27C4.1	219.779	0.530163	0.217464	2.43793	0.0147716	0.0254812
hpo-36	11.8509	0.82706	0.442108	1.87072	0.0613838	0.0923502
mtm-9	60.0643	0.490641	0.269818	1.81842	0.0690002	0.102437
Y39H10A.6	546.346	-0.992615	0.397151	-2.49934	0.0124424	0.021808
chk-1	55.3872	3.34403	0.333715	10.0206	1.23738e-23	1.03972e-22
Y39H10A.1	107.026	-2.09294	0.874888	-2.39224	0.0167458	0.0285551
R08E5.4	15.1019	-1.14893	0.790272	-1.45384	0.145992	0.198845
R08E5.1	47.0956	-1.75249	0.404227	-4.33541	1.4549e-05	3.88239e-05
R08E5.3	249.094	0.158009	0.528047	0.299233	0.764762	0.81163
cysl-3	25.0684	-0.403537	0.329379	-1.22515	0.22052	0.28581
R08F11.1	38.9283	0.257612	0.318363	0.809178	0.418413	0.494974
R08F11.7	27.1473	3.51297	0.562779	6.24218	4.31507e-10	1.75867e-09
fpn-1.3	4.18636	-0.0226457	1.26561	-0.0178931	0.985724	0.989144
srt-30	3.33365	-0.101888	0.783825	-0.129989	0.896575	0.918584
cyp-33C8	1965.87	-0.195899	0.513166	-0.381745	0.70265	0.758776
R08F11.4	97.348	-0.842282	0.512338	-1.644	0.100176	0.142667
srw-7	4.35752	-1.20379	0.782798	-1.53781	0.124096	0.172544
scl-13	4.77212	-3.80823	1.08945	-3.49556	0.00047306	0.00104319
scl-12	119.529	-2.90979	0.773486	-3.76191	0.00016862	0.000396161
H10D18.5	110.373	0.199828	0.252294	0.792044	0.428335	0.504828
H10D18.1	7.67416	-0.192164	0.56713	-0.338836	0.734734	0.786087
H10D18.6	31.2404	-3.09058	0.585584	-5.27777	1.30766e-07	4.25377e-07
ugt-32	902.343	-4.43031	0.443118	-9.99803	1.55457e-23	1.29897e-22
nhr-185	5.95738	-1.09897	0.870694	-1.26218	0.206884	0.270336
btb-21	86.8413	-2.22674	0.234223	-9.50693	1.96375e-21	1.48779e-20
nhr-186	7.74384	-0.0148699	0.680868	-0.0218396	0.982576	0.986946
nhr-188	6.31164	-0.104951	0.677448	-0.154921	0.876883	0.902334
nhr-189	4.23305	-1.41934	0.928953	-1.5279	0.126539	0.175527
nhr-158	9.94398	-0.25061	0.513792	-0.487766	0.625716	0.689957
nhr-124	5.37564	-0.316585	0.64623	-0.489895	0.624208	0.688709
C17E7.9	1.63782	2.52501	1.04309	2.42069	0.0154911	0.0266221
C17E7.4	1.30512	3.97043	1.92974	2.0575	NA	NA
nhr-156	13.7915	-1.04196	0.348981	-2.98573	0.00282902	0.0055227
nhr-284	23.807	-0.154358	0.327246	-0.471689	0.637149	0.700456
srx-68	21.3693	-0.202677	0.471077	-0.430241	0.66702	0.727185
srx-67	8.51818	-0.0164384	0.490874	-0.0334881	0.973285	0.979285
srx-66	8.97724	0.188868	0.592564	0.31873	0.749931	0.799521
srx-70	5.68611	1.12422	0.850023	1.32257	0.185977	0.246266
cyp-35A5	124.371	-1.18948	0.585018	-2.03324	0.0420283	0.0659319
cyp-35B1	1753.16	-1.92391	0.646406	-2.97632	0.00291728	0.00568356
cyp-35B2	23.7636	-1.09737	0.767292	-1.43019	0.152664	0.206992
cyp-34A4	776.108	-0.662197	0.326963	-2.0253	0.0428367	0.0670725
cyp-34A5	305.153	-1.498	0.481543	-3.11084	0.00186557	0.0037507
cyp-34A6	38.9642	-0.122723	0.610357	-0.201068	0.840645	0.874358
cyp-34A7	67.3031	0.0670597	0.605301	0.110787	0.911785	0.930697
cyp-34A8	2724.23	-1.42745	0.591821	-2.41196	0.015867	0.0272113
cyp-34A9	4599.91	-2.40286	0.468447	-5.12943	2.90627e-07	9.17342e-07
cyp-34A10	15.0906	0.689845	0.436725	1.57959	0.114201	0.160136
nlp-34	125.762	1.79477	0.732263	2.45099	0.0142463	0.0246629
nlp-31	1717.35	0.936627	0.60469	1.54894	0.121397	0.16919
nlp-30	44.5118	3.00826	0.517564	5.81234	6.16064e-09	2.28337e-08
nlp-29	605.25	-0.158487	0.452043	-0.350603	0.725887	0.77876
nlp-28	562.47	-1.98541	0.561431	-3.53635	0.000405703	0.000902499
nlp-27	5419.55	-0.529806	0.413154	-1.28235	0.199721	0.262191
K09D9.9	6.26387	-1.54272	0.632055	-2.4408	0.0146549	0.0252853
K09D9.11	29.6254	6.2413	0.785827	7.94234	1.98401e-15	1.14126e-14
K09D9.12	1.11855	0.469846	1.35423	0.346947	0.728631	0.780927
srh-8	4.854	0.174742	0.926377	0.188629	0.850384	0.881891
srw-89	7.16357	-3.44555	0.946541	-3.64015	0.000272479	0.000619683
cyp-35A3	627.604	-8.2308	1.35837	-6.05932	1.36699e-09	5.36703e-09
K09D9.1	965.111	-0.17283	0.366151	-0.472018	0.636914	0.700244
cyp-35A4	87.9195	-4.70257	1.20953	-3.88793	0.000101101	0.000244786
C49G7.7	927.336	-1.63345	0.38413	-4.25234	2.1155e-05	5.53766e-05
C49G7.12	804.243	1.84538	0.549248	3.35984	0.000779883	0.00166479
C49G7.10	1972.9	0.352392	0.464704	0.758315	0.448262	0.523412
irg-2	490.01	0.594619	0.424238	1.40162	0.16103	0.217156
phat-3	308.15	-1.76197	0.455122	-3.87141	0.000108206	0.000260726
C49G7.3	3446.65	-1.65426	0.612667	-2.7001	0.00693185	0.0126849
djr-1.2	8.42463	2.20959	0.473618	4.66533	3.08116e-06	8.82333e-06
C49G7.1	44.7995	8.27337	0.591454	13.9882	1.84048e-44	3.34533e-43
D1065.3	19.4714	9.1376	1.05041	8.69906	3.34639e-18	2.22454e-17
srh-210	6.38103	1.07174	0.530853	2.0189	0.0434977	0.0679526
otpl-2	39.9245	0.0384077	0.754491	0.0509055	0.959401	0.968582
nhr-181	17.0431	-0.864192	0.544774	-1.58633	0.112664	0.158277
T05B4.14	371.623	12.8696	0.818879	15.7161	1.17244e-55	3.17909e-54
phat-5	0.148581	2.54163	2.18837	1.16143	0.245467	0.313606
phat-4	7.4213	1.33461	1.22009	1.09386	NA	NA
nhr-57	360.909	1.19997	0.234854	5.10941	3.23162e-07	1.01576e-06
lgc-1	12.0045	1.51349	0.491926	3.07666	0.00209334	0.00417907
Y45G5AL.1	113.868	0.199396	0.247453	0.805794	0.420362	0.496872
Y45G5AM.6	64.1324	-0.0905007	0.336164	-0.269216	0.787763	0.830747
Y45G5AM.3	239.961	0.463196	0.27536	1.68214	0.092541	0.133011
Y45G5AM.7	153.293	3.13555	0.224974	13.9374	3.75324e-44	6.76239e-43
coh-4	32.2608	2.68677	0.478312	5.61719	1.94087e-08	6.8297e-08
Y45G5AM.2	35.1393	5.1132	0.656903	7.78379	7.03815e-15	3.91864e-14
Y45G5AM.9	263.92	1.59011	0.211798	7.50766	6.0194e-14	3.18268e-13
nhr-114	152.33	-0.454916	0.318928	-1.42639	0.153755	0.208283
H43I07.3	152.31	0.16024	0.211412	0.757952	0.44848	0.523591
rpac-40	51.5475	0.80083	0.269314	2.9736	0.00294332	0.00573091
H43I07.1	19.9673	1.89279	0.357905	5.28851	1.23317e-07	4.02733e-07
nlp-9	79.1638	0.664817	0.215778	3.08102	0.0020629	0.00412029
nlp-13	141.12	2.01774	0.265639	7.59579	3.05912e-14	1.64705e-13
srt-14	1.81968	-1.21357	1.22707	-0.988999	0.322663	0.396647
ZC132.3	60.9977	0.181774	0.269346	0.674873	0.499757	0.57424
ZC132.4	32.2579	-2.0316	0.421924	-4.81509	1.47133e-06	4.34623e-06
ZC132.9	16.2858	-1.56258	0.502934	-3.10694	0.00189037	0.00379872
R02D1.2	155.207	-2.43415	0.465427	-5.22994	1.69569e-07	5.46745e-07
[truncated: 16,138 more rows]
