# Supplementary material for: Males induce premature demise of the opposite sex by multifaceted strategies
Source: Nat Aging. 2022 Sep 16;2(9):809–23. doi: 10.1038/s43587-022-00276-y (PMC10154206; doi:10.1038/s43587-022-00276-y)
Supplement: Supplementary file 9 — Gene set enrichment of the microarray differentially expressed genes. [file 43587_2022_276_MOESM9_ESM.xlsx]

## Sheet: ReadMe
Gene lists and output from WormCat
The first tab lists the genes that are called as male sperm, seminal fluid, or pheromone regualted genes using the microarray results (these are the genes in the heatmaps)
Tabs/sheets show the gene set enrichment output for each up or down regulated gene list using WormCat
P-values are from two-sided Fisher's Exact Test
The gene lists were defined in the following way:
Mating	glp-1 hermaphrodite genes that are either up or downregulated after mating with WT males (no comparison with fer-6 spermless mating)	** These genes include the sperm and seminal fluid genes
Sperm	glp-1 hermaphrodite genes that are either up or downregulated after mating with WT males but NOT after mating with fer-6 spermless males
Seminal Fluid	glp-1 hermaphrodite genes that are either up or downregulated after mating with WT males AND after mating with fer-6 spermless males
Pheromone	WT hermaphrodite genes that are either up or downregulated on male-conditioned media compared to normal media

## Sheet: Gene Lists
MATING-UP			MATING-DOWN			SPERM-UP			SPERM-DOWN			SEMINAL FLUID-UP			SEMINAL FLUID-DOWN			PHEROMONE-UP			PHEROMONE-DOWN
SequenceID	Gene Name		SequenceID	Gene Name		SequenceID	Gene Name		SequenceID	Gene Name		SequenceID	Gene Name		SequenceID	Gene Name		SequenceID	Gene Name		SequenceID	Gene Name
T05F1.10	dhs-4		K09A11.4	cyp-14A3		T26E3.1	clec-103		F17B5.1	F17B5.1		C29F7.2	C29F7.2		F02H6.5	sqrd-1		F35E8.11	cdr-1		F46C5.1	F46C5.1
Y50D4B.3	Y50D4B.3		F55A12.4	dhs-2		ZK1251.11	ins-8		C23G10.6	C23G10.6		H29C22.1	H29C22.1		W01A11.1	W01A11.1		ZK355.3	ZK355.3		K12G11.3	sodh-1
T26E3.1	clec-103		F17B5.1	F17B5.1		F40B5.1	nep-14		C30G12.2	C30G12.2		K10C2.7	K10C2.7		T22G5.7	spp-12		F49A5.6	thn-4		K08C7.5	fmo-2
ZK1251.11	ins-8		C23G10.6	C23G10.6		ZC376.2	ZC376.2		T10B5.8	T10B5.8		F09C8.1	F09C8.1		R13H4.6	R13H4.6		F20E11.17	F20E11.17		C23G10.11	C23G10.11
F09C8.1	F09C8.1		C30G12.2	C30G12.2		D1022.3	D1022.3		Y5H2B.5	cyp-32B1		R05H10.7	R05H10.7		R07G3.2	lips-17		Y51A2D.4	hmit-1.1		F28F8.2	acs-2
M7.12	M7.12		T10B5.8	T10B5.8		K02A2.1	K02A2.1		F08A8.2	F08A8.2		Y47D3B.12	Y47D3B.12		T22B7.7	T22B7.7		Y119D3B.19	fbxa-78		C07G1.7	C07G1.7
W01A11.5	cpt-6		Y5H2B.5	cyp-32B1		E01G6.3	E01G6.3		K01D12.12	cdr-6		C24G7.2	acd-1		C10G11.5	pnk-1		T08G5.1	T08G5.1		C05E4.14	srh-2
F40B5.1	nep-14		C49G7.8	cyp-35A4		T19H12.1	ugt-9		F02D8.5	F02D8.5		T23F11.6	T23F11.6		R08H2.1	dhs-23		C33G8.3	C33G8.3		C27H5.6	C27H5.6
ZC376.2	ZC376.2		F08A8.2	F08A8.2		F28A10.6	acdh-9		C33C12.8	gba-2		C24G7.1	delm-2		F41H10.8	elo-6		F47G4.3	gpdh-1		C06A12.5	lact-6
D1022.3	D1022.3		K01D12.12	cdr-6		F56A11.3	efn-4		H39E23.3	H39E23.3		B0495.4	nhx-2		F48D6.3	hlh-13		F14H3.10	cyp-35D1		Y116F11B.2	Y116F11B.2
H29C22.1	H29C22.1		F02D8.5	F02D8.5		C54D1.4	alh-10		T26H5.8	T26H5.8		H02F09.3	H02F09.3		K07C6.4	cyp-35B1		F13E9.14	F13E9.14		B0564.3	best-1
K02A2.1	K02A2.1		C33C12.8	gba-2		F39G3.4	F39G3.4		ZK816.5	dhs-26		M7.12	M7.12		R107.7	gst-1					C05E4.9	icl-1
E01G6.3	E01G6.3		T22G5.7	spp-12		C11E4.7	C11E4.7		ZK384.2	scl-20		B0213.3	nlp-28		F08H9.9	clec-55					W05B2.1	col-94
T19H12.1	ugt-9		H39E23.3	H39E23.3		F43E2.5	msra-1		Y20C6A.2	fbxb-7		Y27F2A.3	sri-40		Y53G8B.1	Y53G8B.1					C35C5.8	C35C5.8
F28A10.6	acdh-9		C06B3.3	cyp-35C1		B0218.6	clec-51		F11E6.5	elo-2		C02F4.4	C02F4.4		F55A12.4	dhs-2
K10C2.7	K10C2.7		T26H5.8	T26H5.8		ZK1320.9	ZK1320.9		C07A9.8	best-5		T05F1.10	dhs-4		C23H5.8	C23H5.8
F56A11.3	efn-4		C03G6.14	cyp-35A1		F55H12.5	F55H12.5		H24K24.5	fmo-5		F49F1.1	F49F1.1		F44A2.7	F44A2.7
C54D1.4	alh-10		ZK816.5	dhs-26		C24H11.1	C24H11.1		T19B10.1	cyp-29A2		T08B1.6	acs-3		F35E2.1	F35E2.1
T02B5.3	T02B5.3		ZK384.2	scl-20		T04B2.6	dhs-31		F01D5.9	cyp-37A1		W01A11.5	cpt-6		D1005.5	D1005.5
F39G3.4	F39G3.4		R08H2.1	dhs-23		F15E11.1	pud-2.1		H04M03.4	glf-1		Y50D4B.3	Y50D4B.3		F08H9.6	clec-57
C11E4.7	C11E4.7		Y20C6A.2	fbxb-7		Y39E4B.11	Y39E4B.11		F35B12.2	dhs-20		C17D12.3	C17D12.3		Y45G12C.2	gst-10
F43E2.5	msra-1		T02B5.1	T02B5.1		K09C4.4	K09C4.4		F39G3.2	F39G3.2		K11D12.6	K11D12.6		EGAP9.3	EGAP9.3
B0218.6	clec-51		F11E6.5	elo-2		ZC513.8	col-43		Y105E8A.4	ech-7		C09B9.6	msp-55		C14C10.4	C14C10.4
ZK1320.9	ZK1320.9		C07A9.8	best-5		C27A7.3	C27A7.3		C31E10.7	cytb-5.1		F59A6.12	F59A6.12		K07E3.3	dao-3
F55H12.5	F55H12.5		H24K24.5	fmo-5		K08E5.3	mua-3		K09D9.2	cyp-35A3		C35A5.2	ugt-33		C56G2.9	C56G2.9
C24H11.1	C24H11.1		T19B10.1	cyp-29A2		ZC443.6	ugt-16		T23F4.3	T23F4.3		ZK354.11	msp-59		C03G6.14	cyp-35A1
T04B2.6	dhs-31		F01D5.9	cyp-37A1		Y58A7A.5	Y58A7A.5		F11E6.11	F11E6.11		T25C8.2	act-5		C33A12.6	ugt-21
F15E11.1	pud-2.1		F25D1.5	F25D1.5		F48C1.9	F48C1.9		F49C5.3	F49C5.3		Y59E9AL.2	Y59E9AL.2		F49E11.10	scl-2
Y39E4B.11	Y39E4B.11		H04M03.4	glf-1		F36G9.12	oac-20		C56A3.7	cav-2		T05E7.1	T05E7.1		K07E8.3	sdz-24
K09C4.4	K09C4.4		F35B12.2	dhs-20		F44E7.5	F44E7.5		F38C2.1	F38C2.1		C50B8.1	C50B8.1		F15B9.6	F15B9.6
ZC513.8	col-43		F39G3.2	F39G3.2		F48C1.7	spe-11		F23F1.2	F23F1.2		T02B5.3	T02B5.3		Y46C8AR.1	clec-76
T05E7.1	T05E7.1		F35E2.1	F35E2.1		F11D5.7	F11D5.7		R08E5.1	R08E5.1		T11F9.12	T11F9.12		M04C9.4	M04C9.4
C27A7.3	C27A7.3		T07C4.4	spp-1		Y50D4B.4	Y50D4B.4		W07A12.8	W07A12.8					F25D1.5	F25D1.5
K08E5.3	mua-3		Y105E8A.4	ech-7		F47B10.7	acbp-3		R12E2.11	R12E2.11					T07C4.4	spp-1
ZC443.6	ugt-16		F13D11.4	F13D11.4		F08F3.7	cyp-14A5		F26H9.5	F26H9.5					C06B3.3	cyp-35C1
Y58A7A.5	Y58A7A.5		C31E10.7	cytb-5.1		M199.5	col-135		R05D8.9	R05D8.9					C03G6.15	cyp-35A2
F48C1.9	F48C1.9		K09D9.2	cyp-35A3		Y38C9B.1	cyp-29A3		T22D1.3	T22D1.3					Y40B10A.6	comt-4
F36G9.12	oac-20		T23F4.3	T23F4.3		H23L24.5	pme-4		C03B1.13	C03B1.13					B0286.3	B0286.3
F44E7.5	F44E7.5		F11E6.11	F11E6.11		ZC455.4	ugt-6		F22F7.1	F22F7.1					F49C12.6	F49C12.6
F48C1.7	spe-11		F49C5.3	F49C5.3		F21C10.10	F21C10.10		R09E12.9	R09E12.9					F57F4.2	F57F4.2
F11D5.7	F11D5.7		C56A3.7	cav-2		B0496.7	valv-1		W03G1.7	asm-3					W05E10.1	W05E10.1
Y50D4B.4	Y50D4B.4		F38C2.1	F38C2.1		ZK1251.2	ins-7		F11G11.1	gst-8					C46F4.1	egl-6
F47B10.7	acbp-3		F23F1.2	F23F1.2		F10D2.9	fat-7		C45H4.17	cyp-33C2					T10B11.1	pcbd-1
F08F3.7	cyp-14A5		R08E5.1	R08E5.1		Y59E9AR.4	thn-5		F32A5.5	aqp-1					T22D1.11	T22D1.11
M199.5	col-135		W07A12.8	W07A12.8		K06A4.5	haao-1		Y61A9LA.4	Y61A9LA.4					K09A11.4	cyp-14A3
C29F7.2	C29F7.2		F44A2.7	F44A2.7		K04A8.10	K04A8.10		K03H6.7	clec-172					K05F6.11	poml-4
Y38C9B.1	cyp-29A3		R12E2.11	R12E2.11		T22G5.2	lbp-7		T10G3.4	T10G3.4					F38A1.14	clec-169
H23L24.5	pme-4		C52A10.2	C52A10.2		ZK370.6	ZK370.6		F54F7.8	F54F7.8					Y73B6BL.31	Y73B6BL.31
ZC455.4	ugt-6		F26H9.5	F26H9.5		T23B12.11	T23B12.11		F41H10.7	elo-5					C49G7.8	cyp-35A4
F21C10.10	F21C10.10		R05D8.9	R05D8.9		T10B9.7	cyp-13A2		C05G6.1	nhr-76					F35F10.6	F35F10.6
B0496.7	valv-1		T22D1.3	T22D1.3		F41B5.3	cyp-33C5		R13.3	best-15					F53E10.4	irg-3
ZK1251.2	ins-7		C03B1.13	C03B1.13		C33G8.2	C33G8.2		ZK930.2	ZK930.2					ZK6.7	lipl-5
F10D2.9	fat-7		F22F7.1	F22F7.1		M60.2	M60.2		C16E9.1	C16E9.1					F23C8.5	F23C8.5
Y59E9AR.4	thn-5		D1005.5	D1005.5		F47C10.6	ugt-32		K11G9.6	mtl-1					Y38E10A.4	clec-8
K06A4.5	haao-1		F38E11.1	hsp-12.3		C54F6.15	C54F6.15		F40E3.6	F40E3.6					F11G11.3	gst-6
K04A8.10	K04A8.10		R09E12.9	R09E12.9		T28A11.19	T28A11.19		F11G11.2	gst-7					F57G8.5	F57G8.5
T22G5.2	lbp-7		W03G1.7	asm-3		Y11D7A.1	Y11D7A.1		Y22D7AL.14	cht-4					F01G4.2	ard-1
ZK370.6	ZK370.6		F11G11.1	gst-8		C37C3.10	C37C3.10		T15B7.4	col-142					C09H5.5	str-144
T23B12.11	T23B12.11		C45H4.17	cyp-33C2		F10D2.10	F10D2.10		Y34F4.2	Y34F4.2					C46F2.1	C46F2.1
T10B9.7	cyp-13A2		T10H9.5	pmp-5		Y50D4B.6	Y50D4B.6		F52D10.5	sto-3					F38E11.1	hsp-12.3
F41B5.3	cyp-33C5		F57G8.5	F57G8.5		C05E11.4	amt-1		D1086.18	D1086.18					F35E12.1	scl-16
C33G8.2	C33G8.2		K07C6.4	cyp-35B1		T19H12.9	ugt-12		B0286.6	try-9					T03F1.10	clec-53
M60.2	M60.2		F32A5.5	aqp-1		R07C12.1	R07C12.1		C24B9.9	dod-3					C49C8.4	cyp-33E1
F47C10.6	ugt-32		Y61A9LA.4	Y61A9LA.4		C02C2.1	tyr-1		C30G7.1	hil-1					F46G10.3	sir-2.3
R05H10.7	R05H10.7		K03H6.7	clec-172		T01B11.7	oat-1		C14F5.2	zig-3					T10H9.5	pmp-5
C54F6.15	C54F6.15		T10G3.4	T10G3.4		F27D9.7	F27D9.7		C06H5.12	C06H5.12					M02D8.4	asns-2
T28A11.19	T28A11.19		F54F7.8	F54F7.8		T24C4.4	T24C4.4		C08F11.8	ugt-22					C52A10.2	C52A10.2
Y11D7A.1	Y11D7A.1		F41H10.7	elo-5		K08D8.6	K08D8.6		R09B5.6	hacd-1					F13D11.4	F13D11.4
T11F9.12	T11F9.12		C05G6.1	nhr-76		D2024.7	gstk-2		T07G12.5	T07G12.5					C55A6.3	C55A6.3
C37C3.10	C37C3.10		C55A6.3	C55A6.3		C32E8.6	C32E8.6		ZK617.2	lips-6					C42D4.13	C42D4.13
F10D2.10	F10D2.10		R13.3	best-15		F15E11.15	pud-3		K03A1.5	sur-5					F27C8.1	aat-1
Y50D4B.6	Y50D4B.6		ZK930.2	ZK930.2		Y41D4B.18	Y41D4B.18		T01B6.3	aakg-4					C30H6.7	C30H6.7
C05E11.4	amt-1		C16E9.1	C16E9.1		F20H11.5	ddo-3		T27A10.7	cgr-1					F54F3.3	lipl-1
T23F11.6	T23F11.6		K11G9.6	mtl-1		F52H3.1	let-268		Y48C3A.1	Y48C3A.1					F40H3.2	F40H3.2
T19H12.9	ugt-12		F40E3.6	F40E3.6		C36A4.3	cyp-25A3		Y70C5A.3	Y70C5A.3					F48D6.4	F48D6.4
R07C12.1	R07C12.1		R107.7	gst-1		F44C8.1	cyp-33C4		T12D8.5	T12D8.5					C01B12.3	best-3
C02C2.1	tyr-1		F11G11.2	gst-7		ZK287.3	ZK287.3		Y34D9A.11	spp-23					H32K16.2	H32K16.2
T01B11.7	oat-1		Y22D7AL.14	cht-4		T28D9.7	del-10		C29F3.7	C29F3.7					ZC8.1	hsd-2
F27D9.7	F27D9.7		F48D6.3	hlh-13		R13A5.6	ttr-8		T19D12.3	T19D12.3					C04E12.6	C04E12.6
T24C4.4	T24C4.4		T15B7.4	col-142		F41G4.8	F41G4.8		C47E12.12	C47E12.12					C05E11.6	C05E11.6
K08D8.6	K08D8.6		Y9C9A.16	Y9C9A.16		Y37D8A.3	Y37D8A.3		C54D10.1	cdr-2					W06A7.5	nspa-8
D2024.7	gstk-2		Y34F4.2	Y34F4.2		T19H12.11	ugt-10		Y6E2A.4	Y6E2A.4					D1086.9	D1086.9
C32E8.6	C32E8.6		F52D10.5	sto-3		F55B11.3	F55B11.3		F45D3.2	F45D3.2					B0228.7	B0228.7
F15E11.15	pud-3		D1086.18	D1086.18		C10C5.5	C10C5.5		F49E12.10	F49E12.10					F09B12.3	F09B12.3
Y41D4B.18	Y41D4B.18		B0286.6	try-9		R13D11.10	R13D11.10		C25H3.10	C25H3.10					F07G6.10	F07G6.10
F20H11.5	ddo-3		EGAP9.3	EGAP9.3		Y43C5A.7	Y43C5A.7		F49C12.7	F49C12.7					K03H6.2	K03H6.2
F52H3.1	let-268		Y73B6BL.31	Y73B6BL.31		R03G8.3	R03G8.3		C52D10.1	C52D10.1					F46F6.4	dyf-6
C36A4.3	cyp-25A3		C24B9.9	dod-3		F52H2.4	F52H2.4		C54F6.14	ftn-1					E01A2.7	poml-2
C24G7.1	delm-2		C30G7.1	hil-1		T28A11.5	T28A11.5		Y6G8.9	Y6G8.9					H19N07.4	mboa-2
F44C8.1	cyp-33C4		C14F5.2	zig-3		K10D11.5	K10D11.5		F58H7.7	fbxc-8					Y69F12A.2	alh-12
ZK287.3	ZK287.3		C06H5.12	C06H5.12		F56D1.5	dhs-5		T07H3.6	bath-26					Y9C9A.16	Y9C9A.16
T28D9.7	del-10		C08F11.8	ugt-22		F47E1.4	F47E1.4		K07C6.3	cyp-35B2					K05F6.4	K05F6.4
R13A5.6	ttr-8		C49C8.4	cyp-33E1		F42G10.1	F42G10.1		Y11D7A.9	Y11D7A.9					C28C12.5	spp-8
F41G4.8	F41G4.8		R09B5.6	hacd-1		T22B7.3	T22B7.3		T05H4.15	T05H4.15					C14A11.6	C14A11.6
Y37D8A.3	Y37D8A.3		T07G12.5	T07G12.5		F58E2.2	F58E2.2		C15F1.6	art-1					C06B3.4	stdh-1
T19H12.11	ugt-10		ZK617.2	lips-6		F36A2.3	F36A2.3		K11H12.11	K11H12.11					F35F10.7	F35F10.7
F55B11.3	F55B11.3		F38A1.14	clec-169		C03E10.5	clec-223		T20G5.7	dod-6					E01A2.10	poml-3
K11D12.6	K11D12.6		K03A1.5	sur-5		F15E11.13	pud-1.1		F13H8.9	F13H8.9					T02B5.1	T02B5.1
C10C5.5	C10C5.5		T01B6.3	aakg-4		F22E5.1	F22E5.1		F52B11.40	21ur-4312
R13D11.10	R13D11.10		T27A10.7	cgr-1		C27C12.7	dpf-2		Y73F8A.22	Y73F8A.22
Y43C5A.7	Y43C5A.7		Y48C3A.1	Y48C3A.1		F09F3.8	F09F3.8		F10D2.11	ugt-41
R03G8.3	R03G8.3		Y70C5A.3	Y70C5A.3		F27C8.4	spp-18		Y48E1B.8	Y48E1B.8
F52H2.4	F52H2.4		T12D8.5	T12D8.5		F59F4.4	acl-1		C26B9.3	C26B9.3
T28A11.5	T28A11.5		Y34D9A.11	spp-23		F35G8.2	ttr-38		T11F9.11	dhs-19
K10D11.5	K10D11.5		C29F3.7	C29F3.7		C50E3.6	C50E3.6		C42D8.3	pnk-4
F56D1.5	dhs-5		T19D12.3	T19D12.3		T26E4.15	srsx-36		Y6G8.2	Y6G8.2
F47E1.4	F47E1.4		C47E12.12	C47E12.12		C35C5.10	C35C5.10		F46G11.2	F46G11.2
F42G10.1	F42G10.1		H19N07.4	mboa-2		ZK813.1	ZK813.1		F40F8.12	F40F8.12
T22B7.3	T22B7.3		C10G11.5	pnk-1		C28C12.7	spp-10		Y46G5A.29	Y46G5A.29
F58E2.2	F58E2.2		E01A2.7	poml-2		T05C3.6	T05C3.6		R09B5.4	fpn-1.2
F36A2.3	F36A2.3		C54D10.1	cdr-2		T13A10.12	srv-32		B0218.8	clec-52
C03E10.5	clec-223		Y6E2A.4	Y6E2A.4		C34H4.1	C34H4.1		F46F5.15	F46F5.15
F15E11.13	pud-1.1		F45D3.2	F45D3.2		VC5.2	VC5.2		C29E4.7	gsto-1
F22E5.1	F22E5.1		F49E12.10	F49E12.10		C31H2.4	C31H2.4		ZK909.5	fbxb-70
C27C12.7	dpf-2		Y46C8AR.1	clec-76		C29G2.6	C29G2.6		C36A4.2	cyp-25A2
F09F3.8	F09F3.8		C25H3.10	C25H3.10		C08H9.15	C08H9.15		R53.5	R53.5
F27C8.4	spp-18		F49C12.7	F49C12.7		F15E11.12	pud-4		Y38A8.1	ndx-3
F49F1.1	F49F1.1		C52D10.1	C52D10.1		C55H1.2	gpa-10		F13H6.3	F13H6.3
F59F4.4	acl-1		C54F6.14	ftn-1		Y71G12B.21	pqn-88		ZK666.7	clec-61
F35G8.2	ttr-38		Y6G8.9	Y6G8.9		F15E11.14	pud-2.2		F41E6.5	F41E6.5
C50E3.6	C50E3.6		F58H7.7	fbxc-8		C24H11.2	C24H11.2		B0213.15	cyp-34A9
T26E4.15	srsx-36		T07H3.6	bath-26		C17B7.4	C17B7.4		B0410.2	vang-1
C35C5.10	C35C5.10		K07C6.3	cyp-35B2		T23E7.6	T23E7.6		T08A9.12	spp-2
Y27F2A.3	sri-40		Y11D7A.9	Y11D7A.9		C33G8.3	C33G8.3		Y32H12A.3	dhs-9
ZK813.1	ZK813.1		C03G6.15	cyp-35A2		C31A11.5	oac-6		C15C8.3	asp-10
C28C12.7	spp-10		T05H4.15	T05H4.15		T03E6.7	cpl-1		F47B8.2	F47B8.2
T05C3.6	T05C3.6		C15F1.6	art-1		T28A11.16	T28A11.16		F40A3.3	F40A3.3
T13A10.12	srv-32		K11H12.11	K11H12.11		B0213.2	nlp-27		F10D2.6	ugt-37
C34H4.1	C34H4.1		T20G5.7	dod-6		C10C5.3	C10C5.3		B0395.3	B0395.3
VC5.2	VC5.2		F13H8.9	F13H8.9		K05B2.3	ifa-4		F09F7.7	F09F7.7
C31H2.4	C31H2.4		F35F10.6	F35F10.6		T22C8.2	chhy-1		C30G7.4	C30G7.4
C29G2.6	C29G2.6		F52B11.40	21ur-4312		F36D3.3	srr-3		R04B5.6	R04B5.6
C08H9.15	C08H9.15		Y73F8A.22	Y73F8A.22		K11D12.13	K11D12.13		Y54G2A.49	Y54G2A.49
B0495.4	nhx-2		F10D2.11	ugt-41		Y116A8A.3	clec-193		F49H12.6	acl-4
F15E11.12	pud-4		Y48E1B.8	Y48E1B.8		Y40B10A.2	comt-3		D1009.3	D1009.3
Y47D3B.12	Y47D3B.12		F07G6.10	F07G6.10		F58F9.8	F58F9.8		K07E3.8	vem-1
C55H1.2	gpa-10		C26B9.3	C26B9.3		T24D3.2	T24D3.2		T23G7.2	T23G7.2
Y71G12B.21	pqn-88		T11F9.11	dhs-19		R09D1.3	chil-17		Y54F10BL.1	fbxa-42
F15E11.14	pud-2.2		C42D8.3	pnk-4		C49A9.5	C49A9.5		R12A1.4	ges-1
C24H11.2	C24H11.2		Y6G8.2	Y6G8.2		Y53H1B.2	Y53H1B.2		Y53G8B.2	Y53G8B.2
C17B7.4	C17B7.4		F02H6.5	sqrd-1		C09F5.1	C09F5.1		F08C6.6	apy-1
T23E7.6	T23E7.6		F46G11.2	F46G11.2		D2085.7	D2085.7		Y76A2A.1	tag-164
C33G8.3	C33G8.3		F40F8.12	F40F8.12		T19H12.10	ugt-11		C31H2.1	tbc-7
C31A11.5	oac-6		Y46G5A.29	Y46G5A.29		T27E4.8	hsp-16.1		R11H6.1	pes-9
T03E6.7	cpl-1		R09B5.4	fpn-1.2		K09C4.1	K09C4.1		F38E11.2	hsp-12.6
T28A11.16	T28A11.16		Y40B10A.6	comt-4		Y44E3A.1	Y44E3A.1		R06B9.1	arrd-11
C35A5.2	ugt-33		B0218.8	clec-52		F14H8.6	cng-1		H22K11.2	H22K11.2
B0213.2	nlp-27		T22B7.7	T22B7.7		ZK813.7	ZK813.7		F25B4.1	gcst-1
C10C5.3	C10C5.3		F46F5.15	F46F5.15		C43F9.9	lgc-43		F47B8.1	F47B8.1
K05B2.3	ifa-4		C06B3.4	stdh-1		C01G6.10	C01G6.10		C41D11.8	cps-6
T22C8.2	chhy-1		C29E4.7	gsto-1		F53B7.2	frpr-9		F01E11.5	tyra-2
F36D3.3	srr-3		ZK909.5	fbxb-70		F36F2.5	tax-2		F46B6.8	lipl-2
K11D12.13	K11D12.13		C36A4.2	cyp-25A2		F35E12.9	F35E12.9		T05H4.5	hpo-19
Y116A8A.3	clec-193		R53.5	R53.5		C56E10.3	C56E10.3		F02D10.1	col-183
Y40B10A.2	comt-3		Y38A8.1	ndx-3		Y66C5A.1	Y66C5A.1		F39E9.11	btb-17
F58F9.8	F58F9.8		C04E12.6	C04E12.6		F10D2.1	str-204		M176.7	kin-16
T24D3.2	T24D3.2		F13H6.3	F13H6.3		H03E18.1	H03E18.1		Y17G7B.1	acbp-6
R09D1.3	chil-17		ZK666.7	clec-61		Y54G2A.45	Y54G2A.45		C36A4.1	cyp-25A1
C49A9.5	C49A9.5		F41E6.5	F41E6.5		R13A5.3	ttr-32		C29F3.6	srx-58
Y53H1B.2	Y53H1B.2		B0213.15	cyp-34A9		F20A1.8	F20A1.8		T01B7.8	T01B7.8
C09F5.1	C09F5.1		B0410.2	vang-1		F14H3.11	nhr-176		Y20C6A.1	Y20C6A.1
D2085.7	D2085.7		T08A9.12	spp-2		R74.2	R74.2		ZK1073.1	ZK1073.1
T19H12.10	ugt-11		R13H4.6	R13H4.6		K04G11.5	irk-3		F08F1.6	spp-13
T27E4.8	hsp-16.1		Y32H12A.3	dhs-9		Y38E10A.9	Y38E10A.9		R07E5.13	R07E5.13
K09C4.1	K09C4.1		C15C8.3	asp-10		F10D2.2	ugt-39		B0511.5	cutl-14
Y44E3A.1	Y44E3A.1		F47B8.2	F47B8.2		C49F5.9	C49F5.9		T01C3.11	T01C3.11
F14H8.6	cng-1		E01A2.10	poml-3		C27H5.8	glc-4		F07H5.13	F07H5.13
ZK813.7	ZK813.7		F40A3.3	F40A3.3		C43D7.5	sdz-6		T02G5.7	T02G5.7
C43F9.9	lgc-43		F10D2.6	ugt-37		Y70D2A.2	hex-5		PAR2.3	aak-1
C01G6.10	C01G6.10		B0395.3	B0395.3		K06A4.3	gsnl-1		F22F4.5	F22F4.5
F53B7.2	frpr-9		F09F7.7	F09F7.7		C53B7.5	odr-10		C02B10.1	ivd-1
F36F2.5	tax-2		C30G7.4	C30G7.4		F08D12.7	F08D12.7		Y24D9A.8	Y24D9A.8
F35E12.9	F35E12.9		R04B5.6	R04B5.6		M01D1.2	math-34		C08F11.3	C08F11.3
C56E10.3	C56E10.3		D1086.9	D1086.9		F35E12.2	F35E12.2		C10H11.5	ugt-27
Y66C5A.1	Y66C5A.1		Y69F12A.2	alh-12		ZC455.6	ugt-5		C28D4.11	C28D4.11
F10D2.1	str-204		ZC8.1	hsd-2		F28H7.3	F28H7.3		F35C5.2	sra-14
H03E18.1	H03E18.1		Y54G2A.49	Y54G2A.49		C14A11.1	tsp-6		F38A1.7	clec-168
Y54G2A.45	Y54G2A.45		F49H12.6	acl-4		F54F2.5	ztf-1		Y38C1AA.11	prdx-6
R13A5.3	ttr-32		F11G11.3	gst-6		W06H8.2	W06H8.2		T24F1.7	T24F1.7
F20A1.8	F20A1.8		D1009.3	D1009.3		C10E2.4	C10E2.4		Y80D3A.9	Y80D3A.9
F14H3.11	nhr-176		K07E3.8	vem-1		C04A2.1	tbc-6		F07E5.5	F07E5.5
R74.2	R74.2		T23G7.2	T23G7.2		Y55F3C.7	cutl-26		Y39A3CL.4	Y39A3CL.4
K04G11.5	irk-3		Y54F10BL.1	fbxa-42		F56D5.3	F56D5.3		C27F2.9	C27F2.9
Y38E10A.9	Y38E10A.9		R12A1.4	ges-1		F08F3.6	F08F3.6		T03F6.4	T03F6.4
F10D2.2	ugt-39		Y53G8B.2	Y53G8B.2		F49F1.7	F49F1.7		M28.4	M28.4
C49F5.9	C49F5.9		F08C6.6	apy-1		F25B4.3	F25B4.3		F59B10.5	F59B10.5
C27H5.8	glc-4		Y76A2A.1	tag-164		Y45G12C.1	Y45G12C.1		F09F7.4	F09F7.4
C43D7.5	sdz-6		C31H2.1	tbc-7		T08E11.4	math-41		H04M03.3	H04M03.3
Y70D2A.2	hex-5		R11H6.1	pes-9		Y41G9A.5	Y41G9A.5		ZK1290.15	ZK1290.15
K06A4.3	gsnl-1		F38E11.2	hsp-12.6		F41C6.4	F41C6.4		C55A6.11	C55A6.11
C53B7.5	odr-10		R06B9.1	arrd-11		W06G6.1	oac-53		F38A1.6	F38A1.6
F08D12.7	F08D12.7		H22K11.2	H22K11.2		Y53F4B.31	gst-28		F14D12.6	octr-1
M01D1.2	math-34		F25B4.1	gcst-1		Y22F5A.6	lys-3		T02D1.6	npr-26
F35E12.2	F35E12.2		F47B8.1	F47B8.1		C53B4.3	C53B4.3		W06D12.3	fat-5
ZC455.6	ugt-5		C41D11.8	cps-6		ZK896.4	ZK896.4		T02G5.8	kat-1
F28H7.3	F28H7.3		F15B9.6	F15B9.6		T22F3.8	T22F3.8		T03D3.1	ugt-53
C14A11.1	tsp-6		F01E11.5	tyra-2		Y43F8C.2	nlp-26		F14H12.6	F14H12.6
F54F2.5	ztf-1		F46B6.8	lipl-2		Y73B6BL.26	lgc-10		C36A4.9	acs-19
W06H8.2	W06H8.2		C33A12.6	ugt-21		B0222.9	gad-3		T22C8.6	T22C8.6
C10E2.4	C10E2.4		T05H4.5	hpo-19		M03F8.4	galt-1		R13H7.3	R13H7.3
C04A2.1	tbc-6		F02D10.1	col-183		Y52E8A.4	Y52E8A.4		F16B4.9	nhr-178
Y55F3C.7	cutl-26		B0228.7	B0228.7		K09C4.5	K09C4.5		Y59A8B.20	lon-8
F56D5.3	F56D5.3		F39E9.11	btb-17		F08G5.5	ugt-65		C48B4.4	ced-7
F08F3.6	F08F3.6		M176.7	kin-16		T10C6.12	his-3		F35H8.6	ugt-58
F49F1.7	F49F1.7		Y17G7B.1	acbp-6		D1086.5	D1086.5		Y54G11A.7	Y54G11A.7
F25B4.3	F25B4.3		F08H9.6	clec-57		M05D6.7	gbh-2		T04G9.4	T04G9.4
Y45G12C.1	Y45G12C.1		C56G2.9	C56G2.9		Y19D10A.7	irld-53		F54C1.1	F54C1.1
T08E11.4	math-41		C36A4.1	cyp-25A1		C18D11.9	C18D11.9		F53C11.4	F53C11.4
Y41G9A.5	Y41G9A.5		C29F3.6	srx-58		C01F1.3	C01F1.3		W02D3.12	W02D3.12
F41C6.4	F41C6.4		C05E11.6	C05E11.6		Y102A5B.2	clec-35		R01H10.4	R01H10.4
W06G6.1	oac-53		T01B7.8	T01B7.8		T02B11.6	T02B11.6		C30G7.6	21ur-14713
Y53F4B.31	gst-28		Y20C6A.1	Y20C6A.1		B0496.8	tes-1		ZC328.1	cuti-1
C02F4.4	C02F4.4		ZK1073.1	ZK1073.1		C09B7.1	ser-7		ZK742.4	ZK742.4
Y22F5A.6	lys-3		F08F1.6	spp-13		T05H4.7	T05H4.7		R03E9.2	R03E9.2
C53B4.3	C53B4.3		R07E5.13	R07E5.13		F36G9.5	sru-22		C02B8.3	C02B8.3
ZK896.4	ZK896.4		B0511.5	cutl-14		F15E11.4	irld-30		C05C10.4	pho-11
T22F3.8	T22F3.8		T01C3.11	T01C3.11		C01C10.2	C01C10.2		C24A11.8	frm-4
Y43F8C.2	nlp-26		F07H5.13	F07H5.13		C10C5.4	C10C5.4		F53C11.3	F53C11.3
Y73B6BL.26	lgc-10		F35F10.7	F35F10.7		C14F11.5	hsp-43		F35G12.1	mlcd-1
B0222.9	gad-3		T02G5.7	T02G5.7		C25F9.11	C25F9.11		F55B11.5	F55B11.5
M03F8.4	galt-1		PAR2.3	aak-1		C49C3.9	C49C3.9		C43E11.7	ndx-7
Y52E8A.4	Y52E8A.4		F22F4.5	F22F4.5		Y67H2A.9	Y67H2A.9		C15F1.13	C15F1.13
K09C4.5	K09C4.5		C02B10.1	ivd-1		W04D2.2	srt-39		Y71H2B.1	Y71H2B.1
F08G5.5	ugt-65		Y24D9A.8	Y24D9A.8		H23N18.4	H23N18.4		F42G9.5	alh-11
T10C6.12	his-3		C08F11.3	C08F11.3		K02E2.4	ins-35		T12B5.14	T12B5.14
D1086.5	D1086.5		C10H11.5	ugt-27		F27E11.1	F27E11.1		CC8.2	CC8.2
M05D6.7	gbh-2		C28D4.11	C28D4.11		T27F6.2	clec-12		C37A5.4	fipr-23
Y19D10A.7	irld-53		F35C5.2	sra-14		F59F4.2	F59F4.2		T07C4.1	umps-1
C50B8.1	C50B8.1		F38A1.7	clec-168		T05A10.2	clc-4		Y48C3A.3	Y48C3A.3
C18D11.9	C18D11.9		Y38C1AA.11	prdx-6		T07F10.1	T07F10.1		E02C12.11	E02C12.11
C01F1.3	C01F1.3		T24F1.7	T24F1.7		H03A11.2	H03A11.2		C56G2.6	let-767
Y102A5B.2	clec-35		Y80D3A.9	Y80D3A.9		F08G2.4	F08G2.4		W08E3.3	ola-1
T02B11.6	T02B11.6		F07E5.5	F07E5.5		M7.3	bcc-1		C14A4.1	dohh-1
B0496.8	tes-1		Y39A3CL.4	Y39A3CL.4		C01G6.7	acs-7		F54D5.7	F54D5.7
C09B7.1	ser-7		C27F2.9	C27F2.9		Y54G2A.3	Y54G2A.3		T20F7.6	aakg-2
T05H4.7	T05H4.7		C28C12.5	spp-8		T01D1.3	T01D1.3		Y71H2AM.13	Y71H2AM.13
F36G9.5	sru-22		Y38E10A.4	clec-8		C27B7.7	C27B7.7		F18E2.1	F18E2.1
F15E11.4	irld-30		T03F6.4	T03F6.4		Y45F10C.4	Y45F10C.4		C50H11.15	cyp-33C9
C01C10.2	C01C10.2		M28.4	M28.4		F55H12.4	F55H12.4		C02B8.7	C02B8.7
C10C5.4	C10C5.4		F59B10.5	F59B10.5		F01G10.7	lipl-7		Y119C1B.4	mrpl-19
F59A6.12	F59A6.12		F09F7.4	F09F7.4		ZK105.1	ZK105.1		C44B7.11	C44B7.11
C14F11.5	hsp-43		H04M03.3	H04M03.3		F49A5.2	clec-31		R13A5.12	lpd-7
C25F9.11	C25F9.11		ZK1290.15	ZK1290.15		F02D8.4	F02D8.4		F55F3.4	F55F3.4
C49C3.9	C49C3.9		C55A6.11	C55A6.11		ZK669.2	ZK669.2		K08F8.2	atf-2
Y67H2A.9	Y67H2A.9		F38A1.6	F38A1.6		T23F6.7	T23F6.7		T10E9.3	T10E9.3
W04D2.2	srt-39		F14D12.6	octr-1		E04F6.7	dhs-7		D1005.4	D1005.4
H23N18.4	H23N18.4		T02D1.6	npr-26		F22E10.1	pgp-12		R05D8.8	dhs-14
K02E2.4	ins-35		W06D12.3	fat-5		F44D12.11	F44D12.11		Y54F10BM.11	fbxa-66
F27E11.1	F27E11.1		T02G5.8	kat-1		F55A12.6	F55A12.6		Y45F10D.6	Y45F10D.6
T27F6.2	clec-12		T03D3.1	ugt-53		Y52B11A.8	Y52B11A.8		C03D6.8	rpl-24.2
F59F4.2	F59F4.2		F14H12.6	F14H12.6		T28B4.4	T28B4.4		D1005.1	D1005.1
T05A10.2	clc-4		C36A4.9	acs-19		F11A5.10	glc-1		C37A5.2	fipr-22
T08B1.6	acs-3		C42D4.13	C42D4.13		K07C11.7	K07C11.7		K10H10.3	dhs-8
T07F10.1	T07F10.1		T22C8.6	T22C8.6		Y55F3C.3	kvs-5		T03E6.8	T03E6.8
H03A11.2	H03A11.2		R13H7.3	R13H7.3		F28H7.8	F28H7.8		Y71H2AM.9	Y71H2AM.9
F08G2.4	F08G2.4		F16B4.9	nhr-178		F31D4.4	clec-264		D2030.5	mce-1
M7.3	bcc-1		Y59A8B.20	lon-8		K11D12.3	srr-4		T25C12.4	spp-21
C01G6.7	acs-7		F53E10.4	irg-3		H11E01.2	H11E01.2		F32G8.6	cat-4
Y54G2A.3	Y54G2A.3		C48B4.4	ced-7		F49E8.6	F49E8.6		E_BE45912.2	E_BE45912.2
T01D1.3	T01D1.3		F35H8.6	ugt-58		Y32F6B.1	Y32F6B.1		B0280.3	rpia-1
C27B7.7	C27B7.7		Y54G11A.7	Y54G11A.7		D1007.14	pqn-24		F35C11.5	F35C11.5
Y45F10C.4	Y45F10C.4		T04G9.4	T04G9.4		R02D5.3	R02D5.3		B0284.5	B0284.5
F55H12.4	F55H12.4		F54C1.1	F54C1.1		F21H7.3	F21H7.3		C12D5.7	cyp-33A1
F01G10.7	lipl-7		F53C11.4	F53C11.4		C32H11.9	C32H11.9		Y43B11AR.3	Y43B11AR.3
ZK105.1	ZK105.1		W02D3.12	W02D3.12		K01A12.4	K01A12.4		K10B3.9	mai-1
F49A5.2	clec-31		R01H10.4	R01H10.4		T18D3.7	T18D3.7		K10B4.5	srd-3
F02D8.4	F02D8.4		C30G7.6	21ur-14713		M79.2	M79.2		C39D10.11	C39D10.11
ZK669.2	ZK669.2		ZC328.1	cuti-1		Y76A2B.2	lron-13		T03F1.3	pgk-1
T23F6.7	T23F6.7		ZK742.4	ZK742.4		F22B8.4	F22B8.4		Y18H1A.11	Y18H1A.11
E04F6.7	dhs-7		R03E9.2	R03E9.2		R04B5.9	ugt-47		C02C2.4	C02C2.4
F22E10.1	pgp-12		C02B8.3	C02B8.3		T28C6.4	col-117		T15B7.2	hpo-8
F44D12.11	F44D12.11		C05C10.4	pho-11		R10H10.3	R10H10.3		C09F9.3	glna-1
C17D12.3	C17D12.3		C24A11.8	frm-4		D2024.2	afmd-1		T09A5.12	ztf-17
F55A12.6	F55A12.6		F53C11.3	F53C11.3		T27A10.3	ckc-1		C36A4.10	C36A4.10
Y52B11A.8	Y52B11A.8		F35G12.1	mlcd-1		F46F5.7	F46F5.7		F22B5.9	fars-3
T28B4.4	T28B4.4		W06A7.5	nspa-8		F57B7.4	mig-17		F47H4.7	fbxa-187
F11A5.10	glc-1		F55B11.5	F55B11.5		F02H6.2	F02H6.2		K04F1.9	K04F1.9
K07C11.7	K07C11.7		C43E11.7	ndx-7		F12B6.2	F12B6.2		F41C3.11	F41C3.11
Y55F3C.3	kvs-5		C15F1.13	C15F1.13		F20G2.5	F20G2.5		F25E2.3	F25E2.3
F28H7.8	F28H7.8		Y71H2B.1	Y71H2B.1		F53B1.6	F53B1.6		F42C5.6	F42C5.6
F31D4.4	clec-264		F01G4.2	ard-1		C52A10.1	C52A10.1		ZK770.3	inx-12
K11D12.3	srr-4		K05F6.11	poml-4		F15B9.3	far-5		Y38E10A.19	nhr-235
H11E01.2	H11E01.2		F42G9.5	alh-11		T21B6.2	pho-7		F14B4.2	F14B4.2
F49E8.6	F49E8.6		H32K16.2	H32K16.2		Y5F2A.2	ttr-17		F38B6.4	F38B6.4
Y32F6B.1	Y32F6B.1		T12B5.14	T12B5.14		E04A4.4	hoe-1		B0238.13	B0238.13
D1007.14	pqn-24		CC8.2	CC8.2		R11A5.7	suro-1		F27D9.2	F27D9.2
R02D5.3	R02D5.3		C37A5.4	fipr-23		W09G10.6	clec-125		T07D10.4	clec-15
F21H7.3	F21H7.3		T07C4.1	umps-1		C45B2.2	C45B2.2		F33A8.10	F33A8.10
C32H11.9	C32H11.9		Y48C3A.3	Y48C3A.3		F31D4.8	F31D4.8		W04D2.5	mrps-11
K01A12.4	K01A12.4		E02C12.11	E02C12.11		W02A2.9	W02A2.9		K12G11.3	sodh-1
T18D3.7	T18D3.7		C56G2.6	let-767		Y57A10B.3	btb-14		W05B2.6	col-92
M79.2	M79.2		W08E3.3	ola-1		K12B6.5	srn-1		F53C3.12	bcmo-2
Y76A2B.2	lron-13		F08H9.9	clec-55		F33H12.7	F33H12.7		B0205.6	B0205.6
F22B8.4	F22B8.4		C14A4.1	dohh-1		K02E11.3	K02E11.3		F32H5.1	F32H5.1
R04B5.9	ugt-47		C30H6.7	C30H6.7		Y5F2A.1	ttr-16		T24F1.5	T24F1.5
T28C6.4	col-117		F54D5.7	F54D5.7		F52F12.7	strl-1		C13E3.1	C13E3.1
R10H10.3	R10H10.3		T20F7.6	aakg-2		Y58A7A.4	Y58A7A.4		C54D1.3	ist-1
D2024.2	afmd-1		Y71H2AM.13	Y71H2AM.13		C16B8.3	C16B8.3		C56A3.6	C56A3.6
T27A10.3	ckc-1		F48D6.4	F48D6.4		T28A11.2	T28A11.2		Y51B9A.9	Y51B9A.9
F46F5.7	F46F5.7		F18E2.1	F18E2.1		Y71H2B.4	Y71H2B.4		C14C10.3	ril-2
F57B7.4	mig-17		C50H11.15	cyp-33C9		T04H1.9	tbb-6		F09F7.6	F09F7.6
F02H6.2	F02H6.2		C02B8.7	C02B8.7		K05G3.3	cah-3		Y54G2A.37	Y54G2A.37
F12B6.2	F12B6.2		Y119C1B.4	mrpl-19		Y59H11AR.4	Y59H11AR.4		Y40B1B.7	Y40B1B.7
F20G2.5	F20G2.5		F27C8.1	aat-1		T08G5.10	mtl-2		F55F3.1	aakb-1
F53B1.6	F53B1.6		C44B7.11	C44B7.11		T11F9.4	aat-6		C32B5.9	fbxc-7
C52A10.1	C52A10.1		Y45G12C.2	gst-10		M03A1.8	M03A1.8		W02D9.10	W02D9.10
T25C8.2	act-5		R13A5.12	lpd-7		F09B9.1	oac-14		C14F11.2	C14F11.2
F15B9.3	far-5		F55F3.4	F55F3.4		C05A9.1	pgp-5		T15B7.16	lgc-54
T21B6.2	pho-7		K08F8.2	atf-2		B0024.2	col-150		K03A11.5	K03A11.5
Y5F2A.2	ttr-17		T10E9.3	T10E9.3		F58A3.5	ttr-31		C55A6.6	C55A6.6
E04A4.4	hoe-1		D1005.4	D1005.4		T27A8.2	T27A8.2		F47H4.2	F47H4.2
R11A5.7	suro-1		R05D8.8	dhs-14		C09G9.8	C09G9.8		T02G5.9	kars-1
W09G10.6	clec-125		Y54F10BM.11	fbxa-66		F41E7.4	fip-5		ZK1240.4	ZK1240.4
C45B2.2	C45B2.2		Y45F10D.6	Y45F10D.6		T21B4.17	ceh-99		Y18D10A.25	fkb-8
F31D4.8	F31D4.8		C03D6.8	rpl-24.2		M02D8.6	M02D8.6		F09C12.2	F09C12.2
W02A2.9	W02A2.9		D1005.1	D1005.1		T01G1.1	klp-12		T25B9.9	T25B9.9
Y57A10B.3	btb-14		C37A5.2	fipr-22		R04B5.3	nhr-205		B0035.5	gspd-1
K12B6.5	srn-1		K10H10.3	dhs-8		C43D7.7	C43D7.7		F21C10.4	F21C10.4
F33H12.7	F33H12.7		T03E6.8	T03E6.8		T27E4.9	hsp-16.49		M01H9.3	M01H9.3
K02E11.3	K02E11.3		Y71H2AM.9	Y71H2AM.9		F01D4.9	F01D4.9		F09E10.3	dhs-25
Y5F2A.1	ttr-16		D2030.5	mce-1		Y1H11.2	gst-35		T07H8.6	ptr-15
F52F12.7	strl-1		T25C12.4	spp-21		F54D12.3	aat-7		Y37E3.17	Y37E3.17
Y58A7A.4	Y58A7A.4		F32G8.6	cat-4		B0024.3	B0024.3		T24C2.1	ram-5
C16B8.3	C16B8.3		E_BE45912.2	E_BE45912.2		Y38F1A.9	oig-2		F44B9.5	F44B9.5
T28A11.2	T28A11.2		B0280.3	rpia-1		C49G7.12	C49G7.12		Y69H2.2	egas-3
Y71H2B.4	Y71H2B.4		F35C11.5	F35C11.5		T27E9.3	cdk-5		F41F3.4	col-139
T04H1.9	tbb-6		B0284.5	B0284.5		C27A7.4	che-11		R07E3.4	R07E3.4
K05G3.3	cah-3		C46F4.1	egl-6		F10C2.3	F10C2.3		C02D5.1	acdh-6
Y59H11AR.4	Y59H11AR.4		C12D5.7	cyp-33A1		Y62H9A.4	Y62H9A.4		ZC196.5	ZC196.5
T08G5.10	mtl-2		Y43B11AR.3	Y43B11AR.3		Y26D4A.21	Y26D4A.21		K01D12.13	cdr-7
T11F9.4	aat-6		K10B3.9	mai-1		T16G1.6	T16G1.6		Y46E12A.4	tbx-43
M03A1.8	M03A1.8		K10B4.5	srd-3		C35D10.14	clec-5		K07C11.4	K07C11.4
F09B9.1	oac-14		C39D10.11	C39D10.11		Y71H10B.1	Y71H10B.1		PDB1.1	PDB1.1
C05A9.1	pgp-5		T03F1.3	pgk-1		B0416.2	B0416.2		T19C3.9	ttr-7
B0024.2	col-150		Y18H1A.11	Y18H1A.11		F59G1.4	F59G1.4		Y53F4B.16	Y53F4B.16
F58A3.5	ttr-31		C02C2.4	C02C2.4		C23H5.11	C23H5.11		F56H11.4	elo-1
T27A8.2	T27A8.2		T15B7.2	hpo-8		F40H7.12	F40H7.12		C54C8.12	C54C8.12
C09G9.8	C09G9.8		C09F9.3	glna-1		C44C10.3	C44C10.3		Y47G6A.19	Y47G6A.19
F41E7.4	fip-5		T09A5.12	ztf-17		F42G10.2	mkk-4		W04C9.1	haf-4
T21B4.17	ceh-99		C36A4.10	C36A4.10		T12B3.2	T12B3.2		K12B6.3	fil-2
M02D8.6	M02D8.6		F22B5.9	fars-3		ZC190.1	cln-3.3		F21C10.11	F21C10.11
T01G1.1	klp-12		F47H4.7	fbxa-187		R01E6.4	acr-12		F14F7.2	cyp-13A11
R04B5.3	nhr-205		K04F1.9	K04F1.9		ZK669.3	ZK669.3		Y41C4A.2	faah-6
C43D7.7	C43D7.7		F41C3.11	F41C3.11		W03D8.11	W03D8.11		K10H10.5	K10H10.5
T27E4.9	hsp-16.49		F25E2.3	F25E2.3		F26A3.3	ego-1		T19C3.1	best-17
F01D4.9	F01D4.9		F42C5.6	F42C5.6		Y37D8A.2	Y37D8A.2		F54F7.4	xtr-1
Y1H11.2	gst-35		ZK770.3	inx-12		C28H8.2	C28H8.2		F46E10.1	acs-1
F54D12.3	aat-7		Y38E10A.19	nhr-235		F22D6.1	kin-14		K03E6.1	lim-6
B0024.3	B0024.3		F14B4.2	F14B4.2		K02G10.7	aqp-8		D2096.8	nap-1
Y38F1A.9	oig-2		F38B6.4	F38B6.4		F55B12.5	nrf-5		ZK622.3	pmt-1
C49G7.12	C49G7.12		B0238.13	B0238.13		H01M10.3	ttr-42		Y54G11A.6	ctl-1
B0213.3	nlp-28		F27D9.2	F27D9.2		F57F5.1	F57F5.1		F15E6.2	lgc-22
T27E9.3	cdk-5		T07D10.4	clec-15		F57C12.1	nas-38		R57.1	gcp-2.1
C27A7.4	che-11		F33A8.10	F33A8.10		F46G10.4	F46G10.4		R02C2.7	R02C2.7
F10C2.3	F10C2.3		W04D2.5	mrps-11		Y41G9A.10	Y41G9A.10		F49B2.5	src-2
Y62H9A.4	Y62H9A.4		K12G11.3	sodh-1		R07B1.3	scav-5		F43C9.4	mig-13
Y26D4A.21	Y26D4A.21		W05B2.6	col-92		F56H11.1	fbl-1		T11F9.3	nas-20
T16G1.6	T16G1.6		F46F6.4	dyf-6		D1086.6	D1086.6		Y5H2B.1	Y5H2B.1
C35D10.14	clec-5		F53C3.12	bcmo-2		C13B4.1	C13B4.1		C14B9.11	C14B9.11
Y71H10B.1	Y71H10B.1		B0205.6	B0205.6		R09D1.11	chil-23		ZK430.3	sod-5
B0416.2	B0416.2		F32H5.1	F32H5.1		F44E7.2	F44E7.2		F09E10.10	F09E10.10
F59G1.4	F59G1.4		T24F1.5	T24F1.5		F57G4.11	F57G4.11		Y49F6B.10	col-71
C23H5.11	C23H5.11		C13E3.1	C13E3.1		ZC302.3	ZC302.3		F46B6.6	F46B6.6
F40H7.12	F40H7.12		C54D1.3	ist-1		C05C12.3	gtl-1		C37A5.3	C37A5.3
C44C10.3	C44C10.3		C56A3.6	C56A3.6		C10G8.7	ceh-33		Y61A9LA.7	Y61A9LA.7
F42G10.2	mkk-4		Y51B9A.9	Y51B9A.9		F28H7.2	F28H7.2		T24H7.5	tat-4
T12B3.2	T12B3.2		C14C10.3	ril-2		T20D4.11	T20D4.11		C23H3.4	sptl-1
ZC190.1	cln-3.3		F09F7.6	F09F7.6		F49A5.3	clec-22		F40G9.5	F40G9.5
R01E6.4	acr-12		C14C10.4	C14C10.4		W09D12.1	W09D12.1		E02C12.12	E02C12.12
ZK669.3	ZK669.3		K07E8.3	sdz-24		H32C10.2	lin-33		B0250.5	B0250.5
W03D8.11	W03D8.11		Y54G2A.37	Y54G2A.37		W03F9.3	W03F9.3		F39B2.3	F39B2.3
F26A3.3	ego-1		Y40B1B.7	Y40B1B.7		F54D1.5	gtl-2		F15D4.2	F15D4.2
Y37D8A.2	Y37D8A.2		F55F3.1	aakb-1		F15G9.4	him-4		C44H9.6	C44H9.6
C28H8.2	C28H8.2		C32B5.9	fbxc-7		F09F9.3	F09F9.3		Y15E3A.1	nhr-91
F22D6.1	kin-14		W02D9.10	W02D9.10		D1022.4	D1022.4		T20B3.7	phy-3
K02G10.7	aqp-8		C14F11.2	C14F11.2		Y39B6A.7	Y39B6A.7		C01A2.2	C01A2.2
F55B12.5	nrf-5		T15B7.16	lgc-54		C03E10.6	clec-222		F42F12.3	F42F12.3
H01M10.3	ttr-42		K03A11.5	K03A11.5		C28G1.5	C28G1.5		Y53F4B.39	Y53F4B.39
F57F5.1	F57F5.1		C55A6.6	C55A6.6		F29F11.1	sqv-4		Y82E9BR.14	Y82E9BR.14
F57C12.1	nas-38		C09H5.5	str-144		C06B8.2	C06B8.2		F26D2.10	F26D2.10
F46G10.4	F46G10.4		F47H4.2	F47H4.2		K02F3.5	clec-149		R07H5.9	R07H5.9
Y41G9A.10	Y41G9A.10		T02G5.9	kars-1		C38D9.9	fbxa-176		R53.7	aakg-5
R07B1.3	scav-5		M04C9.4	M04C9.4		F45F2.2	his-39		C50E3.16	folt-3
F56H11.1	fbl-1		ZK1240.4	ZK1240.4		F59B1.10	F59B1.10		F01F1.15	F01F1.15
D1086.6	D1086.6		Y18D10A.25	fkb-8		Y18D10A.23	Y18D10A.23		F08C6.2	pcyt-1
C13B4.1	C13B4.1		F09C12.2	F09C12.2		F33C8.3	tsp-8		F54B11.4	F54B11.4
R09D1.11	chil-23		T25B9.9	T25B9.9		T08D10.4	T08D10.4		C09G12.10	srz-83
F44E7.2	F44E7.2		B0035.5	gspd-1		F16C3.2	F16C3.2		C50H2.13	C50H2.13
F57G4.11	F57G4.11		F21C10.4	F21C10.4		ZC168.5	grl-21		Y46G5A.24	bcmo-1
ZC302.3	ZC302.3		M01H9.3	M01H9.3		R106.2	npr-24		T21G5.6	T21G5.6
C05C12.3	gtl-1		F09E10.3	dhs-25		K08C7.2	fmo-1		T05F1.11	T05F1.11
C10G8.7	ceh-33		T07H8.6	ptr-15		B0457.6	B0457.6		B0563.5	B0563.5
Y59E9AL.2	Y59E9AL.2		Y37E3.17	Y37E3.17		F47C10.2	btb-21		C50D2.9	C50D2.9
F28H7.2	F28H7.2		T24C2.1	ram-5		F59H6.3	F59H6.3		C24G6.7	grl-1
T20D4.11	T20D4.11		R07G3.2	lips-17		Y43F8C.1	nlp-25		F40E3.10	linc-23
F49A5.3	clec-22		F44B9.5	F44B9.5		F14D2.14	F14D2.14		C34F6.5	C34F6.5
W09D12.1	W09D12.1		Y69H2.2	egas-3		F22B3.1	his-64		Y38F1A.1	Y38F1A.1
H32C10.2	lin-33		F41F3.4	col-139		F07B10.1	cln-3.1		F42A9.4	cyp-33E3
W03F9.3	W03F9.3		F35E12.1	scl-16		B0285.6	B0285.6		K10H10.2	cysl-2
F54D1.5	gtl-2		R07E3.4	R07E3.4		F55G1.10	his-61		R07B1.11	R07B1.11
F15G9.4	him-4		C02D5.1	acdh-6		F41E7.8	cnc-8		C06B8.12	nhr-151
F09F9.3	F09F9.3		ZC196.5	ZC196.5		T25C12.3	T25C12.3		K03B8.6	K03B8.6
D1022.4	D1022.4		K01D12.13	cdr-7		K03E6.6	pfn-3		F54F3.5	F54F3.5
Y39B6A.7	Y39B6A.7		Y46E12A.4	tbx-43		ZK970.7	ZK970.7		Y69A2AL.1	grd-16
C03E10.6	clec-222		K07C11.4	K07C11.4		F15D3.8	F15D3.8		F35D11.3	F35D11.3
C28G1.5	C28G1.5		PDB1.1	PDB1.1		C04C11.1	C04C11.1		T07A9.9	T07A9.9
F29F11.1	sqv-4		T19C3.9	ttr-7		W08E12.3	W08E12.3		F39B2.11	mtx-1
C06B8.2	C06B8.2		Y53F4B.16	Y53F4B.16		K09A11.2	cyp-14A1		C08A9.1	sod-3
K02F3.5	clec-149		F56H11.4	elo-1		F32H5.6	srx-125		B0310.2	B0310.2
C38D9.9	fbxa-176		C54C8.12	C54C8.12		F08G2.1	his-44		R05F9.6	R05F9.6
F45F2.2	his-39		Y47G6A.19	Y47G6A.19		F07F6.6	nmr-1		Y69A2AR.5	daao-1
F59B1.10	F59B1.10		W04C9.1	haf-4		C06C6.5	nhr-50		F27D9.5	pcca-1
Y18D10A.23	Y18D10A.23		K07E3.3	dao-3		M03F4.7	calu-1		T08B1.4	T08B1.4
F33C8.3	tsp-8		K12B6.3	fil-2		Y17G9A.3	Y17G9A.3		F41C3.1	F41C3.1
T08D10.4	T08D10.4		F21C10.11	F21C10.11		T28B4.3	ttr-6		T10B11.6	T10B11.6
F16C3.2	F16C3.2		F14F7.2	cyp-13A11		R09B5.3	cnc-2		C48B4.3	C48B4.3
ZC168.5	grl-21		Y41C4A.2	faah-6		C45B2.8	C45B2.8		Y54G2A.8	clec-82
R106.2	npr-24		K10H10.5	K10H10.5		C47E12.9	C47E12.9		F32B6.3	F32B6.3
K08C7.2	fmo-1		F46G10.3	sir-2.3		C31H5.6	C31H5.6		F52D1.1	aagr-4
B0457.6	B0457.6		T19C3.1	best-17		T24A6.20	T24A6.20		Y41E3.1	Y41E3.1
F47C10.2	btb-21		F54F7.4	xtr-1		C33A12.4	C33A12.4		ZK792.2	inx-8
F59H6.3	F59H6.3		F46E10.1	acs-1		C01G8.5	erm-1		T23G7.3	T23G7.3
Y43F8C.1	nlp-25		K03E6.1	lim-6		K09H11.7	K09H11.7		H41C03.1	H41C03.1
F14D2.14	F14D2.14		D2096.8	nap-1		T05D4.2	T05D4.2		K10B3.5	K10B3.5
F22B3.1	his-64		ZK622.3	pmt-1		C38D4.6	pal-1		Y56A3A.14	sdz-33
F07B10.1	cln-3.1		Y54G11A.6	ctl-1		C55A1.6	C55A1.6		T05C1.5	T05C1.5
B0285.6	B0285.6		F15E6.2	lgc-22		F46F11.1	F46F11.1		F31E8.4	F31E8.4
F55G1.10	his-61		R57.1	gcp-2.1		T24D8.1	lgc-40		F54D5.16	F54D5.16
F41E7.8	cnc-8		R02C2.7	R02C2.7		F59D6.3	asp-8		Y53F4B.32	gst-29
T25C12.3	T25C12.3		F49B2.5	src-2		F58F6.2	col-105		F28A12.3	F28A12.3
K03E6.6	pfn-3		F43C9.4	mig-13		R08B4.1	grd-1		F32G8.2	F32G8.2
ZK970.7	ZK970.7		T11F9.3	nas-20		C14F11.4	C14F11.4		F35C5.1	F35C5.1
F15D3.8	F15D3.8		ZK6.7	lipl-5		VZK822L.2	VZK822L.2		D1005.2	D1005.2
C04C11.1	C04C11.1		Y5H2B.1	Y5H2B.1		K08C7.1	K08C7.1		C50F7.2	clx-1
W08E12.3	W08E12.3		C14B9.11	C14B9.11		R11G11.2	nhr-58		F31B12.4	F31B12.4
K09A11.2	cyp-14A1		ZK430.3	sod-5		Y87G2A.14	ndx-8		T23C6.5	npr-21
F32H5.6	srx-125		F09E10.10	F09E10.10		T04A11.5	T04A11.5		T01G6.10	T01G6.10
F08G2.1	his-44		Y49F6B.10	col-71		F21D9.1	F21D9.1		F28H6.1	akt-2
F07F6.6	nmr-1		F46B6.6	F46B6.6		C18E9.7	C18E9.7		D2021.4	D2021.4
C06C6.5	nhr-50		C37A5.3	C37A5.3		K02F2.6	ser-3		Y42A5A.2	lact-8
M03F4.7	calu-1		Y61A9LA.7	Y61A9LA.7		C46F11.3	madf-8		T25C12.2	spp-9
Y17G9A.3	Y17G9A.3		T24H7.5	tat-4		F32B5.8	cpz-1		T21B10.1	mrpl-50
T28B4.3	ttr-6		C23H3.4	sptl-1		C49G7.10	C49G7.10		Y51H4A.15	Y51H4A.15
R09B5.3	cnc-2		F40G9.5	F40G9.5		C43G2.1	paqr-1		F52B5.1	abts-1
C45B2.8	C45B2.8		E02C12.12	E02C12.12		M05B5.2	M05B5.2		K08E3.1	tyr-2
C47E12.9	C47E12.9		B0250.5	B0250.5		F13H8.6	F13H8.6		C14B9.3	C14B9.3
C31H5.6	C31H5.6		F39B2.3	F39B2.3		F40F4.6	F40F4.6		T28F2.6	col-50
T24A6.20	T24A6.20		F15D4.2	F15D4.2		T21E3.1	egg-4		F10F2.2	F10F2.2
C33A12.4	C33A12.4		C44H9.6	C44H9.6		E03G2.3	mec-5		C09B8.4	C09B8.4
C01G8.5	erm-1		Y15E3A.1	nhr-91		ZK673.9	clec-143		ZK697.6	gst-21
K09H11.7	K09H11.7		T20B3.7	phy-3		T23F2.4	T23F2.4		F13E9.14	F13E9.14
T05D4.2	T05D4.2		C01A2.2	C01A2.2		B0213.5	nlp-30		Y49E10.18	Y49E10.18
C38D4.6	pal-1		T03F1.10	clec-53		T12A7.1	gem-4		T24A6.9	nhr-93
C55A1.6	C55A1.6		F42F12.3	F42F12.3		C43D7.4	C43D7.4		C14F11.6	C14F11.6
F46F11.1	F46F11.1		Y53F4B.39	Y53F4B.39		F09C12.1	ggr-3		Y48E1B.5	mrpl-37
T24D8.1	lgc-40		Y82E9BR.14	Y82E9BR.14		F35D11.10	clec-139		Y39G10AR.18	Y39G10AR.18
F59D6.3	asp-8		F26D2.10	F26D2.10		C49G7.5	irg-2		Y48A6B.8	Y48A6B.8
F58F6.2	col-105		R07H5.9	R07H5.9		F13H8.3	F13H8.3		T04G9.7	T04G9.7
R08B4.1	grd-1		R53.7	aakg-5		F07C6.2	F07C6.2		F58G11.3	F58G11.3
C14F11.4	C14F11.4		C50E3.16	folt-3		K07C11.5	cri-2		Y46G5A.34	Y46G5A.34
VZK822L.2	VZK822L.2		F01F1.15	F01F1.15		Y53G8AM.5	Y53G8AM.5		F10D11.1	sod-2
K08C7.1	K08C7.1		F08C6.2	pcyt-1		T03F7.7	T03F7.7		F59C6.12	F59C6.12
R11G11.2	nhr-58		F54B11.4	F54B11.4		F40F4.4	lbp-3		K04F1.15	alh-2
Y87G2A.14	ndx-8		C09G12.10	srz-83		T08G5.1	T08G5.1		Y49G5A.1	Y49G5A.1
T04A11.5	T04A11.5		T22D1.11	T22D1.11		AH6.9	sra-5		C54C6.7	C54C6.7
F21D9.1	F21D9.1		C50H2.13	C50H2.13		F07C4.7	grsp-4		C44C8.10	fbxc-9
C18E9.7	C18E9.7		Y46G5A.24	bcmo-1		T14G10.4	ttr-54		Y38F1A.6	Y38F1A.6
K02F2.6	ser-3		T21G5.6	T21G5.6		F22H10.2	F22H10.2		W02F12.8	W02F12.8
C46F11.3	madf-8		T05F1.11	T05F1.11		Y73F8A.36	Y73F8A.36		F53B3.6	F53B3.6
F32B5.8	cpz-1		B0563.5	B0563.5		T19D12.4	T19D12.4		Y54E10BR.4	Y54E10BR.4
C49G7.10	C49G7.10		C50D2.9	C50D2.9		C53A3.2	C53A3.2		T14F9.3	hex-1
C43G2.1	paqr-1		C24G6.7	grl-1		T27A3.7	T27A3.7		T05H4.13	alh-4
M05B5.2	M05B5.2		F40E3.10	linc-23		T21E8.1	pgp-6		C38C3.4	C38C3.4
F13H8.6	F13H8.6		C34F6.5	C34F6.5		C04G2.9	C04G2.9		W02H5.6	srh-271
F40F4.6	F40F4.6		Y38F1A.1	Y38F1A.1		F48F7.2	syx-2		C50F2.10	abf-2
T21E3.1	egg-4		F42A9.4	cyp-33E3		C35A5.6	C35A5.6		R160.3	R160.3
E03G2.3	mec-5		K10H10.2	cysl-2		F52E4.5	F52E4.5		C39D10.3	C39D10.3
ZK673.9	clec-143		R07B1.11	R07B1.11		F17H10.2	F17H10.2		F39E9.2	btb-16
T23F2.4	T23F2.4		C06B8.12	nhr-151		T09A5.10	lin-5		Y17D7A.4	cyp-33D3
B0213.5	nlp-30		K03B8.6	K03B8.6		ZC373.3	ZC373.3		K10G4.4	K10G4.4
T12A7.1	gem-4		F54F3.5	F54F3.5		B0035.10	his-45		F19C6.5	F19C6.5
C43D7.4	C43D7.4		Y69A2AL.1	grd-16		F48F7.3	F48F7.3		F41E7.6	F41E7.6
F09C12.1	ggr-3		F35D11.3	F35D11.3		F49E10.5	ctbp-1		T04A8.4	tag-243
F35D11.10	clec-139		T07A9.9	T07A9.9		ZK563.7	ZK563.7		F35E12.8	F35E12.8
C49G7.5	irg-2		F39B2.11	mtx-1		C08G9.1	C08G9.1		M04C3.2	M04C3.2
F13H8.3	F13H8.3		C08A9.1	sod-3		T04F8.8	T04F8.8		Y75B12B.4	bath-36
F07C6.2	F07C6.2		B0310.2	B0310.2		R09F10.5	R09F10.5		F12F6.9	col-128
K07C11.5	cri-2		R05F9.6	R05F9.6		T24D8.5	nlp-2		T22B7.1	egl-13
Y53G8AM.5	Y53G8AM.5		Y69A2AR.5	daao-1		R09B5.9	cnc-4		F08H9.7	clec-56
T03F7.7	T03F7.7		F27D9.5	pcca-1		ZK899.1	ZK899.1		F01G10.11	F01G10.11
F40F4.4	lbp-3		T08B1.4	T08B1.4		F14H3.8	F14H3.8		F26A1.9	F26A1.9
T08G5.1	T08G5.1		F41C3.1	F41C3.1		C15H9.4	C15H9.4		T22E5.3	igdb-3
AH6.9	sra-5		T10B11.6	T10B11.6		H06H21.10	tat-2		ZK892.6	ZK892.6
F07C4.7	grsp-4		C48B4.3	C48B4.3		K11D12.7	K11D12.7		F55C12.6	F55C12.6
T14G10.4	ttr-54		Y54G2A.8	clec-82		T21B4.9	srh-70		F27C1.4	F27C1.4
F22H10.2	F22H10.2		F32B6.3	F32B6.3		F15B9.5	try-10		C07G1.1	svh-1
Y73F8A.36	Y73F8A.36		F52D1.1	aagr-4		C28H8.5	C28H8.5		H42K12.1	pdk-1
T19D12.4	T19D12.4		K03H6.2	K03H6.2		F11A5.9	F11A5.9		F42D1.3	sprr-2
C53A3.2	C53A3.2		Y41E3.1	Y41E3.1		C03D6.1	C03D6.1		C27C12.4	C27C12.4
T27A3.7	T27A3.7		ZK792.2	inx-8		ZK688.6	pcp-5		C52E4.1	cpr-1
T21E8.1	pgp-6		T23G7.3	T23G7.3		ZK822.3	nhx-9		F26F12.5	F26F12.5
C04G2.9	C04G2.9		H41C03.1	H41C03.1		ZK1248.16	lec-5		K11D2.2	asah-1
F48F7.2	syx-2		K10B3.5	K10B3.5		C47D2.2	cdd-1		W09B6.1	pod-2
C35A5.6	C35A5.6		Y56A3A.14	sdz-33		H12D21.5	H12D21.5		W06B4.2	W06B4.2
F52E4.5	F52E4.5		T05C1.5	T05C1.5		K07F5.6	K07F5.6		Y38E10A.5	clec-4
F17H10.2	F17H10.2		F31E8.4	F31E8.4		H27C11.1	nhr-97		F16H11.4	ceh-1
T09A5.10	lin-5		F54D5.16	F54D5.16		F17E9.11	lys-10		R06C7.3	dhp-1
ZC373.3	ZC373.3		Y53F4B.32	gst-29		W02D9.5	ssp-37		Y41D4B.17	Y41D4B.17
B0035.10	his-45		K05F6.4	K05F6.4		Y41D4B.10	dsl-3		Y116A8C.1	Y116A8C.1
F48F7.3	F48F7.3		F28A12.3	F28A12.3		W02D9.7	W02D9.7		C27D8.4	C27D8.4
F49E10.5	ctbp-1		F32G8.2	F32G8.2		C51E3.10	C51E3.10		W02B12.13	W02B12.13
ZK563.7	ZK563.7		F35C5.1	F35C5.1		T28D9.1	T28D9.1		B0284.3	B0284.3
C08G9.1	C08G9.1		D1005.2	D1005.2		T22F3.7	T22F3.7		F13D12.9	F13D12.9
T04F8.8	T04F8.8		C50F7.2	clx-1		C05E4.3	srp-1		F42C5.4	F42C5.4
R09F10.5	R09F10.5		F31B12.4	F31B12.4		ZC513.7	ZC513.7		F36D3.9	cpr-2
T24D8.5	nlp-2		T23C6.5	npr-21		M04D8.2	ins-22		ZK809.3	ZK809.3
R09B5.9	cnc-4		T01G6.10	T01G6.10		F10E7.4	spon-1		F56D5.6	F56D5.6
ZK899.1	ZK899.1		F23C8.5	F23C8.5		Y38F2AL.4	vha-3		F26D10.9	atgp-1
F14H3.8	F14H3.8		F28H6.1	akt-2		F33H12.5	sri-36		B0238.1	B0238.1
C15H9.4	C15H9.4		D2021.4	D2021.4		C26C6.3	nas-36		K01A2.10	K01A2.10
H06H21.10	tat-2		Y42A5A.2	lact-8		C15H9.7	flu-2		C29F9.2	C29F9.2
K11D12.7	K11D12.7		T25C12.2	spp-9		F59F5.6	syd-2		R08F11.1	R08F11.1
T21B4.9	srh-70		T21B10.1	mrpl-50		Y67A10A.10	Y67A10A.10		Y73B6BL.37	Y73B6BL.37
F15B9.5	try-10		Y51H4A.15	Y51H4A.15		D2096.5	D2096.5		R13H4.5	R13H4.5
C28H8.5	C28H8.5		F52B5.1	abts-1		K09C8.3	nas-10		C25F9.4	C25F9.4
F11A5.9	F11A5.9		K08E3.1	tyr-2		F41E7.5	fipr-21		F43G9.3	F43G9.3
C03D6.1	C03D6.1		C14B9.3	C14B9.3		F11D5.5	F11D5.5		ZK896.1	ZK896.1
ZK688.6	pcp-5		F54F3.3	lipl-1		T07C12.7	ttr-46		F42G8.12	isp-1
ZK822.3	nhx-9		T10B11.1	pcbd-1		D1054.9	D1054.9		Y39G8B.7	Y39G8B.7
ZK1248.16	lec-5		T28F2.6	col-50		K11C4.4	odc-1		D2096.7	D2096.7
C47D2.2	cdd-1		F10F2.2	F10F2.2		C45E1.4	C45E1.4		Y53F4B.29	gst-26
H12D21.5	H12D21.5		C09B8.4	C09B8.4		Y22D7AR.7	Y22D7AR.7		Y57A10A.23	Y57A10A.23
K07F5.6	K07F5.6		ZK697.6	gst-21		W10G6.2	sgk-1		C25A1.12	C25A1.12
H27C11.1	nhr-97		F13E9.14	F13E9.14		Y75B8A.27	pqn-92		W09B6.4	W09B6.4
F17E9.11	lys-10		Y49E10.18	Y49E10.18		C46C2.5	C46C2.5		F56B3.2	F56B3.2
W02D9.5	ssp-37		T24A6.9	nhr-93		Y39A3A.3	Y39A3A.3		C02F5.3	C02F5.3
Y41D4B.10	dsl-3		C14F11.6	C14F11.6		F48E3.8	F48E3.8		Y46H3D.6	nhr-237
W02D9.7	W02D9.7		Y48E1B.5	mrpl-37		C34B4.1	max-1		Y32B12C.5	Y32B12C.5
C51E3.10	C51E3.10		Y39G10AR.18	Y39G10AR.18		F25H8.6	bed-3		C45B11.7	C45B11.7
T28D9.1	T28D9.1		Y48A6B.8	Y48A6B.8		F01D4.8	F01D4.8		H24K24.3	H24K24.3
T22F3.7	T22F3.7		T04G9.7	T04G9.7		Y66A7A.8	tbx-33		Y51H7C.1	Y51H7C.1
C05E4.3	srp-1		F58G11.3	F58G11.3		K03H1.10	K03H1.10		F43G9.1	idha-1
ZC513.7	ZC513.7		Y46G5A.34	Y46G5A.34		C06A8.1	mthf-1		W01A8.1	mdt-28
M04D8.2	ins-22		F10D11.1	sod-2		R173.1	cah-5		Y46H3D.7	nhr-238
F10E7.4	spon-1		F59C6.12	F59C6.12		T22H9.4	dmd-8		Y116A8C.27	Y116A8C.27
Y38F2AL.4	vha-3		K04F1.15	alh-2		C55B6.1	C55B6.1		Y60A3A.13	fars-2
F33H12.5	sri-36		Y49G5A.1	Y49G5A.1		ZK675.3	best-23		T20C7.2	nhr-284
C26C6.3	nas-36		C54C6.7	C54C6.7		T05F1.13	T05F1.13		C45B2.6	C45B2.6
C15H9.7	flu-2		C44C8.10	fbxc-9		Y32G9A.4	srp-3		F17H10.1	F17H10.1
F59F5.6	syd-2		Y38F1A.6	Y38F1A.6		C17C3.19	ins-12		Y18D10A.3	Y18D10A.3
Y67A10A.10	Y67A10A.10		W02F12.8	W02F12.8		ZK742.3	ZK742.3		K04G2.3	cdc-48.3
D2096.5	D2096.5		F53B3.6	F53B3.6		M117.4	M117.4		Y15E3A.5	Y15E3A.5
K09C8.3	nas-10		Y54E10BR.4	Y54E10BR.4		F13E9.15	F13E9.15		C23H3.9	C23H3.9
F41E7.5	fipr-21		T14F9.3	hex-1		T19H5.7	T19H5.7		F42A10.1	abcf-3
F11D5.5	F11D5.5		T05H4.13	alh-4		C17C3.4	ins-11		Y51H7C.13	Y51H7C.13
T07C12.7	ttr-46		C38C3.4	C38C3.4		F57C7.3	sdn-1		C33C12.3	gba-1
D1054.9	D1054.9		W02H5.6	srh-271		K03H1.4	ttr-2		Y73B6BL.43	dlc-5
K11C4.4	odc-1		C50F2.10	abf-2		F07D3.2	flp-6		VC5.3	npa-1
C45E1.4	C45E1.4		R160.3	R160.3		D1086.10	D1086.10		T07D3.9	T07D3.9
ZK354.11	msp-59		F57F4.2	F57F4.2		C05G5.1	C05G5.1		C33F10.7	lact-5
Y22D7AR.7	Y22D7AR.7		C39D10.3	C39D10.3		C43G2.4	best-9		Y41D4B.8	nhr-92
W10G6.2	sgk-1		F09B12.3	F09B12.3		C27D6.12	C27D6.12		C39B10.6	elt-4
Y75B8A.27	pqn-92		F39E9.2	btb-16		B0213.17	nlp-34		C53H9.2	C53H9.2
C46C2.5	C46C2.5		Y17D7A.4	cyp-33D3		C02F12.10	ceh-63		C50F2.9	abf-1
C09B9.6	msp-55		C01B12.3	best-3		T05B11.4	T05B11.4		Y54G9A.7	Y54G9A.7
Y39A3A.3	Y39A3A.3		K10G4.4	K10G4.4		F59C6.18	F59C6.18		C10G11.6	C10G11.6
F48E3.8	F48E3.8		F19C6.5	F19C6.5		C01B12.4	osta-1		F38A3.1	col-81
C34B4.1	max-1		F41E7.6	F41E7.6		F09G8.5	F09G8.5		C11H1.4	prx-1
F25H8.6	bed-3		T04A8.4	tag-243		Y106G6H.9	Y106G6H.9		C50H11.1	acs-21
F01D4.8	F01D4.8		F41H10.8	elo-6		F13H10.6	F13H10.6		C05C10.3	C05C10.3
Y66A7A.8	tbx-33		F35E12.8	F35E12.8		C15A11.7	C15A11.7		C09F9.7	C09F9.7
K03H1.10	K03H1.10		M04C3.2	M04C3.2		Y32B12A.3	comt-2		C54D1.1	pgp-10
C06A8.1	mthf-1		Y75B12B.4	bath-36		T26H2.9	nhr-79		Y69H2.10	Y69H2.10
R173.1	cah-5		F12F6.9	col-128		Y48B6A.16	Y48B6A.16		F17A9.5	F17A9.5
T22H9.4	dmd-8		T22B7.1	egl-13		E01H11.1	pkc-2		C16A3.6	C16A3.6
C55B6.1	C55B6.1		F08H9.7	clec-56		F35E8.11	cdr-1		F17E9.1	col-116
ZK675.3	best-23		F01G10.11	F01G10.11		Y102A5B.1	clec-27		F41B4.1	F41B4.1
T05F1.13	T05F1.13		F26A1.9	F26A1.9		Y46H3B.1	clec-205		T19A6.2	ngp-1
Y32G9A.4	srp-3		T22E5.3	igdb-3		T18H9.2	asp-2		F10C2.5	F10C2.5
C17C3.19	ins-12		ZK892.6	ZK892.6		CD4.5	CD4.5		K10B3.8	gpd-2
ZK742.3	ZK742.3		F55C12.6	F55C12.6		K06A9.3	K06A9.3		Y113G7B.17	prmt-1
M117.4	M117.4		F27C1.4	F27C1.4		M01E11.4	pqn-52		F58H7.5	F58H7.5
F13E9.15	F13E9.15		M02D8.4	asns-2		F49F1.6	mul-1		F10D2.5	ugt-40
T19H5.7	T19H5.7		C07G1.1	svh-1		M03B6.3	M03B6.3		T24D5.3	T24D5.3
C17C3.4	ins-11		H42K12.1	pdk-1		DC2.5	DC2.5		C28D4.2	cka-1
F57C7.3	sdn-1		F42D1.3	sprr-2		Y34B4A.9	Y34B4A.9		Y51F10.7	Y51F10.7
K03H1.4	ttr-2		C27C12.4	C27C12.4		Y40C7B.4	Y40C7B.4		C34D10.2	C34D10.2
F07D3.2	flp-6		C52E4.1	cpr-1		F44C4.5	ppt-1		F56H6.11	oac-35
D1086.10	D1086.10		C14A11.6	C14A11.6		H14E04.2	H14E04.2		F21C3.2	tyr-3
C05G5.1	C05G5.1		F26F12.5	F26F12.5		C10F3.2	dhs-16		K01A11.2	K01A11.2
C43G2.4	best-9		K11D2.2	asah-1		F32H5.7	twk-43		ZK546.17	cblc-1
C27D6.12	C27D6.12		W09B6.1	pod-2		Y46E12A.1	cnc-6		F39G3.8	tig-2
B0213.17	nlp-34		W06B4.2	W06B4.2		K08F4.10	msp-37		K08B4.1	lag-1
C02F12.10	ceh-63		Y38E10A.5	clec-4		M03A1.7	dao-2		C23H4.2	C23H4.2
T05B11.4	T05B11.4		F16H11.4	ceh-1		F30B5.7	F30B5.7		F54D8.1	dpy-17
F59C6.18	F59C6.18		R06C7.3	dhp-1		Y62H9A.6	Y62H9A.6		C27H5.2	C27H5.2
C01B12.4	osta-1		Y41D4B.17	Y41D4B.17		ZC328.3	ZC328.3		C34B4.3	C34B4.3
H02F09.3	H02F09.3		Y116A8C.1	Y116A8C.1		T23F2.3	T23F2.3		K01A2.2	far-7
F09G8.5	F09G8.5		C27D8.4	C27D8.4		F43G9.9	cpn-1		C25E10.12	C25E10.12
Y106G6H.9	Y106G6H.9		W02B12.13	W02B12.13		T04C12.5	act-2		D1086.7	D1086.7
F13H10.6	F13H10.6		B0284.3	B0284.3		C31G12.2	clec-245		Y49E10.16	Y49E10.16
C15A11.7	C15A11.7		F13D12.9	F13D12.9		T11F9.7	T11F9.7		F15D3.7	timm-23
Y32B12A.3	comt-2		F42C5.4	F42C5.4		W07G1.7	W07G1.7		F25C8.4	acs-12
T26H2.9	nhr-79		F36D3.9	cpr-2		Y39B6A.24	asp-17		F01G10.1	tkt-1
Y48B6A.16	Y48B6A.16		ZK809.3	ZK809.3		F57H12.6	F57H12.6		C01B9.1	C01B9.1
E01H11.1	pkc-2		F56D5.6	F56D5.6		Y46C8AL.8	clec-74		F15A2.2	tre-4
F35E8.11	cdr-1		F26D10.9	atgp-1		W09G12.7	W09G12.7		K02F6.1	K02F6.1
Y102A5B.1	clec-27		B0238.1	B0238.1		F56C4.3	glb-19		F18E3.7	ddo-2
Y46H3B.1	clec-205		K01A2.10	K01A2.10		Y19D10A.9	clec-209		ZK593.8	fic-1
T18H9.2	asp-2		C29F9.2	C29F9.2		C08F8.7	rap-3		ZK697.13	srw-101
CD4.5	CD4.5		R08F11.1	R08F11.1		Y75B8A.39	Y75B8A.39		F12E12.2	F12E12.2
K06A9.3	K06A9.3		Y73B6BL.37	Y73B6BL.37		H01A20.1	nhr-3		C27D8.1	C27D8.1
M01E11.4	pqn-52		R13H4.5	R13H4.5		F26F12.3	F26F12.3		F16F9.4	F16F9.4
F49F1.6	mul-1		C25F9.4	C25F9.4		D1086.17	D1086.17		K06B4.12	twk-34
M03B6.3	M03B6.3		F43G9.3	F43G9.3		F10C2.7	F10C2.7		R12E2.3	rpn-8
DC2.5	DC2.5		ZK896.1	ZK896.1		F17E9.13	his-33		T20B3.13	clec-40
Y34B4A.9	Y34B4A.9		W05E10.1	W05E10.1		T05C3.4	grl-18		C28H8.3	C28H8.3
Y40C7B.4	Y40C7B.4		F42G8.12	isp-1		F32H2.6	F32H2.6		C18D11.2	maa-1
F44C4.5	ppt-1		Y39G8B.7	Y39G8B.7		Y18D10A.7	ptr-17		Y11D7A.10	Y11D7A.10
H14E04.2	H14E04.2		D2096.7	D2096.7		W03A5.3	grl-22		F35E12.6	F35E12.6
C10F3.2	dhs-16		Y53F4B.29	gst-26		Y39A3CL.6	pvf-1		F27C1.11	F27C1.11
F32H5.7	twk-43		Y57A10A.23	Y57A10A.23		ZK813.2	ZK813.2		D1086.19	D1086.19
Y46E12A.1	cnc-6		C25A1.12	C25A1.12		T13F3.6	T13F3.6		C33D3.3	C33D3.3
K08F4.10	msp-37		F49E11.10	scl-2		F21H7.1	gst-22		T20B3.1	T20B3.1
M03A1.7	dao-2		W09B6.4	W09B6.4		F28F8.1	acr-18		Y110A7A.2	Y110A7A.2
F30B5.7	F30B5.7		F56B3.2	F56B3.2		K11G12.4	smf-1		C33E10.8	C33E10.8
Y62H9A.6	Y62H9A.6		C02F5.3	C02F5.3		T14E8.1	svh-2		Y65B4BR.5	icd-2
ZC328.3	ZC328.3		Y46H3D.6	nhr-237		F55B11.2	F55B11.2		ZK550.3	ZK550.3
T23F2.3	T23F2.3		Y32B12C.5	Y32B12C.5		ZK384.6	asp-19		T09F5.9	clec-47
F43G9.9	cpn-1		C45B11.7	C45B11.7		F17C11.11	F17C11.11		F35C5.9	clec-66
T04C12.5	act-2		H24K24.3	H24K24.3		C14E2.5	C14E2.5		Y87G2A.9	ubc-14
C31G12.2	clec-245		Y51H7C.1	Y51H7C.1		Y73F8A.34	tag-349		C26B2.6	elpc-4
T11F9.7	T11F9.7		F43G9.1	idha-1		T21G5.4	T21G5.4		R13F6.5	dhhc-5
W07G1.7	W07G1.7		W01A8.1	mdt-28		T01H8.2	T01H8.2
Y39B6A.24	asp-17		Y46H3D.7	nhr-238		C17G1.6	nas-37
F57H12.6	F57H12.6		Y116A8C.27	Y116A8C.27		C07A9.6	ugt-60
Y46C8AL.8	clec-74		Y60A3A.13	fars-2		F35C12.3	F35C12.3
W09G12.7	W09G12.7		T20C7.2	nhr-284		C12D5.9	C12D5.9
F56C4.3	glb-19		B0286.3	B0286.3		Y76A2A.2	cua-1
Y19D10A.9	clec-209		C45B2.6	C45B2.6		C01A2.4	C01A2.4
C08F8.7	rap-3		F17H10.1	F17H10.1		C46G7.2	C46G7.2
Y75B8A.39	Y75B8A.39		Y18D10A.3	Y18D10A.3		F54F7.9	F54F7.9
H01A20.1	nhr-3		K04G2.3	cdc-48.3		C04G2.8	C04G2.8
F26F12.3	F26F12.3		Y15E3A.5	Y15E3A.5		T14G10.3	ttr-53
D1086.17	D1086.17		C23H3.9	C23H3.9		K08D10.9	K08D10.9
F10C2.7	F10C2.7		F42A10.1	abcf-3		C45B2.3	C45B2.3
F17E9.13	his-33		Y51H7C.13	Y51H7C.13		VK10D6R.1	cnc-10
T05C3.4	grl-18		W01A11.1	W01A11.1		K08F4.12	K08F4.12
F32H2.6	F32H2.6		C33C12.3	gba-1		K11D12.4	cpt-4
Y18D10A.7	ptr-17		Y73B6BL.43	dlc-5		Y38F2AR.9	Y38F2AR.9
W03A5.3	grl-22		VC5.3	npa-1		F08F3.3	rhr-1
Y39A3CL.6	pvf-1		T07D3.9	T07D3.9		Y47D3B.9	bed-2
ZK813.2	ZK813.2		C33F10.7	lact-5		C33H5.13	C33H5.13
T13F3.6	T13F3.6		Y41D4B.8	nhr-92		T05F1.9	T05F1.9
F21H7.1	gst-22		C39B10.6	elt-4		T27E9.4	kel-3
F28F8.1	acr-18		C53H9.2	C53H9.2		Y57G11C.1130	Y57G11C.1130
K11G12.4	smf-1		C50F2.9	abf-1		W05H9.3	W05H9.3
T14E8.1	svh-2		Y54G9A.7	Y54G9A.7		F21E9.3	ttr-37
F55B11.2	F55B11.2		C10G11.6	C10G11.6		C38D4.4	C38D4.4
ZK384.6	asp-19		F38A3.1	col-81		EGAP4.1	EGAP4.1
F17C11.11	F17C11.11		F40H3.2	F40H3.2		T22F3.10	T22F3.10
C14E2.5	C14E2.5		C11H1.4	prx-1		F55H12.7	F55H12.7
C24G7.2	acd-1		C50H11.1	acs-21		C24A1.2	elf-1
Y73F8A.34	tag-349		C05C10.3	C05C10.3		F13A7.11	F13A7.11
T21G5.4	T21G5.4		C09F9.7	C09F9.7		C42D8.5	acn-1
T01H8.2	T01H8.2		C54D1.1	pgp-10		W03F8.9	gpa-18
C17G1.6	nas-37		Y69H2.10	Y69H2.10		R13H9.4	msp-53
C07A9.6	ugt-60		F17A9.5	F17A9.5		F23D12.7	F23D12.7
F35C12.3	F35C12.3		C16A3.6	C16A3.6		F55H12.2	F55H12.2
C12D5.9	C12D5.9		F17E9.1	col-116		Y37H2A.12	Y37H2A.12
Y76A2A.2	cua-1		F41B4.1	F41B4.1		ZK813.3	ZK813.3
C01A2.4	C01A2.4		C46F2.1	C46F2.1		C16D9.5	C16D9.5
C46G7.2	C46G7.2		T19A6.2	ngp-1		F59B1.8	F59B1.8
F54F7.9	F54F7.9		F10C2.5	F10C2.5		C35B1.5	C35B1.5
C04G2.8	C04G2.8		K10B3.8	gpd-2		F14D7.5	F14D7.5
T14G10.3	ttr-53		Y113G7B.17	prmt-1		C17H12.14	vha-8
K08D10.9	K08D10.9		F58H7.5	F58H7.5		C56C10.3	vps-32.1
C45B2.3	C45B2.3		F10D2.5	ugt-40		F21F3.6	F21F3.6
VK10D6R.1	cnc-10		T24D5.3	T24D5.3		C08A9.10	C08A9.10
K08F4.12	K08F4.12		C28D4.2	cka-1		F35D11.1	F35D11.1
K11D12.4	cpt-4		Y51F10.7	Y51F10.7		Y82E9BR.19	Y82E9BR.19
Y38F2AR.9	Y38F2AR.9		C34D10.2	C34D10.2		Y48G9A.10	cpt-3
F08F3.3	rhr-1		F56H6.11	oac-35		K07F5.3	msp-56
Y47D3B.9	bed-2		F21C3.2	tyr-3		F59F5.2	glo-3
C33H5.13	C33H5.13		Y53G8B.1	Y53G8B.1		F19C7.3	F19C7.3
T05F1.9	T05F1.9		K01A11.2	K01A11.2		C50B8.4	C50B8.4
T27E9.4	kel-3		ZK546.17	cblc-1		B0205.13	B0205.13
Y57G11C.1130	Y57G11C.1130		F39G3.8	tig-2		C06B3.13	srxa-12
W05H9.3	W05H9.3		K08B4.1	lag-1		C06E1.5	fip-3
F21E9.3	ttr-37		C23H4.2	C23H4.2		C08B11.4	nrf-6
C38D4.4	C38D4.4		F49C12.6	F49C12.6		ZK682.2	ZK682.2
EGAP4.1	EGAP4.1		F54D8.1	dpy-17		ZC334.9	ins-28
T22F3.10	T22F3.10		C27H5.2	C27H5.2		C48E7.10	spp-15
F55H12.7	F55H12.7		C34B4.3	C34B4.3		T10D4.3	chil-24
C24A1.2	elf-1		K01A2.2	far-7		Y46E12BL.1	tig-3
F13A7.11	F13A7.11		C25E10.12	C25E10.12		ZC373.4	ZC373.4
C42D8.5	acn-1		D1086.7	D1086.7		R09B5.11	R09B5.11
W03F8.9	gpa-18		Y49E10.16	Y49E10.16		F22E5.6	F22E5.6
R13H9.4	msp-53		F15D3.7	timm-23		F37H8.5	F37H8.5
F23D12.7	F23D12.7		F25C8.4	acs-12		F42G2.8	fbxa-4
F55H12.2	F55H12.2		F01G10.1	tkt-1		B0336.2	arf-1.2
Y37H2A.12	Y37H2A.12		C01B9.1	C01B9.1		F33E2.5	F33E2.5
ZK813.3	ZK813.3		F15A2.2	tre-4		Y39D8C.1	abt-4
C16D9.5	C16D9.5		K02F6.1	K02F6.1		F26F4.3	rom-1
F59B1.8	F59B1.8		F18E3.7	ddo-2		VC5.4	mys-1
C35B1.5	C35B1.5		ZK593.8	fic-1		Y75B8A.10	Y75B8A.10
F14D7.5	F14D7.5		ZK697.13	srw-101		F57C2.4	F57C2.4
C17H12.14	vha-8		F12E12.2	F12E12.2		D1086.11	D1086.11
C56C10.3	vps-32.1		C27D8.1	C27D8.1
F21F3.6	F21F3.6		F16F9.4	F16F9.4
C08A9.10	C08A9.10		K06B4.12	twk-34
F35D11.1	F35D11.1		R12E2.3	rpn-8
Y82E9BR.19	Y82E9BR.19		T20B3.13	clec-40
Y48G9A.10	cpt-3		C23H5.8	C23H5.8
K07F5.3	msp-56		C28H8.3	C28H8.3
F59F5.2	glo-3		C18D11.2	maa-1
F19C7.3	F19C7.3		Y11D7A.10	Y11D7A.10
C50B8.4	C50B8.4		F35E12.6	F35E12.6
B0205.13	B0205.13		F27C1.11	F27C1.11
C06B3.13	srxa-12		D1086.19	D1086.19
C06E1.5	fip-3		C33D3.3	C33D3.3
C08B11.4	nrf-6		T20B3.1	T20B3.1
ZK682.2	ZK682.2		Y110A7A.2	Y110A7A.2
ZC334.9	ins-28		C33E10.8	C33E10.8
C48E7.10	spp-15		Y65B4BR.5	icd-2
T10D4.3	chil-24		ZK550.3	ZK550.3
Y46E12BL.1	tig-3		T09F5.9	clec-47
ZC373.4	ZC373.4		F35C5.9	clec-66
R09B5.11	R09B5.11		Y87G2A.9	ubc-14
F22E5.6	F22E5.6		C26B2.6	elpc-4
F37H8.5	F37H8.5		R13F6.5	dhhc-5
F42G2.8	fbxa-4
B0336.2	arf-1.2
F33E2.5	F33E2.5
Y39D8C.1	abt-4
F26F4.3	rom-1
VC5.4	mys-1
Y75B8A.10	Y75B8A.10
F57C2.4	F57C2.4
D1086.11	D1086.11

## Sheet: Mating-UP
CATEGORY 1						CATEGORY 2						CATEGORY 3
Category	RGS	AC	PValue	Bonferroni		Category	RGS	AC	PValue	Bonferroni		Category	RGS	AC	PValue	Bonferroni
Stress response	85	810	3.08574e-26	8.33149e-25		Stress response: pathogen	26	177	2.99504e-12	3.47424e-10		Unknown: regulated by multiple stresses	114	2248	4.87967e-12	7.85627e-10
Transmembrane transport	59	861	1.29631e-11	3.50003e-10		Stress response: detoxification	21	151	8.12436e-10	9.42426e-08		Stress response: detoxification: ugt	14	69	7.52577e-09	1.21165e-06
Metabolism	84	1577	2.15914e-10	5.82968e-09		Metabolism: lipid	38	525	1.05581e-08	1.22473e-06		Transmembrane transport: solute carrier	20	197	2.30052e-07	3.70384e-05
Proteolysis general	28	395	1.12063e-06	3.0257e-05		Transmembrane transport: solute carrier	20	197	2.30052e-07	2.66861e-05		Stress response: C-type Lectin	22	257	8.7101e-07	0.000140233
Unknown	267	8160	4.88147e-06	0.0001318		Stress response: C-type Lectin	22	257	8.7101e-07	0.000101037		Stress response: pathogen: caenacin	5	11	2.29565e-05	0.003696
Neuronal function	17	308	0.00174231			Unknown	267	8160	4.88147e-06	0.000566251		Stress response: pathogen: other	11	96	4.04347e-05	0.00650999
Extracellular material	21	485	0.0082091			Metabolism: insulin	7	40	9.71851e-05			Metabolism: insulin	7	40	9.71851e-05
Major sperm protein	4	31	0.00832732			Metabolism: amino acid	9	82	0.000264914			Metabolism: lipid: glycerolipid	6	27	9.73454e-05
Development	13	293	0.0270034			Neuronal function: synaptic function	15	244	0.00117616			Proteolysis general: inhibitor: serine	6	30	0.000161324
Transcription: chromatin	10	222	0.0442291			Proteolysis general: aspartate	5	33	0.00172862			Metabolism: lipid: beta oxidation	9	78	0.000188329
Lysosome	5	91	0.0712705			Transcription: chromatin structure	8	105	0.0048068			Metabolism: amino acid: other	3	7	0.00129598
Signaling	34	1193	0.160733			Proteolysis general: inhibitor	6	66	0.0063921			Proteolysis general: aspartate: cathepsin	4	22	0.00280197
Transcription: other	1	14	0.294461			Stress response: other	5	49	0.0080402			Stress response: pathogen: CUB	4	25	0.00421372
Cytoskeleton	10	369	0.374635			Major sperm protein	4	31	0.00832732			Stress response: detoxification: CYP	7	82	0.0045933
Transcription factor	15	581	0.397926			Proteolysis general: carboxypeptidase	3	16	0.00896218			Transcription: chromatin structure: histone	7	85	0.00550311
Muscle function	2	62	0.434232			Stress response: heavy metal	3	16	0.00896218			Stress response: pathogen: saposin	3	14	0.00650869
Trafficking	5	203	0.521639			Development: somatic	8	122	0.010851			Neuronal function: synaptic function: neuropeptide	9	139	0.00770254
Globin	1	36	0.576863			Proteolysis general: metallopeptidase	8	124	0.0118209			Stress response: other	5	49	0.0080402
Cell cycle	4	172	0.577304			Metabolism: carbonic anhydrase	2	6	0.0135095			Major sperm protein	4	31	0.00832732
Protein modification	6	267	0.599051			Transmembrane transport: ammonium	2	6	0.0135095			Proteolysis general: carboxypeptidase	3	16	0.00896218
Cilia	1	60	0.757657			Transmembrane transport: amino acid	4	37	0.0144469			Stress response: heavy metal	3	16	0.00896218
Nucleic acid	2	233	0.972			Extracellular material: chitinase	4	38	0.0156819			Development: somatic	8	122	0.010851
Transmembrane protein	27	1793	0.993441			Metabolism: nucleotide	7	111	0.0198602			Proteolysis general: metallopeptidase	8	124	0.0118209
mRNA functions	3	390	0.994126			Transmembrane transport: nucleotide gated channel	2	8	0.0210581			Metabolism: carbonic anhydrase	2	6	0.0135095
Proteolysis proteasome	8	738	0.995055			Metabolism: short chain dehydrogenase	4	42	0.0212734			Transmembrane transport: ammonium	2	6	0.0135095
Pseudogene	22	1898	0.999894			Transmembrane transport: chloride channel	4	44	0.0244712			Neuronal function: synaptic function: neurotransmitter receptor	4	37	0.0144469
Non-coding RNA	1	9535	1			Extracellular material: matrix	5	67	0.0253885			Transmembrane transport: amino acid	4	37	0.0144469
						Signaling: FERM	2	10	0.0299591			Extracellular material: chitinase	4	38	0.0156819
						Transmembrane transport: acid sensing	2	10	0.0299591			Transmembrane protein: seven transmembrane receptor: srr	2	7	0.0171057
						Proteolysis general: lysozyme	2	11	0.0348731			Metabolism: nucleotide	7	111	0.0198602
						Transmembrane transport: ABC	4	51	0.0378462			Transmembrane transport: nucleotide gated channel	2	8	0.0210581
						Stress response: heat	3	30	0.0397924			Metabolism: short chain dehydrogenase	4	42	0.0212734
						Stress response: GST	4	52	0.0400381			Transmembrane transport: chloride channel	4	44	0.0244712
						Lysosome: other	2	12	0.0400738			Trafficking: vesicle targeting/fusion: CHMP	2	9	0.0253485
						Signaling: VEGF	1	1	0.0454499			Extracellular material: matrix	5	67	0.0253885
						Transmembrane transport: sodium channel	3	32	0.0461591			Metabolism: lipid: binding	5	67	0.0253885
						Cytoskeleton: claudin	2	15	0.0572416			Metabolism: lipid: fatty acid	5	68	0.0267531
						Signaling: hedgehog-like	5	90	0.0688028			Signaling: FERM	2	10	0.0299591
						Transmembrane protein: other	12	308	0.0697989			Transmembrane transport: acid sensing	2	10	0.0299591
						Metabolism: other	8	190	0.0891441			Proteolysis general: lysozyme	2	11	0.0348731
						Signaling: lipid	5	102	0.101515			Transmembrane transport: ABC	4	51	0.0378462
						Lysosome: Vacuolar ATPase	2	22	0.104648			Stress response: heat	3	30	0.0397924
						Extracellular material: other	1	4	0.109776			Stress response: GST	4	52	0.0400381
						Signaling: PKC	1	4	0.109776			Lysosome: other	2	12	0.0400738
						Cytoskeleton: other	4	77	0.11691			Signaling: VEGF	1	1	0.0454499
						Metabolism: FMO	1	5	0.130239			Stress response: pathogen: CYP	1	1	0.0454499
						Transmembrane transport: metal ion	1	5	0.130239			Transmembrane protein: seven transmembrane receptor: srn	1	1	0.0454499
						Extracellular material: PGI	3	53	0.138225			Signaling: lipid: phospholipase B	2	13	0.0455456
						Transcription factor: ZF	3	53	0.138225			Transmembrane transport: sodium channel	3	32	0.0461591
						Signaling: rhomboid	1	6	0.150231			Metabolism: lipid: o-acyl transferase	4	56	0.0495112
						Transmembrane transport: anion	1	6	0.150231			Cytoskeleton: claudin	2	15	0.0572416
						Metabolism: 1CC	2	30	0.167232			Metabolism: amino acid: breakdown	3	36	0.0602856
						Metabolism: polyamine	1	7	0.169762			Transcription: chromatin modification: acetyltransferase	2	16	0.0634372
						Transmembrane transport: GABA	1	7	0.169762			Signaling: hedgehog-like	5	90	0.0688028
						Transmembrane transport: extracellular ligand gated channel	3	59	0.171147			Transmembrane protein: other	12	308	0.0697989
						Signaling: MAPK	2	32	0.183737			Metabolism: amino acid: synthesis	3	39	0.0720428
						Proteolysis general: serine	2	34	0.200461			Cytoskeleton: actin function: actin	2	19	0.0832516
						Transcription factor: homeodomain	4	97	0.203721			Metabolism: 1CC: other	1	3	0.0888315
						Trafficking: vesicle targeting/fusion	3	65	0.206003			Stress response: pathogen: NLP	1	3	0.0888315
						Signaling: casein kinase	1	10	0.225701			Stress response: pathogen: ShK	1	3	0.0888315
						Cytoskeleton: actin function	2	40	0.251423			Metabolism: other	8	190	0.0891441
						Transcription factor: ETS	1	12	0.260881			Unknown: prion domain	4	71	0.0947975
						Transmembrane transport: aquaporin	1	12	0.260881			Lysosome: Vacuolar ATPase	2	22	0.104648
						Signaling: Y kinase	3	75	0.266969			Signaling: heteromeric G protein: G alpha subunit	2	22	0.104648
						Neuronal function: other	2	42	0.268523			Extracellular material: other	1	4	0.109776
						Transcription: other	1	14	0.294461			Non-coding RNA: small RNA: RNA polymerase	1	4	0.109776
						Development: general	3	81	0.304491			Signaling: PKC	1	4	0.109776
						Transmembrane transport: TRP channel	1	15	0.310673			Trafficking: ER/Golgi: ER other	1	4	0.109776
						Metabolism: carbohydrate	3	83	0.317058			Cytoskeleton: other	4	77	0.11691
						Transmembrane transport: potassium channel	4	121	0.324221			Metabolism: FMO	1	5	0.130239
						Signaling: phosphatase	6	197	0.325322			Transmembrane transport: metal ion	1	5	0.130239
						Transmembrane transport: major facilitator	2	49	0.328074			Extracellular material: PGI	3	53	0.138225
						Signaling: TGF beta	1	17	0.341988			Transcription factor: ZF	3	53	0.138225
						Transmembrane transport: other	2	51	0.344878			Cilia: IFT-A	1	6	0.150231
						Protein modification: carbohydrate	4	127	0.3554			Signaling: rhomboid	1	6	0.150231
						Signaling: Notch	1	18	0.357107			Transmembrane transport: anion	1	6	0.150231
						Development: germline	1	20	0.386309			Metabolism: lipid: phospholipid	3	58	0.165511
						Metabolism: glutathione	1	20	0.386309			Cell cycle: chromosome dynamics: SMC	1	7	0.169762
						Transmembrane transport: calcium channel	1	20	0.386309			Metabolism: polyamine	1	7	0.169762
						Transmembrane transport: nicotinic acid receptor	1	20	0.386309			Transmembrane transport: GABA	1	7	0.169762
						Transcription factor: T box	1	21	0.400408			Metabolism: lipid: sterol	3	59	0.171147
						Cell cycle: meiotic/mitotic spindle	1	23	0.427641			Transmembrane transport: extracellular ligand gated channel	3	59	0.171147
						Muscle function	2	62	0.434232			Signaling: MAPK	2	32	0.183737
						Cell cycle: kinase	1	24	0.44079			Signaling: lipid: kinase inositol	1	8	0.188844
						Transmembrane protein: ER	1	24	0.44079			Signaling: lipid: phospholipase: other	1	8	0.188844
						Extracellular material: collagen	5	185	0.443298			Unknown	149	5830	0.189517
						Extracellular material: galectin	1	25	0.453636			Proteolysis general: serine	2	34	0.200461
						Cell cycle: other	1	26	0.466186			Transcription factor: homeodomain	4	97	0.203721
						Stress response: oxidative	1	28	0.490428			Metabolism: lipid: CoA	1	9	0.207487
						Signaling: WNT	1	30	0.513568			Trafficking: ER/Golgi: ARF	1	9	0.207487
						Lysosome: acid phosphatase	1	31	0.52474			Signaling: casein kinase	1	10	0.225701
						Protein modification: methyltransferase	2	75	0.530666			Proteolysis general: aspartate: other	1	11	0.243496
						Extracellular material: cuticlin	1	35	0.566917			Metabolism: 1CC: folate	1	12	0.260881
						Transcription factor: NHR	6	259	0.570331			Transcription: chromatin structure: other	1	12	0.260881
						Globin	1	36	0.576863			Transcription factor: ETS	1	12	0.260881
						Metabolism: glycolysis	1	37	0.586579			Transmembrane transport: aquaporin	1	12	0.260881
						Cilia: IFT	1	38	0.596072			Signaling: Y kinase	3	75	0.266969
						Trafficking: ER/Golgi	2	87	0.60916			Neuronal function: other	2	42	0.268523
						Cytoskeleton: motor protein	1	41	0.623262			Transcription: other	1	14	0.294461
						Proteolysis general: cysteine	1	41	0.623262			Development: general	3	81	0.304491
						Extracellular material: secreted protein	1	43	0.640363			mRNA functions: binding: KH	1	15	0.310673
						mRNA functions: binding	2	103	0.697628			Transmembrane transport: TRP channel	1	15	0.310673
						Non-coding RNA: small RNA	1	51	0.701339			Metabolism: carbohydrate	3	83	0.317058
						Transcription: chromatin modification	2	117	0.760763			Transmembrane transport: potassium channel	4	121	0.324221
						Cell cycle: chromosome dynamics	1	65	0.784213			Cytoskeleton: motor protein: kinesin	1	16	0.326513
						Development: apoptosis	1	65	0.784213			Transmembrane protein: seven transmembrane receptor: srxa	1	16	0.326513
						Proteolysis general: other	1	68	0.798726			Transmembrane transport: major facilitator	2	49	0.328074
						Signaling: other	1	71	0.812262			Cytoskeleton: microtubule: tubulin	1	17	0.341988
						Signaling: heteromeric G protein	2	172	0.910383			Signaling: TGF beta	1	17	0.341988
						Cytoskeleton: microtubule	1	128	0.949927			Transmembrane transport: other	2	51	0.344878
						Proteolysis proteasome: E3	8	598	0.967454			Protein modification: carbohydrate	4	127	0.3554
						Nucleic acid: binding	2	229	0.96973			Signaling: Notch	1	18	0.357107
						Signaling: small GTPase	1	183	0.985979			Signaling: phosphatase: Y	3	91	0.367257
						mRNA functions: processing	1	279	0.998472			Neuronal function: synaptic function: neurotransmitter metabolism	1	19	0.371878
						Pseudogene	22	1898	0.999894			Proteolysis general: cysteine: cathepsin	1	19	0.371878
						Transmembrane protein: seven transmembrane receptor	14	1461	0.999957			Signaling: lipid: phospholipase A	1	19	0.371878
												Development: germline	1	20	0.386309
												Metabolism: glutathione	1	20	0.386309
												Transmembrane transport: calcium channel	1	20	0.386309
												Transmembrane transport: nicotinic acid receptor	1	20	0.386309
												Trafficking: vesicle targeting/fusion: SNARE	1	21	0.400408
												Transcription factor: T box	1	21	0.400408
												Transmembrane protein: seven transmembrane receptor: sri	2	59	0.410468
												Signaling: phosphatase: other	3	98	0.410632
												Cell cycle: meiotic/mitotic spindle	1	23	0.427641
												Muscle function	2	62	0.434232
												Cell cycle: kinase	1	24	0.44079
												Transmembrane protein: ER	1	24	0.44079
												Extracellular material: collagen	5	185	0.443298
												Extracellular material: galectin	1	25	0.453636
												Cell cycle: other	1	26	0.466186
												Metabolism: lipid: lipase	1	27	0.478448
												Metabolism: lipid: other	1	27	0.478448
												Neuronal function: synaptic function: other	1	28	0.490428
												Stress response: oxidative	1	28	0.490428
												Transmembrane protein: seven transmembrane receptor: srv	1	29	0.502133
												Signaling: WNT	1	30	0.513568
												Lysosome: acid phosphatase	1	31	0.52474
												Protein modification: methyltransferase	2	75	0.530666
												Transmembrane protein: seven transmembrane receptor: srsx	1	34	0.556738
												Extracellular material: cuticlin	1	35	0.566917
												mRNA functions: processing: nuclease	1	35	0.566917
												Transcription factor: NHR	6	259	0.570331
												Globin	1	36	0.576863
												mRNA functions: binding: RBM	1	36	0.576863
												Metabolism: glycolysis	1	37	0.586579
												Signaling: small GTPase: Ras	1	39	0.605347
												Transmembrane protein: seven transmembrane receptor: sru	1	39	0.605347
												Extracellular material: secreted protein	1	43	0.640363
												Nucleic acid: binding: other	2	93	0.644475
												Proteolysis proteasome: E3: other	1	49	0.687142
												Transmembrane protein: seven transmembrane receptor: srt	1	58	0.74614
												Development: apoptosis	1	65	0.784213
												Proteolysis general: other	1	68	0.798726
												Signaling: other	1	71	0.812262
												Proteolysis proteasome: E3: F box	7	445	0.893758
												Transmembrane protein: seven transmembrane receptor: srx	1	101	0.906384
												Transmembrane protein: seven transmembrane receptor: other	1	153	0.971933
												Transmembrane protein: seven transmembrane receptor: str	1	193	0.988874
												Transmembrane protein: seven transmembrane receptor: srh	1	216	0.993461
												Pseudogene	22	1898	0.999894

## Sheet: Mating-UP-genes
	Sequence.ID	Wormbase.ID	Category.1	Category.2	Category.3	Automated.Description
1	AH6.9	WBGene00005031	Pseudogene	Pseudogene	Pseudogene	sra-5 is affected by eri-1 based on microarray studies\; is affected by Sirolimus based on microarray studies.
2	B0024.2	WBGene00000723	Extracellular material	Extracellular material: collagen	Extracellular material: collagen	col-150 is an ortholog of human SFTPD (surfactant protein D)\; is predicted to be a structural constituent of cuticle.
3	B0024.3	WBGene00007096	Protein modification	Protein modification: carbohydrate	Protein modification: carbohydrate	B0024.3 is an ortholog of human B3GALT1 (beta-1,3-galactosyltransferase 1), B3GALT5 (beta-1,3-galactosyltransferase 5), and B3GALT2 (beta-1,3-galactosyltransferase 2)\; is predicted to have transferase activity.
4	B0035.10	WBGene00001919	Transcription: chromatin	Transcription: chromatin structure	Transcription: chromatin structure: histone	his-45 is predicted to have DNA binding activity and protein heterodimerization activity.
5	B0205.13	WBGene00044644	Unknown	Unknown	Unknown	B0205.13 is enriched in the hypodermis, the intestine, the nervous system, and the sensillum based on tiling array, RNA-seq, and proteomic studies\; is affected by several genes including daf-2, glp-1, and daf-12 based on proteomic, RNA-seq, microarray, and tiling array studies\; is affected by fourteen chemicals including hydrogen sulfide, methylmercury hydroxide, and 1-methylnicotinamide based …
6	B0213.17	WBGene00015046	Neuronal function	Neuronal function: synaptic function	Neuronal function: synaptic function: neuropeptide	nlp-34 is enriched in several tissues, including the alimentary system, the germline precursor cell, the hypodermis, and the nervous system based on tiling array and RNA-seq studies\; is affected by several genes including daf-16, daf-2, and eat-2 based on microarray, tiling array, and RNA-seq studies\; is affected by eleven chemicals including methylmercury hydroxide, methylmercuric chloride, an…
7	B0213.2	WBGene00003765	Neuronal function	Neuronal function: synaptic function	Neuronal function: synaptic function: neuropeptide	nlp-27 is involved in defense response to Gram-negative bacterium\; is expressed in several tissues, including the amphid sensillum, the head, the hypodermis, the intestine, and the spermatheca.
8	B0213.3	WBGene00003766	Neuronal function	Neuronal function: synaptic function	Neuronal function: synaptic function: neuropeptide	nlp-28 is enriched in the body wall muscle cell, the germ line, the intestine, and the pharyngeal muscle cell based on tiling array, RNA-seq, and microarray studies\; is affected by several genes including daf-16, daf-2, and daf-12 based on microarray and RNA-seq studies\; is affected by seventeen chemicals including Rotenone, manganese chloride, and levamisole based on RNA-seq and microarray stu…
9	B0213.5	WBGene00003768	Stress response	Stress response: pathogen	Stress response: pathogen: NLP	nlp-30 is expressed in the hypodermis.
10	B0218.6	WBGene00015050	Stress response	Stress response: C-type Lectin	Stress response: C-type Lectin	clec-51 is an ortholog of human COLEC11, CD302, and LY75\; is predicted to have carbohydrate binding activity.
11	B0222.9	WBGene00015057	Metabolism	Metabolism: nucleotide	Metabolism: nucleotide	gad-3 is an ortholog of human AOX1 and XDH\; is predicted to have several functions, including 2 iron, 2 sulfur cluster binding activity, flavin adenine dinucleotide binding activity, and oxidoreductase activity\; is involved in endoplasmic reticulum unfolded protein response.
12	B0285.6	WBGene00007138	Transmembrane transport	Transmembrane transport: sodium channel	Transmembrane transport: sodium channel	B0285.6 is an ortholog of human SLC13A2 (solute carrier family 13 member 2), SLC13A4 (solute carrier family 13 member 4), and SLC13A5 (solute carrier family 13 member 5)\; is predicted to have transporter activity\; is expressed in the excretory cell.
13	B0336.2	WBGene00000182	Trafficking	Trafficking: ER/Golgi	Trafficking: ER/Golgi: ARF	arf-1.2 is an ortholog of human ARF1 (ADP ribosylation factor 1)\; is predicted to have GTP binding activity\; is involved in several processes, including embryo development, intracellular protein transport, and mitochondrion organization\; localizes to the endoplasmic reticulum\; is expressed in several tissues, including the alimentary system, the epithelial system, the muscular system, the ner…
14	B0416.2	WBGene00015178	Unknown	Unknown	Unknown: regulated by multiple stresses	B0416.2 is affected by several genes including hpl-2, dop-1, and mir-71 based on microarray and RNA-seq studies\; is affected by six chemicals including tryptophan, methylmercuric chloride, and Rotenone based on microarray and RNA-seq studies\; is predicted to encode a protein with the following domain: Cystine-knot cytokine.
15	B0457.6	WBGene00007180	Unknown	Unknown	Unknown	B0457.6 is enriched in several tissues, including the alimentary system, the excretory cell, the germline precursor cell, the hypodermis, and the nervous system based on tiling array, RNA-seq, and microarray studies\; is affected by several genes including daf-16, daf-2, and daf-12 based on tiling array, RNA-seq, and microarray studies\; is affected by six chemicals including Rotenone, bisphenol …
16	B0495.4	WBGene00003730	Transmembrane transport	Transmembrane transport: sodium channel	Transmembrane transport: sodium channel	nhx-2 is an ortholog of human SLC9A3 (solute carrier family 9 member A3) and SLC9A5 (solute carrier family 9 member A5)\; exhibits sodium:proton antiporter activity\; is involved in several processes, including determination of adult lifespan, lipid storage, and nematode larval development\; localizes to the apical plasma membrane\; is expressed in the intestine.
17	B0496.7	WBGene00015216	Development	Development: somatic	Development: somatic	valv-1 is an ortholog of human CRIP1 (cysteine rich protein 1)\; is predicted to have zinc ion binding activity\; is involved in digestive system process and oviposition.
18	B0496.8	WBGene00015217	Signaling	Signaling: WNT	Signaling: WNT	tes-1 is an ortholog of human LMCD1 (LIM and cysteine rich domains 1) and TES (testin LIM domain protein)\; is predicted to have zinc ion binding activity\; is expressed in several tissues, including the alimentary system, the nervous system, and the reproductive system.
19	C01A2.4	WBGene00007216	Trafficking	Trafficking: vesicle targeting/fusion	Trafficking: vesicle targeting/fusion: CHMP	C01A2.4 is an ortholog of human CHMP2B (charged multivesicular body protein 2B)\; human orthologs of this gene are implicated in amyotrophic lateral sclerosis type 17 and frontotemporal dementia\; human CHMP2B exhibits protein domain specific binding activity.
20	C01B12.4	WBGene00015287	Transmembrane transport	Transmembrane transport: solute carrier	Transmembrane transport: solute carrier	osta-1 is an ortholog of human SLC51A (solute carrier family 51 alpha subunit)\; is predicted to have transporter activity\; localizes to the periciliary membrane compartment\; is expressed in ciliated neurons and sensory neurons.
21	C01C10.2	WBGene00015294	Unknown	Unknown	Unknown	C01C10.2 is enriched in the AFD, the PLM, and the hypodermis based on tiling array and RNA-seq studies\; is affected by several genes including daf-2, sir-2.1, and pgl-1 based on RNA-seq and microarray studies\; is affected by six chemicals including Rotenone, levamisole, and Zidovudine based on RNA-seq and microarray studies.
22	C01F1.3	WBGene00015298	Metabolism	Metabolism: nucleotide	Metabolism: nucleotide	C01F1.3 is an ortholog of human TGDS (TDP-glucose 4,6-dehydratase)\; is predicted to encode a protein with the following domain: NAD(P)-binding domain superfamily.
23	C01G6.10	WBGene00014663	Pseudogene	Pseudogene	Pseudogene	C01G6.10 is affected by several genes including daf-2, pgl-1, and glh-1 based on RNA-seq and microarray studies\; is affected by Alovudine and stavudine based on RNA-seq studies.
24	C01G6.7	WBGene00007228	Metabolism	Metabolism: lipid	Metabolism: lipid: fatty acid	acs-7 is predicted to have catalytic activity\; is expressed in the intestinal cell.
25	C01G8.5	WBGene00001333	Signaling	Signaling: FERM	Signaling: FERM	erm-1 is an ortholog of human EZR (ezrin), MSN (moesin), and rdx\; exhibits structural molecule activity\; is involved in several processes, including actin filament organization, morphogenesis of an epithelium, and nematode larval development\; localizes to the apical cortex, apical plasma membrane, and membrane-enclosed lumen\; colocalizes with the filamentous actin\; is expressed in several ti…
26	C02C2.1	WBGene00015332	Neuronal function	Neuronal function: synaptic function	Neuronal function: synaptic function: neurotransmitter metabolism	tyr-1 is an ortholog of human DCT, TYR, and TYRP1\; is predicted to have metal ion binding activity and monooxygenase activity.
27	C02F12.10	WBGene00045215	Transcription factor	Transcription factor: homeodomain	Transcription factor: homeodomain	ceh-63 exhibits RNA polymerase II regulatory region sequence-specific DNA binding activity\; localizes to the nucleus\; is expressed in several tissues, including the gonad, the head, the male, and the tail.
28	C02F4.4	WBGene00007264	Unknown	Unknown	Unknown: regulated by multiple stresses	C02F4.4 is enriched in the ASER, the PLM, the germline precursor cell, and the hypodermis based on tiling array and RNA-seq studies\; is affected by several genes including daf-16, daf-12, and lin-4 based on RNA-seq and microarray studies\; is affected by eleven chemicals including Ethanol, methylmercury hydroxide, and D-glucose based on RNA-seq and microarray studies.
29	C03D6.1	WBGene00007275	Unknown	Unknown	Unknown	C03D6.1 is predicted to have nucleic acid binding activity\; is expressed in the tail.
30	C03E10.5	WBGene00007282	Stress response	Stress response: C-type Lectin	Stress response: C-type Lectin	clec-223 is predicted to have carbohydrate binding activity\; is expressed in the spermatheca.
31	C03E10.6	WBGene00007283	Stress response	Stress response: C-type Lectin	Stress response: C-type Lectin	clec-222 is predicted to have carbohydrate binding activity.
32	C04A2.1	WBGene00015410	Unknown	Unknown	Unknown	tbc-6 is an ortholog of human GRTP1\; is predicted to encode a protein with the following domains: Rab-GTPase-TBC domain and Rab-GTPase-TBC domain superfamily.
33	C04C11.1	WBGene00007295	Unknown	Unknown	Unknown: regulated by multiple stresses	C04C11.1 is affected by several genes including daf-2, cep-1, and lin-15B based on microarray and RNA-seq studies\; is affected by six chemicals including methylmercuric chloride, stavudine, and Zidovudine based on microarray and RNA-seq studies\; is predicted to encode a protein with the following domains: CAP domain and CAP superfamily.
34	C04G2.8	WBGene00007307	Transcription: chromatin	Transcription: chromatin structure	Transcription: chromatin structure: other	spch-1 is involved in male meiotic nuclear division\; localizes to the nuclear chromatin\; is expressed in the sperm.
35	C04G2.9	WBGene00007308	Unknown	Unknown	Unknown	C04G2.9 is enriched in the amphid sheath cell, the germ line, and the male based on RNA-seq and microarray studies\; is affected by several genes including daf-2, glp-1, and age-1 based on microarray, proteomic, and RNA-seq studies\; is affected by twenty-five chemicals including Ethanol, methylmercury hydroxide, and 1-methylnicotinamide based on RNA-seq and microarray studies\; is predicted to e…
36	C05A9.1	WBGene00003999	Transmembrane transport	Transmembrane transport: ABC	Transmembrane transport: ABC	pgp-5 is an ortholog of human ABCB4 (ATP binding cassette subfamily B member 4), ABCB11 (ATP binding cassette subfamily B member 11), and ABCB1\; is predicted to have efflux transmembrane transporter activity\; is involved in several processes, including defense response to bacterium, response to drug, and stress response to metal ion\; is expressed in the intestine.
37	C05C12.3	WBGene00001795	Transmembrane transport	Transmembrane transport: TRP channel	Transmembrane transport: TRP channel	gtl-1 is an ortholog of human TRPM1 (transient receptor potential cation channel subfamily M member 1) and TRPM3 (transient receptor potential cation channel subfamily M member 3)\; is involved in defecation\; is expressed in the intestine, the nervous system, and the rectal gland cell.
38	C05E11.4	WBGene00000133	Transmembrane transport	Transmembrane transport: ammonium	Transmembrane transport: ammonium	amt-1 is predicted to have ammonium transmembrane transporter activity.
39	C05E4.3	WBGene00005642	Proteolysis general	Proteolysis general: inhibitor	Proteolysis general: inhibitor: serine	srp-1 is an ortholog of human SERPINB5 (serpin family B member 5)\; is predicted to have peptidase activity\; localizes to the endoplasmic reticulum\; is expressed in the arcade cell and the body wall musculature.
40	C05G5.1	WBGene00007347	Transmembrane transport	Transmembrane transport: major facilitator	Transmembrane transport: major facilitator	C05G5.1 is an ortholog of human SLC49A3 (solute carrier family 49 member 3)\; localizes to the plasma membrane\; is expressed in head neurons, tail neurons, the nerve ring, and the ventral nerve cord.
41	C06A8.1	WBGene00015512	Metabolism	Metabolism: 1CC	Metabolism: 1CC: folate	mthf-1 is an ortholog of human MTHFR\; is predicted to have methylenetetrahydrofolate reductase (NAD(P)H) activity\; is expressed in several tissues, including the alimentary system, the hypodermis, the nervous system, the reproductive system, and the tail\; human orthologs of this gene are implicated in several diseases, including homocystinuria, neural tube defect, and schizophrenia.
42	C06B3.13	WBGene00044115	Transmembrane protein	Transmembrane protein: seven transmembrane receptor	Transmembrane protein: seven transmembrane receptor: srxa	srxa-12 is enriched in the nervous system based on microarray studies\; is affected by mir-34, drh-3, and ain-2 based on microarray and RNA-seq studies\; is affected by resveratrol based on microarray studies\; is predicted to encode a protein with the following domain: 7TM GPCR, serpentine receptor class xa (Srxa).
43	C06B8.2	WBGene00007368	Unknown	Unknown	Unknown: regulated by multiple stresses	C06B8.2 is enriched in the OLL, the PVD, the body wall musculature, and the intestine based on tiling array, RNA-seq, and microarray studies\; is affected by several genes including daf-16, daf-2, and skn-1 based on microarray, RNA-seq, and tiling array studies\; is affected by eight chemicals including methylmercury hydroxide, 1-methylnicotinamide, and Rotenone based on RNA-seq and microarray st…
44	C06C6.5	WBGene00003640	Transcription factor	Transcription factor: NHR	Transcription factor: NHR	nhr-50 is predicted to have DNA-binding activity transcription factor activity, sequence-specific DNA binding activity, and zinc ion binding activity\; is expressed in several tissues, including the alimentary system, the nervous system, and the tail.
45	C06E1.5	WBGene00015520	Unknown	Unknown	Unknown	fip-3 is enriched in the germ line based on RNA-seq studies\; is affected by several genes including hpl-2, cyc-1, and mir-34 based on microarray, tiling array, and RNA-seq studies\; is affected by six chemicals including Mercuric Chloride, Alovudine, and stavudine based on microarray and RNA-seq studies\; is predicted to encode a protein with the following domain: Fungus-induced protein.
46	C07A9.6	WBGene00007402	Stress response	Stress response: detoxification	Stress response: detoxification: ugt	ugt-60 is an ortholog of human UGT3A1 (UDP glycosyltransferase family 3 member A1) and UGT3A2 (UDP glycosyltransferase family 3 member A2)\; is predicted to have glucuronosyltransferase activity.
47	C08A9.10	WBGene00044773	Unknown	Unknown	Unknown: regulated by multiple stresses	C08A9.10 is enriched in the germ line based on RNA-seq studies\; is affected by several genes including daf-2, clk-1, and npr-1 based on tiling array, RNA-seq, and microarray studies\; is affected by five chemicals including Ethanol, 1-methylnicotinamide, and Rotenone based on RNA-seq and microarray studies\; is predicted to encode a protein with the following domain: Chromadorea ALT.
48	C08B11.4	WBGene00003813	Transmembrane protein	Transmembrane protein: other	Transmembrane protein: other	nrf-6 is predicted to have lipid binding activity and transferase activity, transferring acyl groups other than amino-acyl groups\; is expressed in the hyp3, the hyp5, and the intestine.
49	C08F8.7	WBGene00004309	Signaling	Signaling: small GTPase	Signaling: small GTPase: Ras	rap-3 is an ortholog of human RAP2A (RAP2A, member of RAS oncogene family), RAP2B (RAP2B, member of RAS oncogene family), and RAP2C (RAP2C, member of RAS oncogene family)\; is predicted to have GTP binding activity and GTPase activity.
50	C08G9.1	WBGene00015619	Unknown	Unknown	Unknown	C08G9.1 is enriched in the germ line, the muscular system, and the nervous system based on tiling array, RNA-seq, and microarray studies\; is affected by several genes including daf-16, pgl-1, and sma-2 based on microarray, tiling array, and RNA-seq studies\; is affected by D-glucose and Zidovudine based on RNA-seq studies.
51	C08H9.15	WBGene00007474	Unknown	Unknown	Unknown	C08H9.15 is enriched in the germline precursor cell and the hypodermis based on tiling array studies\; is affected by several genes including daf-16, daf-2, and eat-2 based on RNA-seq and microarray studies\; is affected by four chemicals including Rotenone, Alovudine, and stavudine based on RNA-seq studies\; is predicted to encode a protein with the following domain: Protein SUP-1-like.
52	C09B7.1	WBGene00004780	Neuronal function	Neuronal function: synaptic function	Neuronal function: synaptic function: neurotransmitter receptor	ser-7 is an ortholog of human HTR7 (5-hydroxytryptamine receptor 7)\; is predicted to have G protein-coupled receptor activity\; localizes to the membrane\; is expressed in several tissues, including the alimentary system, the nervous system, and the vulval muscle.
53	C09B9.6	WBGene00003448	Major sperm protein	Major sperm protein	Major sperm protein	msp-55 is expressed in the reproductive system\; is predicted to encode a protein with the following domains: Major sperm protein (MSP) domain, PapD-like superfamily, and Immunoglobulin-like fold.
54	C09F5.1	WBGene00015647	Unknown	Unknown	Unknown	C09F5.1 is enriched in GABAergic neurons, the PLM, the excretory cell, the germ line, and the hypodermis based on tiling array and RNA-seq studies\; is affected by several genes including daf-16, daf-2, and npr-1 based on tiling array, microarray, and RNA-seq studies\; is affected by seven chemicals including Alovudine, stavudine, and Zidovudine based on RNA-seq and microarray studies\; is predic…
55	C09G9.8	WBGene00007497	Unknown	Unknown	Unknown	C09G9.8 is affected by several genes including pgl-1, glh-1, and hpl-2 based on microarray and RNA-seq studies\; is affected by four chemicals including hydrogen sulfide, multi-walled carbon nanotube, and stavudine based on microarray and RNA-seq studies.
56	C10C5.3	WBGene00007507	Metabolism	Metabolism: amino acid	Metabolism: amino acid: other	C10C5.3 is an ortholog of human ACY1\; is predicted to have aminoacylase activity.
57	C10C5.4	WBGene00007508	Metabolism	Metabolism: amino acid	Metabolism: amino acid: other	C10C5.4 is an ortholog of human ACY1\; is predicted to have aminoacylase activity.
58	C10C5.5	WBGene00007509	Metabolism	Metabolism: amino acid	Metabolism: amino acid: other	C10C5.5 is an ortholog of human ACY1\; is predicted to have aminoacylase activity.
59	C10E2.4	WBGene00015674	Unknown	Unknown	Unknown	C10E2.4 is enriched in the germ line, the nervous system, and the ventral nerve cord based on tiling array, RNA-seq, and microarray studies\; is affected by dpy-21, ahr-1, and eat-2 based on RNA-seq and microarray studies\; is affected by four chemicals including aldicarb, Atrazine, and Sirolimus based on microarray studies.
60	C10F3.2	WBGene00000979	Metabolism	Metabolism: short chain dehydrogenase	Metabolism: short chain dehydrogenase	dhs-16 is an ortholog of human HSD17B6 (hydroxysteroid 17-beta dehydrogenase 6), DHRS9 (dehydrogenase\/reductase 9), and RDH5 (retinol dehydrogenase 5)\; exhibits steroid dehydrogenase activity\; is involved in oxidation-reduction process\; is expressed in head neurons, tail neurons, the hypodermis, and the terminal bulb\; human orthologs of this gene are implicated in fundus albipunctatus.
61	C10G8.7	WBGene00000454	Transcription factor	Transcription factor: homeodomain	Transcription factor: homeodomain	ceh-33 is an ortholog of human SIX1 (SIX homeobox 1) and SIX2 (SIX homeobox 2)\; is predicted to have DNA-binding activity transcription factor activity\; is expressed in the head\; human orthologs of this gene are implicated in branchiootorenal syndrome.
62	C11E4.7	WBGene00007521	Unknown	Unknown	Unknown: regulated by multiple stresses	C11E4.7 is affected by several genes including daf-16, daf-2, and hsf-1 based on microarray and RNA-seq studies\; is affected by ten chemicals including methylmercuric chloride, manganese chloride, and D-glucose based on microarray and RNA-seq studies.
63	C12D5.9	WBGene00015710	Unknown	Unknown	Unknown: regulated by multiple stresses	C12D5.9 is enriched in the amphid sheath cell and the male based on RNA-seq studies\; is affected by several genes including daf-16, daf-2, and daf-12 based on microarray and RNA-seq studies\; is affected by six chemicals including Ethanol, methylmercuric chloride, and Rotenone based on RNA-seq and microarray studies\; is predicted to encode a protein with the following domain: Domain of unknown …
64	C13B4.1	WBGene00007545	Metabolism	Metabolism: other	Metabolism: other	C13B4.1 is an ortholog of human FRRS1\; is predicted to encode a protein with the following domain: Cytochrome b561\/ferric reductase transmembrane.
65	C14A11.1	WBGene00006632	Transmembrane protein	Transmembrane protein: other	Transmembrane protein: other	tsp-6 is an ortholog of human TSPAN8\; human orthologs of this gene are implicated in common variable immunodeficiency\; is predicted to encode a protein with the following domains: Tetraspanin, Tetraspanin, EC2 domain superfamily, and Tetraspanin\/Peripherin.
66	C14E2.5	WBGene00015774	Unknown	Unknown	Unknown	C14E2.5 is affected by ain-1 based on microarray studies.
67	C14F11.4	WBGene00015780	Unknown	Unknown	Unknown: regulated by multiple stresses	C14F11.4 is enriched in the germ line and the intestine based on RNA-seq and microarray studies\; is affected by several genes including daf-2, glp-1, and daf-12 based on microarray, proteomic, tiling array, and RNA-seq studies\; is affected by fourteen chemicals including Ethanol, Rotenone, and manganese chloride based on RNA-seq and microarray studies.
68	C14F11.5	WBGene00002024	Stress response	Stress response: heat	Stress response: heat	hsp-43 is an ortholog of human CRYAB (crystallin alpha B), HSPB1 (heat shock protein family B (small) member 1), and HSPB6\; is expressed in several tissues, including the alimentary system, the copulatory spicule, the hypodermis, the muscular system, and the reproductive system\; human HSPB1 exhibits protein binding activity involved in protein folding, protein homodimerization activity, and pro…
69	C15A11.7	WBGene00007599	Unknown	Unknown	Unknown: regulated by multiple stresses	C15A11.7 is enriched in the hypodermis based on tiling array studies\; is affected by several genes including daf-16, daf-2, and daf-12 based on microarray and RNA-seq studies\; is affected by fourteen chemicals including Nitric Oxide, methylmercuric chloride, and manganese chloride based on RNA-seq and microarray studies\; is predicted to encode a protein with the following domain: Transmembrane…
70	C15H9.4	WBGene00015800	Transmembrane protein	Transmembrane protein: other	Transmembrane protein: other	C15H9.4 is an ortholog of human TMCC1 (transmembrane and coiled-coil domain family 1), TMCC2 (transmembrane and coiled-coil domain family 2), and TMCC3 (transmembrane and coiled-coil domain family 3)\; human TMCC1 exhibits protein heterodimerization activity and protein homodimerization activity.
71	C15H9.7	WBGene00015802	Metabolism	Metabolism: amino acid	Metabolism: amino acid: breakdown	kynu-1 is an ortholog of human KYNU\; is predicted to have kynureninase activity and pyridoxal phosphate binding activity.
72	C16B8.3	WBGene00015823	Unknown	Unknown	Unknown: regulated by multiple stresses	C16B8.3 is enriched in the OLL, the PVD, the intestine, and the pharyngeal muscle cell based on microarray, tiling array, and RNA-seq studies\; is affected by several genes including daf-2, glp-1, and skn-1 based on microarray and RNA-seq studies\; is affected by eight chemicals including Rotenone, D-glucose, and Zidovudine based on RNA-seq and microarray studies.
73	C16D9.5	WBGene00015860	Unknown	Unknown	Unknown: regulated by multiple stresses	C16D9.5 is enriched in the male and the nervous system based on tiling array, RNA-seq, and microarray studies\; is affected by several genes including daf-2, clk-1, and eat-2 based on microarray and RNA-seq studies\; is affected by five chemicals including stavudine, Zidovudine, and paraquat based on RNA-seq and microarray studies\; is predicted to encode a protein with the following domain: Prot…
74	C17B7.4	WBGene00015878	Unknown	Unknown	Unknown	C17B7.4 is enriched in the muscle cell based on tiling array and microarray studies\; is affected by several genes including daf-2, glp-1, and clk-1 based on microarray and RNA-seq studies\; is affected by ten chemicals including Ethanol, methylmercuric chloride, and Mercuric Chloride based on RNA-seq and microarray studies\; is predicted to encode a protein with the following domains: Domain of …
75	C17C3.19	WBGene00002095	Metabolism	Metabolism: insulin	Metabolism: insulin	ins-12 is expressed in head neurons, motor neurons, nerve ring neurons, sensory neurons, and the rectum\; is predicted to encode a protein with the following domain: Insulin-like superfamily.
76	C17C3.4	WBGene00002094	Metabolism	Metabolism: insulin	Metabolism: insulin	ins-11 is involved in innate immune response\; is expressed in several tissues, including the DTC, the alimentary system, the coelomocyte, the head, and the nervous system.
77	C17D12.3	WBGene00007638	Unknown	Unknown	Unknown	C17D12.3 is affected by several genes including daf-16, daf-2, and skn-1 based on tiling array, microarray, and RNA-seq studies\; is affected by seven chemicals including Tunicamycin, Sodium Chloride, and resveratrol based on microarray and RNA-seq studies\; is predicted to encode a protein with the following domains: Peptide N glycanase, PAW domain, Galactose-binding-like domain superfamily, and…
78	C17G1.6	WBGene00003553	Proteolysis general	Proteolysis general: metallopeptidase	Proteolysis general: metallopeptidase	nas-37 exhibits metalloendopeptidase activity\; is involved in collagen and cuticulin-based cuticle development and ecdysis, collagen and cuticulin-based cuticle\; localizes to the extracellular region\; is expressed in several tissues, including the alimentary system, the epithelial system, and the reproductive system.
79	C17H12.14	WBGene00006917	Lysosome	Lysosome: Vacuolar ATPase	Lysosome: Vacuolar ATPase	vha-8 is an ortholog of human ATP6V1E1 (ATPase H+ transporting V1 subunit E1) and ATP6V1E2 (ATPase H+ transporting V1 subunit E2)\; is predicted to have proton-transporting ATPase activity, rotational mechanism\; localizes to the apical plasma membrane and cytoplasm\; is expressed in several tissues, including the excretory cell, the head, the hypodermis, the intestine, and the reproductive syste…
80	C18D11.9	WBGene00045211	Unknown	Unknown	Unknown	C18D11.9 is affected by several genes including dpy-21, drh-3, and mir-34 based on microarray, tiling array, and RNA-seq studies\; is affected by multi-walled carbon nanotube based on RNA-seq studies.
81	C18E9.7	WBGene00007687	Unknown	Unknown	Unknown: regulated by multiple stresses	C18E9.7 is affected by several genes including daf-16, skn-1, and daf-12 based on microarray, tiling array, and RNA-seq studies\; is affected by eight chemicals including 1-methylnicotinamide, D-glucose, and stavudine based on RNA-seq and microarray studies\; is predicted to encode a protein with the following domains: Fibronectin type III, Immunoglobulin-like fold, and Fibronectin type III super…
82	C23H5.11	WBGene00044649	Transmembrane protein	Transmembrane protein: seven transmembrane receptor	Transmembrane protein: seven transmembrane receptor: other	C23H5.11 is enriched in the germ line based on RNA-seq studies\; is affected by several genes including daf-2, clk-1, and isp-1 based on microarray and RNA-seq studies\; is affected by multi-walled carbon nanotube based on RNA-seq studies.
83	C24A1.2	WBGene00016029	Transcription factor	Transcription factor: ETS	Transcription factor: ETS	elf-1 is an ortholog of human ELF1 (E74 like ETS transcription factor 1), ELF2 (E74 like ETS transcription factor 2), and ELF4 (E74 like ETS transcription factor 4)\; is predicted to have DNA-binding activity transcription factor activity and sequence-specific DNA binding activity\; is involved in gonad development and regulation of cell division\; is expressed in head neurons and the pharynx.
84	C24G7.1	WBGene00016063	Transmembrane transport	Transmembrane transport: acid sensing	Transmembrane transport: acid sensing	delm-2 is predicted to have sodium channel activity.
85	C24G7.2	WBGene00016064	Transmembrane transport	Transmembrane transport: sodium channel	Transmembrane transport: sodium channel	acd-1 is predicted to have sodium channel activity\; is involved in response to acidic pH and sodium ion transport\; is expressed in the AMshL and the AMshR.
86	C24H11.1	WBGene00007699	Signaling	Signaling: phosphatase	Signaling: phosphatase: other	C24H11.1 is an ortholog of human PPP1CC (protein phosphatase 1 catalytic subunit gamma), PPP3CA (protein phosphatase 3 catalytic subunit alpha), and PPP3CC (protein phosphatase 3 catalytic subunit gamma)\; is predicted to have phosphoprotein phosphatase activity.
87	C24H11.2	WBGene00007700	Signaling	Signaling: phosphatase	Signaling: phosphatase: other	C24H11.2 is an ortholog of human PPP1CC (protein phosphatase 1 catalytic subunit gamma), PPP3CA (protein phosphatase 3 catalytic subunit alpha), and PPP3CC (protein phosphatase 3 catalytic subunit gamma)\; is predicted to have phosphoprotein phosphatase activity.
88	C25F9.11	WBGene00045411	Unknown	Unknown	Unknown	C25F9.11 is enriched in dopaminergic neurons, the OLL, and the PVD based on tiling array studies\; is affected by several genes including daf-16, hsf-1, and clk-1 based on tiling array, RNA-seq, and microarray studies\; is affected by seven chemicals including Ethanol, Nitric Oxide, and D-glucose based on RNA-seq and microarray studies.
89	C26C6.3	WBGene00003552	Extracellular material	Extracellular material: other	Extracellular material: other	nas-36 is predicted to have metalloendopeptidase activity and zinc ion binding activity\; is involved in molting cycle\; is expressed in the hypodermis and the vulva.
90	C27A7.3	WBGene00007755	Metabolism	Metabolism: nucleotide	Metabolism: nucleotide	C27A7.3 is an ortholog of human ENPP1, ENPP2, and ENPP3 (ectonucleotide pyrophosphatase\/phosphodiesterase 3)\; is predicted to have hydrolase activity and metal ion binding activity\; human orthologs of this gene are implicated in several diseases, including arterial calcification of infancy, autosomal recessive hypophosphatemic rickets, and obesity.
91	C27A7.4	WBGene00000490	Cilia	Cilia: IFT	Cilia: IFT-A	che-11 is an ortholog of human IFT140 (intraflagellar transport 140)\; is involved in several processes, including cilium assembly, dauer entry, and positive regulation of cellular component movement\; localizes to the non-motile cilium\; is expressed in the body wall musculature, the head, the nervous system, and the sensillum\; human orthologs of this gene are implicated in short-rib thoracic d…
92	C27B7.7	WBGene00007764	Unknown	Unknown	Unknown	C27B7.7 is an ortholog of human LRRN4 (leucine rich repeat neuronal 4) and LRRN4CL\; is predicted to encode a protein with the following domains: Fibronectin type III, Immunoglobulin-like fold, Fibronectin type III superfamily, and Immunoglobulin-like domain superfamily.
93	C27C12.7	WBGene00001055	Proteolysis general	Proteolysis general: serine	Proteolysis general: serine	dpf-2 is an ortholog of human DPP4 (dipeptidyl peptidase 4) and FAP (fibroblast activation protein alpha)\; is predicted to have aminopeptidase activity and serine-type peptidase activity\; is expressed in several tissues, including the head, the muscular system, the reproductive system, and the seam cell.
94	C27D6.12	WBGene00044389	Unknown	Unknown	Unknown	C27D6.12 is enriched in the OLL, the PLM, the PVD, and the amphid sheath cell based on microarray and RNA-seq studies\; is affected by several genes including daf-12, pgl-1, and sod-2 based on tiling array, microarray, and RNA-seq studies\; is affected by methylmercury hydroxide and allantoin based on RNA-seq and microarray studies.
95	C27H5.8	WBGene00001594	Transmembrane transport	Transmembrane transport: chloride channel	Transmembrane transport: chloride channel	glc-4 is an ortholog of human GLRA4 (glycine receptor alpha 4), GLRA3 (glycine receptor alpha 3), and GLRA2 (glycine receptor alpha 2)\; is predicted to have extracellular ligand-gated ion channel activity and transmembrane signaling receptor activity\; is expressed in the head, the intestine, the muscular system, and the nervous system\; human orthologs of this gene are implicated in hyperekplex…
96	C28C12.7	WBGene00004995	Stress response	Stress response: pathogen	Stress response: pathogen: saposin	spp-10 is an ortholog of human PSAP (prosaposin) and PSAPL1\; is expressed in several tissues, including the intestine, the muscular system, the nervous system, and the reproductive system\; human PSAP exhibits several functions, including anion binding activity, beta-galactosidase activity, and protein homodimerization activity.
97	C28G1.5	WBGene00016190	Extracellular material	Extracellular material: matrix	Extracellular material: matrix	C28G1.5 is an ortholog of human TRIM11, TRIM38, and TRIM41\; is predicted to have zinc ion binding activity.
98	C28H8.2	WBGene00016193	Unknown	Unknown	Unknown	C28H8.2 is enriched in the AFD, the PLM, and the intestine based on RNA-seq and microarray studies\; is affected by several genes including daf-2, elt-2, and sir-2.1 based on microarray and RNA-seq studies\; is affected by Atrazine and Chlorpyrifos based on microarray studies\; is predicted to encode a protein with the following domain: Protein of unknown function DUF5390.
99	C28H8.5	WBGene00016196	Stress response	Stress response: pathogen	Stress response: pathogen: other	C28H8.5 is an ortholog of human THAP4 (THAP domain containing 4)\; human THAP4 exhibits heme binding activity and protein homodimerization activity.
100	C29F7.2	WBGene00007811	Unknown	Unknown	Unknown	C29F7.2 is expressed in the pharynx\; is predicted to encode a protein with the following domains: Protein kinase-like domain superfamily, Uncharacterised oxidoreductase Dhs-27, and CHK kinase-like.
101	C29G2.6	WBGene00016234	Unknown	Unknown	Unknown: regulated by multiple stresses	C29G2.6 is enriched in dopaminergic neurons, the germline precursor cell, and the hypodermis based on tiling array studies\; is affected by several genes including daf-16, daf-2, and age-1 based on microarray and RNA-seq studies\; is affected by seven chemicals including Rotenone, manganese chloride, and D-glucose based on RNA-seq and microarray studies\; is predicted to encode a protein with the…
102	C31A11.5	WBGene00007833	Metabolism	Metabolism: lipid	Metabolism: lipid: o-acyl transferase	oac-6 is predicted to have transferase activity, transferring acyl groups other than amino-acyl groups.
103	C31G12.2	WBGene00007851	Stress response	Stress response: C-type Lectin	Stress response: C-type Lectin	clec-245 is predicted to have carbohydrate binding activity.
104	C31H2.4	WBGene00016294	Metabolism	Metabolism: amino acid	Metabolism: amino acid: breakdown	C31H2.4 is an ortholog of human HPD and HPDL\; is predicted to have 4-hydroxyphenylpyruvate dioxygenase activity and metal ion binding activity.
105	C31H5.6	WBGene00007857	Metabolism	Metabolism: lipid	Metabolism: lipid: beta oxidation	C31H5.6 is an ortholog of human ACOT4 (acyl-CoA thioesterase 4), ACOT2 (acyl-CoA thioesterase 2), and BAAT\; is predicted to have thiolester hydrolase activity.
106	C32E8.6	WBGene00016324	Metabolism	Metabolism: lipid	Metabolism: lipid: fatty acid	C32E8.6 is predicted to have catalytic activity.
107	C32H11.9	WBGene00007872	Stress response	Stress response: pathogen	Stress response: pathogen: CUB	C32H11.9 is enriched in the intestine based on RNA-seq studies\; is affected by several genes including daf-16, daf-2, and age-1 based on microarray, tiling array, and RNA-seq studies\; is affected by fifteen chemicals including methylmercury hydroxide, methylmercuric chloride, and Tunicamycin based on RNA-seq and microarray studies\; is predicted to encode a protein with the following domain: CU…
108	C33A12.4	WBGene00007883	Unknown	Unknown	Unknown	C33A12.4 is expressed in the head, the nervous system, and the sensillum.
109	C33G8.2	WBGene00016360	Cell cycle	Cell cycle: other	Cell cycle: other	C33G8.2 is affected by several genes including daf-16, daf-2, and glp-1 based on microarray, tiling array, and RNA-seq studies\; is affected by eight chemicals including Ethanol, Rotenone, and manganese chloride based on RNA-seq studies.
110	C33G8.3	WBGene00016361	Unknown	Unknown	Unknown: regulated by multiple stresses	drd-10 is enriched in the body wall muscle cell based on tiling array studies\; is affected by several genes including daf-16, daf-2, and daf-12 based on tiling array, RNA-seq, and microarray studies\; is affected by sixteen chemicals including Nitric Oxide, Rotenone, and Tunicamycin based on RNA-seq and microarray studies.
111	C33H5.13	WBGene00016379	Stress response	Stress response: pathogen	Stress response: pathogen: other	C33H5.13 is involved in innate immune response.
112	C34B4.1	WBGene00003143	Signaling	Signaling: FERM	Signaling: FERM	max-1 is an ortholog of human PLEKHH1 and PLEKHH2 (pleckstrin homology, MyTH4 and FERM domain containing H2)\; is involved in motor neuron axon guidance\; is expressed in the nervous system.
113	C34H4.1	WBGene00016424	Stress response	Stress response: pathogen	Stress response: pathogen: other	C34H4.1 is involved in innate immune response.
114	C35A5.2	WBGene00007946	Stress response	Stress response: detoxification	Stress response: detoxification: ugt	ugt-33 is an ortholog of human UGT3A1 (UDP glycosyltransferase family 3 member A1) and UGT3A2 (UDP glycosyltransferase family 3 member A2)\; is predicted to have transferase activity, transferring hexosyl groups.
115	C35A5.6	NA	NA	NA	NA	NA
116	C35B1.5	WBGene00016435	Unknown	Unknown	Unknown: regulated by multiple stresses	C35B1.5 is enriched in GABAergic neurons, the excretory cell, and the intestine based on tiling array and microarray studies\; is affected by several genes including daf-16, daf-2, and glp-1 based on proteomic, microarray, RNA-seq, and tiling array studies\; is affected by twelve chemicals including Rotenone, D-glucose, and Alovudine based on RNA-seq and microarray studies\; is predicted to encod…
117	C35C5.10	WBGene00007959	Transmembrane protein	Transmembrane protein: other	Transmembrane protein: other	C35C5.10 is an ortholog of human TMEM164\; is predicted to encode a protein with the following domain: Transmembrane protein 164.
118	C35D10.14	WBGene00016450	Stress response	Stress response: C-type Lectin	Stress response: C-type Lectin	clec-5 is an ortholog of human CLEC3A (C-type lectin domain family 3 member A) and CLEC3B (C-type lectin domain family 3 member B)\; is predicted to have carbohydrate binding activity\; is expressed in the anal depressor muscle, the head, the intestine, and the rectal gland cell.
119	C36A4.3	WBGene00014697	Stress response	Stress response: detoxification	Stress response: detoxification: CYP	cyp-25A3 is an ortholog of human CYP3A7-CYP3A51P and TBXAS1 (thromboxane A synthase 1) and members of the human CYP3 (Cytochrome P450 family 3) gene family including CYP3A4, CYP3A43, and CYP3A7\; is predicted to have heme binding activity, iron ion binding activity, and oxidoreductase activity\; human orthologs of this gene are implicated in essential hypertension and platelet-type bleeding disor…
120	C37C3.10	WBGene00016502	Unknown	Unknown	Unknown: regulated by multiple stresses	C37C3.10 is enriched in the intestine based on tiling array studies\; is affected by several genes including pmk-1, npr-1, and alg-1 based on microarray and RNA-seq studies\; is affected by twelve chemicals including tryptophan, Tunicamycin, and Mianserin based on microarray and RNA-seq studies.
121	C38D4.4	WBGene00008005	Unknown	Unknown	Unknown: regulated by multiple stresses	C38D4.4 is enriched in the AFD and the germ line based on tiling array and RNA-seq studies\; is affected by several genes including daf-16, daf-2, and glp-1 based on tiling array, RNA-seq, and microarray studies\; is affected by twelve chemicals including manganese chloride, Alovudine, and stavudine based on RNA-seq and microarray studies.
122	C38D4.6	WBGene00003912	Transcription factor	Transcription factor: homeodomain	Transcription factor: homeodomain	pal-1 is an ortholog of human CDX1 (caudal type homeobox 1), CDX2 (caudal type homeobox 2), and CDX4 (caudal type homeobox 4)\; exhibits RNA polymerase II regulatory region sequence-specific DNA binding activity and transcription factor activity, RNA polymerase II distal enhancer sequence-specific binding activity\; is involved in several processes, including ectodermal cell fate commitment, embr…
123	C38D9.9	WBGene00008017	Proteolysis proteasome	Proteolysis proteasome: E3	Proteolysis proteasome: E3: F box	fbxa-176 is enriched in the intestine based on RNA-seq studies\; is affected by several genes including daf-2, clk-1, and npr-1 based on microarray and RNA-seq studies\; is affected by multi-walled carbon nanotube based on RNA-seq studies\; is predicted to encode a protein with the following domains: F-box domain, Domain of unknown function DUF38, Caenorhabditis species, and F-box-like domain sup…
124	C42D8.5	WBGene00000039	Development	Development: somatic	Development: somatic	acn-1 is an ortholog of human ACE2\; is predicted to have metallopeptidase activity and peptidyl-dipeptidase activity\; is involved in ecdysis, collagen and cuticulin-based cuticle, nematode male tail tip morphogenesis, and plasma membrane fusion\; is expressed in the epithelial system, the excretory gland cell, the male, and the vulva\; human orthologs of this gene are implicated in Alzheimer's …
125	C43D7.4	WBGene00008067	Unknown	Unknown	Unknown	C43D7.4 is affected by several genes including daf-2, sir-2.1, and lin-35 based on microarray, tiling array, and RNA-seq studies\; is affected by Mercuric Chloride based on microarray studies.
126	C43D7.5	WBGene00008068	Development	Development: somatic	Development: somatic	sdz-6 is involved in gastrulation.
127	C43D7.7	WBGene00008069	Unknown	Unknown	Unknown	C43D7.7 is affected by several genes including clk-1, lin-35, and lin-15B based on microarray and tiling array studies.
128	C43F9.9	WBGene00008076	Transmembrane transport	Transmembrane transport: extracellular ligand gated channel	Transmembrane transport: extracellular ligand gated channel	lgc-43 is an ortholog of human GLRA4 (glycine receptor alpha 4), GLRA3 (glycine receptor alpha 3), and GLRA2 (glycine receptor alpha 2)\; is predicted to have extracellular ligand-gated ion channel activity and transmembrane signaling receptor activity.
129	C43G2.1	WBGene00016610	Metabolism	Metabolism: lipid	Metabolism: lipid: other	paqr-1 is an ortholog of human ADIPOR1 (adiponectin receptor 1) and ADIPOR2 (adiponectin receptor 2)\; is involved in positive regulation of fatty acid oxidation\; is expressed in several tissues, including the alimentary system, the excretory canal, the muscular system, the nervous system, and the reproductive system.
130	C43G2.4	WBGene00016613	Transmembrane transport	Transmembrane transport: chloride channel	Transmembrane transport: chloride channel	best-9 is an ortholog of human BEST1 (bestrophin 1) and BEST3 (bestrophin 3)\; is predicted to have chloride channel activity\; human orthologs of this gene are implicated in bestrophinopathy, retinitis pigmentosa 50, and vitelliform macular dystrophy.
131	C44C10.3	WBGene00008084	Transmembrane transport	Transmembrane transport: solute carrier	Transmembrane transport: solute carrier	C44C10.3 is an ortholog of human SLC22A17 (solute carrier family 22 member 17), SLC22A4, and SLC22A23 (solute carrier family 22 member 23)\; is predicted to have transmembrane transporter activity.
132	C45B2.2	WBGene00016659	Unknown	Unknown	Unknown: regulated by multiple stresses	C45B2.2 is enriched in several tissues, including the alimentary system, the germline precursor cell, the hypodermis, and the nervous system based on tiling array, RNA-seq, and microarray studies\; is affected by several genes including glp-1, skn-1, and let-7 based on microarray, RNA-seq, and proteomic studies\; is affected by seventeen chemicals including 1-methylnicotinamide, Tunicamycin, and …
133	C45B2.3	WBGene00016660	Unknown	Unknown	Unknown: regulated by multiple stresses	C45B2.3 is enriched in the excretory cell and the hypodermis based on tiling array studies\; is affected by several genes including daf-16, rrf-3, and clk-1 based on microarray and RNA-seq studies\; is affected by eight chemicals including Mercuric Chloride, indole, and Ag nanoparticles based on microarray studies.
134	C45B2.8	WBGene00016662	Unknown	Unknown	Unknown: regulated by multiple stresses	C45B2.8 is enriched in GABAergic neurons, the AFD, the excretory cell, and the hypodermis based on tiling array and RNA-seq studies\; is affected by several genes including daf-16, age-1, and daf-12 based on microarray, tiling array, and RNA-seq studies\; is affected by eleven chemicals including methylmercury hydroxide, multi-walled carbon nanotube, and Sodium Chloride based on RNA-seq and micro…
135	C45E1.4	WBGene00016663	Unknown	Unknown	Unknown	C45E1.4 is enriched in dopaminergic neurons, the ASER, the PLM, and the intestine based on tiling array and RNA-seq studies\; is affected by several genes including daf-16, fog-2, and pgl-1 based on microarray, RNA-seq, and tiling array studies\; is affected by Rotenone and Zidovudine based on RNA-seq studies.
136	C46C2.5	WBGene00008113	Unknown	Unknown	Unknown: regulated by multiple stresses	C46C2.5 is enriched in the germ line and the hypodermis based on proteomic and RNA-seq studies\; is affected by several genes including daf-16, daf-2, and daf-12 based on microarray, tiling array, proteomic, and RNA-seq studies\; is affected by nine chemicals including methylmercuric chloride, Rotenone, and Alovudine based on microarray and RNA-seq studies.
137	C46F11.3	WBGene00008118	Unknown	Unknown	Unknown	madf-8 is predicted to have DNA binding activity.
138	C46G7.2	WBGene00016722	Unknown	Unknown	Unknown	C46G7.2 localizes to the A band and striated muscle dense body\; is expressed in the body wall musculature and the vulval muscle.
139	C47D2.2	WBGene00000391	Metabolism	Metabolism: nucleotide	Metabolism: nucleotide	cdd-1 is an ortholog of human CDA\; exhibits RNA binding activity and deoxycytidine deaminase activity\; is involved in RNA modification, deoxycytidine catabolic process, and uridine biosynthetic process\; localizes to the intracellular\; is expressed in the intestine, the pharynx, and the tail.
140	C47E12.9	WBGene00008152	Unknown	Unknown	Unknown	C47E12.9 is enriched in the PLM and the amphid sheath cell based on RNA-seq studies\; is affected by several genes including daf-16, daf-12, and clk-1 based on tiling array, microarray, and RNA-seq studies\; is affected by methylmercuric chloride, bisphenol A, and Ag nanoparticles based on microarray and RNA-seq studies.
141	C48E7.10	WBGene00005000	Stress response	Stress response: pathogen	Stress response: pathogen: saposin	spp-15 is an ortholog of human PSAP (prosaposin), PSAPL1, and SFTPB\; human PSAP exhibits several functions, including anion binding activity, beta-galactosidase activity, and protein homodimerization activity.
142	C49A9.5	WBGene00016759	Unknown	Unknown	Unknown: regulated by multiple stresses	C49A9.5 is enriched in the FLP and the intestine based on tiling array, microarray, and RNA-seq studies\; is affected by several genes including daf-2, skn-1, and lin-35 based on microarray and RNA-seq studies\; is affected by seven chemicals including D-glucopyranose, bisphenol S, and stavudine based on RNA-seq and microarray studies\; is predicted to encode a protein with the following domain: …
143	C49C3.9	WBGene00008199	Unknown	Unknown	Unknown	C49C3.9 is involved in defense response to Gram-negative bacterium and innate immune response.
144	C49F5.9	WBGene00045316	Pseudogene	Pseudogene	Pseudogene	C49F5.9 is affected by several genes including daf-2, npr-1, and sma-2 based on RNA-seq and microarray studies\; is affected by five chemicals including Rotenone, Alovudine, and stavudine based on RNA-seq and microarray studies.
145	C49G7.10	WBGene00016788	Unknown	Unknown	Unknown	C49G7.10 is involved in innate immune response.
146	C49G7.12	WBGene00077593	Unknown	Unknown	Unknown	C49G7.12 is enriched in several tissues, including the body wall muscle cell, the coelomocyte, the intestine, and the nervous system based on tiling array and RNA-seq studies\; is affected by several genes including daf-16, daf-2, and rrf-3 based on tiling array, RNA-seq, and microarray studies\; is affected by seventeen chemicals including Nitric Oxide, 1-methylnicotinamide, and D-glucopyranose …
147	C49G7.5	WBGene00016783	Stress response	Stress response: pathogen	Stress response: pathogen: other	irg-2 is involved in defense response to Gram-negative bacterium and innate immune response.
148	C50B8.1	WBGene00008224	mRNA functions	mRNA functions: binding	mRNA functions: binding: RBM	slrp-1 is an ortholog of human SLIRP (SRA stem-loop interacting RNA binding protein)\; is predicted to have RNA binding activity.
149	C50B8.4	WBGene00008226	Unknown	Unknown	Unknown	C50B8.4 is enriched in the alimentary system, the digestive tract, and the nervous system based on microarray, tiling array, and RNA-seq studies\; is affected by several genes including npr-1, dpy-7, and fog-2 based on microarray and RNA-seq studies\; is affected by six chemicals including levamisole, stavudine, and Zidovudine based on microarray and RNA-seq studies.
150	C50E3.6	WBGene00016817	Unknown	Unknown	Unknown	C50E3.6 is enriched in the nervous system based on microarray and RNA-seq studies\; is affected by several genes including daf-16, daf-2, and pgl-1 based on tiling array, RNA-seq, and microarray studies\; is affected by dafa#1 and Sirolimus based on microarray studies.
151	C51E3.10	WBGene00008255	Unknown	Unknown	Unknown	C51E3.10 is enriched in dopaminergic neurons, the ASER, the OLL, the PVD, and the intestine based on tiling array and RNA-seq studies\; is affected by several genes including daf-2, sir-2.1, and npr-1 based on tiling array, RNA-seq, and microarray studies\; is affected by five chemicals including tryptophan, Rotenone, and D-glucose based on microarray and RNA-seq studies.
152	C52A10.1	WBGene00016862	Stress response	Stress response: other	Stress response: other	C52A10.1 is predicted to have hydrolase activity.
153	C53A3.2	WBGene00016892	Metabolism	Metabolism: lipid	Metabolism: lipid: glycerolipid	pgph-3 is an ortholog of human PDXP (pyridoxal phosphatase) and PGP\; is predicted to have phosphatase activity\; is expressed in the hypodermis and the intestine.
154	C53B4.3	WBGene00008273	Transmembrane transport	Transmembrane transport: solute carrier	Transmembrane transport: solute carrier	C53B4.3 is an ortholog of human SLC22A18 (solute carrier family 22 member 18)\; is predicted to have transporter activity\; localizes to the nucleus\; human orthologs of this gene are implicated in breast cancer, embryonal rhabdomyosarcoma, and lung cancer.
155	C53B7.5	WBGene00003856	Neuronal function	Neuronal function: other	Neuronal function: other	odr-10 exhibits G protein-coupled olfactory receptor activity and G-protein alpha-subunit binding activity\; is involved in several processes, including G protein-coupled receptor signaling pathway, detection of chemical stimulus involved in sensory perception, and olfactory behavior\; localizes to several cellular components, including the dendrite, neuronal cell body, and plasma membrane part\;…
156	C54D1.4	WBGene00000116	Metabolism	Metabolism: short chain dehydrogenase	Metabolism: short chain dehydrogenase	alh-10 is an ortholog of human ALDH8A1 (aldehyde dehydrogenase 8 A1)\; is predicted to have oxidoreductase activity, acting on the aldehyde or oxo group of donors, NAD or NADP as acceptor\; is expressed in the intestine and the nervous system.
157	C54F6.15	WBGene00044113	Unknown	Unknown	Unknown	C54F6.15 is enriched in dopaminergic neurons and the germ line based on tiling array and RNA-seq studies\; is affected by several genes including daf-2, clk-1, and pgl-1 based on microarray and RNA-seq studies\; is affected by indole based on microarray studies.
158	C55A1.6	WBGene00008323	Unknown	Unknown	Unknown	C55A1.6 is enriched in GABAergic neurons, the coelomocyte, and the excretory cell based on tiling array studies\; is affected by several genes including daf-2, let-7, and gld-1 based on microarray, proteomic, and RNA-seq studies\; is affected by five chemicals including Mercuric Chloride, Sodium Chloride, and Humic Substances based on microarray and RNA-seq studies\; is predicted to encode a prot…
159	C55B6.1	WBGene00016939	Metabolism	Metabolism: lipid	Metabolism: lipid: glycerolipid	C55B6.1 is an ortholog of human GK5 (glycerol kinase 5)\; is predicted to have phosphotransferase activity, alcohol group as acceptor.
160	C55H1.2	WBGene00001672	Signaling	Signaling: heteromeric G protein	Signaling: heteromeric G protein: G alpha subunit	gpa-10 is an ortholog of human GNA12, GNA13, and GNAI1 (G protein subunit alpha i1)\; is predicted to have several functions, including G-protein beta\/gamma-subunit complex binding activity, GTP binding activity, and GTPase activity\; is involved in short-term memory\; is expressed in several tissues, including the head, the intestine, the nervous system, and the reproductive system.
161	C56C10.3	WBGene00016961	Trafficking	Trafficking: vesicle targeting/fusion	Trafficking: vesicle targeting/fusion: CHMP	vps-32.1 is an ortholog of human CHMP4A (charged multivesicular body protein 4A), CHMP4B (charged multivesicular body protein 4B), and CHMP4C (charged multivesicular body protein 4C)\; localizes to the endosome membrane\; is expressed in several tissues, including the alimentary system, the coelomocyte, the hypodermis, the nervous system, and the reproductive system\; human orthologs of this gene…
162	C56E10.3	WBGene00016976	Unknown	Unknown	Unknown	C56E10.3 is enriched in several tissues, including the excretory cell, the intestine, and the nervous system based on microarray, tiling array, and RNA-seq studies\; is affected by several genes including daf-2, age-1, and daf-12 based on microarray, tiling array, and RNA-seq studies\; is affected by five chemicals including Tunicamycin, Zidovudine, and Sodium Chloride based on microarray and RNA…
163	CD4.5	NA	NA	NA	NA	NA
164	D1007.14	WBGene00004113	Unknown	Unknown	Unknown: prion domain	pqn-24 localizes to the mitochondrion\; is expressed in the head muscle.
165	D1022.3	WBGene00017022	Unknown	Unknown	Unknown	D1022.3 is predicted to have hydrolase activity.
166	D1022.4	WBGene00017023	Unknown	Unknown	Unknown	D1022.4 is predicted to have hydrolase activity.
167	D1054.9	WBGene00008376	Unknown	Unknown	Unknown: regulated by multiple stresses	D1054.9 is enriched in GABAergic neurons and the pharynx based on microarray studies\; is affected by several genes including daf-16, glp-1, and skn-1 based on microarray and RNA-seq studies\; is affected by eleven chemicals including 1-methylnicotinamide, manganese chloride, and D-glucose based on RNA-seq and microarray studies.
168	D1086.10	WBGene00044080	Unknown	Unknown	Unknown: regulated by multiple stresses	D1086.10 is enriched in the cephalic sheath cell and the hypodermis based on tiling array and RNA-seq studies\; is affected by several genes including daf-16, daf-2, and let-7 based on proteomic, RNA-seq, and microarray studies\; is affected by fourteen chemicals including Ethanol, manganese chloride, and Mianserin based on RNA-seq and microarray studies.
169	D1086.11	WBGene00044081	Unknown	Unknown	Unknown: regulated by multiple stresses	D1086.11 is enriched in dopaminergic neurons, the germ line, and the hypodermis based on tiling array and RNA-seq studies\; is affected by several genes including let-7, gld-1, and hsf-1 based on RNA-seq, proteomic, microarray, and tiling array studies\; is affected by six chemicals including Ethanol, Rotenone, and manganese chloride based on RNA-seq and microarray studies.
170	D1086.17	WBGene00045355	Unknown	Unknown	Unknown: regulated by multiple stresses	D1086.17 is enriched in the germ line and the male based on RNA-seq studies\; is affected by several genes including daf-2, hsf-1, and eat-2 based on microarray and RNA-seq studies\; is affected by eight chemicals including Ethanol, Rotenone, and manganese chloride based on RNA-seq and microarray studies.
171	D1086.5	WBGene00008392	Unknown	Unknown	Unknown: regulated by multiple stresses	D1086.5 is enriched in dopaminergic neurons, the OLL, the PVD, and the muscle cell based on microarray and tiling array studies\; is affected by several genes including daf-2, hsf-1, and eat-2 based on microarray and RNA-seq studies\; is affected by seven chemicals including 1-methylnicotinamide, methylmercuric chloride, and Tunicamycin based on RNA-seq and microarray studies\; is predicted to en…
172	D1086.6	WBGene00008393	Unknown	Unknown	Unknown: regulated by multiple stresses	D1086.6 is enriched in dopaminergic neurons, the cephalic sheath cell, and the hypodermis based on tiling array and RNA-seq studies\; is affected by several genes including daf-2, clk-1, and npr-1 based on RNA-seq and microarray studies\; is affected by eight chemicals including Ethanol, methylmercuric chloride, and Rotenone based on RNA-seq and microarray studies.
173	D2024.2	WBGene00017051	Metabolism	Metabolism: amino acid	Metabolism: amino acid: breakdown	afmd-1 is an ortholog of human AFMID\; is predicted to have hydrolase activity.
174	D2024.7	WBGene00017054	Stress response	Stress response: GST	Stress response: GST	gstk-2 is an ortholog of human GSTK1 (glutathione S-transferase kappa 1)\; is predicted to have glutathione transferase activity and protein disulfide oxidoreductase activity\; localizes to the mitochondrion\; is expressed in the body wall musculature, the intestine, and the pharynx.
175	D2085.7	WBGene00008432	Unknown	Unknown	Unknown	D2085.7 is enriched in the excretory cell, the muscle cell, and the nervous system based on microarray and tiling array studies\; is affected by several genes including daf-16, daf-12, and sma-2 based on tiling array, RNA-seq, and microarray studies\; is affected by six chemicals including Rotenone, stavudine, and Zidovudine based on RNA-seq and microarray studies.
176	D2096.5	WBGene00017072	Unknown	Unknown	Unknown	D2096.5 is enriched in the germ line, the male, and the nervous system based on tiling array, RNA-seq, and microarray studies\; is affected by several genes including daf-2, lin-39, and pgl-1 based on microarray and RNA-seq studies\; is affected by Zidovudine and allantoin based on RNA-seq and microarray studies\; is predicted to encode a protein with the following domain: Protein of unknown func…
177	DC2.5	WBGene00017082	Metabolism	Metabolism: short chain dehydrogenase	Metabolism: short chain dehydrogenase	DC2.5 is an ortholog of human WWOX (WW domain containing oxidoreductase)\; is predicted to encode a protein with the following domains: Short-chain dehydrogenase\/reductase SDR and NAD(P)-binding domain superfamily.
178	E01G6.3	WBGene00008451	Unknown	Unknown	Unknown	E01G6.3 is predicted to have hydrolase activity.
179	E01H11.1	WBGene00004033	Signaling	Signaling: PKC	Signaling: PKC	pkc-2 is an ortholog of human PRKCA (protein kinase C alpha) and PRKCG (protein kinase C gamma)\; exhibits calcium-dependent protein kinase C activity\; is involved in peptidyl-serine phosphorylation\; localizes to several cellular components, including the cytosol, membrane, and neuron projection\; is expressed in several tissues, including the alimentary system, the body wall musculature, and t…
180	E03G2.3	WBGene00003169	Neuronal function	Neuronal function: other	Neuronal function: other	mec-5 is an ortholog of human COL1A2 (collagen type I alpha 2 chain), COL3A1 (collagen type III alpha 1 chain), and MARCO (macrophage receptor with collagenous structure)\; is predicted to have extracellular matrix structural constituent\; is involved in several processes, including detection of mechanical stimulus involved in sensory perception of touch, mechanosensory behavior, and positive reg…
181	E04A4.4	WBGene00001983	Development	Development: general	Development: general	hoe-1 is an ortholog of human ELAC2\; is predicted to have endonuclease activity and metal ion binding activity\; is involved in several processes, including germ cell development, meiotic cell cycle, and nematode larval development\; is expressed in the germ line\; is used to study prostate cancer\; human orthologs of this gene are implicated in combined oxidative phosphorylation deficiency.
182	E04F6.7	WBGene00000971	Unknown	Unknown	Unknown: regulated by multiple stresses	dhs-7 is an ortholog of human WWOX (WW domain containing oxidoreductase)\; is predicted to encode a protein with the following domains: Short-chain dehydrogenase\/reductase SDR and NAD(P)-binding domain superfamily.
183	EGAP4.1	WBGene00017149	Unknown	Unknown	Unknown	EGAP4.1 is enriched in dopaminergic neurons, the AFD, the body wall musculature, and the muscle cell based on tiling array, RNA-seq, and microarray studies\; is affected by several genes including daf-16, skn-1, and daf-12 based on microarray, tiling array, and RNA-seq studies\; is affected by seven chemicals including multi-walled carbon nanotube, Zidovudine, and Sodium Chloride based on RNA-seq…
184	F01D4.8	WBGene00008490	Metabolism	Metabolism: amino acid	Metabolism: amino acid: synthesis	F01D4.8 is enriched in dopaminergic neurons and the FLP based on tiling array and microarray studies\; is affected by several genes including daf-16, daf-2, and glp-1 based on tiling array, RNA-seq, and microarray studies\; is affected by thirteen chemicals including multi-walled carbon nanotube, D-glucose, and Ag nanoparticles based on RNA-seq and microarray studies\; is predicted to encode a pr…
185	F01D4.9	WBGene00008491	Protein modification	Protein modification: carbohydrate	Protein modification: carbohydrate	bgnt-1.1 is an ortholog of human B4GAT1\; is predicted to have transferase activity\; is expressed in the phasmid sheath cell.
186	F01G10.7	WBGene00008510	Metabolism	Metabolism: lipid	Metabolism: lipid: lipase	lipl-7 is an ortholog of human LIPJ (lipase J), LIPK (lipase K), and LIPF (lipase F, gastric type)\; is predicted to have hydrolase activity, acting on ester bonds\; human orthologs of this gene are implicated in autosomal recessive congenital ichthyosis 8 and lysosomal and lipase deficiency.
187	F02D8.4	WBGene00008521	Proteolysis general	Proteolysis general: carboxypeptidase	Proteolysis general: carboxypeptidase	F02D8.4 is an ortholog of human CPA3 (carboxypeptidase A3) and CPB1 (carboxypeptidase B1)\; is predicted to have metallocarboxypeptidase activity and zinc ion binding activity\; human orthologs of this gene are implicated in familial temporal lobe epilepsy 5.
188	F02H6.2	WBGene00008535	Unknown	Unknown	Unknown: regulated by multiple stresses	F02H6.2 is enriched in the AB, the germ line, the hypodermis, and the pharyngeal muscle cell based on tiling array and RNA-seq studies\; is affected by several genes including daf-2, glp-1, and skn-1 based on microarray, tiling array, and RNA-seq studies\; is affected by eight chemicals including D-glucose, Zidovudine, and Quercetin based on RNA-seq and microarray studies.
189	F07B10.1	WBGene00000539	Lysosome	Lysosome: other	Lysosome: other	cln-3.1 is an ortholog of human cln3\; is involved in determination of adult lifespan and regulation of oviposition\; localizes to the cytoplasm\; is expressed in the alimentary system, the digestive tract, the epithelial system, and the muscle cell\; is used to study neuronal ceroid lipofuscinosis\; human orthologs of this gene are implicated in neuronal ceroid lipofuscinosis 3.
190	F07C4.7	WBGene00017201	Unknown	Unknown	Unknown	grsp-4 is enriched in the hypodermis based on tiling array studies\; is affected by several genes including daf-16, daf-2, and daf-12 based on microarray, proteomic, RNA-seq, and tiling array studies\; is affected by eight chemicals including bisphenol S, stavudine, and Zidovudine based on RNA-seq and microarray studies.
191	F07C6.2	WBGene00008553	Unknown	Unknown	Unknown: regulated by multiple stresses	F07C6.2 is enriched in the AFD and the intestine based on tiling array, RNA-seq, and microarray studies\; is affected by several genes including clk-1, sir-2.1, and pgl-1 based on RNA-seq and microarray studies\; is affected by four chemicals including 1-methylnicotinamide, Rotenone, and Colistin based on RNA-seq and microarray studies.
192	F07D3.2	WBGene00001449	Neuronal function	Neuronal function: synaptic function	Neuronal function: synaptic function: neuropeptide	flp-6 is expressed in the head, the nervous system, the pharynx, and the sensillum\; is predicted to encode a protein with the following domain: FMRFamide-related peptide-like.
193	F07F6.6	WBGene00003774	Neuronal function	Neuronal function: synaptic function	Neuronal function: synaptic function: neurotransmitter receptor	nmr-1 is an ortholog of human GRIN1 (glutamate ionotropic receptor NMDA type subunit 1)\; is predicted to have NMDA glutamate receptor activity\; is involved in locomotory behavior and regulation of forward locomotion\; localizes to the integral component of plasma membrane, neuron projection, and synapse\; is expressed in several tissues, including the nervous system and the reproductive system.
194	F08D12.7	WBGene00017250	Unknown	Unknown	Unknown	F08D12.7 is expressed in several tissues, including the gonad, the muscular system, and the nervous system\; is predicted to encode a protein with the following domain: Domain of unknown function DUF19.
195	F08F3.3	WBGene00004358	Transmembrane transport	Transmembrane transport: ammonium	Transmembrane transport: ammonium	rhr-1 is an ortholog of human RHAG (Rh associated glycoprotein)\; is predicted to have ammonium transmembrane transporter activity\; is expressed in several tissues, including the alimentary system, the epithelial system, the excretory cell, the nervous system, and the reproductive system\; human orthologs of this gene are implicated in Rh deficiency syndrome.
196	F08F3.6	WBGene00017263	Proteolysis proteasome	Proteolysis proteasome: E3	Proteolysis proteasome: E3: F box	F08F3.6 is expressed in the germ line\; is predicted to encode a protein with the following domain: F-box associated domain, type 2.
197	F08F3.7	WBGene00000373	Stress response	Stress response: pathogen	Stress response: pathogen: CYP	cyp-14A5 is an ortholog of human CYP2C18 (cytochrome P450 family 2 subfamily C member 18), CYP2F1 (cytochrome P450 family 2 subfamily F member 1), and CYP2E1 (cytochrome P450 family 2 subfamily E member 1)\; is predicted to have heme binding activity, iron ion binding activity, and oxidoreductase activity\; is involved in response to gamma radiation\; human orthologs of this gene are implicated i…
198	F08G2.1	WBGene00001918	Transcription: chromatin	Transcription: chromatin structure	Transcription: chromatin structure: histone	his-44 is an ortholog of human HIST1H2BF (histone cluster 1 H2B f), HIST3H2BB (histone cluster 3 H2B b), and HIST1H2BB (histone cluster 1 H2B b)\; is predicted to have DNA binding activity and protein heterodimerization activity\; is involved in innate immune response\; localizes to the chromatin\; is expressed in the hypodermis and the intestine.
199	F08G2.4	WBGene00008576	Unknown	Unknown	Unknown: regulated by multiple stresses	F08G2.4 is enriched in the intestine based on microarray studies\; is affected by several genes including daf-2, daf-12, and lin-35 based on microarray, tiling array, and RNA-seq studies\; is affected by six chemicals including Rotenone, Alovudine, and Cry5B based on RNA-seq and microarray studies.
200	F08G5.5	WBGene00008583	Stress response	Stress response: detoxification	Stress response: detoxification: ugt	ugt-65 is an ortholog of human UGT1A6 (UDP glucuronosyltransferase family 1 member A6), UGT2A1 (UDP glucuronosyltransferase family 2 member A1 complex locus), and UGT1A5 (UDP glucuronosyltransferase family 1 member A5)\; is predicted to have glucuronosyltransferase activity.
201	F09B9.1	WBGene00008602	Metabolism	Metabolism: lipid	Metabolism: lipid: o-acyl transferase	oac-14 is predicted to have transferase activity, transferring acyl groups other than amino-acyl groups.
202	F09C12.1	WBGene00001588	Transmembrane transport	Transmembrane transport: GABA	Transmembrane transport: GABA	ggr-3 is an ortholog of human GLRA4 (glycine receptor alpha 4), GLRA3 (glycine receptor alpha 3), and GLRA2 (glycine receptor alpha 2)\; is predicted to have extracellular ligand-gated ion channel activity and transmembrane signaling receptor activity\; is expressed in the nervous system.
203	F09C8.1	WBGene00008621	Signaling	Signaling: lipid	Signaling: lipid: phospholipase B	F09C8.1 is an ortholog of human PLB1 (phospholipase B1)\; is predicted to have hydrolase activity, acting on ester bonds\; is expressed in the intestine.
204	F09F3.8	WBGene00014732	Pseudogene	Pseudogene	Pseudogene	F09F3.8 is affected by several genes including daf-16, npr-1, and pgl-1 based on RNA-seq and microarray studies\; is affected by multi-walled carbon nanotube and D-glucose based on RNA-seq studies.
205	F09F9.3	WBGene00017308	Unknown	Unknown	Unknown: regulated by multiple stresses	F09F9.3 is enriched in the AFD and the intestine based on RNA-seq studies\; is affected by several genes including sir-2.1, npr-1, and dcr-1 based on tiling array, microarray, and RNA-seq studies\; is affected by five chemicals including Rotenone, Tunicamycin, and Cry5B based on RNA-seq and microarray studies.
206	F09G8.5	WBGene00017320	Unknown	Unknown	Unknown	F09G8.5 is an ortholog of human C21orf2\; is predicted to encode a protein with the following domains: U2A'\/phosphoprotein 32 family A, C-terminal, Leucine-rich repeat domain superfamily, and Protein C21orf2.
207	F10C2.3	WBGene00008644	Unknown	Unknown	Unknown	F10C2.3 is predicted to have catalytic activity.
208	F10C2.7	WBGene00008647	Unknown	Unknown	Unknown	F10C2.7 is expressed in the intestine\; is predicted to encode a protein with the following domains: Major facilitator superfamily and MFS transporter superfamily.
209	F10D2.1	WBGene00006237	Transmembrane protein	Transmembrane protein: seven transmembrane receptor	Transmembrane protein: seven transmembrane receptor: str	str-204 is enriched in the body wall muscle cell based on tiling array studies\; is affected by several genes including clk-1, elt-2, and pgl-1 based on microarray and RNA-seq studies\; is affected by dibromoacetic acid and Sirolimus based on microarray studies\; is predicted to encode a protein with the following domain: 7TM GPCR, serpentine receptor class r (Str).
210	F10D2.10	WBGene00017335	Unknown	Unknown	Unknown: regulated by multiple stresses	F10D2.10 is enriched in the body wall muscle cell, the coelomocyte, the germ line, and the intestine based on proteomic, tiling array, and microarray studies\; is affected by several genes including daf-16, daf-2, and daf-12 based on RNA-seq and microarray studies\; is affected by eleven chemicals including Ethanol, 1-methylnicotinamide, and Tunicamycin based on RNA-seq and microarray studies\; i…
211	F10D2.2	WBGene00017329	Stress response	Stress response: detoxification	Stress response: detoxification: ugt	ugt-39 is an ortholog of human UGT3A1 (UDP glycosyltransferase family 3 member A1) and UGT3A2 (UDP glycosyltransferase family 3 member A2)\; is predicted to have transferase activity, transferring hexosyl groups.
212	F10D2.9	WBGene00001399	Metabolism	Metabolism: lipid	Metabolism: lipid: fatty acid	fat-7 is an ortholog of human SCD (stearoyl-CoA desaturase) and SCD5 (stearoyl-CoA desaturase 5)\; exhibits stearoyl-CoA 9-desaturase activity\; is involved in fatty acid biosynthetic process and multicellular organism development\; is expressed in the intestine.
213	F10E7.4	WBGene00006893	Extracellular material	Extracellular material: matrix	Extracellular material: matrix	spon-1 is an ortholog of human SPON1\; is predicted to have serine-type endopeptidase inhibitor activity\; is involved in several processes, including cell adhesion mediated by integrin, muscle attachment, and neuron development\; localizes to the M band, basement membrane, and striated muscle dense body\; is expressed in the basal lamina, the body wall musculature, the coelomocyte, the excretory…
214	F11A5.10	WBGene00001591	Transmembrane transport	Transmembrane transport: chloride channel	Transmembrane transport: chloride channel	glc-1 is an ortholog of human GLRA4 (glycine receptor alpha 4), GLRA3 (glycine receptor alpha 3), and GLRA2 (glycine receptor alpha 2)\; exhibits extracellularly glutamate-gated chloride channel activity, glutamate binding activity, and identical protein binding activity\; is involved in chloride transmembrane transport, locomotion involved in locomotory behavior, and protein complex oligomerizat…
215	F11A5.9	WBGene00008677	Unknown	Unknown	Unknown: regulated by multiple stresses	F11A5.9 is enriched in the excretory cell and the germ line based on tiling array and RNA-seq studies\; is affected by several genes including daf-16, daf-12, and dpy-10 based on microarray and RNA-seq studies\; is affected by eleven chemicals including 1-methylnicotinamide, methylmercuric chloride, and Ethanol based on RNA-seq and microarray studies\; is predicted to encode a protein with the fo…
216	F11D5.5	WBGene00017382	Transmembrane transport	Transmembrane transport: solute carrier	Transmembrane transport: solute carrier	F11D5.5 is an ortholog of human SLC2A7 (solute carrier family 2 member 7), SLC2A9 (solute carrier family 2 member 9), and SLC2A5 (solute carrier family 2 member 5)\; is predicted to have transmembrane transporter activity.
217	F11D5.7	WBGene00043980	Transmembrane transport	Transmembrane transport: solute carrier	Transmembrane transport: solute carrier	F11D5.7 is an ortholog of human SLC2A7 (solute carrier family 2 member 7), SLC2A9 (solute carrier family 2 member 9), and SLC2A5 (solute carrier family 2 member 5)\; is predicted to have transmembrane transporter activity.
218	F12B6.2	WBGene00017398	Transmembrane transport	Transmembrane transport: solute carrier	Transmembrane transport: solute carrier	slc-17.6 is an ortholog of human SLC17A1 (solute carrier family 17 member 1), SLC17A2 (solute carrier family 17 member 2), and SLC17A3 (solute carrier family 17 member 3)\; human SLC17A3 exhibits drug transmembrane transporter activity and transport.
219	F13A7.11	WBGene00008726	Stress response	Stress response: pathogen	Stress response: pathogen: other	F13A7.11 is involved in innate immune response.
220	F13E9.15	WBGene00045208	Unknown	Unknown	Unknown	F13E9.15 is enriched in the amphid sheath cell, the hypodermis, and the nervous system based on tiling array, RNA-seq, and microarray studies\; is affected by several genes including daf-16, daf-2, and skn-1 based on tiling array, microarray, and RNA-seq studies\; is affected by four chemicals including Ethanol, multi-walled carbon nanotube, and bisphenol A based on RNA-seq and microarray studies.
221	F13H10.6	WBGene00008777	Unknown	Unknown	Unknown	F13H10.6 is enriched in the AFD, the ASER, the NSM, and the muscle cell based on RNA-seq and tiling array studies\; is affected by several genes including daf-2, elt-2, and pgl-1 based on microarray, tiling array, and RNA-seq studies\; is affected by Rotenone, Cry5B, and Zidovudine based on RNA-seq studies.
222	F13H8.3	WBGene00017436	Unknown	Unknown	Unknown: regulated by multiple stresses	F13H8.3 is affected by several genes including daf-2, glp-1, and dpy-10 based on quantitative PCR, microarray, RNA-seq, and proteomic studies\; is affected by ten chemicals including Tunicamycin, D-glucose, and bisphenol A based on microarray and RNA-seq studies\; is predicted to encode a protein with the following domains: Inosine\/uridine-preferring nucleoside hydrolase domain, Inosine\/uridine…
223	F13H8.6	WBGene00017439	Unknown	Unknown	Unknown	F13H8.6 is enriched in the CEM, the HOB, the IL2 neuron, the muscle cell, and the ray neuron type B based on RNA-seq and microarray studies\; is affected by several genes including daf-2, sir-2.1, and daf-19 based on RNA-seq and microarray studies\; is predicted to encode a protein with the following domain: Protein-tyrosine phosphatase-like.
224	F14D2.14	WBGene00017462	Unknown	Unknown	Unknown: regulated by multiple stresses	F14D2.14 is enriched in the germ line based on RNA-seq studies\; is affected by several genes including elt-2, smg-2, and met-2 based on microarray and RNA-seq studies\; is affected by hydrogen sulfide, Tunicamycin, and stavudine based on microarray and RNA-seq studies.
225	F14D7.5	WBGene00008792	Unknown	Unknown	Unknown	F14D7.5 is enriched in dopaminergic neurons and the amphid sheath cell based on tiling array and RNA-seq studies\; is affected by several genes including daf-2, clk-1, and hsp-6 based on microarray, RNA-seq, and tiling array studies\; is affected by Tunicamycin based on microarray studies\; is predicted to encode a protein with the following domain: Protein of unknown function DUF4473.
226	F14H3.11	WBGene00008830	Transcription factor	Transcription factor: NHR	Transcription factor: NHR	nhr-176 is predicted to have DNA-binding activity transcription factor activity, sequence-specific DNA binding activity, and zinc ion binding activity.
227	F14H3.8	WBGene00008827	Pseudogene	Pseudogene	Pseudogene	F14H3.8 is affected by several genes including sir-2.1, pgl-1, and glh-1 based on tiling array, RNA-seq, and microarray studies.
228	F14H8.6	WBGene00000562	Transmembrane transport	Transmembrane transport: nucleotide gated channel	Transmembrane transport: nucleotide gated channel	cng-1 is an ortholog of human CNGA4, CNGA1 (cyclic nucleotide gated channel alpha 1), and CNGA2 (cyclic nucleotide gated channel alpha 2)\; is involved in several processes, including negative regulation of cGMP-mediated signaling, response to oxygen levels, and sensory perception of chemical stimulus\; localizes to the neuronal cell body\; is expressed in the amphid sensillum, the head, and the …
229	F15B9.3	WBGene00001389	Metabolism	Metabolism: lipid	Metabolism: lipid: binding	far-5 is predicted to have lipid binding activity\; is expressed in the male.
230	F15B9.5	WBGene00008849	Proteolysis general	Proteolysis general: serine	Proteolysis general: serine	try-10 is predicted to have serine-type endopeptidase activity.
231	F15D3.8	WBGene00008858	Unknown	Unknown	Unknown	pals-1 is enriched in dopaminergic neurons based on tiling array studies\; is affected by several genes including daf-16, daf-2, and daf-12 based on microarray, tiling array, and RNA-seq studies\; is affected by five chemicals including tryptophan, Tunicamycin, and Alovudine based on microarray and RNA-seq studies\; is predicted to encode a protein with the following domain: Amyotrophic lateral s…
232	F15E11.1	WBGene00017490	Unknown	Unknown	Unknown	pud-2.1 is expressed in the hypodermis and the intestine.
233	F15E11.12	WBGene00017498	Stress response	Stress response: heavy metal	Stress response: heavy metal	pud-4 is expressed in the hyp7 syncytium.
234	F15E11.13	WBGene00017499	Unknown	Unknown	Unknown	pud-1.1 is expressed in the hypodermis and the intestine.
235	F15E11.14	WBGene00017500	Unknown	Unknown	Unknown	pud-2.2 is expressed in the hypodermis.
236	F15E11.15	WBGene00017501	Stress response	Stress response: heavy metal	Stress response: heavy metal	pud-3 is expressed in the head, the hyp7 syncytium, the pm3, and the rectal gland cell.
237	F15E11.4	WBGene00017493	Unknown	Unknown	Unknown	irld-30 is enriched in the nervous system based on microarray studies\; is affected by several genes including let-60, dpy-21, and ain-1 based on RNA-seq and microarray studies\; is affected by Tunicamycin, stavudine, and Zidovudine based on microarray and RNA-seq studies\; is predicted to encode a protein with the following domains: Receptor L-domain and Receptor L-domain superfamily.
238	F15G9.4	WBGene00001863	Transmembrane protein	Transmembrane protein: other	Transmembrane protein: other	him-4 is an ortholog of human HMCN1 (hemicentin 1)\; exhibits extracellular matrix structural constituent\; is involved in basement membrane disassembly\; localizes to the basement membrane\; is expressed in several tissues, including the body wall musculature and the reproductive system.
239	F16C3.2	WBGene00008886	Unknown	Unknown	Unknown	F16C3.2 is enriched in the ASER and the hypodermis based on tiling array and RNA-seq studies\; is affected by several genes including daf-16, daf-2, and daf-12 based on microarray, RNA-seq, and tiling array studies\; is affected by ten chemicals including Rotenone, D-glucose, and indole based on RNA-seq and microarray studies.
240	F17C11.11	WBGene00008922	Stress response	Stress response: other	Stress response: other	F17C11.11 is enriched in the AFD, the NSM, the body wall musculature, and the intestine based on RNA-seq and microarray studies\; is affected by several genes including daf-12, hsf-1, and elt-2 based on microarray, tiling array, and RNA-seq studies\; is affected by ten chemicals including 1-methylnicotinamide, Tunicamycin, and levamisole based on RNA-seq and microarray studies.
241	F17E9.11	WBGene00003099	Proteolysis general	Proteolysis general: lysozyme	Proteolysis general: lysozyme	lys-10 is enriched in the germ line and the intestine based on RNA-seq studies\; is affected by several genes including daf-12, clk-1, and sir-2.1 based on microarray and RNA-seq studies\; is affected by twelve chemicals including 1-methylnicotinamide, methylmercuric chloride, and Rotenone based on RNA-seq and microarray studies\; is predicted to encode a protein with the following domain: Glycos…
242	F17E9.13	WBGene00001907	Transcription: chromatin	Transcription: chromatin structure	Transcription: chromatin structure: histone	his-33 is an ortholog of human HIST2H2AA4 (histone cluster 2 H2A a4), HIST1H2AJ (histone cluster 1 H2A j), and HIST1H2AE (histone cluster 1 H2A e)\; is predicted to have DNA binding activity and protein heterodimerization activity.
243	F17H10.2	WBGene00008926	Unknown	Unknown	Unknown	F17H10.2 is enriched in dopaminergic neurons, the germline precursor cell, and the hypodermis based on tiling array studies\; is affected by several genes including let-7, gld-1, and hsf-1 based on microarray, proteomic, and RNA-seq studies\; is affected by six chemicals including Tunicamycin, stavudine, and Zidovudine based on microarray and RNA-seq studies.
244	F19C7.3	WBGene00017593	Unknown	Unknown	Unknown: regulated by multiple stresses	F19C7.3 is enriched in the germ line and the muscle cell based on RNA-seq and microarray studies\; is affected by several genes including daf-2, hpl-2, and cye-1 based on tiling array, microarray, and RNA-seq studies\; is affected by six chemicals including D-glucose, Alovudine, and Humic Substances based on RNA-seq and microarray studies\; is predicted to encode a protein with the following doma…
245	F20A1.8	WBGene00017619	Unknown	Unknown	Unknown	F20A1.8 is enriched in the muscle cell based on RNA-seq studies\; is affected by several genes including hpl-2, his-24, and drh-3 based on tiling array, microarray, and RNA-seq studies\; is affected by methylmercuric chloride, Colistin, and Sirolimus based on microarray studies.
246	F20G2.5	WBGene00008988	Stress response	Stress response: pathogen	Stress response: pathogen: other	F20G2.5 is involved in defense response to Gram-negative bacterium and innate immune response.
247	F20H11.5	WBGene00017648	Metabolism	Metabolism: amino acid	Metabolism: amino acid: synthesis	ddo-3 is an ortholog of human DDO and dao\; is predicted to have D-aspartate oxidase activity and FAD binding activity\; is expressed in several tissues, including the head, the hypodermis, the muscular system, the reproductive system, and the tail.
248	F21C10.10	WBGene00017659	Metabolism	Metabolism: lipid	Metabolism: lipid: beta oxidation	F21C10.10 localizes to the mitochondrion.
249	F21D9.1	WBGene00009015	Proteolysis proteasome	Proteolysis proteasome: E3	Proteolysis proteasome: E3: F box	F21D9.1 is enriched in the germ line based on RNA-seq studies\; is affected by several genes including sir-2.1, pgl-1, and glh-1 based on microarray and RNA-seq studies\; is affected by six chemicals including hydrogen sulfide, methylmercuric chloride, and multi-walled carbon nanotube based on microarray and RNA-seq studies\; is predicted to encode a protein with the following domains: F-box doma…
250	F21E9.3	WBGene00017667	Development	Development: apoptosis	Development: apoptosis	ttr-37 is enriched in several tissues, including the alimentary system and the nervous system based on tiling array, microarray, and RNA-seq studies\; is affected by several genes including daf-16, daf-2, and glp-1 based on microarray, tiling array, and RNA-seq studies\; is affected by seventeen chemicals including diallyl trisulfide, hydrogen sulfide, and Rotenone based on microarray and RNA-seq…
251	F21F3.6	WBGene00017675	Transmembrane protein	Transmembrane protein: other	Transmembrane protein: other	F21F3.6 is an ortholog of human LAPTM4A, LAPTM4B, and LAPTM5\; human LAPTM4B exhibits ceramide binding activity, enzyme binding activity, and phosphatidylinositol bisphosphate binding activity.
252	F21H7.1	WBGene00001770	Stress response	Stress response: GST	Stress response: GST	gst-22 is an ortholog of human GSTA4 (glutathione S-transferase alpha 4), GSTA5 (glutathione S-transferase alpha 5), and HPGDS (hematopoietic prostaglandin D synthase)\; is predicted to have transferase activity.
253	F21H7.3	WBGene00009029	Unknown	Unknown	Unknown	F21H7.3 is expressed in the body wall musculature.
254	F22B3.1	WBGene00001938	Transcription: chromatin	Transcription: chromatin structure	Transcription: chromatin structure: histone	his-64 is an ortholog of human HIST1H4H (histone cluster 1 H4 h), HIST1H4I (histone cluster 1 H4 i), and HIST1H4K (histone cluster 1 H4 k)\; is predicted to have DNA binding activity and protein heterodimerization activity\; is involved in positive regulation of transcription by RNA polymerase II\; is expressed in several tissues, including the alimentary system, the body wall musculature, the he…
255	F22B8.4	WBGene00009047	Pseudogene	Pseudogene	Pseudogene	F22B8.4 is affected by several genes including daf-16, daf-12, and lin-35 based on microarray and RNA-seq studies\; is affected by seven chemicals including Rotenone, Alovudine, and stavudine based on RNA-seq and microarray studies.
256	F22D6.1	WBGene00002198	Signaling	Signaling: Y kinase	Signaling: Y kinase	kin-14 is an ortholog of human FER (FER tyrosine kinase)\; is predicted to have ATP binding activity and non-membrane spanning protein tyrosine kinase activity\; is expressed in head neurons, tail neurons, the marginal cell, the pharyngeal muscle cell, and the pharyngeal-intestinal valve.
257	F22E10.1	WBGene00004006	Transmembrane transport	Transmembrane transport: ABC	Transmembrane transport: ABC	pgp-12 is an ortholog of human ABCB9 (ATP binding cassette subfamily B member 9) and XXbac-BPG246D15.9\; is predicted to have ATP binding activity and ATPase activity, coupled to transmembrane movement of substances\; is involved in response to nematicide\; is expressed in several tissues, including the alimentary system, the excretory cell, the head, the hypodermis, and the tail.
258	F22E5.1	WBGene00017703	Unknown	Unknown	Unknown	F22E5.1 is enriched in dopaminergic neurons, the OLL, the PVD, and the intestine based on tiling array, RNA-seq, and microarray studies\; is affected by several genes including daf-2, skn-1, and hsf-1 based on microarray and RNA-seq studies\; is affected by nine chemicals including Tunicamycin, sodium arsenite, and D-glucose based on microarray and RNA-seq studies\; is predicted to encode a prote…
259	F22E5.6	WBGene00017705	Transmembrane transport	Transmembrane transport: potassium channel	Transmembrane transport: potassium channel	F22E5.6 is an ortholog of human KCTD10 (potassium channel tetramerization domain containing 10), KCTD13, and TNFAIP1 (TNF alpha induced protein 1)\; human KCTD13 exhibits GTP-Rho binding activity and identical protein binding activity.
260	F22H10.2	WBGene00017726	Stress response	Stress response: pathogen	Stress response: pathogen: other	F22H10.2 is involved in innate immune response.
261	F23D12.7	WBGene00009091	Unknown	Unknown	Unknown: regulated by multiple stresses	F23D12.7 is enriched in the OLL, the PVD, and the muscle cell based on tiling array and RNA-seq studies\; is affected by several genes including daf-16, daf-2, and glp-1 based on RNA-seq and microarray studies\; is affected by hydrogen sulfide, Rotenone, and D-glucose based on microarray and RNA-seq studies.
262	F25B4.3	WBGene00023276	Pseudogene	Pseudogene	Pseudogene	F25B4.3 is affected by prg-1 based on RNA-seq studies.
263	F25H8.6	WBGene00009133	Nucleic acid	Nucleic acid: binding	Nucleic acid: binding: other	bed-3 exhibits RNA polymerase II regulatory region sequence-specific DNA binding activity\; is involved in molting cycle, regulation of cell division, and vulval cell fate specification\; is expressed in the M lineage cell, the hypodermal cell, and the vulval cell.
264	F26A3.3	WBGene00001214	Non-coding RNA	Non-coding RNA: small RNA	Non-coding RNA: small RNA: RNA polymerase	ego-1 is predicted to have RNA-directed 5'-3' RNA polymerase activity\; is involved in several processes, including RNA interference, gamete generation, and nuclear pore distribution\; localizes to the P granule, condensed nuclear chromosome, and metaphase plate\; is expressed in the germ line.
265	F26F12.3	WBGene00017834	Unknown	Unknown	Unknown: regulated by multiple stresses	F26F12.3 is enriched in the intestine and the nervous system based on microarray, tiling array, and RNA-seq studies\; is affected by several genes including daf-16, daf-2, and daf-12 based on microarray, tiling array, and RNA-seq studies\; is affected by seventeen chemicals including Ethanol, 1-methylnicotinamide, and methylmercuric chloride based on RNA-seq and microarray studies.
266	F26F4.3	WBGene00004400	Signaling	Signaling: rhomboid	Signaling: rhomboid	rom-1 is an ortholog of human RHBDL1 (rhomboid like 1) and RHBDL3\; is predicted to have serine-type endopeptidase activity\; is expressed in several tissues, including the alimentary system, the head, the hypodermis, and the reproductive system.
267	F27C8.4	WBGene00005003	Stress response	Stress response: pathogen	Stress response: pathogen: saposin	spp-18 is involved in innate immune response.
268	F27D9.7	WBGene00017865	Proteolysis general	Proteolysis general: metallopeptidase	Proteolysis general: metallopeptidase	F27D9.7 is predicted to have metalloendopeptidase activity.
269	F27E11.1	WBGene00017867	Transmembrane transport	Transmembrane transport: solute carrier	Transmembrane transport: solute carrier	slc-28.1 is an ortholog of human SLC28A1 (solute carrier family 28 member 1), SLC28A2 (solute carrier family 28 member 2), and SLC28A3 (solute carrier family 28 member 3)\; is predicted to have nucleoside transmembrane transporter activity.
270	F28A10.6	WBGene00017874	Metabolism	Metabolism: lipid	Metabolism: lipid: beta oxidation	acdh-9 is an ortholog of human ACAD8 (acyl-CoA dehydrogenase 8)\; is predicted to have flavin adenine dinucleotide binding activity and oxidoreductase activity, acting on the CH-CH group of donors.
271	F28F8.1	WBGene00000057	Transmembrane transport	Transmembrane transport: nicotinic acid receptor	Transmembrane transport: nicotinic acid receptor	acr-18 is an ortholog of human HTR3A (5-hydroxytryptamine receptor 3A), ZACN (zinc activated ion channel), and CHRFAM7A and members of the human CHRN (Cholinergic receptors nicotinic subunits) gene family including CHRNA9, CHRNA7, and CHRNA10\; is predicted to have extracellular ligand-gated ion channel activity and transmembrane signaling receptor activity\; is expressed in the head, the nervous…
272	F28H7.2	WBGene00009236	Metabolism	Metabolism: lipid	Metabolism: lipid: sterol	F28H7.2 is an ortholog of human HSD17B14\; is predicted to encode a protein with the following domains: Short-chain dehydrogenase\/reductase SDR and NAD(P)-binding domain superfamily.
273	F28H7.3	WBGene00009237	Unknown	Unknown	Unknown: regulated by multiple stresses	F28H7.3 is predicted to have hydrolase activity.
274	F28H7.8	WBGene00009241	Metabolism	Metabolism: lipid	Metabolism: lipid: phospholipid	F28H7.8 is enriched in dopaminergic neurons, the PLM, and the hypodermis based on tiling array and RNA-seq studies\; is affected by several genes including daf-2, glp-1, and lin-4 based on microarray, tiling array, and RNA-seq studies\; is affected by five chemicals including multi-walled carbon nanotube, Zidovudine, and single-walled carbon nanotube based on RNA-seq and microarray studies\; is p…
275	F29F11.1	WBGene00005022	Metabolism	Metabolism: carbohydrate	Metabolism: carbohydrate	sqv-4 is an ortholog of human UGDH\; exhibits UDP-glucose 6-dehydrogenase activity and identical protein binding activity\; is involved in several processes, including embryo development, glycosaminoglycan biosynthetic process, and morphogenesis of an epithelium\; localizes to the cytoplasm\; is expressed in several tissues, including the alimentary system, the epithelial system, and the reproduc…
276	F30B5.7	WBGene00017936	Transmembrane transport	Transmembrane transport: solute carrier	Transmembrane transport: solute carrier	zipt-2.2 is an ortholog of human SLC39A2 (solute carrier family 39 member 2)\; is predicted to have metal ion transmembrane transporter activity.
277	F31D4.4	WBGene00009291	Stress response	Stress response: C-type Lectin	Stress response: C-type Lectin	clec-264 is predicted to have carbohydrate binding activity\; is involved in defense response to Gram-positive bacterium.
278	F31D4.8	WBGene00009293	Unknown	Unknown	Unknown: regulated by multiple stresses	F31D4.8 is enriched in the ASER, the OLL, the PVD, the body wall musculature, and the intestine based on tiling array, RNA-seq, and microarray studies\; is affected by several genes including daf-16, daf-2, and daf-12 based on microarray, tiling array, and RNA-seq studies\; is affected by eleven chemicals including methylmercuric chloride, Tunicamycin, and multi-walled carbon nanotube based on mi…
279	F32B5.8	WBGene00000788	Development	Development: general	Development: general	cpz-1 is an ortholog of human CTSZ (cathepsin Z)\; is predicted to have cysteine-type peptidase activity\; is involved in several processes, including animal organ development, ecdysis, collagen and cuticulin-based cuticle, and embryo development\; localizes to the collagen and cuticulin-based cuticle extracellular matrix\; is expressed in several tissues, including the alimentary system, the epi…
280	F32H2.6	WBGene00009343	Metabolism	Metabolism: lipid	Metabolism: lipid: fatty acid	F32H2.6 is an ortholog of human FASN (fatty acid synthase)\; is predicted to have catalytic activity.
281	F32H5.6	WBGene00006016	Transmembrane protein	Transmembrane protein: seven transmembrane receptor	Transmembrane protein: seven transmembrane receptor: srx	srx-125 is enriched in the intestine based on RNA-seq studies\; is affected by several genes including elt-2, eat-2, and lin-35 based on microarray, tiling array, and RNA-seq studies\; is affected by four chemicals including Alovudine, stavudine, and dafa#1 based on RNA-seq and microarray studies\; is predicted to encode a protein with the following domain: 7TM GPCR, serpentine receptor class x (…
282	F32H5.7	WBGene00006693	Transmembrane transport	Transmembrane transport: potassium channel	Transmembrane transport: potassium channel	twk-43 is an ortholog of human KCNK16 (potassium two pore domain channel subfamily K member 16), KCNK17 (potassium two pore domain channel subfamily K member 17), and KCNK5 (potassium two pore domain channel subfamily K member 5)\; is predicted to have potassium channel activity\; is expressed in cholinergic neurons and ventral cord neurons.
283	F33C8.3	WBGene00006634	Extracellular material	Extracellular material: PGI	Extracellular material: PGI	tsp-8 is an ortholog of human CD81 (CD81 molecule), CD9 (CD9 molecule), and TSPAN2 (tetraspanin 2)\; is expressed in the body wall musculature\; human CD81 exhibits integrin binding activity, transferrin receptor binding activity, and virus receptor activity.
284	F33E2.5	WBGene00009361	Unknown	Unknown	Unknown: regulated by multiple stresses	F33E2.5 is enriched in the germ line based on RNA-seq studies\; is affected by several genes including daf-16, daf-2, and daf-12 based on microarray, tiling array, and RNA-seq studies\; is affected by ten chemicals including hydrogen sulfide, 1-methylnicotinamide, and methylmercuric chloride based on microarray and RNA-seq studies.
285	F33H12.5	WBGene00005548	Transmembrane protein	Transmembrane protein: seven transmembrane receptor	Transmembrane protein: seven transmembrane receptor: sri	sri-36 is enriched in the nervous system based on microarray studies\; is affected by several genes including glp-1, let-60, and hsf-1 based on microarray and RNA-seq studies\; is affected by eight chemicals including methylmercury hydroxide, methylmercuric chloride, and Tunicamycin based on RNA-seq and microarray studies\; is predicted to encode a protein with the following domain: 7TM GPCR, ser…
286	F33H12.7	WBGene00045457	Unknown	Unknown	Unknown: regulated by multiple stresses	F33H12.7 is enriched in dopaminergic neurons and the intestine based on tiling array and RNA-seq studies\; is affected by several genes including glp-1, skn-1, and let-60 based on tiling array, RNA-seq, and microarray studies\; is affected by nine chemicals including tryptophan, methylmercury hydroxide, and 1-methylnicotinamide based on microarray and RNA-seq studies.
287	F35C12.3	WBGene00009408	Unknown	Unknown	Unknown: regulated by multiple stresses	F35C12.3 is enriched in the coelomocyte, the hypodermis, and the male based on tiling array, RNA-seq, and microarray studies\; is affected by several genes including daf-16, glp-1, and let-60 based on microarray and RNA-seq studies\; is affected by five chemicals including Tunicamycin, stavudine, and Zidovudine based on microarray and RNA-seq studies.
288	F35D11.1	WBGene00018043	Unknown	Unknown	Unknown	F35D11.1 is enriched in the germ line and the nervous system based on tiling array, RNA-seq, and microarray studies\; is affected by several genes including daf-2, clk-1, and eat-2 based on microarray and RNA-seq studies\; is affected by four chemicals including methylmercuric chloride, Atrazine, and adsorbable organic bromine compound based on microarray studies.
289	F35D11.10	WBGene00018050	Stress response	Stress response: C-type Lectin	Stress response: C-type Lectin	clec-139 is predicted to have carbohydrate binding activity.
290	F35E12.2	WBGene00009426	Unknown	Unknown	Unknown	F35E12.2 is affected by several genes including daf-2, dpy-7, and pgl-1 based on RNA-seq and microarray studies\; is affected by methylmercuric chloride, Sodium Chloride, and Sirolimus based on microarray and RNA-seq studies\; is predicted to encode a protein with the following domain: CUB-like domain.
291	F35E12.9	WBGene00009433	Unknown	Unknown	Unknown	F35E12.9 is enriched in the OLL, the PVD, and the intestine based on tiling array, RNA-seq, and microarray studies\; is affected by several genes including daf-16, daf-2, and skn-1 based on microarray and RNA-seq studies\; is affected by ten chemicals including Tunicamycin, D-glucopyranose, and D-glucose based on microarray and RNA-seq studies\; is predicted to encode a protein with the following…
292	F35E8.11	WBGene00000412	Stress response	Stress response: heavy metal	Stress response: heavy metal	cdr-1 is an ortholog of human FAXC\; is involved in stress response to cadmium ion\; localizes to the lysosome\; is expressed in the intestine.
293	F35G8.2	WBGene00044788	Unknown	Unknown	Unknown	ttr-38 is enriched in the excretory cell and the hypodermis based on tiling array studies\; is affected by several genes including npr-1, dpy-7, and fog-2 based on tiling array, RNA-seq, and microarray studies\; is affected by Tunicamycin, Zidovudine, and Sodium Chloride based on microarray and RNA-seq studies\; is predicted to encode a protein with the following domains: Transthyretin-like and T…
294	F36A2.3	WBGene00009453	Metabolism	Metabolism: glycolysis	Metabolism: glycolysis	F36A2.3 is predicted to have oxidoreductase activity.
295	F36D3.3	WBGene00005654	Transmembrane protein	Transmembrane protein: seven transmembrane receptor	Transmembrane protein: seven transmembrane receptor: srr	srr-3 is enriched in the coelomocyte and the nervous system based on tiling array and microarray studies\; is affected by several genes including daf-2, glp-1, and sir-2.1 based on RNA-seq and microarray studies\; is affected by five chemicals including multi-walled carbon nanotube, resveratrol, and Chlorpyrifos based on RNA-seq and microarray studies\; is predicted to encode a protein with the f…
296	F36F2.5	WBGene00006525	Transmembrane transport	Transmembrane transport: nucleotide gated channel	Transmembrane transport: nucleotide gated channel	tax-2 is an ortholog of human CNGB1 (cyclic nucleotide gated channel beta 1) and CNGB3 (cyclic nucleotide gated channel beta 3)\; contributes to intracellular cGMP-activated cation channel activity\; is involved in several processes, including G protein-coupled receptor signaling pathway coupled to cGMP nucleotide second messenger, aerotaxis, and generation of neurons\; localizes to the cation ch…
297	F36G9.12	WBGene00009488	Metabolism	Metabolism: lipid	Metabolism: lipid: o-acyl transferase	oac-20 is predicted to have transferase activity, transferring acyl groups other than amino-acyl groups.
298	F36G9.5	WBGene00005685	Transmembrane protein	Transmembrane protein: seven transmembrane receptor	Transmembrane protein: seven transmembrane receptor: sru	sru-22 is affected by several genes including glp-1, let-60, and clk-1 based on tiling array, microarray, and RNA-seq studies\; is affected by five chemicals including tryptophan, Sodium Chloride, and Atrazine based on microarray and RNA-seq studies\; is predicted to encode a protein with the following domain: 7TM GPCR, serpentine receptor class u (Sru).
299	F37H8.5	WBGene00009514	Metabolism	Metabolism: other	Metabolism: other	F37H8.5 is an ortholog of human IFI30\; localizes to the cytoplasm\; is expressed in several tissues, including the alimentary system, the nervous system, and the reproductive system.
300	F39G3.4	WBGene00018209	Stress response	Stress response: detoxification	Stress response: detoxification: CYP	F39G3.4 is an ortholog of human CYB561 (cytochrome b561), CYB561A3 (cytochrome b561 A3), and CYBRD1 (cytochrome b reductase 1)\; human CYBRD1 exhibits ferric-chelate reductase activity.
301	F40B5.1	WBGene00018225	Pseudogene	Pseudogene	Pseudogene	nep-14 is affected by several genes including daf-2, dpy-10, and hsf-1 based on microarray, tiling array, and RNA-seq studies\; is affected by ten chemicals including hydrogen sulfide, methylmercuric chloride, and Mercuric Chloride based on microarray and RNA-seq studies.
302	F40F4.4	WBGene00002255	Metabolism	Metabolism: lipid	Metabolism: lipid: binding	lbp-3 is predicted to have lipid binding activity.
303	F40F4.6	WBGene00018237	Stress response	Stress response: C-type Lectin	Stress response: C-type Lectin	irg-7 is enriched in the intestine and the pharyngeal muscle cell based on tiling array and RNA-seq studies\; is affected by several genes including daf-16, daf-2, and glp-1 based on microarray, proteomic, and RNA-seq studies\; is affected by eleven chemicals including D-glucopyranose, D-glucose, and fluoranthene based on RNA-seq and microarray studies\; is predicted to encode a protein with the …
304	F40H7.12	WBGene00044379	Unknown	Unknown	Unknown	F40H7.12 is enriched in several tissues, including the Z1.p, the Z4.a, the hypodermis, the male distal tip cell, and the nervous system based on tiling array and RNA-seq studies\; is affected by several genes including daf-16, daf-12, and elt-2 based on tiling array, microarray, and RNA-seq studies\; is affected by seven chemicals including Tunicamycin, multi-walled carbon nanotube, and stavudine…
305	F41B5.3	WBGene00018261	Stress response	Stress response: detoxification	Stress response: detoxification: CYP	cyp-33C5 is an ortholog of human CYP2J2 (cytochrome P450 family 2 subfamily J member 2), CYP2R1 (cytochrome P450 family 2 subfamily R member 1), and CYP2U1 (cytochrome P450 family 2 subfamily U member 1)\; is predicted to have heme binding activity, iron ion binding activity, and oxidoreductase activity\; human orthologs of this gene are implicated in hereditary spastic paraplegia 56, lung cancer…
306	F41C6.4	WBGene00018278	Proteolysis general	Proteolysis general: metallopeptidase	Proteolysis general: metallopeptidase	F41C6.4 is predicted to have metalloendopeptidase activity.
307	F41E7.4	WBGene00009620	Unknown	Unknown	Unknown: regulated by multiple stresses	fip-5 is enriched in the PLM and the germline precursor cell based on tiling array and RNA-seq studies\; is affected by several genes including daf-16, daf-2, and lin-4 based on microarray, RNA-seq, and tiling array studies\; is affected by eleven chemicals including Rotenone, bisphenol A, and juglone based on RNA-seq and microarray studies.
308	F41E7.5	WBGene00009621	Unknown	Unknown	Unknown: regulated by multiple stresses	fipr-21 is enriched in the germline precursor cell and the intestine based on tiling array and microarray studies\; is affected by several genes including daf-16, daf-2, and age-1 based on microarray, RNA-seq, proteomic, and tiling array studies\; is affected by twelve chemicals including nicotinic acid, Rotenone, and D-glucose based on RNA-seq and microarray studies.
309	F41E7.8	WBGene00009624	Stress response	Stress response: pathogen	Stress response: pathogen: caenacin	cnc-8 is enriched in the hypodermis and the intestine based on tiling array and microarray studies\; is affected by several genes including daf-16, daf-2, and daf-12 based on microarray and RNA-seq studies\; is affected by twelve chemicals including Rotenone, D-glucose, and bisphenol A based on RNA-seq and microarray studies.
310	F41G4.8	WBGene00018311	Unknown	Unknown	Unknown	F41G4.8 is enriched in GABAergic neurons, the body wall muscle cell, the coelomocyte, and the germ line based on tiling array and RNA-seq studies\; is affected by several genes including daf-2, clk-1, and eat-2 based on microarray, tiling array, and RNA-seq studies\; is affected by four chemicals including stavudine, Cry5B, and Humic Substances based on RNA-seq and microarray studies.
311	F42G10.1	WBGene00009645	Proteolysis general	Proteolysis general: metallopeptidase	Proteolysis general: metallopeptidase	F42G10.1 is predicted to have metallopeptidase activity.
312	F42G10.2	WBGene00003368	Signaling	Signaling: MAPK	Signaling: MAPK	mkk-4 is an ortholog of human MAP2K4 (mitogen-activated protein kinase kinase 4)\; exhibits mitogen-activated protein kinase kinase kinase binding activity\; is involved in several processes, including activation of MAPK activity, generation of neurons, and p38MAPK cascade\; localizes to the cytoplasm\; is expressed in several tissues, including the alimentary system, the head, the hypodermis, th…
313	F42G2.8	WBGene00044672	Proteolysis proteasome	Proteolysis proteasome: E3	Proteolysis proteasome: E3: F box	fbxa-4 is enriched in the intestine based on tiling array and proteomic studies\; is affected by several genes including daf-16, daf-2, and glp-1 based on RNA-seq and microarray studies\; is predicted to encode a protein with the following domains: F-box domain, Domain of unknown function DUF38, Caenorhabditis species, and F-box-like domain superfamily.
314	F43E2.5	WBGene00018393	Metabolism	Metabolism: 1CC	Metabolism: 1CC: other	msra-1 is an ortholog of human MSRA\; exhibits L-methionine:thioredoxin-disulfide S-oxidoreductase activity and peptide-methionine (S)-S-oxide reductase activity\; is involved in oxidation-reduction process\; is expressed in the hypodermis and the nervous system\; is used to study inclusion body myositis.
315	F43G9.9	WBGene00000777	Unknown	Unknown	Unknown	cpn-1 is an ortholog of human CNN2, TAGLN2, and TAGLN\; human TAGLN2 exhibits cadherin binding activity.
316	F44C4.5	WBGene00004092	Stress response	Stress response: oxidative	Stress response: oxidative	ppt-1 is an ortholog of human Ppt1\; exhibits palmitoyl-(protein) hydrolase activity\; is involved in several processes, including cellular protein catabolic process, mitochondrion organization, and oviposition\; is used to study neuronal ceroid lipofuscinosis\; human orthologs of this gene are implicated in neuronal ceroid lipofuscinosis 1.
317	F44C8.1	WBGene00018413	Stress response	Stress response: detoxification	Stress response: detoxification: CYP	cyp-33C4 is an ortholog of human CYP2J2 (cytochrome P450 family 2 subfamily J member 2), CYP2R1 (cytochrome P450 family 2 subfamily R member 1), and CYP2U1 (cytochrome P450 family 2 subfamily U member 1)\; is predicted to have heme binding activity, iron ion binding activity, and oxidoreductase activity\; human orthologs of this gene are implicated in hereditary spastic paraplegia 56, lung cancer…
318	F44D12.11	WBGene00014375	Pseudogene	Pseudogene	Pseudogene	F44D12.11 is affected by several genes including daf-16, daf-2, and daf-12 based on RNA-seq and microarray studies\; is affected by manganese chloride and paraquat based on RNA-seq and microarray studies.
319	F44E7.2	WBGene00018424	Metabolism	Metabolism: lipid	Metabolism: lipid: glycerolipid	pgph-2 is an ortholog of human PDXP (pyridoxal phosphatase) and PGP\; is predicted to have phosphatase activity\; is expressed in several tissues, including the hypodermis, the intestinal muscle, and the nervous system.
320	F44E7.5	WBGene00018427	Unknown	Unknown	Unknown: regulated by multiple stresses	F44E7.5 is enriched in the germ line based on tiling array and RNA-seq studies\; is affected by several genes including daf-2, dpy-10, and hsf-1 based on proteomic, RNA-seq, microarray, and tiling array studies\; is affected by fifteen chemicals including manganese chloride, sodium arsenite, and D-glucose based on RNA-seq and microarray studies.
321	F45F2.2	WBGene00001913	Transcription: chromatin	Transcription: chromatin structure	Transcription: chromatin structure: histone	his-39 is an ortholog of human HIST3H2BB (histone cluster 3 H2B b), HIST1H2BB (histone cluster 1 H2B b), and HIST1H2BJ (histone cluster 1 H2B j)\; is predicted to have DNA binding activity and protein heterodimerization activity.
322	F46F11.1	WBGene00018508	Signaling	Signaling: lipid	Signaling: lipid: kinase inositol	F46F11.1 is an ortholog of human PPIP5K1 and PPIP5K2 (diphosphoinositol pentakisphosphate kinase 2)\; is predicted to have ATP binding activity, kinase activity, and transferase activity, transferring phosphorus-containing groups\; localizes to the cytoplasm.
323	F46F5.7	WBGene00018498	Unknown	Unknown	Unknown	F46F5.7 is enriched in the germ line and the male based on RNA-seq studies\; is affected by several genes including daf-2, age-1, and rrf-3 based on microarray and RNA-seq studies\; is affected by Tunicamycin, paraquat, and Sirolimus based on microarray studies\; is predicted to encode a protein with the following domain: Glycosyltransferase family 92.
324	F46G10.4	WBGene00009798	Unknown	Unknown	Unknown	F46G10.4 is predicted to have hydrolase activity.
325	F47B10.7	WBGene00009818	Metabolism	Metabolism: lipid	Metabolism: lipid: beta oxidation	acbp-3 is an ortholog of human ACBD4 and ACBD5\; is predicted to have fatty-acyl-CoA binding activity and lipid binding activity\; is involved in lipid storage\; is expressed in the body wall musculature and the pharynx.
326	F47C10.2	WBGene00018540	Pseudogene	Pseudogene	Pseudogene	btb-21 is enriched in the OLL, the PVD, and the intestine based on microarray and RNA-seq studies\; is affected by several genes including daf-16, daf-2, and hsf-1 based on microarray and RNA-seq studies\; is affected by seven chemicals including Heme, Tunicamycin, and D-glucose based on microarray and RNA-seq studies.
327	F47C10.6	WBGene00018543	Stress response	Stress response: detoxification	Stress response: detoxification: ugt	ugt-32 is an ortholog of human UGT3A1 (UDP glycosyltransferase family 3 member A1) and UGT3A2 (UDP glycosyltransferase family 3 member A2)\; is predicted to have transferase activity, transferring hexosyl groups.
328	F47E1.4	WBGene00018568	Transmembrane transport	Transmembrane transport: solute carrier	Transmembrane transport: solute carrier	F47E1.4 is an ortholog of human SLCO3A1 (solute carrier organic anion transporter 3A1)\; is predicted to have transporter activity.
329	F48C1.7	WBGene00004965	Development	Development: general	Development: general	spe-11 is involved in eggshell formation and prevention of polyspermy\; localizes to the nucleus.
330	F48C1.9	WBGene00018601	Unknown	Unknown	Unknown: regulated by multiple stresses	F48C1.9 is enriched in the hypodermis based on tiling array studies\; is affected by several genes including daf-16, daf-2, and glp-1 based on microarray and RNA-seq studies\; is affected by twelve chemicals including 1-methylnicotinamide, methylmercuric chloride, and Rotenone based on RNA-seq and microarray studies.
331	F48E3.8	WBGene00018607	Extracellular material	Extracellular material: PGI	Extracellular material: PGI	F48E3.8 is predicted to have catalytic activity\; localizes to the endoplasmic reticulum\; is expressed in the AIYL, the AIYR, and the somatic cell.
332	F48F7.2	WBGene00006372	Trafficking	Trafficking: vesicle targeting/fusion	Trafficking: vesicle targeting/fusion: SNARE	syx-2 is an ortholog of human STX11 (syntaxin 11) and STX19 (syntaxin 19)\; is involved in short-term memory\; is expressed in head neurons and ventral cord neurons\; human orthologs of this gene are implicated in familial hemophagocytic lymphohistiocytosis 4.
333	F48F7.3	WBGene00009849	Protein modification	Protein modification: carbohydrate	Protein modification: carbohydrate	F48F7.3 is an ortholog of human B3GNT7 (UDP-GlcNAc:betaGal beta-1,3-N-acetylglucosaminyltransferase 7), B3GNT9 (UDP-GlcNAc:betaGal beta-1,3-N-acetylglucosaminyltransferase 9), and B3GNT5 (UDP-GlcNAc:betaGal beta-1,3-N-acetylglucosaminyltransferase 5)\; is predicted to have galactosyltransferase activity.
334	F49A5.2	WBGene00009854	Stress response	Stress response: C-type Lectin	Stress response: C-type Lectin	clec-31 is an ortholog of human CLEC3A (C-type lectin domain family 3 member A) and CLEC3B (C-type lectin domain family 3 member B)\; is predicted to have carbohydrate binding activity.
335	F49A5.3	WBGene00009855	Stress response	Stress response: C-type Lectin	Stress response: C-type Lectin	clec-22 is an ortholog of human CLEC3A (C-type lectin domain family 3 member A) and CLEC3B (C-type lectin domain family 3 member B)\; is predicted to have carbohydrate binding activity.
336	F49E10.5	WBGene00006424	Transcription: other	Transcription: other	Transcription: other	ctbp-1 is an ortholog of human CTBP1 and CTBP2\; is predicted to have several functions, including DNA binding activity, NAD binding activity, and metal ion binding activity\; localizes to the nucleus\; is expressed in the epithelial system, the head, and the nervous system\; human orthologs of this gene are implicated in Wolf-Hirschhorn syndrome.
337	F49E8.6	WBGene00018637	Unknown	Unknown	Unknown: regulated by multiple stresses	F49E8.6 is enriched in the germ line, the nervous system, and the sensillum based on microarray and RNA-seq studies\; is affected by several genes including daf-2, daf-12, and sir-2.1 based on tiling array, RNA-seq, and microarray studies\; is affected by five chemicals including aldicarb, Rotenone, and Mianserin based on microarray and RNA-seq studies.
338	F49F1.1	WBGene00018643	Stress response	Stress response: pathogen	Stress response: pathogen: other	drd-50 is involved in defense response to Gram-positive bacterium and innate immune response.
339	F49F1.6	WBGene00018646	Stress response	Stress response: pathogen	Stress response: pathogen: ShK	mul-1 is involved in response to gamma radiation.
340	F49F1.7	WBGene00018647	Unknown	Unknown	Unknown: regulated by multiple stresses	F49F1.7 is enriched in the intestine based on tiling array and RNA-seq studies\; is affected by several genes including daf-2, clk-1, and sir-2.1 based on microarray, tiling array, and RNA-seq studies\; is affected by fifteen chemicals including methylmercuric chloride, Mercuric Chloride, and multi-walled carbon nanotube based on microarray and RNA-seq studies\; is predicted to encode a protein w…
341	F52E4.5	WBGene00018702	Unknown	Unknown	Unknown: regulated by multiple stresses	F52E4.5 is enriched in dopaminergic neurons, the NSM, the PLM, and the hypodermis based on tiling array and RNA-seq studies\; is affected by several genes including daf-16, daf-2, and glp-1 based on microarray, proteomic, tiling array, and RNA-seq studies\; is affected by seven chemicals including stavudine, Zidovudine, and Cry5B based on RNA-seq and microarray studies\; is predicted to encode a …
342	F52F12.7	WBGene00009940	Unknown	Unknown	Unknown	strl-1 is an ortholog of human STAR (steroidogenic acute regulatory protein)\; is predicted to have lipid binding activity.
343	F52H2.4	WBGene00018716	Transmembrane transport	Transmembrane transport: solute carrier	Transmembrane transport: solute carrier	F52H2.4 is an ortholog of human SLC5A5 (solute carrier family 5 member 5), SLC5A6 (solute carrier family 5 member 6), and SLC5A12 (solute carrier family 5 member 12)\; is predicted to have transmembrane transporter activity.
344	F52H3.1	WBGene00002497	Extracellular material	Extracellular material: PGI	Extracellular material: PGI	let-268 is an ortholog of human PLOD1, PLOD2, and PLOD3\; exhibits UDP-glucose:glycoprotein glucosyltransferase activity\; is involved in collagen biosynthetic process and protein glycosylation\; is expressed in the GLR and the body wall musculature\; human orthologs of this gene are implicated in Bruck syndrome.
345	F53B1.6	WBGene00018738	Unknown	Unknown	Unknown: regulated by multiple stresses	swip-10 is an ortholog of human MBLAC1\; is predicted to encode a protein with the following domains: Metallo-beta-lactamase, Ribonuclease Z\/Hydroxyacylglutathione hydrolase-like, and Metallo-beta-lactamase domain-containing protein.
346	F53B7.2	WBGene00009965	Transmembrane protein	Transmembrane protein: other	Transmembrane protein: other	frpr-9 is predicted to have G protein-coupled receptor activity.
347	F54D12.3	WBGene00000008	Transmembrane transport	Transmembrane transport: amino acid	Transmembrane transport: amino acid	aat-7 is an ortholog of human SLC7A11 (solute carrier family 7 member 11), SLC7A6 (solute carrier family 7 member 6), and SLC7A7 (solute carrier family 7 member 7)\; is predicted to have transmembrane transporter activity.
348	F54D1.5	WBGene00001796	Transmembrane transport	Transmembrane transport: calcium channel	Transmembrane transport: calcium channel	gtl-2 is an ortholog of human TRPM1 (transient receptor potential cation channel subfamily M member 1) and TRPM3 (transient receptor potential cation channel subfamily M member 3)\; is predicted to have ion channel activity\; localizes to the basal plasma membrane\; is expressed in the excretory cell, the hypodermis, and the pharynx\; is used to study MASA syndrome.
349	F54F2.5	WBGene00018833	Transcription factor	Transcription factor: ZF	Transcription factor: ZF	ztf-1 is predicted to have DNA binding activity and metal ion binding activity\; is expressed in pharyngeal neurons, the head, and the intestine.
350	F54F7.9	WBGene00045251	Unknown	Unknown	Unknown	F54F7.9 is enriched in the germ line based on RNA-seq studies\; is affected by several genes including daf-2, dpy-7, and pgl-1 based on tiling array, microarray, and RNA-seq studies\; is affected by 1-methylnicotinamide, stavudine, and Zidovudine based on RNA-seq studies.
351	F55A12.6	WBGene00018865	Unknown	Unknown	Unknown	F55A12.6 is affected by several genes including daf-2, clk-1, and dpy-7 based on RNA-seq and microarray studies\; is affected by Mercuric Chloride based on microarray studies.
352	F55B11.2	WBGene00010084	Unknown	Unknown	Unknown: regulated by multiple stresses	F55B11.2 is enriched in the germ line based on RNA-seq studies\; is affected by several genes including daf-2, let-7, and gld-1 based on microarray, proteomic, and RNA-seq studies\; is affected by fifteen chemicals including Ethanol, 1-methylnicotinamide, and Rotenone based on RNA-seq and microarray studies.
353	F55B11.3	WBGene00010085	Unknown	Unknown	Unknown	F55B11.3 is expressed in the spermatheca.
354	F55B12.5	WBGene00003812	Metabolism	Metabolism: lipid	Metabolism: lipid: binding	nrf-5 exhibits phosphatidylserine binding activity\; is involved in lipid transport and positive regulation of engulfment of apoptotic cell\; localizes to the extracellular region\; is expressed in the apoptotic cell, the body wall musculature, the intestine, and the pharyngeal cell.
355	F55G1.10	WBGene00001935	Transcription: chromatin	Transcription: chromatin structure	Transcription: chromatin structure: histone	his-61 is an ortholog of human HIST2H2AA4 (histone cluster 2 H2A a4), HIST1H2AJ (histone cluster 1 H2A j), and HIST1H2AE (histone cluster 1 H2A e)\; is predicted to have DNA binding activity and protein heterodimerization activity\; is expressed in the intestine and the nervous system.
356	F55H12.2	WBGene00010133	Unknown	Unknown	Unknown: regulated by multiple stresses	F55H12.2 is enriched in several tissues, including the coelomocyte, the germline precursor cell, the intestine, and the nervous system based on tiling array, RNA-seq, and microarray studies\; is affected by several genes including daf-16, daf-2, and daf-12 based on microarray, tiling array, and RNA-seq studies\; is affected by eight chemicals including diallyl trisulfide, hydrogen sulfide, and Et…
357	F55H12.4	WBGene00010135	Unknown	Unknown	Unknown	F55H12.4 is expressed in anus, the hypodermis, the pharynx, and the vulva.
358	F55H12.5	WBGene00010136	Signaling	Signaling: phosphatase	Signaling: phosphatase: Y	F55H12.5 is predicted to have protein tyrosine phosphatase activity.
359	F55H12.7	WBGene00219283	Unknown	Unknown	Unknown	F55H12.7 is affected by several genes including elt-2, elt-7, and his-3 based on RNA-seq studies\; is affected by stavudine based on RNA-seq studies.
360	F56A11.3	WBGene00001165	Development	Development: somatic	Development: somatic	efn-4 is an ortholog of human EFNB1 (ephrin B1), EFNB2 (ephrin B2), and EFNB3 (ephrin B3)\; is involved in several processes, including embryo development, embryonic morphogenesis, and nematode male tail tip morphogenesis\; localizes to the axon and neuronal cell body\; is expressed in several tissues, including the alimentary system, the hypodermal cell, the nervous system, and the vulval cell\;…
361	F56C4.3	WBGene00010146	Globin	Globin	Globin	glb-19 is predicted to have heme binding activity, oxygen binding activity, and oxygen carrier activity\; is expressed in head neurons and tail neurons.
362	F56D1.5	WBGene00000969	Metabolism	Metabolism: lipid	Metabolism: lipid: sterol	dhs-5 is an ortholog of human HSD17B12 (hydroxysteroid 17-beta dehydrogenase 12) and HSD17B3 (hydroxysteroid 17-beta dehydrogenase 3)\; is predicted to have oxidoreductase activity\; is expressed in the hypodermis, the muscle cell, and the reproductive system.
363	F56D5.3	WBGene00010148	Unknown	Unknown	Unknown	F56D5.3 is predicted to have FMN binding activity and oxidoreductase activity.
364	F56H11.1	WBGene00001403	Development	Development: somatic	Development: somatic	fbl-1 is an ortholog of human FBLN1 (fibulin 1), FBLN2 (fibulin 2), and LTBP4\; exhibits extracellular matrix structural constituent\; is involved in extracellular matrix organization, positive regulation of locomotion, and protein localization\; is expressed in several tissues, including the epithelial system, the intestine, the muscular system, the nervous system, and the reproductive system\; …
365	F57B7.4	WBGene00003248	Proteolysis general	Proteolysis general: metallopeptidase	Proteolysis general: metallopeptidase	mig-17 exhibits metallopeptidase activity\; is involved in several processes, including gonad morphogenesis, protein localization, and protein processing\; localizes to the basement membrane and extracellular space\; is expressed in the body wall musculature, the gonad, the hypodermis, the intestine, and the ventral nerve cord.
366	F57C12.1	WBGene00003554	Proteolysis general	Proteolysis general: metallopeptidase	Proteolysis general: metallopeptidase	nas-38 is predicted to have metalloendopeptidase activity and zinc ion binding activity\; is expressed in the hypodermis and the reproductive system.
367	F57C2.4	WBGene00010196	Unknown	Unknown	Unknown	F57C2.4 is enriched in dopaminergic neurons, the cephalic sheath cell, the excretory cell, the germ line, and the hypodermis based on tiling array and RNA-seq studies\; is affected by several genes including daf-16, daf-2, and daf-12 based on microarray, tiling array, and RNA-seq studies\; is affected by eleven chemicals including Heme, hydrogen sulfide, and Ethanol based on microarray and RNA-se…
368	F57C7.3	WBGene00004749	Transmembrane protein	Transmembrane protein: other	Transmembrane protein: other	sdn-1 is an ortholog of human SDC1 (syndecan 1), SDC2 (syndecan 2), and SDC4 (syndecan 4)\; is involved in embryo development, epidermis morphogenesis, and nematode larval development\; localizes to the cell surface\; is expressed in several tissues, including the ABar, the C, the hypodermis, the nervous system, and the neuroblast.
369	F57F5.1	WBGene00010204	Proteolysis general	Proteolysis general: aspartate	Proteolysis general: aspartate: cathepsin	F57F5.1 is an ortholog of human CTSB (cathepsin B)\; is predicted to have cysteine-type peptidase activity.
370	F57G4.11	WBGene00195165	Unknown	Unknown	Unknown	F57G4.11 is affected by several genes including glp-1, hsf-1, and elt-2 based on microarray and RNA-seq studies\; is affected by Sirolimus based on microarray studies\; is predicted to encode a protein with the following domain: Domain of unknown function DUF38, Caenorhabditis species.
371	F57H12.6	WBGene00019021	Unknown	Unknown	Unknown: regulated by multiple stresses	F57H12.6 is enriched in the OLL, the PVD, the hypodermis, the intestine, and the male based on microarray and tiling array studies\; is affected by several genes including daf-16, daf-2, and glp-1 based on proteomic, microarray, RNA-seq, and tiling array studies\; is affected by twenty chemicals including Nitric Oxide, methylmercury hydroxide, and 1-methylnicotinamide based on RNA-seq and microar…
372	F58A3.5	WBGene00010225	Unknown	Unknown	Unknown: regulated by multiple stresses	ttr-31 is enriched in the coelomocyte, the epithelial system, the intestine, and the nervous system based on tiling array and microarray studies\; is affected by several genes including daf-16, age-1, and skn-1 based on microarray and RNA-seq studies\; is affected by thirteen chemicals including Rotenone, D-glucose, and stavudine based on RNA-seq and microarray studies\; is predicted to encode a …
373	F58E2.2	WBGene00019046	Unknown	Unknown	Unknown	F58E2.2 is enriched in the body wall muscle cell, the coelomocyte, the epithelial system, and the nervous system based on tiling array studies\; is affected by several genes including rrf-3, sir-2.1, and rrf-1 based on microarray, tiling array, and RNA-seq studies\; is affected by resveratrol based on microarray studies.
374	F58F6.2	WBGene00000679	Extracellular material	Extracellular material: collagen	Extracellular material: collagen	col-105 is an ortholog of human MARCO (macrophage receptor with collagenous structure)\; is predicted to be a structural constituent of cuticle.
375	F58F9.8	WBGene00044306	Unknown	Unknown	Unknown	F58F9.8 is enriched in the NSM and the male based on tiling array and RNA-seq studies\; is affected by several genes including daf-2, hpl-2, and mir-34 based on tiling array, microarray, and RNA-seq studies\; is affected by Tunicamycin and Zidovudine based on microarray and RNA-seq studies.
376	F59A6.12	WBGene00044665	Unknown	Unknown	Unknown	F59A6.12 is enriched in the germ line based on RNA-seq studies\; is affected by several genes including daf-16, daf-2, and daf-12 based on tiling array, RNA-seq, and microarray studies\; is affected by hydrogen sulfide, Zidovudine, and Triclosan based on microarray and RNA-seq studies.
377	F59B1.10	WBGene00019101	Unknown	Unknown	Unknown	F59B1.10 is enriched in GABAergic neurons, dopaminergic neurons, and the muscle cell based on tiling array and RNA-seq studies\; is affected by several genes including hsf-1, clk-1, and elt-2 based on tiling array, microarray, and RNA-seq studies\; is affected by methylmercuric chloride based on microarray studies\; is predicted to encode a protein with the following domains: Protein kinase-like …
378	F59B1.8	WBGene00019100	Stress response	Stress response: other	Stress response: other	F59B1.8 is involved in innate immune response.
379	F59C6.18	WBGene00206464	Unknown	Unknown	Unknown: regulated by multiple stresses	F59C6.18 is enriched in the AFD and the germ line based on RNA-seq studies\; is affected by several genes including daf-16, daf-12, and hsf-1 based on RNA-seq and microarray studies\; is affected by eight chemicals including Zidovudine, Ethanol, and Heme based on RNA-seq and microarray studies.
380	F59D6.3	WBGene00019105	Proteolysis general	Proteolysis general: aspartate	Proteolysis general: aspartate: cathepsin	asp-8 is an ortholog of human PGA4, NAPSA, and PGA5\; is predicted to have aspartic-type endopeptidase activity.
381	F59F4.2	WBGene00010337	Transmembrane protein	Transmembrane protein: ER	Transmembrane protein: ER	F59F4.2 is an ortholog of human SERP1\; is expressed in several tissues, including the alimentary system, the body wall musculature, the nervous system, and the seam cell\; is predicted to encode a protein with the following domain: Stress-associated endoplasmic reticulum protein.
382	F59F4.4	WBGene00010339	Metabolism	Metabolism: lipid	Metabolism: lipid: glycerolipid	acl-1 is an ortholog of human AGPAT2 (1-acylglycerol-3-phosphate O-acyltransferase 2)\; is predicted to have 1-acylglycerol-3-phosphate O-acyltransferase activity\; is expressed in the gonad\; human orthologs of this gene are implicated in congenital generalized lipodystrophy type 1.
383	F59F5.2	WBGene00010341	Development	Development: somatic	Development: somatic	glo-3 is involved in gastrulation\; localizes to the gut granule membrane\; is expressed in the intestine.
384	F59F5.6	WBGene00006364	Neuronal function	Neuronal function: synaptic function	Neuronal function: synaptic function: other	syd-2 is an ortholog of human PPFIA1 (PTPRF interacting protein alpha 1), PPFIA2 (PTPRF interacting protein alpha 2), and PPFIA3 (PTPRF interacting protein alpha 3)\; exhibits kinesin binding activity, protein homodimerization activity, and receptor signaling complex scaffold activity\; is involved in several processes, including axo-dendritic transport, locomotion, and locomotory behavior\; loca…
385	F59G1.4	WBGene00019128	Signaling	Signaling: other	Signaling: other	F59G1.4 is an ortholog of human ARMC9 (armadillo repeat containing 9)\; is expressed in amphid neurons, inner labial neurons, phasmid neurons, and the head ganglion.
386	F59H6.3	WBGene00019134	Pseudogene	Pseudogene	Pseudogene	F59H6.3 is enriched in the germ line and the intestine based on RNA-seq studies\; is affected by several genes including daf-16, daf-2, and hsf-1 based on microarray, tiling array, and RNA-seq studies\; is affected by methylmercuric chloride and copper sulfate based on microarray studies.
387	H01A20.1	NA	NA	NA	NA	NA
388	H01M10.3	WBGene00045268	Unknown	Unknown	Unknown	ttr-42 is enriched in the cephalic sheath cell and the germ line based on tiling array and RNA-seq studies\; is affected by several genes including daf-2, hsf-1, and eat-2 based on RNA-seq and microarray studies\; is affected by four chemicals including Rotenone, D-glucose, and Zidovudine based on RNA-seq and microarray studies\; is predicted to encode a protein with the following domain: Transth…
389	H02F09.3	WBGene00019146	Extracellular material	Extracellular material: matrix	Extracellular material: matrix	H02F09.3 is affected by several genes including daf-16, daf-2, and skn-1 based on microarray, RNA-seq, and tiling array studies\; is affected by seven chemicals including hydrogen sulfide, manganese chloride, and Sodium Chloride based on microarray and RNA-seq studies.
390	H03A11.2	WBGene00010357	Cytoskeleton	Cytoskeleton: other	Cytoskeleton: other	H03A11.2 is an ortholog of human SAXO1 and SAXO2\; is predicted to have microtubule binding activity\; is expressed in the nervous system.
391	H03E18.1	WBGene00019148	Unknown	Unknown	Unknown: regulated by multiple stresses	H03E18.1 is enriched in the OLL, the PLM, the PVD, and the hypodermis based on microarray, tiling array, and RNA-seq studies\; is affected by several genes including daf-16, daf-2, and skn-1 based on microarray, tiling array, and RNA-seq studies\; is affected by eighteen chemicals including methylmercury hydroxide, 1-methylnicotinamide, and manganese chloride based on RNA-seq and microarray studi…
392	H06H21.10	WBGene00019166	Metabolism	Metabolism: lipid	Metabolism: lipid: phospholipid	tat-2 is an ortholog of human ATP8B2 (ATPase phospholipid transporting 8B2) and ATP8B4 (ATPase phospholipid transporting 8B4 (putative))\; is predicted to have ATP binding activity, magnesium ion binding activity, and phospholipid-translocating ATPase activity\; is involved in sterol metabolic process\; is expressed in several tissues, including the alimentary system, the excretory secretory syst…
393	H11E01.2	WBGene00019187	Transmembrane transport	Transmembrane transport: solute carrier	Transmembrane transport: solute carrier	H11E01.2 is enriched in the muscle cell based on RNA-seq studies\; is affected by several genes including daf-16, daf-2, and age-1 based on microarray, tiling array, and RNA-seq studies\; is affected by five chemicals including Rotenone, Zidovudine, and Hydrolyzable Tannins based on RNA-seq and microarray studies\; is predicted to encode a protein with the following domains: Major facilitator sup…
394	H12D21.5	WBGene00010381	Unknown	Unknown	Unknown: regulated by multiple stresses	H12D21.5 is enriched in the NSM, the germ line, and the male based on RNA-seq and tiling array studies\; is affected by several genes including hsf-1, eat-2, and pgl-1 based on microarray and RNA-seq studies\; is affected by nine chemicals including D-glucose, resveratrol, and Cry5B based on RNA-seq and microarray studies.
395	H14E04.2	WBGene00019199	Unknown	Unknown	Unknown	H14E04.2 is enriched in the DA neuron, the VA neuron, the germ line, and the intestine based on tiling array, RNA-seq, and microarray studies\; is affected by several genes including glp-1, sir-2.1, and lin-35 based on microarray, proteomic, and RNA-seq studies\; is affected by eight chemicals including nanoparticle, Alovudine, and Zidovudine based on microarray and RNA-seq studies.
396	H23L24.5	WBGene00004052	Stress response	Stress response: other	Stress response: other	parg-2 is an ortholog of human Parg\; exhibits poly(ADP-ribose) glycohydrolase activity\; is involved in nucleotide-sugar metabolic process and response to gamma radiation\; localizes to the cytoplasm\; is expressed in head neurons and tail neurons.
397	H23N18.4	WBGene00019235	Stress response	Stress response: detoxification	Stress response: detoxification: ugt	H23N18.4 is an ortholog of human UGT3A1 (UDP glycosyltransferase family 3 member A1) and UGT3A2 (UDP glycosyltransferase family 3 member A2)\; is predicted to have transferase activity, transferring hexosyl groups.
398	H27C11.1	WBGene00003687	Transcription factor	Transcription factor: NHR	Transcription factor: NHR	nhr-97 is predicted to have several functions, including regulation of cellular process, sequence-specific DNA binding activity, and zinc ion binding activity.
399	H29C22.1	WBGene00045261	Unknown	Unknown	Unknown: regulated by multiple stresses	H29C22.1 is enriched in dopaminergic neurons, the cephalic sheath cell, the germ line, and the hypodermis based on tiling array and RNA-seq studies\; is affected by several genes including daf-2, glp-1, and skn-1 based on tiling array, RNA-seq, and microarray studies\; is affected by seven chemicals including 1-methylnicotinamide, Rotenone, and D-glucose based on RNA-seq and microarray studies.
400	H32C10.2	WBGene00003019	Development	Development: somatic	Development: somatic	lin-33 is enriched in several tissues, including the excretory cell, the hypodermis, and the nervous system based on microarray, tiling array, RNA-seq, and proteomic studies\; is affected by several genes including daf-2, let-7, and gld-1 based on microarray, RNA-seq, and proteomic studies\; is affected by procyanidin, fluoranthene, and Sirolimus based on microarray studies.
401	K01A12.4	WBGene00044578	Unknown	Unknown	Unknown	K01A12.4 is enriched in the AFD based on RNA-seq studies\; is affected by several genes including daf-16, daf-2, and hsf-1 based on RNA-seq, microarray, and tiling array studies\; is affected by hydrogen sulfide based on microarray studies.
402	K02A2.1	WBGene00019288	Metabolism	Metabolism: other	Metabolism: other	K02A2.1 is predicted to have hydrolase activity.
403	K02E11.3	WBGene00010512	Unknown	Unknown	Unknown	K02E11.3 is enriched in the amphid sheath cell based on RNA-seq studies\; is affected by several genes including daf-16, daf-2, and bar-1 based on microarray, RNA-seq, and tiling array studies\; is affected by five chemicals including Rotenone, multi-walled carbon nanotube, and bisphenol A based on RNA-seq and microarray studies.
404	K02E2.4	WBGene00002118	Metabolism	Metabolism: insulin	Metabolism: insulin	ins-35 is expressed in the amphid sensillum, the head, the nervous system, and the rectum.
405	K02F2.6	WBGene00004778	Neuronal function	Neuronal function: synaptic function	Neuronal function: synaptic function: neurotransmitter receptor	ser-3 is an ortholog of human HTR5A (5-hydroxytryptamine receptor 5A) and HTR1A (5-hydroxytryptamine receptor 1A) and members of the human ADR (Adrenoceptors) gene family including ADRA1A and ADRA1D\; exhibits octopamine receptor activity\; is involved in octopamine or tyramine signaling pathway\; is expressed in several tissues, including the head, the intestine, the nervous system, and the repr…
406	K02F3.5	WBGene00019328	Stress response	Stress response: C-type Lectin	Stress response: C-type Lectin	clec-149 is an ortholog of human CD207, CD209, and CLEC4G and members of the human CLEC (C-type lectin domain containing) gene family including ASGR2 and CLEC4F\; is predicted to have carbohydrate binding activity.
407	K02G10.7	WBGene00000176	Transmembrane transport	Transmembrane transport: aquaporin	Transmembrane transport: aquaporin	aqp-8 is an ortholog of human AQP10 (aquaporin 10) and AQP9 (aquaporin 9)\; is predicted to have channel activity\; localizes to the cell surface\; is expressed in several tissues, including the alimentary system, the excretory secretory system, the male, and the reproductive system.
408	K03E6.6	WBGene00003991	Muscle function	Muscle function	Muscle function	pfn-3 is predicted to have actin binding activity\; is involved in muscle thin filament assembly\; localizes to the striated muscle dense body\; is expressed in the body wall musculature, the intestine, and the rectal gland cell.
409	K03H1.10	WBGene00010545	Transcription: chromatin	Transcription: chromatin modification	Transcription: chromatin modification: acetyltransferase	cbp-2 is an ortholog of human EP300 (E1A binding protein p300)\; is predicted to have histone acetyltransferase activity, transcription coregulator activity, and zinc ion binding activity.
410	K03H1.4	WBGene00010539	Transmembrane protein	Transmembrane protein: other	Transmembrane protein: other	ttr-2 is enriched in the germ line, the hypodermis, the intestine, and the muscle cell based on proteomic, Chronogram, tiling array, RNA-seq, and microarray studies\; is affected by several genes including daf-16, daf-2, and daf-12 based on microarray, proteomic, and RNA-seq studies\; is affected by seven chemicals including 1-methylnicotinamide, Rotenone, and manganese chloride based on RNA-seq …
411	K04A8.10	WBGene00019379	Pseudogene	Pseudogene	Pseudogene	K04A8.10 is an ortholog of human UGT3A1 (UDP glycosyltransferase family 3 member A1) and UGT3A2 (UDP glycosyltransferase family 3 member A2)\; human UGT3A1 exhibits glucuronosyltransferase activity.
412	K04G11.5	WBGene00002151	Transmembrane transport	Transmembrane transport: potassium channel	Transmembrane transport: potassium channel	irk-3 is an ortholog of human KCNJ18 (potassium voltage-gated channel subfamily J member 18), KCNJ14 (potassium voltage-gated channel subfamily J member 14), and KCNJ12 (potassium voltage-gated channel subfamily J member 12)\; is predicted to have inward rectifier potassium channel activity\; is involved in short-term memory\; human orthologs of this gene are implicated in several diseases, inclu…
413	K05B2.3	NA	NA	NA	NA	NA
414	K05G3.3	WBGene00000281	Metabolism	Metabolism: carbonic anhydrase	Metabolism: carbonic anhydrase	cah-3 is an ortholog of human CA2 (carbonic anhydrase 2) and CA3 (carbonic anhydrase 3)\; is predicted to have carbonate dehydratase activity and zinc ion binding activity\; is expressed in the head, the intestine, the pharynx, the somatic cell, and the vulva.
415	K06A4.3	WBGene00010593	Cytoskeleton	Cytoskeleton: other	Cytoskeleton: other	gsnl-1 is an ortholog of human CAPG (capping actin protein, gelsolin like), VILL (villin like), and VIL1 (villin 1)\; exhibits actin filament binding activity, actin monomer binding activity, and phosphatidylinositol-4,5-bisphosphate binding activity\; is involved in several processes, including actin filament depolymerization, actin filament severing, and barbed-end actin filament capping\; loca…
416	K06A4.5	WBGene00010595	Metabolism	Metabolism: lipid	Metabolism: lipid: beta oxidation	haao-1 is an ortholog of human HAAO\; is predicted to have 3-hydroxyanthranilate 3,4-dioxygenase activity and iron ion binding activity.
417	K06A9.3	WBGene00019437	Unknown	Unknown	Unknown	K06A9.3 is enriched in the ASER and the muscle cell based on RNA-seq and microarray studies\; is affected by several genes including sod-2, cyc-1, and mir-34 based on microarray and RNA-seq studies\; is affected by Atrazine, Humic Substances, and adsorbable organic bromine compound based on microarray studies\; is predicted to encode a protein with the following domains: EGF-like domain and Galac…
418	K07C11.5	WBGene00019478	Proteolysis general	Proteolysis general: inhibitor	Proteolysis general: inhibitor: serine	cri-2 is an ortholog of human TIMP3 (TIMP metallopeptidase inhibitor 3), TIMP4 (TIMP metallopeptidase inhibitor 4), and TIMP2 (TIMP metallopeptidase inhibitor 2)\; is predicted to have metal ion binding activity and metalloendopeptidase inhibitor activity\; is expressed in the hypodermis, the muscular system, and the nervous system.
419	K07C11.7	WBGene00019479	Unknown	Unknown	Unknown	K07C11.7 is an ortholog of human MPPED1 and MPPED2\; is predicted to have hydrolase activity.
420	K07F5.3	WBGene00003449	Major sperm protein	Major sperm protein	Major sperm protein	msp-56 is expressed in the reproductive system\; is predicted to encode a protein with the following domains: Major sperm protein (MSP) domain, PapD-like superfamily, and Immunoglobulin-like fold.
421	K07F5.6	WBGene00010634	Signaling	Signaling: phosphatase	Signaling: phosphatase: other	K07F5.6 is predicted to have protein tyrosine phosphatase activity.
422	K08C7.1	WBGene00010646	Transmembrane transport	Transmembrane transport: solute carrier	Transmembrane transport: solute carrier	K08C7.1 is enriched in the intestine based on RNA-seq studies\; is affected by several genes including age-1, hsf-1, and clk-1 based on microarray and RNA-seq studies\; is affected by five chemicals including Zidovudine, Cry5B, and Quercetin based on RNA-seq and microarray studies\; is predicted to encode a protein with the following domains: Major facilitator superfamily and MFS transporter supe…
423	K08C7.2	WBGene00001476	Metabolism	Metabolism: FMO	Metabolism: FMO	fmo-1 is an ortholog of human FMO5 (flavin containing monooxygenase 5)\; is predicted to have N,N-dimethylaniline monooxygenase activity, NADP binding activity, and flavin adenine dinucleotide binding activity\; is expressed in the excretory gland cell, the head, the intestine, and the rectal gland cell.
424	K08D10.9	WBGene00019532	Pseudogene	Pseudogene	Pseudogene	K08D10.9 is enriched in the intestine based on microarray studies\; is affected by several genes including daf-16, glp-1, and hsf-1 based on microarray and RNA-seq studies\; is affected by Rotenone and Sirolimus based on RNA-seq and microarray studies.
425	K08D8.6	WBGene00010660	Stress response	Stress response: pathogen	Stress response: pathogen: CUB	K08D8.6 localizes to the membrane raft.
426	K08E5.3	WBGene00003482	Extracellular material	Extracellular material: matrix	Extracellular material: matrix	mua-3 is an ortholog of human FBN1, FBN2, and FBN3\; is predicted to have collagen binding activity and intermediate filament binding activity\; is involved in cell-matrix adhesion\; localizes to the hemidesmosome and intermediate filament\; is expressed in several tissues, including the epithelial system, the muscle cell, the rectum, and the sensillum\; is used to study Marfan syndrome\; human o…
427	K08F4.10	WBGene00003433	Pseudogene	Pseudogene	Pseudogene	msp-37 is expressed in the reproductive system.
428	K08F4.12	WBGene00010680	Unknown	Unknown	Unknown	K08F4.12 is enriched in the excretory cell, the intestine, and the nervous system based on tiling array studies\; is affected by tdp-1 and mir-34 based on RNA-seq and microarray studies\; is affected by Tunicamycin and multi-walled carbon nanotube based on microarray and RNA-seq studies.
429	K09A11.2	WBGene00010705	Stress response	Stress response: detoxification	Stress response: detoxification: CYP	cyp-14A1 is an ortholog of human CYP2C18 (cytochrome P450 family 2 subfamily C member 18), CYP2F1 (cytochrome P450 family 2 subfamily F member 1), and CYP2E1 (cytochrome P450 family 2 subfamily E member 1)\; is predicted to have heme binding activity, iron ion binding activity, and oxidoreductase activity\; human orthologs of this gene are implicated in hereditary spastic paraplegia 56, lung canc…
430	K09C4.1	WBGene00019547	Transmembrane transport	Transmembrane transport: solute carrier	Transmembrane transport: solute carrier	K09C4.1 is an ortholog of human SLC2A7 (solute carrier family 2 member 7), SLC2A9 (solute carrier family 2 member 9), and SLC2A5 (solute carrier family 2 member 5)\; is predicted to have transmembrane transporter activity.
431	K09C4.4	WBGene00019549	Transmembrane transport	Transmembrane transport: solute carrier	Transmembrane transport: solute carrier	K09C4.4 is an ortholog of human SLC2A7 (solute carrier family 2 member 7), SLC2A9 (solute carrier family 2 member 9), and SLC2A5 (solute carrier family 2 member 5)\; is predicted to have transmembrane transporter activity.
432	K09C4.5	WBGene00019550	Transmembrane transport	Transmembrane transport: solute carrier	Transmembrane transport: solute carrier	K09C4.5 is an ortholog of human SLC2A7 (solute carrier family 2 member 7), SLC2A9 (solute carrier family 2 member 9), and SLC2A5 (solute carrier family 2 member 5)\; is predicted to have transmembrane transporter activity.
433	K09C8.3	WBGene00003529	Proteolysis general	Proteolysis general: metallopeptidase	Proteolysis general: metallopeptidase	nas-10 is predicted to have metalloendopeptidase activity and zinc ion binding activity.
434	K09H11.7	WBGene00019604	Metabolism	Metabolism: lipid	Metabolism: lipid: glycerolipid	pgph-1 is an ortholog of human PDXP (pyridoxal phosphatase) and PGP\; is predicted to have hydrolase activity.
435	K10C2.7	WBGene00019622	Unknown	Unknown	Unknown: regulated by multiple stresses	K10C2.7 is enriched in the NSM and the germ line based on RNA-seq and tiling array studies\; is affected by several genes including hsf-1, clk-1, and npr-1 based on microarray, tiling array, and RNA-seq studies\; is affected by five chemicals including 1-methylnicotinamide, Tunicamycin, and bisphenol A based on RNA-seq and microarray studies.
436	K10D11.5	WBGene00010749	Stress response	Stress response: pathogen	Stress response: pathogen: CUB	K10D11.5 is enriched in the OLL, the PVD, and the intestine based on microarray and RNA-seq studies\; is affected by several genes including daf-16, daf-2, and dpy-10 based on microarray, tiling array, and RNA-seq studies\; is affected by twelve chemicals including D-glucopyranose, D-glucose, and Cry5B based on RNA-seq and microarray studies\; is predicted to encode a protein with the following d…
437	K11C4.4	WBGene00003844	Metabolism	Metabolism: polyamine	Metabolism: polyamine	odc-1 is an ortholog of human AZIN1, AZIN2, and Odc1\; is predicted to have ornithine decarboxylase activity\; is expressed in the intestine and the male gonad.
438	K11D12.13	WBGene00044535	Proteolysis general	Proteolysis general: inhibitor	Proteolysis general: inhibitor: serine	K11D12.13 is predicted to have serine-type endopeptidase inhibitor activity.
439	K11D12.3	WBGene00005655	Transmembrane protein	Transmembrane protein: seven transmembrane receptor	Transmembrane protein: seven transmembrane receptor: srr	srr-4 is involved in determination of adult lifespan.
440	K11D12.4	WBGene00019644	Metabolism	Metabolism: lipid	Metabolism: lipid: beta oxidation	cpt-4 is an ortholog of human CPT1A, CPT1B, and CPT1C\; is predicted to have transferase activity, transferring acyl groups.
441	K11D12.6	WBGene00019646	Proteolysis general	Proteolysis general: inhibitor	Proteolysis general: inhibitor: serine	K11D12.6 is predicted to have serine-type endopeptidase inhibitor activity.
442	K11D12.7	WBGene00019647	Proteolysis general	Proteolysis general: inhibitor	Proteolysis general: inhibitor: serine	K11D12.7 is predicted to have serine-type endopeptidase inhibitor activity.
443	K11G12.4	WBGene00004876	Transmembrane transport	Transmembrane transport: metal ion	Transmembrane transport: metal ion	smf-1 is an ortholog of human SLC11A1 (solute carrier family 11 member 1) and SLC11A2 (solute carrier family 11 member 2)\; is predicted to have transition metal ion transmembrane transporter activity\; is involved in several processes, including negative regulation of cellular response to manganese ion, positive regulation of neuron death, and transition metal ion homeostasis\; localizes to the …
444	K12B6.5	WBGene00005640	Transmembrane protein	Transmembrane protein: seven transmembrane receptor	Transmembrane protein: seven transmembrane receptor: srn	srn-1 is affected by several genes including lin-4, lin-14, and clk-1 based on microarray and RNA-seq studies\; is affected by tryptophan, Chlorpyrifos, and Sirolimus based on microarray studies\; is predicted to encode a protein with the following domain: 7TM GPCR, serpentine receptor class h (Srh).
445	M01D1.2	WBGene00019699	Unknown	Unknown	Unknown: regulated by multiple stresses	math-34 is enriched in the coelomocyte and the pharynx based on microarray and tiling array studies\; is affected by several genes including daf-16, daf-2, and daf-12 based on microarray, tiling array, and RNA-seq studies\; is affected by twelve chemicals including tryptophan, 1-methylnicotinamide, and methylmercuric chloride based on microarray and RNA-seq studies\; is predicted to encode a prot…
446	M01E11.4	WBGene00019713	Unknown	Unknown	Unknown: prion domain	pqn-52 is enriched in the coelomocyte, the muscle cell, the nervous system, and the reproductive system based on proteomic, tiling array, RNA-seq, and microarray studies\; is affected by several genes including let-7, gld-1, and elt-2 based on proteomic, RNA-seq, and microarray studies\; is affected by twelve chemicals including aldicarb, Rotenone, and Cholestanol based on microarray and RNA-seq …
447	M02D8.6	WBGene00019732	Unknown	Unknown	Unknown: regulated by multiple stresses	M02D8.6 is enriched in the body wall muscle cell and the nervous system based on tiling array and RNA-seq studies\; is affected by several genes including daf-16, daf-2, and ced-3 based on microarray, tiling array, and RNA-seq studies\; is affected by four chemicals including D-glucose, Alovudine, and stavudine based on RNA-seq studies.
448	M03A1.7	WBGene00000928	Extracellular material	Extracellular material: secreted protein	Extracellular material: secreted protein	dao-2 is enriched in the PLM, the hypodermis, and the intestine based on tiling array and RNA-seq studies\; is affected by several genes including daf-16, daf-2, and daf-12 based on microarray and RNA-seq studies\; is affected by nineteen chemicals including methylmercury hydroxide, 1-methylnicotinamide, and manganese chloride based on RNA-seq and microarray studies\; is predicted to encode a pro…
449	M03A1.8	WBGene00077490	Metabolism	Metabolism: other	Metabolism: other	M03A1.8 is an ortholog of human FRRS1\; is predicted to encode a protein with the following domain: Cytochrome b561\/ferric reductase transmembrane.
450	M03B6.3	WBGene00010835	Unknown	Unknown	Unknown: regulated by multiple stresses	M03B6.3 is enriched in the hypodermis and the intestine based on tiling array, RNA-seq, and microarray studies\; is affected by several genes including daf-16, daf-12, and lin-4 based on microarray, tiling array, and RNA-seq studies\; is affected by ten chemicals including methylmercury hydroxide, methylmercuric chloride, and D-glucose based on RNA-seq and microarray studies.
451	M03F4.7	WBGene00019760	Unknown	Unknown	Unknown	calu-1 is an ortholog of human CALU (calumenin), RCN1 (reticulocalbin 1), and RCN3\; exhibits calcium ion binding activity\; is involved in cuticle development\; localizes to the endoplasmic reticulum\; is expressed in several tissues, including the alimentary system, the body wall musculature, the epithelial system, the reproductive system, and the tail.
452	M03F8.4	WBGene00019763	Protein modification	Protein modification: carbohydrate	Protein modification: carbohydrate	galt-1 exhibits beta-N-acetylglucosaminylglycopeptide beta-1,4-galactosyltransferase activity\; is involved in N-glycan processing and protein galactosylation\; localizes to the intracellular organelle\; is expressed in the coelomocyte and the intestine.
453	M04D8.2	WBGene00002105	Metabolism	Metabolism: insulin	Metabolism: insulin	ins-22 is expressed in several tissues, including the alimentary system, the nervous system, and the vulval muscle.
454	M05B5.2	WBGene00010870	Development	Development: somatic	Development: somatic	let-522 is expressed in the pharynx.
455	M05D6.7	WBGene00001523	Metabolism	Metabolism: glutathione	Metabolism: glutathione	gbh-2 is an ortholog of human TMLHE\; is predicted to have iron ion binding activity and trimethyllysine dioxygenase activity.
456	M117.4	WBGene00010920	Unknown	Unknown	Unknown: regulated by multiple stresses	M117.4 is enriched in the germ line, the intestine, and the male based on RNA-seq and microarray studies\; is affected by several genes including daf-2, eat-2, and sir-2.1 based on microarray and RNA-seq studies\; is affected by six chemicals including hydrogen sulfide, Ethanol, and methylmercuric chloride based on microarray and RNA-seq studies.
457	M199.5	WBGene00000708	Extracellular material	Extracellular material: collagen	Extracellular material: collagen	col-135 is an ortholog of human COL9A2, COL19A1 (collagen type XIX alpha 1 chain), and COL9A1\; is predicted to encode a protein with the following domain: Collagen triple helix repeat.
458	M60.2	WBGene00019779	mRNA functions	mRNA functions: processing	mRNA functions: processing: nuclease	endu-2 is an ortholog of human ENDOU (endonuclease, poly(U) specific)\; is predicted to have endoribonuclease activity\; is involved in defense response to Gram-negative bacterium and innate immune response.
459	M7.12	WBGene00010887	Unknown	Unknown	Unknown	M7.12 is enriched in the AFD, the PLM, the hypodermis, the intestine, and the ventral nerve cord based on tiling array, RNA-seq, and microarray studies\; is affected by several genes including daf-16, daf-2, and daf-12 based on microarray, tiling array, and RNA-seq studies\; is affected by four chemicals including hydrogen sulfide, bisphenol A, and levamisole based on microarray and RNA-seq studi…
460	M7.3	WBGene00000246	mRNA functions	mRNA functions: binding	mRNA functions: binding: KH	bcc-1 is an ortholog of human BICC1 (BicC family RNA binding protein 1)\; is predicted to have RNA binding activity.
461	M79.2	WBGene00010902	Metabolism	Metabolism: lipid	Metabolism: lipid: glycerolipid	M79.2 is an ortholog of human GPAT3 (glycerol-3-phosphate acyltransferase 3) and GPAT4 (glycerol-3-phosphate acyltransferase 4)\; is predicted to have transferase activity, transferring acyl groups\; localizes to the striated muscle dense body.
462	R01E6.4	WBGene00000051	Neuronal function	Neuronal function: synaptic function	Neuronal function: synaptic function: neurotransmitter receptor	acr-12 is an ortholog of human CHRNA6 (cholinergic receptor nicotinic alpha 6 subunit), CHRNB3 (cholinergic receptor nicotinic beta 3 subunit), and CHRNA4 (cholinergic receptor nicotinic alpha 4 subunit)\; exhibits acetylcholine-gated cation-selective channel activity\; is involved in calcium ion import across plasma membrane and regulation of muscle contraction\; localizes to the synapse\; is ex…
463	R02D5.3	WBGene00010977	Unknown	Unknown	Unknown: regulated by multiple stresses	R02D5.3 is enriched in the intestine based on tiling array, RNA-seq, and proteomic studies\; is affected by several genes including daf-2, skn-1, and dpy-10 based on microarray and RNA-seq studies\; is affected by twelve chemicals including Rotenone, D-glucopyranose, and D-glucose based on RNA-seq and microarray studies\; is predicted to encode a protein with the following domain: Modulator of le…
464	R03G8.3	WBGene00010998	Unknown	Unknown	Unknown	R03G8.3 is predicted to have catalytic activity.
465	R04B5.3	WBGene00011002	Transcription factor	Transcription factor: NHR	Transcription factor: NHR	nhr-205 is predicted to have DNA-binding activity transcription factor activity, sequence-specific DNA binding activity, and zinc ion binding activity.
466	R04B5.9	WBGene00011006	Stress response	Stress response: detoxification	Stress response: detoxification: ugt	ugt-47 is an ortholog of human UGT3A1 (UDP glycosyltransferase family 3 member A1) and UGT3A2 (UDP glycosyltransferase family 3 member A2)\; is predicted to have glucuronosyltransferase activity.
467	R05H10.7	WBGene00011046	Unknown	Unknown	Unknown: regulated by multiple stresses	R05H10.7 is enriched in the intestine and the male based on RNA-seq studies\; is affected by several genes including daf-2, clk-1, and npr-1 based on RNA-seq and microarray studies\; is affected by seven chemicals including Mercuric Chloride, Tunicamycin, and multi-walled carbon nanotube based on microarray and RNA-seq studies\; is predicted to encode a protein with the following domain: Acyl-CoA…
468	R07B1.3	WBGene00011076	Transmembrane protein	Transmembrane protein: other	Transmembrane protein: other	scav-5 is an ortholog of human SCARB1 (scavenger receptor class B member 1)\; human SCARB1 exhibits several functions, including apolipoprotein A-I binding activity, high-density lipoprotein particle receptor activity, and lipopolysaccharide binding activity.
469	R07C12.1	WBGene00019931	Unknown	Unknown	Unknown: regulated by multiple stresses	R07C12.1 is enriched in dopaminergic neurons and the DA neuron based on tiling array and microarray studies\; is affected by several genes including daf-16, daf-2, and glp-1 based on microarray, tiling array, and RNA-seq studies\; is affected by thirteen chemicals including Tunicamycin, levamisole, and procyanidin based on microarray and RNA-seq studies.
470	R08B4.1	WBGene00001690	Signaling	Signaling: hedgehog-like	Signaling: hedgehog-like	grd-1 is predicted to have peptidase activity\; is expressed in the rect_D, the rect_VL, and the rect_VR.
471	R09B5.11	WBGene00019979	Transmembrane transport	Transmembrane transport: solute carrier	Transmembrane transport: solute carrier	R09B5.11 is an ortholog of human SLC2A14 (solute carrier family 2 member 14) and SLC2A3 (solute carrier family 2 member 3)\; is predicted to have transmembrane transporter activity\; is expressed in the seam cell\; human orthologs of this gene are implicated in type 2 diabetes mellitus.
472	R09B5.3	WBGene00000556	Stress response	Stress response: pathogen	Stress response: pathogen: caenacin	cnc-2 is involved in defense response to Gram-negative bacterium, defense response to fungus, and innate immune response\; is expressed in the hypodermis.
473	R09B5.9	WBGene00000558	Stress response	Stress response: pathogen	Stress response: pathogen: caenacin	cnc-4 is involved in defense response to fungus and innate immune response\; is expressed in the hypodermis and the intestine.
474	R09D1.11	WBGene00011167	Extracellular material	Extracellular material: chitinase	Extracellular material: chitinase	chil-23 is predicted to have chitin binding activity.
475	R09D1.3	WBGene00011159	Extracellular material	Extracellular material: chitinase	Extracellular material: chitinase	chil-17 is predicted to have chitin binding activity.
476	R09F10.5	WBGene00019988	Unknown	Unknown	Unknown	R09F10.5 is expressed in several tissues, including the intestine, the muscular system, and the nervous system.
477	R106.2	WBGene00020086	Neuronal function	Neuronal function: synaptic function	Neuronal function: synaptic function: neuropeptide	npr-24 is an ortholog of human NPBWR1 (neuropeptides B and W receptor 1) and members of the human OPR (Opioid receptors) and SSTR (Somatostatin receptors) gene families including SSTR1, OPRK1, and OPRD1\; is predicted to have G protein-coupled receptor activity\; is used to study Parkinson's disease.
478	R10H10.3	WBGene00011222	Unknown	Unknown	Unknown: regulated by multiple stresses	R10H10.3 is enriched in the OLL, the PVD, the intestine, and the pharyngeal muscle cell based on tiling array, RNA-seq, and microarray studies\; is affected by several genes including daf-16, daf-2, and glp-1 based on microarray, tiling array, proteomic, and RNA-seq studies\; is affected by nine chemicals including Mercuric Chloride, D-glucose, and bisphenol A based on microarray and RNA-seq stud…
479	R11A5.7	WBGene00011235	Proteolysis general	Proteolysis general: carboxypeptidase	Proteolysis general: carboxypeptidase	suro-1 is an ortholog of human CPA4 (carboxypeptidase A4), CPA1 (carboxypeptidase A1), and CPA6 (carboxypeptidase A6)\; is predicted to have metallocarboxypeptidase activity and zinc ion binding activity\; localizes to the collagen and cuticulin-based cuticle extracellular matrix and cytoplasm\; is expressed in the hypodermis\; human orthologs of this gene are implicated in familial temporal lobe…
480	R11G11.2	WBGene00003648	Transcription factor	Transcription factor: NHR	Transcription factor: NHR	nhr-58 is predicted to have DNA-binding activity transcription factor activity, sequence-specific DNA binding activity, and zinc ion binding activity\; is expressed in the excretory cell, the excretory duct, the excretory gland cell, and the vulva.
481	R13A5.3	WBGene00020047	Unknown	Unknown	Unknown	ttr-32 is enriched in dopaminergic neurons, the germline precursor cell, the hypodermis, and the intestine based on tiling array and microarray studies\; is affected by several genes including daf-16, daf-2, and daf-12 based on microarray, tiling array, RNA-seq, and proteomic studies\; is affected by seven chemicals including levamisole, Alovudine, and stavudine based on microarray and RNA-seq st…
482	R13A5.6	WBGene00020049	Transmembrane protein	Transmembrane protein: other	Transmembrane protein: other	ttr-8 is expressed in the hypodermis and the nervous system\; is predicted to encode a protein with the following domains: Transthyretin-like and Transthyretin-like superfamily.
483	R13D11.10	WBGene00020063	Unknown	Unknown	Unknown	R13D11.10 is enriched in dopaminergic neurons and the hypodermis based on tiling array studies\; is affected by several genes including clk-1, nhr-25, and mir-34 based on microarray studies\; is affected by Tunicamycin, Quercetin, and allantoin based on microarray studies.
484	R13H9.4	WBGene00003446	Major sperm protein	Major sperm protein	Major sperm protein	msp-53 is expressed in the reproductive system\; is predicted to encode a protein with the following domains: Major sperm protein (MSP) domain, PapD-like superfamily, and Immunoglobulin-like fold.
485	R173.1	WBGene00000283	Metabolism	Metabolism: carbonic anhydrase	Metabolism: carbonic anhydrase	cah-5 is an ortholog of human CA2 (carbonic anhydrase 2) and CA3 (carbonic anhydrase 3)\; is predicted to have carbonate dehydratase activity and zinc ion binding activity\; is expressed in several tissues, including head neurons, the alimentary system, the body wall musculature, the hypodermis, and the vulva.
486	R74.2	WBGene00011278	Unknown	Unknown	Unknown: regulated by multiple stresses	R74.2 is enriched in the germline precursor cell based on tiling array studies\; is affected by several genes including daf-16, skn-1, and daf-12 based on tiling array, RNA-seq, and microarray studies\; is affected by ten chemicals including Ethanol, methylmercury hydroxide, and 1-methylnicotinamide based on RNA-seq and microarray studies.
487	T01B11.7	WBGene00003837	Transmembrane transport	Transmembrane transport: anion	Transmembrane transport: anion	oat-1 is an ortholog of human SLC22A15 (solute carrier family 22 member 15)\; is predicted to have transmembrane transporter activity.
488	T01D1.3	WBGene00020148	Unknown	Unknown	Unknown: regulated by multiple stresses	T01D1.3 is enriched in the germline precursor cell and the hypodermis based on tiling array and RNA-seq studies\; is affected by several genes including skn-1, lin-4, and lin-14 based on microarray and RNA-seq studies\; is affected by ten chemicals including Ethanol, Rotenone, and D-glucopyranose based on RNA-seq and microarray studies.
489	T01G1.1	WBGene00002223	Cytoskeleton	Cytoskeleton: motor protein	Cytoskeleton: motor protein: kinesin	klp-12 is an ortholog of human KIF21A (kinesin 21A) and KIF21B (kinesin 21B)\; is predicted to have ATP binding activity, microtubule binding activity, and microtubule motor activity\; is expressed in the head\; human orthologs of this gene are implicated in congenital fibrosis of the extraocular muscles.
490	T01H8.2	WBGene00011353	Metabolism	Metabolism: amino acid	Metabolism: amino acid: synthesis	T01H8.2 is an ortholog of human SRR\; human SRR exhibits several functions, including L-serine ammonia-lyase activity, PDZ domain binding activity, and anion binding activity.
491	T02B11.6	WBGene00020157	Unknown	Unknown	Unknown	T02B11.6 is enriched in GABAergic neurons and the excretory cell based on tiling array studies\; is affected by several genes including daf-16, daf-2, and clk-1 based on microarray and RNA-seq studies\; is affected by seven chemicals including Rotenone, multi-walled carbon nanotube, and bisphenol A based on RNA-seq and microarray studies\; is predicted to encode a protein with the following domai…
492	T02B5.3	WBGene00011364	Unknown	Unknown	Unknown: regulated by multiple stresses	T02B5.3 is an ortholog of human ACHE (acetylcholinesterase (Cartwright blood group)) and CES2 (carboxylesterase 2)\; is predicted to have hydrolase activity.
493	T03E6.7	WBGene00000776	Proteolysis general	Proteolysis general: cysteine	Proteolysis general: cysteine: cathepsin	cpl-1 is an ortholog of human CTSL (cathepsin L) and CTSV (cathepsin V)\; is predicted to have cysteine-type peptidase activity\; localizes to the vesicle lumen and yolk granule\; is expressed in several tissues, including the alimentary system, the eggshell, the epithelial system, and the reproductive system\; human orthologs of this gene are implicated in pycnodysostosis.
494	T03F7.7	WBGene00011404	Metabolism	Metabolism: lipid	Metabolism: lipid: binding	T03F7.7 is enriched in the germline precursor cell, the hypodermis, and the intestine based on tiling array, RNA-seq, and microarray studies\; is affected by several genes including let-7, dpy-10, and gld-1 based on microarray, proteomic, and RNA-seq studies\; is affected by nine chemicals including Heme, Rotenone, and D-glucose based on microarray and RNA-seq studies\; is predicted to encode a p…
495	T04A11.5	WBGene00011420	Unknown	Unknown	Unknown	T04A11.5 is an ortholog of human PBLD\; is predicted to have catalytic activity.
496	T04B2.6	WBGene00011424	Metabolism	Metabolism: lipid	Metabolism: lipid: sterol	dhs-31 is expressed in the hypodermis and the vulva\; is predicted to encode a protein with the following domains: Short-chain dehydrogenase\/reductase SDR and NAD(P)-binding domain superfamily.
497	T04C12.5	WBGene00000064	Cytoskeleton	Cytoskeleton: actin function	Cytoskeleton: actin function: actin	act-2 is an ortholog of human ACTB, ACTRT1 (actin related protein T1), and ACTL10 (actin like 10) and members of the human ACT (Actins) gene family including ACTC1, ACTA2, and ACTA1\; is predicted to have ATP binding activity\; is involved in several processes, including cortical actin cytoskeleton organization, cytoskeleton-dependent cytokinesis, and embryo development\; localizes to the actin f…
498	T04F8.8	WBGene00011446	Unknown	Unknown	Unknown: regulated by multiple stresses	T04F8.8 is enriched in GABAergic neurons and dopaminergic neurons based on tiling array studies\; is affected by several genes including daf-2, age-1, and dpy-10 based on microarray and RNA-seq studies\; is affected by fifteen chemicals including Rotenone, manganese chloride, and D-glucose based on RNA-seq and microarray studies.
499	T04H1.9	WBGene00006539	Cytoskeleton	Cytoskeleton: microtubule	Cytoskeleton: microtubule: tubulin	tbb-6 is an ortholog of human TUBB1 (tubulin beta 1 class VI) and TUBB8 (tubulin beta 8 class VIII)\; is predicted to have GTP binding activity and GTPase activity\; is expressed in the pharynx.
500	T05A10.2	WBGene00000525	Cytoskeleton	Cytoskeleton: claudin	Cytoskeleton: claudin	clc-4 is enriched in the male based on RNA-seq studies\; is affected by several genes including daf-12, sir-2.1, and hpl-2 based on microarray and RNA-seq studies\; is affected by hydrogen sulfide, Zidovudine, and Colistin based on microarray and RNA-seq studies\; is predicted to encode a protein with the following domain: Tight junction protein, claudin-like.
501	T05B11.4	WBGene00020247	Unknown	Unknown	Unknown	T05B11.4 is enriched in GABAergic neurons and the excretory cell based on tiling array studies\; is affected by several genes including daf-2, hsf-1, and elt-2 based on microarray and RNA-seq studies\; is affected by seven chemicals including diallyl trisulfide, Tunicamycin, and Diazinon based on microarray studies\; is predicted to encode a protein with the following domain: Glycosyltransferase …
502	T05C3.4	WBGene00001727	Signaling	Signaling: hedgehog-like	Signaling: hedgehog-like	grl-18 is enriched in GABAergic neurons based on RNA-seq studies\; is affected by several genes including daf-16, let-60, and daf-12 based on microarray and RNA-seq studies\; is affected by methylmercuric chloride and Colistin based on microarray studies\; is predicted to encode a protein with the following domain: Ground-like domain.
503	T05C3.6	WBGene00020256	Signaling	Signaling: lipid	Signaling: lipid: phospholipase: other	T05C3.6 is an ortholog of human PLD3 (phospholipase D 3), PLD4 (phospholipase D 4), and PLD5 (phospholipase D 5)\; is predicted to have catalytic activity\; human orthologs of this gene are implicated in Alzheimer's disease 19.
504	T05D4.2	WBGene00011475	Unknown	Unknown	Unknown: regulated by multiple stresses	T05D4.2 is enriched in the BAG and the NSM based on tiling array studies\; is affected by several genes including daf-16, daf-2, and clk-1 based on microarray and RNA-seq studies\; is affected by eleven chemicals including hydrogen sulfide, methylmercuric chloride, and Rotenone based on microarray and RNA-seq studies\; is predicted to encode a protein with the following domain: F-box associated d…
505	T05E7.1	WBGene00020258	Metabolism	Metabolism: lipid	Metabolism: lipid: beta oxidation	T05E7.1 is an ortholog of human ACOT4 (acyl-CoA thioesterase 4), ACOT2 (acyl-CoA thioesterase 2), and BAAT\; is predicted to have thiolester hydrolase activity.
506	T05F1.10	WBGene00000968	Metabolism	Metabolism: short chain dehydrogenase	Metabolism: short chain dehydrogenase	dhs-4 is an ortholog of human HSD17B13 (hydroxysteroid 17-beta dehydrogenase 13), HSD17B11 (hydroxysteroid 17-beta dehydrogenase 11), and SDR16C5 (short chain dehydrogenase\/reductase family 16C member 5)\; human SDR16C5 exhibits activating transcription factor binding activity, retinol dehydrogenase activity, and transcriptional repressor activity, RNA polymerase II transcription factor binding …
507	T05F1.13	WBGene00011497	Proteolysis proteasome	Proteolysis proteasome: E3	Proteolysis proteasome: E3: F box	T05F1.13 is enriched in the body wall muscle cell based on tiling array studies\; is affected by several genes including hsf-1, pgl-1, and prg-1 based on microarray, tiling array, and RNA-seq studies\; is affected by Diazinon based on microarray studies\; is predicted to encode a protein with the following domains: F-box domain, F-box associated domain, type 2, Leucine-rich repeat domain superfam…
508	T05F1.9	WBGene00011494	Unknown	Unknown	Unknown: regulated by multiple stresses	T05F1.9 is enriched in the hypodermis and the intestine based on tiling array and RNA-seq studies\; is affected by several genes including daf-16, daf-2, and age-1 based on microarray and RNA-seq studies\; is affected by ten chemicals including 1-methylnicotinamide, methylmercuric chloride, and Tunicamycin based on RNA-seq and microarray studies.
509	T05H4.7	WBGene00020270	Extracellular material	Extracellular material: chitinase	Extracellular material: chitinase	T05H4.7 is predicted to have chitinase activity.
510	T07C12.7	WBGene00011571	Unknown	Unknown	Unknown	ttr-46 is enriched in the intestine and the pharyngeal muscle cell based on tiling array, RNA-seq, and microarray studies\; is affected by several genes including daf-16, daf-2, and glp-1 based on microarray, proteomic, and RNA-seq studies\; is affected by four chemicals including Rotenone, stavudine, and Deoxyglucose based on RNA-seq and microarray studies\; is predicted to encode a protein with…
511	T07F10.1	WBGene00011587	Proteolysis general	Proteolysis general: other	Proteolysis general: other	anp-1 is an ortholog of human LNPEP, ERAP1, and ERAP2\; is predicted to have aminopeptidase activity, metallopeptidase activity, and zinc ion binding activity\; is expressed in the excretory cell, the intestine, the nervous system, and the pharynx.
512	T08B1.6	WBGene00020343	Metabolism	Metabolism: lipid	Metabolism: lipid: fatty acid	acs-3 is an ortholog of human ACSL5 (acyl-CoA synthetase long chain 5)\; is predicted to have catalytic activity\; is expressed in several tissues, including the excretory cell, the head, the intestine, the seam cell, and the tail.
513	T08D10.4	WBGene00044148	Unknown	Unknown	Unknown	T08D10.4 is enriched in the male based on RNA-seq studies\; is affected by several genes including dpy-21, mir-71, and drh-3 based on RNA-seq and microarray studies\; is affected by five chemicals including hydrogen sulfide, Tunicamycin, and multi-walled carbon nanotube based on microarray and RNA-seq studies.
514	T08E11.4	WBGene00020360	Unknown	Unknown	Unknown	math-41 is enriched in dopaminergic neurons, the OLL, the PVD, and the intestine based on microarray, tiling array, and RNA-seq studies\; is affected by several genes including daf-2, skn-1, and hsf-1 based on microarray and RNA-seq studies\; is affected by seven chemicals including D-glucopyranose, sesamin, and stavudine based on RNA-seq and microarray studies\; is predicted to encode a protein …
515	T08G5.1	WBGene00011622	Unknown	Unknown	Unknown: regulated by multiple stresses	T08G5.1 is enriched in the intestine and the male based on microarray studies\; is affected by several genes including daf-2, clk-1, and sir-2.1 based on microarray and RNA-seq studies\; is affected by seven chemicals including Mercuric Chloride, Tunicamycin, and D-glucose based on microarray and RNA-seq studies.
516	T08G5.10	WBGene00003474	Stress response	Stress response: other	Stress response: other	mtl-2 is predicted to have metal ion binding activity\; is involved in response to cadmium ion and response to heat\; is expressed in the intestine.
517	T09A5.10	WBGene00002994	Cell cycle	Cell cycle: meiotic/mitotic spindle	Cell cycle: meiotic/mitotic spindle	lin-5 exhibits dynein complex binding activity\; is involved in several processes, including gonad development, locomotion, and microtubule cytoskeleton organization\; localizes to the cell cortex and intracellular organelle.
518	T10B9.7	WBGene00011676	Stress response	Stress response: detoxification	Stress response: detoxification: CYP	cyp-13A2 is an ortholog of human TBXAS1 (thromboxane A synthase 1) and members of the human CYP3 (Cytochrome P450 family 3) gene family including CYP3A4, CYP3A7, and CYP3A5\; is predicted to have heme binding activity, iron ion binding activity, and oxidoreductase activity.
519	T10C6.12	WBGene00001877	Transcription: chromatin	Transcription: chromatin structure	Transcription: chromatin structure: histone	his-3 is an ortholog of human HIST3H2A (histone cluster 3 H2A), H2AFX (H2A histone X), and HIST1H2AJ (histone cluster 1 H2A j)\; is predicted to have DNA binding activity and protein heterodimerization activity.
520	T10D4.3	WBGene00020407	Extracellular material	Extracellular material: chitinase	Extracellular material: chitinase	chil-24 is predicted to have chitin binding activity.
521	T11F9.12	WBGene00011713	Unknown	Unknown	Unknown: regulated by multiple stresses	T11F9.12 is enriched in the alimentary system, the digestive tract, and the nervous system based on microarray studies\; is affected by several genes including daf-16, daf-2, and daf-12 based on microarray and RNA-seq studies\; is affected by fourteen chemicals including manganese chloride, levamisole, and stavudine based on RNA-seq and microarray studies\; is predicted to encode a protein with t…
522	T11F9.4	WBGene00000007	Transmembrane transport	Transmembrane transport: amino acid	Transmembrane transport: amino acid	aat-6 is an ortholog of human SLC7A11 (solute carrier family 7 member 11), SLC7A6 (solute carrier family 7 member 6), and SLC7A7 (solute carrier family 7 member 7)\; is predicted to have transmembrane transporter activity.
523	T11F9.7	WBGene00011710	Unknown	Unknown	Unknown	T11F9.7 is enriched in the body wall muscle cell based on tiling array studies\; is affected by several genes including daf-16, hpl-2, and drh-3 based on tiling array and RNA-seq studies\; is affected by Atrazine based on microarray studies.
524	T12A7.1	WBGene00001577	Transmembrane protein	Transmembrane protein: other	Transmembrane protein: other	gem-4 is an ortholog of human CPNE5 (copine 5), CPNE8 (copine 8), and CPNE9 (copine 9)\; is expressed in several tissues, including the alimentary system, the hmc, the reproductive system, and the somatic gonad precursor\; is predicted to encode a protein with the following domains: C2 domain, von Willebrand factor, type A, Copine, C2 domain superfamily, and von Willebrand factor A-like domain su…
525	T12B3.2	WBGene00020445	Transmembrane transport	Transmembrane transport: solute carrier	Transmembrane transport: solute carrier	T12B3.2 is an ortholog of human SLC22A17 (solute carrier family 22 member 17), SLC22A4, and SLC22A23 (solute carrier family 22 member 23)\; is predicted to have transmembrane transporter activity.
526	T13A10.12	WBGene00005743	Transmembrane protein	Transmembrane protein: seven transmembrane receptor	Transmembrane protein: seven transmembrane receptor: srv	srv-32 is affected by several genes including lin-4, lin-14, and dpy-21 based on tiling array, RNA-seq, and microarray studies\; is affected by multi-walled carbon nanotube and Sirolimus based on RNA-seq and microarray studies\; is predicted to encode a protein with the following domain: 7TM GPCR, serpentine receptor class v (Srv).
527	T13F3.6	WBGene00011753	Unknown	Unknown	Unknown: regulated by multiple stresses	T13F3.6 is enriched in the AFD and the hypodermis based on tiling array and RNA-seq studies\; is affected by several genes including daf-16, daf-2, and skn-1 based on microarray, tiling array, and RNA-seq studies\; is affected by twenty-one chemicals including methylmercuric chloride, Mercuric Chloride, and Rotenone based on microarray and RNA-seq studies\; is predicted to encode a protein with t…
528	T14E8.1	WBGene00020504	Signaling	Signaling: Y kinase	Signaling: Y kinase	svh-2 is an ortholog of human FGFR4 (fibroblast growth factor receptor 4)\; exhibits mitogen-activated protein kinase kinase kinase binding activity and transmembrane receptor protein tyrosine kinase activity\; is involved in several processes, including generation of neurons, peptidyl-tyrosine autophosphorylation, and positive regulation of MAPK cascade\; is expressed in the DTC, the alimentary …
529	T14G10.3	WBGene00011773	Unknown	Unknown	Unknown	ttr-53 is enriched in the germline precursor cell and the intestine based on tiling array, RNA-seq, and microarray studies\; is affected by several genes including gld-1, hsf-1, and sir-2.1 based on microarray, RNA-seq, and tiling array studies\; is affected by Rotenone, Progesterone, and resveratrol based on RNA-seq and microarray studies\; is predicted to encode a protein with the following dom…
530	T14G10.4	WBGene00011774	Unknown	Unknown	Unknown: regulated by multiple stresses	ttr-54 is enriched in the germ line, the muscular system, the nervous system, and the pharynx based on microarray, tiling array, and RNA-seq studies\; is affected by several genes including let-60, daf-12, and eat-2 based on microarray, tiling array, and RNA-seq studies\; is affected by six chemicals including Rotenone, stavudine, and Zidovudine based on RNA-seq and microarray studies\; is predic…
531	T16G1.6	WBGene00011800	Unknown	Unknown	Unknown	T16G1.6 is expressed in head neurons and the intestine\; is predicted to encode a protein with the following domains: Protein kinase-like domain superfamily, Uncharacterised oxidoreductase Dhs-27, and CHK kinase-like.
532	T18D3.7	WBGene00011824	Unknown	Unknown	Unknown	T18D3.7 is an ortholog of human TSC22D3\; is predicted to have DNA-binding activity transcription factor activity\; is expressed in several tissues, including the alimentary system, the anal region, the head, and the muscular system.
533	T18H9.2	WBGene00000215	Proteolysis general	Proteolysis general: aspartate	Proteolysis general: aspartate: other	asp-2 is an ortholog of human PGA4, NAPSA, and PGA5\; is predicted to have aspartic-type endopeptidase activity.
534	T19D12.4	WBGene00020579	Stress response	Stress response: pathogen	Stress response: pathogen: other	T19D12.4 is involved in defense response to Gram-negative bacterium and innate immune response\; localizes to the membrane raft.
535	T19H12.1	WBGene00020587	Stress response	Stress response: detoxification	Stress response: detoxification: ugt	ugt-9 is an ortholog of human UGT3A1 (UDP glycosyltransferase family 3 member A1) and UGT3A2 (UDP glycosyltransferase family 3 member A2)\; is predicted to have transferase activity, transferring hexosyl groups\; is expressed in the pharyngeal cell.
536	T19H12.10	WBGene00020593	Stress response	Stress response: detoxification	Stress response: detoxification: ugt	ugt-11 is an ortholog of human UGT3A1 (UDP glycosyltransferase family 3 member A1) and UGT3A2 (UDP glycosyltransferase family 3 member A2)\; is predicted to have transferase activity, transferring hexosyl groups.
537	T19H12.11	WBGene00020594	Stress response	Stress response: detoxification	Stress response: detoxification: ugt	ugt-10 is an ortholog of human UGT3A1 (UDP glycosyltransferase family 3 member A1) and UGT3A2 (UDP glycosyltransferase family 3 member A2)\; is predicted to have transferase activity, transferring hexosyl groups.
538	T19H12.9	WBGene00020592	Stress response	Stress response: detoxification	Stress response: detoxification: ugt	ugt-12 is an ortholog of human UGT3A1 (UDP glycosyltransferase family 3 member A1) and UGT3A2 (UDP glycosyltransferase family 3 member A2)\; is predicted to have transferase activity, transferring hexosyl groups.
539	T19H5.7	WBGene00045414	Unknown	Unknown	Unknown	T19H5.7 is enriched in dopaminergic neurons based on tiling array studies\; is affected by several genes including hsf-1, dpy-21, and hpl-2 based on tiling array, microarray, and RNA-seq studies\; is affected by stavudine, Zidovudine, and Triclosan based on RNA-seq and microarray studies.
540	T20D4.11	WBGene00020617	Unknown	Unknown	Unknown: regulated by multiple stresses	T20D4.11 is enriched in the OLL, the PVD, and the muscle cell based on tiling array and RNA-seq studies\; is affected by several genes including daf-16, daf-2, and glp-1 based on microarray, RNA-seq, and tiling array studies\; is affected by thirteen chemicals including D-glucose, resveratrol, and Acrylamide based on RNA-seq and microarray studies\; is predicted to encode a protein with the follo…
541	T21B4.17	WBGene00044032	Transcription factor	Transcription factor: homeodomain	Transcription factor: homeodomain	ceh-99 is an ortholog of human EMX1 (empty spiracles homeobox 1) and EMX2 (empty spiracles homeobox 2)\; is predicted to have DNA binding activity.
542	T21B4.9	WBGene00005291	Transmembrane protein	Transmembrane protein: seven transmembrane receptor	Transmembrane protein: seven transmembrane receptor: srh	srh-70 is enriched in the alimentary system, the digestive tract, the muscle cell, and the nervous system based on tiling array, RNA-seq, and microarray studies\; is affected by several genes including daf-16, let-60, and hsf-1 based on microarray and RNA-seq studies\; is affected by five chemicals including Mercuric Chloride, Tunicamycin, and multi-walled carbon nanotube based on microarray and …
543	T21B6.2	WBGene00011879	Lysosome	Lysosome: acid phosphatase	Lysosome: acid phosphatase	pho-7 is an ortholog of human ACP2 (acid phosphatase 2, lysosomal), ACP4 (acid phosphatase 4), and ACPP (acid phosphatase, prostate)\; human ACPP exhibits phosphatase activity and protein homodimerization activity.
544	T21E3.1	WBGene00020652	Signaling	Signaling: phosphatase	Signaling: phosphatase: Y	egg-4 is an ortholog of human PTPN7 (protein tyrosine phosphatase, non-receptor type 7)\; exhibits protein kinase binding activity and protein kinase inhibitor activity\; is involved in several processes, including cortical actin cytoskeleton organization, gamete generation, and negative regulation of protein kinase activity\; localizes to the cell cortex and nucleus\; is expressed in the germ li…
545	T21E8.1	WBGene00004000	Transmembrane transport	Transmembrane transport: ABC	Transmembrane transport: ABC	pgp-6 is an ortholog of human ABCB4 (ATP binding cassette subfamily B member 4), ABCB11 (ATP binding cassette subfamily B member 11), and ABCB1\; is predicted to have efflux transmembrane transporter activity\; is involved in response to nematicide\; is expressed in amphid neurons, the head, the intestine, and the pharynx.
546	T21G5.4	WBGene00020661	Development	Development: germline	Development: germline	smz-2 is involved in male meiosis chromosome segregation\; localizes to the nuclear chromatin\; is expressed in the sperm.
547	T22B7.3	WBGene00020672	Metabolism	Metabolism: other	Metabolism: other	T22B7.3 is enriched in the AFD, the ASER, the germline precursor cell, and the hypodermis based on tiling array, RNA-seq, and microarray studies\; is affected by several genes including daf-2, glp-1, and let-60 based on microarray, tiling array, and RNA-seq studies\; is affected by seventeen chemicals including Heme, Ethanol, and Mianserin based on microarray and RNA-seq studies.
548	T22C8.2	WBGene00011923	Extracellular material	Extracellular material: matrix	Extracellular material: matrix	chhy-1 is an ortholog of human HYAL1 (hyaluronidase 1), SPAM1 (sperm adhesion molecule 1), and HYAL2 (hyaluronidase 2)\; exhibits hexosaminidase activity\; is involved in chondroitin sulfate catabolic process\; is expressed in the PLML, the PLMR, the head, the intestinal cell, and the vulva\; human orthologs of this gene are implicated in mucopolysaccharidosis IX.
549	T22F3.10	WBGene00020699	Unknown	Unknown	Unknown	T22F3.10 is enriched in GABAergic neurons, the excretory cell, and the intestine based on tiling array and microarray studies\; is affected by several genes including daf-16, daf-12, and hsf-1 based on RNA-seq and microarray studies\; is affected by indole, Chlorpyrifos, and Diazinon based on microarray studies\; is predicted to encode a protein with the following domains: Major facilitator super…
550	T22F3.7	WBGene00020697	Unknown	Unknown	Unknown	T22F3.7 is enriched in GABAergic neurons, the amphid sheath cell, the excretory cell, and the germline precursor cell based on tiling array and RNA-seq studies\; is affected by several genes including hsf-1, dpy-21, and hpl-2 based on tiling array, RNA-seq, and microarray studies\; is affected by resveratrol, Diazinon, and adsorbable organic bromine compound based on microarray studies\; is predi…
551	T22F3.8	WBGene00020698	Unknown	Unknown	Unknown	T22F3.8 is enriched in GABAergic neurons and the excretory cell based on tiling array and RNA-seq studies\; is affected by several genes including daf-16, clk-1, and npr-1 based on tiling array, microarray, and RNA-seq studies\; is affected by methylmercuric chloride and Sirolimus based on microarray studies\; is predicted to encode a protein with the following domains: Major facilitator superfam…
552	T22G5.2	WBGene00002259	Metabolism	Metabolism: lipid	Metabolism: lipid: binding	lbp-7 is an ortholog of human FABP3 (fatty acid binding protein 3), FABP4 (fatty acid binding protein 4), and FABP7 (fatty acid binding protein 7)\; is predicted to have lipid binding activity.
553	T22H9.4	WBGene00020708	Transcription factor	Transcription factor: ZF	Transcription factor: ZF	dmd-8 is an ortholog of human DMRT3, DMRTA1, and DMRTC1\; is predicted to have DNA-binding activity transcription factor activity, metal ion binding activity, and sequence-specific DNA binding activity\; is expressed in amphid neurons.
554	T23B12.11	WBGene00044553	Unknown	Unknown	Unknown	T23B12.11 is enriched in the hypodermis and the nervous system based on tiling array and RNA-seq studies\; is affected by several genes including daf-16, daf-2, and daf-12 based on tiling array, RNA-seq, and microarray studies\; is affected by stavudine and Zidovudine based on RNA-seq studies.
555	T23E7.6	WBGene00044772	Unknown	Unknown	Unknown: regulated by multiple stresses	T23E7.6 is enriched in the hypodermis and the muscle cell based on tiling array and RNA-seq studies\; is affected by several genes including daf-16, daf-2, and daf-12 based on RNA-seq, tiling array, and microarray studies\; is affected by six chemicals including 1-methylnicotinamide, Rotenone, and Tunicamycin based on RNA-seq and microarray studies.
556	T23F11.6	WBGene00011957	Unknown	Unknown	Unknown	T23F11.6 is enriched in the ASER and the intestine based on RNA-seq studies\; is affected by several genes including daf-16, daf-2, and daf-12 based on tiling array, microarray, and RNA-seq studies\; is affected by eight chemicals including 1-methylnicotinamide, methylmercuric chloride, and Rotenone based on RNA-seq and microarray studies\; is predicted to encode a protein with the following doma…
557	T23F2.3	WBGene00020736	Unknown	Unknown	Unknown: regulated by multiple stresses	T23F2.3 is enriched in several tissues, including the head, the intestine, the muscle cell, and the nervous system based on microarray, tiling array, and RNA-seq studies\; is affected by several genes including daf-16, daf-2, and glp-1 based on microarray, tiling array, and RNA-seq studies\; is affected by seven chemicals including aldicarb, Rotenone, and D-glucose based on microarray and RNA-seq…
558	T23F2.4	WBGene00020737	Unknown	Unknown	Unknown	T23F2.4 is enriched in the amphid sensillum, the epithelial system, the muscle cell, and the nervous system based on tiling array and RNA-seq studies\; is affected by several genes including daf-16, daf-2, and skn-1 based on microarray and RNA-seq studies\; is affected by five chemicals including multi-walled carbon nanotube, Sodium Chloride, and Colistin based on RNA-seq and microarray studies\;…
559	T23F6.7	WBGene00045184	Pseudogene	Pseudogene	Pseudogene	T23F6.7 is affected by dpy-21 based on RNA-seq studies\; is affected by Colistin and Triclosan based on microarray studies.
560	T24A6.20	WBGene00020756	Unknown	Unknown	Unknown	T24A6.20 is enriched in the amphid sheath cell, the coelomocyte, the excretory cell, and the nervous system based on tiling array, RNA-seq, and microarray studies\; is affected by several genes including daf-16, daf-2, and hsf-1 based on microarray, proteomic, RNA-seq, and tiling array studies\; is affected by five chemicals including Zidovudine, Atrazine, and Cry5B based on RNA-seq and microarra…
561	T24C4.4	WBGene00020760	Stress response	Stress response: pathogen	Stress response: pathogen: other	T24C4.4 is involved in innate immune response.
562	T24D3.2	WBGene00023492	Unknown	Unknown	Unknown	T24D3.2 is enriched in dopaminergic neurons, the PLM, the hypodermis, and the pharyngeal muscle cell based on tiling array and RNA-seq studies\; is affected by several genes including daf-16, daf-2, and daf-12 based on RNA-seq and microarray studies\; is affected by four chemicals including Ethanol, Alovudine, and Zidovudine based on RNA-seq and microarray studies.
563	T24D8.1	WBGene00020767	Transmembrane transport	Transmembrane transport: extracellular ligand gated channel	Transmembrane transport: extracellular ligand gated channel	lgc-40 is an ortholog of human GLRA4 (glycine receptor alpha 4), GLRA3 (glycine receptor alpha 3), and GLRA2 (glycine receptor alpha 2)\; is predicted to have extracellular ligand-gated ion channel activity and transmembrane signaling receptor activity.
564	T24D8.5	WBGene00003740	Neuronal function	Neuronal function: synaptic function	Neuronal function: synaptic function: neuropeptide	nlp-2 is involved in embryo development and positive regulation of error-prone translesion synthesis\; is expressed in head neurons and the intestine.
565	T25C12.3	WBGene00012018	Stress response	Stress response: C-type Lectin	Stress response: C-type Lectin	T25C12.3 is enriched in the germ line, the intestine, and the pharyngeal muscle cell based on proteomic, tiling array, and RNA-seq studies\; is affected by several genes including daf-16, daf-2, and glp-1 based on microarray, proteomic, and RNA-seq studies\; is affected by eleven chemicals including Rotenone, D-glucose, and Zidovudine based on RNA-seq and microarray studies\; is predicted to enco…
566	T25C8.2	WBGene00000067	Cytoskeleton	Cytoskeleton: actin function	Cytoskeleton: actin function: actin	act-5 is an ortholog of human ACTC1 (actin, alpha, cardiac muscle 1), ACTA1 (actin, alpha 1, skeletal muscle), and ACTA2 (actin, alpha 2, smooth muscle, aorta)\; is predicted to have ATP binding activity\; is involved in several processes, including larval feeding behavior, microvillus assembly, and nematode larval development\; localizes to the microvillar actin bundle and terminal web\; is expr…
567	T26E3.1	WBGene00012036	Stress response	Stress response: C-type Lectin	Stress response: C-type Lectin	clec-103 is predicted to have carbohydrate binding activity.
568	T26E4.15	WBGene00012055	Transmembrane protein	Transmembrane protein: seven transmembrane receptor	Transmembrane protein: seven transmembrane receptor: srsx	srsx-36 is an ortholog of human OR2L8, OR4N2, and OR5M10 and members of the human OR2 (Olfactory receptors, family 2), OR5 (Olfactory receptors, family 5), and OR8 (Olfactory receptors, family 8) gene families including OR2L3, OR2T33, and OR5H1\; is predicted to have G protein-coupled receptor activity.
569	T26H2.9	WBGene00003669	Transcription factor	Transcription factor: NHR	Transcription factor: NHR	nhr-79 is predicted to have DNA-binding activity transcription factor activity, sequence-specific DNA binding activity, and zinc ion binding activity\; is expressed in several tissues, including anterior hypodermis, the Dpaa, the Eala, the amphid sensillum, and the intestine.
570	T27A10.3	WBGene00000515	Metabolism	Metabolism: lipid	Metabolism: lipid: phospholipid	ckc-1 is an ortholog of human ETNK2\; is predicted to have kinase activity.
571	T27A3.7	WBGene00020843	Cell cycle	Cell cycle: chromosome dynamics	Cell cycle: chromosome dynamics: SMC	T27A3.7 is an ortholog of human NSMCE1 (NSE1 homolog, SMC5-SMC6 complex component)\; human NSMCE1 exhibits protein dimerization activity and ubiquitin-protein transferase activity.
572	T27A8.2	WBGene00012074	Transcription factor	Transcription factor: ZF	Transcription factor: ZF	T27A8.2 is predicted to have DNA-binding activity transcription factor activity and sequence-specific DNA binding activity\; is expressed in the head, the nervous system, and the tail.
573	T27E4.8	WBGene00002015	Stress response	Stress response: heat	Stress response: heat	hsp-16.1 is an ortholog of human CRYAA (crystallin alpha A), CRYAB (crystallin alpha B), and HSPB1 (heat shock protein family B (small) member 1)\; is predicted to have unfolded protein binding activity\; is involved in response to heat\; localizes to the Golgi medial cisterna\; is expressed in several tissues, including the alimentary system, the coelomocyte, the gonad, the muscular system, and …
574	T27E4.9	WBGene00002020	Stress response	Stress response: heat	Stress response: heat	hsp-16.49 is an ortholog of human CRYAA (crystallin alpha A), CRYAB (crystallin alpha B), and HSPB1 (heat shock protein family B (small) member 1)\; is involved in endoplasmic reticulum unfolded protein response\; human orthologs of this gene are implicated in several diseases, including Charcot-Marie-Tooth disease axonal type 2F, cataract (multiple), and myofibrillar myopathy (multiple).
575	T27E9.3	WBGene00000407	Cell cycle	Cell cycle: kinase	Cell cycle: kinase	cdk-5 is an ortholog of human CDK5 (cyclin dependent kinase 5)\; exhibits protein kinase activity\; is involved in several processes, including GABAergic synaptic transmission, regulation of intracellular transport, and regulation of nervous system development\; localizes to the axon and synapse\; is used to study lissencephaly.
576	T27E9.4	WBGene00002185	Cytoskeleton	Cytoskeleton: other	Cytoskeleton: other	kel-3 is an ortholog of human KLHL18 (kelch like 18)\; is expressed in several tissues, including the alimentary system, the head, the hypodermis, the muscular system, and the nervous system\; is predicted to encode a protein with the following domains: BTB\/POZ domain, Kelch repeat type 1, SKP1\/BTB\/POZ domain superfamily, BTB\/Kelch-associated, Kelch-type beta propeller, and BTB-kelch protein.
577	T27F6.2	WBGene00012103	Stress response	Stress response: C-type Lectin	Stress response: C-type Lectin	clec-12 is an ortholog of human CLEC3A (C-type lectin domain family 3 member A) and CLEC3B (C-type lectin domain family 3 member B)\; is predicted to have carbohydrate binding activity.
578	T28A11.16	WBGene00020878	Unknown	Unknown	Unknown: regulated by multiple stresses	T28A11.16 is enriched in the intestine and the muscle cell based on tiling array, RNA-seq, and microarray studies\; is affected by several genes including daf-16, daf-2, and glp-1 based on microarray, RNA-seq, and tiling array studies\; is affected by eleven chemicals including Mercuric Chloride, Rifampin, and Chlorpyrifos based on microarray studies\; is predicted to encode a protein with the fo…
579	T28A11.19	WBGene00020881	Unknown	Unknown	Unknown: regulated by multiple stresses	T28A11.19 is enriched in the coelomocyte, the muscular system, and the nervous system based on tiling array and RNA-seq studies\; is affected by several genes including daf-16, daf-2, and glp-1 based on microarray, RNA-seq, and tiling array studies\; is affected by thirteen chemicals including Mercuric Chloride, Tunicamycin, and Rifampin based on microarray and RNA-seq studies\; is predicted to e…
580	T28A11.2	WBGene00020869	Unknown	Unknown	Unknown: regulated by multiple stresses	T28A11.2 is enriched in the PLM and the muscle cell based on tiling array, RNA-seq, and microarray studies\; is affected by several genes including daf-16, daf-2, and glp-1 based on microarray, tiling array, and RNA-seq studies\; is affected by six chemicals including 1-methylnicotinamide, Rotenone, and resveratrol based on RNA-seq and microarray studies\; is predicted to encode a protein with th…
581	T28A11.5	WBGene00020872	Pseudogene	Pseudogene	Pseudogene	T28A11.5 is enriched in GABAergic neurons, the body wall muscle cell, and the ventral nerve cord based on tiling array and RNA-seq studies\; is affected by several genes including lin-35, npr-1, and bar-1 based on microarray, RNA-seq, and tiling array studies\; is affected by six chemicals including methylmercuric chloride, Mercuric Chloride, and Chlorpyrifos based on microarray studies.
582	T28B4.3	WBGene00020886	Transmembrane transport	Transmembrane transport: other	Transmembrane transport: other	ttr-6 localizes to the nucleus.
583	T28B4.4	WBGene00020887	Cytoskeleton	Cytoskeleton: claudin	Cytoskeleton: claudin	hic-1 is enriched in the alimentary system, the arcade cell, the digestive tract, and the nervous system based on microarray, tiling array, and RNA-seq studies\; is affected by several genes including elt-2, pgl-1, and dcr-1 based on microarray and RNA-seq studies\; is affected by six chemicals including methylmercuric chloride, Rotenone, and Zidovudine based on microarray and RNA-seq studies\; i…
584	T28C6.4	WBGene00000691	Extracellular material	Extracellular material: collagen	Extracellular material: collagen	col-117 is predicted to be a structural constituent of cuticle.
585	T28D9.1	WBGene00020894	Unknown	Unknown	Unknown	T28D9.1 is expressed in several tissues, including the intestine, the nervous system, and the reproductive system.
586	T28D9.7	WBGene00020897	Transmembrane transport	Transmembrane transport: acid sensing	Transmembrane transport: acid sensing	del-10 is predicted to have sodium channel activity.
587	VC5.2	WBGene00020908	Unknown	Unknown	Unknown	VC5.2 is enriched in GABAergic neurons, the body wall musculature, the male, and the muscle cell based on tiling array, RNA-seq, and microarray studies\; is affected by several genes including daf-2, daf-12, and clk-1 based on microarray and RNA-seq studies\; is affected by Atrazine, Cry5B, and Humic Substances based on microarray studies\; is predicted to encode a protein with the following doma…
588	VC5.4	WBGene00007029	Transcription: chromatin	Transcription: chromatin modification	Transcription: chromatin modification: acetyltransferase	mys-1 is an ortholog of human KAT5 (lysine acetyltransferase 5)\; is predicted to have histone acetyltransferase activity and metal ion binding activity\; is involved in several processes, including cell fate specification, negative regulation of cell fate specification, and negative regulation of transcription, DNA-templated.
589	VK10D6R.1	WBGene00012152	Stress response	Stress response: pathogen	Stress response: pathogen: caenacin	cnc-10 is enriched in the PLM based on RNA-seq studies\; is affected by several genes including daf-2, clk-1, and dpy-7 based on tiling array, RNA-seq, and microarray studies\; is affected by four chemicals including Rotenone, bisphenol S, and Alovudine based on RNA-seq studies.
590	VZK822L.2	WBGene00012163	Unknown	Unknown	Unknown	VZK822L.2 is enriched in dopaminergic neurons, the OLL, the PVD, and the intestine based on tiling array and microarray studies\; is affected by several genes including daf-16, daf-12, and clk-1 based on microarray and RNA-seq studies\; is affected by Zidovudine and Colistin based on RNA-seq and microarray studies.
591	W01A11.5	WBGene00020911	Metabolism	Metabolism: lipid	Metabolism: lipid: beta oxidation	cpt-6 is an ortholog of human CPT1A, CPT1B, and CPT1C\; is predicted to have transferase activity, transferring acyl groups\; is expressed in the hypodermis.
592	W02A2.9	WBGene00044280	Unknown	Unknown	Unknown: regulated by multiple stresses	W02A2.9 is enriched in dopaminergic neurons, the NSM, the OLL, the PVD, and the intestine based on tiling array and RNA-seq studies\; is affected by several genes including daf-16, skn-1, and hsf-1 based on RNA-seq and microarray studies\; is affected by eleven chemicals including Tunicamycin, D-glucose, and 4-bromodiphenyl ether based on microarray and RNA-seq studies\; is predicted to encode a …
593	W02D9.5	WBGene00012211	Stress response	Stress response: pathogen	Stress response: pathogen: other	ssp-37 is involved in defense response to Gram-negative bacterium.
594	W02D9.7	WBGene00012213	Unknown	Unknown	Unknown: regulated by multiple stresses	W02D9.7 is enriched in the intestine and the nervous system based on RNA-seq and microarray studies\; is affected by several genes including daf-16, daf-2, and glp-1 based on microarray, RNA-seq, and tiling array studies\; is affected by eight chemicals including hydrogen sulfide, Ethanol, and Rotenone based on microarray and RNA-seq studies.
595	W03A5.3	WBGene00001731	Signaling	Signaling: hedgehog-like	Signaling: hedgehog-like	grl-22 is enriched in the hypodermis based on tiling array studies\; is affected by several genes including daf-2, dpy-10, and clk-1 based on microarray, tiling array, and RNA-seq studies\; is affected by eight chemicals including methylmercuric chloride, Rotenone, and Tunicamycin based on microarray and RNA-seq studies\; is predicted to encode a protein with the following domain: Ground-like dom…
596	W03D8.11	WBGene00044796	Unknown	Unknown	Unknown: regulated by multiple stresses	W03D8.11 is enriched in the hypodermis based on tiling array and RNA-seq studies\; is affected by several genes including daf-16, daf-12, and clk-1 based on microarray and RNA-seq studies\; is affected by eight chemicals including methylmercury hydroxide, manganese chloride, and levamisole based on RNA-seq and microarray studies.
597	W03F8.9	WBGene00020997	Signaling	Signaling: heteromeric G protein	Signaling: heteromeric G protein: G alpha subunit	gpa-18 is an ortholog of human GNAO1 (G protein subunit alpha o1)\; is predicted to have G-protein beta\/gamma-subunit complex binding activity, GTP binding activity, and GTPase activity.
598	W03F9.3	WBGene00021001	Pseudogene	Pseudogene	Pseudogene	W03F9.3 is affected by several genes including daf-2, clk-1, and sma-2 based on microarray and RNA-seq studies\; is affected by four chemicals including methylmercuric chloride, multi-walled carbon nanotube, and Colistin based on microarray and RNA-seq studies.
599	W04D2.2	WBGene00012242	Transmembrane protein	Transmembrane protein: seven transmembrane receptor	Transmembrane protein: seven transmembrane receptor: srt	srt-39 is affected by smg-2 and drh-3 based on RNA-seq studies\; is affected by fluoranthene based on microarray studies\; is predicted to encode a protein with the following domain: 7TM GPCR, serpentine receptor class t (Srt).
600	W05H9.3	WBGene00021050	Unknown	Unknown	Unknown: regulated by multiple stresses	W05H9.3 is enriched in several tissues, including the body wall muscle cell, the coelomocyte, the excretory cell, the hypodermis, and the nervous system based on tiling array and RNA-seq studies\; is affected by several genes including daf-16, daf-2, and daf-12 based on microarray, tiling array, and RNA-seq studies\; is affected by nine chemicals including 1-methylnicotinamide, D-glucose, and sta…
601	W06G6.1	WBGene00012308	Metabolism	Metabolism: lipid	Metabolism: lipid: o-acyl transferase	oac-53 is predicted to have transferase activity, transferring acyl groups other than amino-acyl groups.
602	W06H8.2	WBGene00021066	Unknown	Unknown	Unknown	W06H8.2 is predicted to have FMN binding activity and oxidoreductase activity.
603	W07G1.7	WBGene00012334	Unknown	Unknown	Unknown	W07G1.7 is enriched in the male based on RNA-seq studies\; is affected by several genes including sir-2.1, hpl-2, and cyc-1 based on microarray, tiling array, and RNA-seq studies\; is affected by Zidovudine, Atrazine, and Sirolimus based on RNA-seq and microarray studies.
604	W08E12.3	WBGene00021084	Unknown	Unknown	Unknown: regulated by multiple stresses	W08E12.3 is enriched in several tissues, including the muscular system, the nervous system, and the pharynx based on microarray and Chronogram studies\; is affected by several genes including daf-16, daf-2, and skn-1 based on microarray, tiling array, and RNA-seq studies\; is affected by nine chemicals including Heme, Neurotoxins, and sesamin based on microarray and RNA-seq studies.
605	W09D12.1	WBGene00012364	Proteolysis general	Proteolysis general: metallopeptidase	Proteolysis general: metallopeptidase	zmp-4 is an ortholog of human MMP21 (matrix metallopeptidase 21)\; is predicted to have metalloendopeptidase activity and zinc ion binding activity.
606	W09G10.6	WBGene00021118	Stress response	Stress response: C-type Lectin	Stress response: C-type Lectin	clec-125 is predicted to have carbohydrate binding activity.
607	W09G12.7	WBGene00021121	Unknown	Unknown	Unknown: regulated by multiple stresses	W09G12.7 is enriched in the OLL, the PVD, and the male based on microarray and RNA-seq studies\; is affected by several genes including daf-2, glp-1, and skn-1 based on microarray, RNA-seq, and tiling array studies\; is affected by sixteen chemicals including Nitric Oxide, 1-methylnicotinamide, and methylmercuric chloride based on RNA-seq and microarray studies.
608	W10G6.2	WBGene00004789	Signaling	Signaling: MAPK	Signaling: MAPK	sgk-1 is an ortholog of human SGK1, SGK2, and SGK3\; exhibits phosphatidylinositol-3,4,5-trisphosphate binding activity and protein serine\/threonine kinase activity\; is involved in several processes, including mesendoderm development, nematode larval development, and peptidyl-serine phosphorylation\; localizes to the cytoplasm and nucleus\; is expressed in the head, the intestine, the nervous s…
609	Y102A5B.1	WBGene00013607	Stress response	Stress response: C-type Lectin	Stress response: C-type Lectin	clec-27 is an ortholog of human CLEC3A (C-type lectin domain family 3 member A) and CLEC3B (C-type lectin domain family 3 member B)\; is predicted to have carbohydrate binding activity.
610	Y102A5B.2	WBGene00013608	Stress response	Stress response: C-type Lectin	Stress response: C-type Lectin	clec-35 is an ortholog of human CLEC3A (C-type lectin domain family 3 member A) and CLEC3B (C-type lectin domain family 3 member B)\; is predicted to have carbohydrate binding activity.
611	Y106G6H.9	WBGene00013721	Proteolysis proteasome	Proteolysis proteasome: E3	Proteolysis proteasome: E3: F box	Y106G6H.9 is affected by several genes including daf-16, daf-2, and lin-4 based on microarray, tiling array, and RNA-seq studies\; is affected by eight chemicals including methylmercuric chloride, multi-walled carbon nanotube, and Quercetin based on microarray and RNA-seq studies\; is predicted to encode a protein with the following domains: F-box domain and F-box associated domain, type 2.
612	Y116A8A.3	WBGene00013774	Stress response	Stress response: C-type Lectin	Stress response: C-type Lectin	clec-193 is predicted to have carbohydrate binding activity.
613	Y11D7A.1	WBGene00012426	Pseudogene	Pseudogene	Pseudogene	Y11D7A.1 is affected by several genes including daf-16, glp-1, and skn-1 based on microarray and RNA-seq studies.
614	Y17G9A.3	WBGene00021196	Unknown	Unknown	Unknown	Y17G9A.3 is affected by several genes including nhr-25, dpy-21, and smg-2 based on tiling array, RNA-seq, and microarray studies\; is affected by multi-walled carbon nanotube based on RNA-seq studies\; is predicted to encode a protein with the following domain: Protein of unknown function DUF684.
615	Y18D10A.23	WBGene00012487	Transmembrane transport	Transmembrane transport: amino acid	Transmembrane transport: amino acid	Y18D10A.23 is expressed in the excretory cell and the ut2\; is predicted to encode a protein with the following domain: Amino acid transporter, transmembrane domain.
616	Y18D10A.7	WBGene00004231	Signaling	Signaling: hedgehog-like	Signaling: hedgehog-like	ptr-17 is an ortholog of human PTCHD1 and PTCHD4\; is involved in molting cycle.
617	Y19D10A.7	WBGene00021222	Unknown	Unknown	Unknown: regulated by multiple stresses	irld-53 is enriched in the intestine and the nervous system based on RNA-seq and microarray studies\; is affected by several genes including daf-16, rrf-3, and daf-12 based on microarray, quantitative PCR, tiling array, and RNA-seq studies\; is affected by eight chemicals including Progesterone, Atrazine, and Chlorpyrifos based on microarray studies\; is predicted to encode a protein with the fol…
618	Y19D10A.9	WBGene00021224	Stress response	Stress response: C-type Lectin	Stress response: C-type Lectin	clec-209 is predicted to have carbohydrate binding activity.
619	Y1H11.2	WBGene00001783	Stress response	Stress response: GST	Stress response: GST	gst-35 is an ortholog of human GSTA4 (glutathione S-transferase alpha 4), GSTA5 (glutathione S-transferase alpha 5), and HPGDS (hematopoietic prostaglandin D synthase)\; is predicted to have transferase activity.
620	Y22D7AR.7	WBGene00021261	Signaling	Signaling: phosphatase	Signaling: phosphatase: Y	Y22D7AR.7 is predicted to have protein tyrosine phosphatase activity.
621	Y22F5A.6	WBGene00003092	Proteolysis general	Proteolysis general: lysozyme	Proteolysis general: lysozyme	lys-3 is involved in stress response to copper ion.
622	Y26D4A.21	WBGene00077684	Unknown	Unknown	Unknown	Y26D4A.21 is enriched in the intestine and the pharyngeal muscle cell based on tiling array and RNA-seq studies\; is affected by several genes including daf-2, hsp-6, and dpy-21 based on microarray and RNA-seq studies\; is affected by eight chemicals including Tunicamycin, multi-walled carbon nanotube, and D-glucose based on microarray and RNA-seq studies.
623	Y27F2A.3	WBGene00005552	Transmembrane protein	Transmembrane protein: seven transmembrane receptor	Transmembrane protein: seven transmembrane receptor: sri	sri-40 is enriched in the germ line based on RNA-seq studies\; is affected by several genes including daf-16, daf-2, and dpy-10 based on RNA-seq, microarray, and tiling array studies\; is affected by seven chemicals including Lithium Chloride, methylmercuric chloride, and manganese chloride based on microarray and RNA-seq studies\; is predicted to encode a protein with the following domain: 7TM G…
624	Y32B12A.3	WBGene00012518	Protein modification	Protein modification: methyltransferase	Protein modification: methyltransferase	comt-2 is an ortholog of human COMTD1 (catechol-O-methyltransferase domain containing 1)\; is predicted to have O-methyltransferase activity\; is involved in innate immune response.
625	Y32F6B.1	WBGene00012531	Transmembrane transport	Transmembrane transport: solute carrier	Transmembrane transport: solute carrier	Y32F6B.1 is an ortholog of human SLCO3A1 (solute carrier organic anion transporter 3A1)\; is predicted to have transporter activity.
626	Y32G9A.4	WBGene00005644	Proteolysis general	Proteolysis general: inhibitor	Proteolysis general: inhibitor: serine	srp-3 is an ortholog of human SERPINE1 (serpin family E member 1), SERPINB5 (serpin family B member 5), and SERPINE2 (serpin family E member 2)\; is predicted to have peptidase activity\; is expressed in the body wall musculature, the intestine, and the muscle cell.
627	Y34B4A.9	WBGene00021325	Unknown	Unknown	Unknown: regulated by multiple stresses	Y34B4A.9 is enriched in the intestine and the pharyngeal muscle cell based on tiling array and RNA-seq studies\; is affected by several genes including daf-16, daf-2, and age-1 based on microarray, proteomic, and RNA-seq studies\; is affected by eleven chemicals including methylmercuric chloride, Zidovudine, and Cadmium based on microarray and RNA-seq studies.
628	Y37D8A.2	WBGene00012544	Signaling	Signaling: lipid	Signaling: lipid: phospholipase B	Y37D8A.2 is an ortholog of human PLBD2\; is predicted to have hydrolase activity.
629	Y37D8A.3	WBGene00012545	Unknown	Unknown	Unknown	Y37D8A.3 is enriched in the NSM, the OLL, the PVD, the hypodermis, and the intestine based on microarray, tiling array, and RNA-seq studies\; is affected by several genes including daf-16, daf-2, and daf-12 based on tiling array, RNA-seq, and microarray studies\; is affected by eight chemicals including Mianserin, Zidovudine, and resveratrol based on RNA-seq and microarray studies.
630	Y37H2A.12	WBGene00044758	Proteolysis proteasome	Proteolysis proteasome: E3	Proteolysis proteasome: E3: F box	Y37H2A.12 is enriched in the germ line based on RNA-seq studies\; is affected by several genes including daf-2, clk-1, and pgl-1 based on tiling array, RNA-seq, and microarray studies\; is affected by eight chemicals including Rotenone, manganese chloride, and bisphenol S based on RNA-seq and microarray studies\; is predicted to encode a protein with the following domain: F-box domain.
631	Y38C9B.1	WBGene00021412	Stress response	Stress response: detoxification	Stress response: detoxification: CYP	cyp-29A3 is an ortholog of human CYP19A1 (cytochrome P450 family 19 subfamily A member 1) and CYP4V2 (cytochrome P450 family 4 subfamily V member 2)\; is predicted to have heme binding activity, iron ion binding activity, and oxidoreductase activity.
632	Y38E10A.9	WBGene00012587	Unknown	Unknown	Unknown	Y38E10A.9 is enriched in GABAergic neurons based on RNA-seq studies\; is affected by several genes including daf-2, hpl-2, and his-24 based on tiling array, RNA-seq, and microarray studies\; is affected by four chemicals including Tunicamycin, multi-walled carbon nanotube, and Chlorpyrifos based on microarray and RNA-seq studies\; is predicted to encode a protein with the following domain: Protei…
633	Y38F1A.9	WBGene00003860	Unknown	Unknown	Unknown	oig-2 localizes to the sarcoplasmic reticulum\; is expressed in several tissues, including the hypodermis, the midbody, the nervous system, the pharynx, and the tail.
634	Y38F2AL.4	WBGene00006912	Lysosome	Lysosome: Vacuolar ATPase	Lysosome: Vacuolar ATPase	vha-3 is an ortholog of human ATP6V0C (ATPase H+ transporting V0 subunit c)\; is predicted to have proton transmembrane transporter activity\; is expressed in the excretory cell, the hypodermis, and the intestinal cell.
635	Y38F2AR.9	WBGene00021427	Trafficking	Trafficking: ER/Golgi	Trafficking: ER/Golgi: ER other	Y38F2AR.9 is an ortholog of human SEC61B\; human SEC61B exhibits epidermal growth factor binding activity.
636	Y39A3A.3	WBGene00021434	Unknown	Unknown	Unknown: regulated by multiple stresses	Y39A3A.3 is enriched in the nervous system based on tiling array and microarray studies\; is affected by several genes including daf-2, glp-1, and elt-2 based on microarray, tiling array, and RNA-seq studies\; is affected by five chemicals including methylmercuric chloride, Mercuric Chloride, and Sodium Chloride based on microarray and RNA-seq studies\; is predicted to encode a protein with the f…
637	Y39A3CL.6	WBGene00004249	Signaling	Signaling: VEGF	Signaling: VEGF	pvf-1 is an ortholog of human PDGFA and PDGFB\; is predicted to have growth factor activity\; is involved in negative regulation of netrin-activated signaling pathway and nematode male tail tip morphogenesis\; is expressed in the body wall musculature.
638	Y39B6A.24	WBGene00012683	Proteolysis general	Proteolysis general: aspartate	Proteolysis general: aspartate: cathepsin	asp-17 is an ortholog of human PGA4, NAPSA, and PGA5\; is predicted to have aspartic-type endopeptidase activity.
639	Y39B6A.7	WBGene00012669	Unknown	Unknown	Unknown	Y39B6A.7 is predicted to have hydrolase activity, acting on ester bonds.
640	Y39D8C.1	WBGene00000022	Transmembrane transport	Transmembrane transport: ABC	Transmembrane transport: ABC	abt-4 is an ortholog of human ABCA3 (ATP binding cassette subfamily A member 3)\; is predicted to have ATP binding activity and ATPase activity, coupled to transmembrane movement of substances\; is expressed in several tissues, including the alimentary system, the epithelial system, the head, the nervous system, and the tail\; human orthologs of this gene are implicated in pulmonary alveolar prot…
641	Y39E4B.11	WBGene00012720	Unknown	Unknown	Unknown: regulated by multiple stresses	Y39E4B.11 is enriched in the male based on RNA-seq studies\; is affected by several genes including rrf-3, dpy-10, and eat-2 based on microarray, tiling array, and RNA-seq studies\; is affected by eight chemicals including methylmercuric chloride, manganese chloride, and D-glucose based on microarray and RNA-seq studies.
642	Y40B10A.2	WBGene00021487	Protein modification	Protein modification: methyltransferase	Protein modification: methyltransferase	comt-3 is an ortholog of human COMTD1 (catechol-O-methyltransferase domain containing 1)\; is predicted to have O-methyltransferase activity.
643	Y40C7B.4	WBGene00021500	Unknown	Unknown	Unknown	Y40C7B.4 is enriched in the alimentary system, the coelomocyte, the digestive tract, and the nervous system based on tiling array and microarray studies\; is affected by several genes including hsf-1, elt-2, and dpy-7 based on tiling array, microarray, and RNA-seq studies\; is affected by seven chemicals including Tunicamycin, D-glucopyranose, and Zidovudine based on microarray and RNA-seq studie…
644	Y41D4B.10	WBGene00001105	Signaling	Signaling: Notch	Signaling: Notch	dsl-3 is enriched in the Z1, the Z4, the hypodermis, and the pharyngeal muscle cell based on tiling array and RNA-seq studies\; is affected by several genes including daf-2, hsf-1, and dpy-7 based on microarray, tiling array, and RNA-seq studies\; is affected by thirteen chemicals including Lithium Chloride, 1-methylnicotinamide, and methylmercuric chloride based on microarray and RNA-seq studies…
645	Y41D4B.18	WBGene00021520	Pseudogene	Pseudogene	Pseudogene	Y41D4B.18 is enriched in the OLL, the PVD, and the intestine based on microarray and tiling array studies\; is affected by several genes including clk-1, lin-35, and bar-1 based on microarray and RNA-seq studies\; is affected by eight chemicals including aldicarb, tryptophan, and methylmercuric chloride based on microarray studies.
646	Y41G9A.10	WBGene00044901	Unknown	Unknown	Unknown: regulated by multiple stresses	Y41G9A.10 is enriched in dopaminergic neurons, the excretory cell, and the hypodermis based on tiling array studies\; is affected by several genes including daf-12, clk-1, and npr-1 based on tiling array, RNA-seq, and microarray studies\; is affected by six chemicals including Rotenone, Tunicamycin, and juglone based on RNA-seq and microarray studies.
647	Y41G9A.5	WBGene00021529	Unknown	Unknown	Unknown: regulated by multiple stresses	Y41G9A.5 is enriched in the OLL, the PVD, and the hypodermis based on microarray, tiling array, and RNA-seq studies\; is affected by several genes including daf-16, daf-2, and daf-12 based on RNA-seq and microarray studies\; is affected by seven chemicals including methylmercury hydroxide, manganese chloride, and stavudine based on RNA-seq and microarray studies.
648	Y43C5A.7	WBGene00044922	Cytoskeleton	Cytoskeleton: other	Cytoskeleton: other	Y43C5A.7 is enriched in the nervous system based on tiling array and RNA-seq studies\; is affected by several genes including daf-12, clk-1, and elt-2 based on RNA-seq and microarray studies\; is affected by four chemicals including manganese chloride, D-glucose, and bisphenol A based on RNA-seq studies.
649	Y43F8C.1	WBGene00003763	Neuronal function	Neuronal function: synaptic function	Neuronal function: synaptic function: neuropeptide	nlp-25 is expressed in the embryonic cell.
650	Y43F8C.2	WBGene00003764	Neuronal function	Neuronal function: synaptic function	Neuronal function: synaptic function: neuropeptide	nlp-26 is expressed in the hypodermis.
651	Y44E3A.1	WBGene00021547	Unknown	Unknown	Unknown	Y44E3A.1 is enriched in the PLM and the seam cell based on RNA-seq studies\; is affected by several genes including clk-1, pgl-1, and alg-1 based on microarray, tiling array, and RNA-seq studies\; is affected by five chemicals including levamisole, stavudine, and Cry5B based on microarray and RNA-seq studies.
652	Y45F10C.4	WBGene00012880	Unknown	Unknown	Unknown: regulated by multiple stresses	Y45F10C.4 is affected by several genes including daf-16, daf-2, and glp-1 based on microarray, RNA-seq, proteomic, and tiling array studies\; is affected by fifteen chemicals including Ethanol, 1-methylnicotinamide, and Rotenone based on RNA-seq and microarray studies\; is predicted to encode a protein with the following domain: Protein of unknown function DUF1505.
653	Y45G12C.1	WBGene00021565	Unknown	Unknown	Unknown	Y45G12C.1 is enriched in the OLL, the PVD, and the intestine based on microarray, tiling array, and RNA-seq studies\; is affected by several genes including daf-2, hsf-1, and elt-2 based on microarray, tiling array, and RNA-seq studies\; is affected by five chemicals including levamisole, Zidovudine, and Sodium Chloride based on microarray and RNA-seq studies\; is predicted to encode a protein wi…
654	Y46C8AL.8	WBGene00021585	Stress response	Stress response: C-type Lectin	Stress response: C-type Lectin	clec-74 is predicted to have carbohydrate binding activity.
655	Y46E12A.1	WBGene00000560	Stress response	Stress response: pathogen	Stress response: pathogen: caenacin	cnc-6 is involved in defense response to fungus and innate immune response\; is expressed in the intestine.
656	Y46E12BL.1	WBGene00021594	Signaling	Signaling: TGF beta	Signaling: TGF beta	tig-3 is an ortholog of human TGFB2, TGFB3, and MSTN\; is predicted to have growth factor activity.
657	Y46H3B.1	WBGene00021602	Stress response	Stress response: C-type Lectin	Stress response: C-type Lectin	clec-205 is predicted to have carbohydrate binding activity.
658	Y47D3B.12	WBGene00185055	Unknown	Unknown	Unknown	Y47D3B.12 is affected by several genes including hsf-1, sir-2.1, and sma-2 based on RNA-seq and microarray studies\; is affected by Zidovudine and adsorbable organic bromine compound based on RNA-seq and microarray studies.
659	Y47D3B.9	WBGene00012943	Nucleic acid	Nucleic acid: binding	Nucleic acid: binding: other	bed-2 is predicted to have DNA binding activity.
660	Y48B6A.16	WBGene00050948	Pseudogene	Pseudogene	Pseudogene	Y48B6A.16 is affected by several genes including pgl-1, dpy-21, and glh-1 based on RNA-seq studies\; is affected by Rotenone and stavudine based on RNA-seq studies.
661	Y48G9A.10	WBGene00021703	Metabolism	Metabolism: lipid	Metabolism: lipid: beta oxidation	cpt-3 is an ortholog of human CPT1A, CPT1B, and CPT1C\; is predicted to have transferase activity, transferring acyl groups.
662	Y50D4B.3	NA	NA	NA	NA	NA
663	Y50D4B.4	WBGene00021743	Unknown	Unknown	Unknown: regulated by multiple stresses	Y50D4B.4 is enriched in the OLL, the PVD, the cephalic sheath cell, and the hypodermis based on microarray and tiling array studies\; is affected by several genes including daf-16, daf-2, and daf-12 based on microarray, proteomic, and RNA-seq studies\; is affected by fourteen chemicals including Rotenone, Tunicamycin, and manganese chloride based on RNA-seq, microarray, and proteomic studies\; is…
664	Y50D4B.6	WBGene00021745	Signaling	Signaling: Y kinase	Signaling: Y kinase	Y50D4B.6 is an ortholog of human FGFR4 (fibroblast growth factor receptor 4)\; is predicted to have protein tyrosine kinase activity.
665	Y52B11A.8	WBGene00013127	Signaling	Signaling: lipid	Signaling: lipid: phospholipase A	Y52B11A.8 is predicted to have phospholipase A2 activity.
666	Y52E8A.4	WBGene00021797	Transmembrane transport	Transmembrane transport: major facilitator	Transmembrane transport: major facilitator	plep-1 is an ortholog of human MFSD11\; is predicted to encode a protein with the following domains: Ion channel regulatory protein, UNC-93 and MFS transporter superfamily.
667	Y53F4B.31	WBGene00001776	Stress response	Stress response: GST	Stress response: GST	gst-28 is an ortholog of human GSTA4 (glutathione S-transferase alpha 4), GSTA5 (glutathione S-transferase alpha 5), and HPGDS (hematopoietic prostaglandin D synthase)\; is predicted to have transferase activity.
668	Y53G8AM.5	WBGene00021805	Unknown	Unknown	Unknown: regulated by multiple stresses	Y53G8AM.5 is enriched in the intestine, the muscle cell, and the nervous system based on RNA-seq and microarray studies\; is affected by several genes including skn-1, clk-1, and elt-2 based on microarray and RNA-seq studies\; is affected by twelve chemicals including tryptophan, Tunicamycin, and TPEN based on microarray and RNA-seq studies.
669	Y53H1B.2	WBGene00013181	Unknown	Unknown	Unknown: regulated by multiple stresses	Y53H1B.2 is enriched in the PLM, the body wall musculature, the male, and the muscle cell based on tiling array, RNA-seq, and microarray studies\; is affected by several genes including daf-2, glp-1, and let-7 based on microarray, tiling array, proteomic, and RNA-seq studies\; is affected by fifteen chemicals including aldicarb, diallyl trisulfide, and Rotenone based on microarray and RNA-seq stu…
670	Y54G2A.3	WBGene00021869	Unknown	Unknown	Unknown	vrp-1 is expressed in the intestinal cell.
671	Y54G2A.45	WBGene00044488	Unknown	Unknown	Unknown: regulated by multiple stresses	Y54G2A.45 is predicted to have hydrolase activity.
672	Y55F3C.3	WBGene00021948	Transmembrane transport	Transmembrane transport: potassium channel	Transmembrane transport: potassium channel	kvs-5 is an ortholog of human KCNA3 (potassium voltage-gated channel subfamily A member 3), KCNA4 (potassium voltage-gated channel subfamily A member 4), and KCNA2 (potassium voltage-gated channel subfamily A member 2)\; is predicted to have voltage-gated potassium channel activity\; localizes to the plasma membrane.
673	Y55F3C.7	WBGene00021950	Extracellular material	Extracellular material: cuticlin	Extracellular material: cuticlin	cutl-26 is enriched in the germ line, the hypodermis, and the nervous system based on microarray and RNA-seq studies\; is affected by several genes including daf-2, skn-1, and hsf-1 based on microarray and RNA-seq studies\; is affected by four chemicals including sesamin, stavudine, and Zidovudine based on microarray and RNA-seq studies\; is predicted to encode a protein with the following domain…
674	Y57A10B.3	WBGene00013275	Unknown	Unknown	Unknown	btb-14 is enriched in the PLM, the body wall musculature, and the muscle cell based on tiling array, RNA-seq, and microarray studies\; is affected by several genes including daf-16, daf-2, and glp-1 based on microarray and RNA-seq studies\; is affected by five chemicals including Rotenone, D-glucopyranose, and Alovudine based on RNA-seq and microarray studies\; is predicted to encode a protein wi…
675	Y57G11C.1130	WBGene00194649	Unknown	Unknown	Unknown	Y57G11C.1130 is enriched in the germ line based on RNA-seq studies\; is affected by several genes including clk-1, sir-2.1, and fbf-1 based on RNA-seq and microarray studies\; is affected by six chemicals including Ethanol, Hydrolyzable Tannins, and paraquat based on RNA-seq and microarray studies\; is predicted to encode a protein with the following domain: Protein of unknown function DUF1179.
676	Y58A7A.4	WBGene00021978	Unknown	Unknown	Unknown	Y58A7A.4 is expressed in head neurons and the intestine.
677	Y58A7A.5	WBGene00021979	Unknown	Unknown	Unknown: regulated by multiple stresses	Y58A7A.5 is enriched in the RID and the coelomocyte based on tiling array and RNA-seq studies\; is affected by several genes including daf-16, daf-2, and age-1 based on microarray, tiling array, and RNA-seq studies\; is affected by eighteen chemicals including Nitric Oxide, methylmercury hydroxide, and methylmercuric chloride based on RNA-seq and microarray studies.
678	Y59E9AL.2	WBGene00043743	Unknown	Unknown	Unknown	Y59E9AL.2 is enriched in the DA neuron, the I5 neuron, the SAB, the male, and the retrovesicular ganglion based on RNA-seq and microarray studies\; is affected by several genes including daf-2, let-7, and dpy-10 based on proteomic, RNA-seq, and microarray studies\; is affected by eighteen chemicals including Ethanol, methylmercury hydroxide, and D-glucose based on RNA-seq and microarray studies\;…
679	Y59E9AR.4	WBGene00021999	Unknown	Unknown	Unknown	thn-5 is enriched in the body wall muscle cell and the hypodermis based on tiling array studies\; is affected by several genes including daf-16, daf-12, and npr-1 based on microarray, tiling array, and RNA-seq studies\; is affected by Sirolimus based on microarray studies\; is predicted to encode a protein with the following domains: Thaumatin family and Osmotin\/thaumatin-like superfamily.
680	Y59H11AR.4	WBGene00022012	Transmembrane transport	Transmembrane transport: amino acid	Transmembrane transport: amino acid	Y59H11AR.4 is enriched in the germline precursor cell, the hypodermis, and the nervous system based on tiling array, RNA-seq, and microarray studies\; is affected by several genes including daf-16, daf-2, and skn-1 based on microarray, RNA-seq, and tiling array studies\; is affected by bisphenol A, fluoranthene, and Humic Substances based on RNA-seq and microarray studies\; is predicted to encode…
681	Y5F2A.1	WBGene00012382	Unknown	Unknown	Unknown: regulated by multiple stresses	ttr-16 is enriched in the PLM, the body wall musculature, the intestine, and the muscle cell based on RNA-seq and microarray studies\; is affected by several genes including daf-2, glp-1, and sir-2.1 based on microarray, RNA-seq, and proteomic studies\; is affected by five chemicals including Rotenone, D-glucose, and nicotine based on RNA-seq, proteomic, and microarray studies\; is predicted to e…
682	Y5F2A.2	WBGene00012383	Unknown	Unknown	Unknown: regulated by multiple stresses	ttr-17 is enriched in the OLL, the PVD, and the muscle cell based on tiling array, RNA-seq, and microarray studies\; is affected by several genes including daf-2, let-7, and dpy-10 based on microarray, proteomic, and RNA-seq studies\; is affected by fourteen chemicals including diallyl trisulfide, Rotenone, and manganese chloride based on microarray and RNA-seq studies\; is predicted to encode a …
683	Y62H9A.4	WBGene00013392	Unknown	Unknown	Unknown	Y62H9A.4 is enriched in the germ line and the seam cell based on proteomic and RNA-seq studies\; is affected by several genes including daf-16, daf-2, and daf-12 based on microarray, proteomic, and RNA-seq studies\; is affected by thirteen chemicals including Lithium Chloride, Heme, and diallyl trisulfide based on microarray and RNA-seq studies.
684	Y62H9A.6	WBGene00013394	Unknown	Unknown	Unknown: regulated by multiple stresses	ule-5 is enriched in dopaminergic neurons, the cephalic sheath cell, and the germ line based on proteomic, tiling array, and RNA-seq studies\; is affected by several genes including daf-16, daf-2, and daf-12 based on microarray, proteomic, tiling array, and RNA-seq studies\; is affected by fourteen chemicals including Heme, Ethanol, and Rotenone based on microarray and RNA-seq studies.
685	Y66A7A.8	WBGene00006552	Transcription factor	Transcription factor: T box	Transcription factor: T box	tbx-33 is an ortholog of human TBX2 (T-box 2), TBX4 (T-box 4), and TBX21 (T-box 21)\; is predicted to have DNA binding activity and DNA-binding activity transcription factor activity.
686	Y66C5A.1	WBGene00044156	Unknown	Unknown	Unknown: regulated by multiple stresses	Y66C5A.1 is enriched in the body wall muscle cell and the germ line based on tiling array and RNA-seq studies\; is affected by several genes including daf-2, pgl-1, and bar-1 based on RNA-seq and microarray studies\; is affected by four chemicals including Rotenone, manganese chloride, and Alovudine based on RNA-seq studies.
687	Y67A10A.10	WBGene00013459	Unknown	Unknown	Unknown: regulated by multiple stresses	Y67A10A.10 is enriched in the PLM and the amphid sheath cell based on RNA-seq studies\; is affected by several genes including daf-2, alg-1, and sma-2 based on tiling array and RNA-seq studies\; is affected by Rotenone, D-glucose, and bisphenol A based on RNA-seq studies\; is predicted to encode a protein with the following domain: Domain of unknown function DUF148.
688	Y67H2A.9	WBGene00014941	Pseudogene	Pseudogene	Pseudogene	Y67H2A.9 is enriched in the intestine based on RNA-seq studies\; is affected by several genes including daf-2, hsf-1, and clk-1 based on microarray and RNA-seq studies\; is affected by ten chemicals including Rotenone, D-glucopyranose, and Zidovudine based on RNA-seq and microarray studies.
689	Y70D2A.2	WBGene00013497	Metabolism	Metabolism: carbohydrate	Metabolism: carbohydrate	hex-5 is an ortholog of human HEXD (hexosaminidase D)\; exhibits hexosaminidase activity\; is involved in carbohydrate metabolic process\; is expressed in the head muscle, the tail, and the vulva.
690	Y71G12B.21	WBGene00004168	Unknown	Unknown	Unknown: prion domain	pqn-88 is affected by several genes including daf-2, hsf-1, and clk-1 based on microarray and RNA-seq studies\; is affected by hydrogen sulfide and Colistin based on microarray studies.
691	Y71H10B.1	WBGene00022201	Metabolism	Metabolism: nucleotide	Metabolism: nucleotide	Y71H10B.1 is an ortholog of human NT5C2 (5'-nucleotidase, cytosolic II) and NT5DC4\; is predicted to have metal ion binding activity\; is expressed in several tissues, including the alimentary system, the epithelial system, the muscular system, the nervous system, and the reproductive system.
692	Y71H2B.4	WBGene00022194	Unknown	Unknown	Unknown	Y71H2B.4 is enriched in dopaminergic neurons, the OLL, the PVD, and the muscle cell based on microarray and tiling array studies\; is affected by several genes including daf-16, daf-2, and daf-12 based on microarray and RNA-seq studies\; is affected by seven chemicals including hydrogen sulfide, Rotenone, and D-glucose based on microarray and RNA-seq studies.
693	Y73B6BL.26	WBGene00022247	Transmembrane transport	Transmembrane transport: extracellular ligand gated channel	Transmembrane transport: extracellular ligand gated channel	lgc-10 is an ortholog of human HTR3A (5-hydroxytryptamine receptor 3A), ZACN (zinc activated ion channel), and CHRFAM7A and members of the human CHRN (Cholinergic receptors nicotinic subunits) gene family including CHRNA9, CHRNA7, and CHRNA10\; is predicted to have extracellular ligand-gated ion channel activity and transmembrane signaling receptor activity.
694	Y73F8A.34	WBGene00013538	Proteolysis proteasome	Proteolysis proteasome: E3	Proteolysis proteasome: E3: other	ari-1.4 is an ortholog of human ARIH1 (ariadne RBR E3 ubiquitin protein ligase 1)\; is predicted to have metal ion binding activity and transferase activity\; is expressed in the intestine and the nervous system.
695	Y73F8A.36	WBGene00044259	Unknown	Unknown	Unknown	Y73F8A.36 is affected by several genes including let-60, clk-1, and drh-3 based on RNA-seq and microarray studies\; is affected by stavudine based on RNA-seq studies.
696	Y75B8A.10	WBGene00013547	Unknown	Unknown	Unknown	Y75B8A.10 is enriched in the intestine based on microarray studies\; is affected by several genes including daf-2, clk-1, and pgl-1 based on microarray and RNA-seq studies\; is affected by multi-walled carbon nanotube and allantoin based on RNA-seq and microarray studies\; is predicted to encode a protein with the following domain: Zinc finger, RING\/FYVE\/PHD-type.
697	Y75B8A.27	WBGene00004172	Unknown	Unknown	Unknown: prion domain	pqn-92 is expressed in head neurons and the pharynx.
698	Y75B8A.39	WBGene00023483	Unknown	Unknown	Unknown: regulated by multiple stresses	Y75B8A.39 is enriched in the alimentary system, the digestive tract, and the nervous system based on microarray and tiling array studies\; is affected by several genes including hsf-1, elt-2, and npr-1 based on RNA-seq and microarray studies\; is affected by eight chemicals including methylmercury hydroxide, multi-walled carbon nanotube, and Sodium Chloride based on RNA-seq and microarray studies.
699	Y76A2A.2	WBGene00000834	Transmembrane transport	Transmembrane transport: other	Transmembrane transport: other	cua-1 is an ortholog of human ATP7A (ATPase copper transporting alpha)\; exhibits copper ion transmembrane transporter activity\; is involved in copper ion transport\; localizes to the vacuolar membrane\; is expressed in the hypodermis, the intestine, the nervous system, and the pharynx\; is used to study Menkes disease\; human orthologs of this gene are implicated in Menkes disease and Wilson di…
700	Y76A2B.2	WBGene00013574	Unknown	Unknown	Unknown	lron-13 is an ortholog of human LRRC53\; is predicted to encode a protein with the following domain: Leucine-rich repeat domain superfamily.
701	Y82E9BR.19	WBGene00022351	Unknown	Unknown	Unknown	Y82E9BR.19 is enriched in the germ line and the pharynx based on RNA-seq studies\; is affected by several genes including daf-2, glp-1, and clk-1 based on microarray, RNA-seq, and proteomic studies\; is affected by four chemicals including Rotenone, Alovudine, and stavudine based on RNA-seq studies\; is predicted to encode a protein with the following domain: F-box domain.
702	Y87G2A.14	WBGene00003585	Metabolism	Metabolism: nucleotide	Metabolism: nucleotide	ndx-8 is an ortholog of human NUDT7\; exhibits acetyl-CoA hydrolase activity, hydroxymethylglutaryl-CoA hydrolase activity, and succinyl-CoA hydrolase activity\; is involved in coenzyme A catabolic process\; localizes to the intracellular organelle.
703	ZC168.5	WBGene00001730	Signaling	Signaling: hedgehog-like	Signaling: hedgehog-like	grl-21 is expressed in the arcade cell and the hypodermis\; is predicted to encode a protein with the following domain: Ground-like domain.
704	ZC190.1	WBGene00000541	Lysosome	Lysosome: other	Lysosome: other	cln-3.3 is an ortholog of human cln3\; is involved in determination of adult lifespan and regulation of oviposition\; human orthologs of this gene are implicated in neuronal ceroid lipofuscinosis 3.
705	ZC302.3	WBGene00013863	Unknown	Unknown	Unknown	ZC302.3 is affected by several genes including daf-2, clk-1, and pgl-1 based on microarray and RNA-seq studies\; is affected by Tunicamycin, stavudine, and Sirolimus based on microarray and RNA-seq studies.
706	ZC328.3	WBGene00022593	Unknown	Unknown	Unknown	ZC328.3 is an ortholog of human GRAMD1A (GRAM domain containing 1A), GRAMD1B (GRAM domain containing 1B), and GRAMD1C (GRAM domain containing 1C)\; is expressed in the anal sphincter muscle, the head, the intestine, and the pharyngeal-intestinal valve\; is predicted to encode a protein with the following domain: VASt domain.
707	ZC334.9	WBGene00002111	Metabolism	Metabolism: insulin	Metabolism: insulin	ins-28 is predicted to have hormone activity\; is expressed in several tissues, including the alimentary system, the coelomocyte, the nervous system, and the vulva.
708	ZC373.3	WBGene00013868	Signaling	Signaling: casein kinase	Signaling: casein kinase	ZC373.3 is an ortholog of human CSNK1E\; is predicted to have ATP binding activity and protein kinase activity.
709	ZC373.4	WBGene00013869	Muscle function	Muscle function	Muscle function	mlck-1 is an ortholog of human MYLK, MYLK3 (myosin light chain kinase 3), and MYLK2 (myosin light chain kinase 2)\; is predicted to have ATP binding activity and protein kinase activity\; human orthologs of this gene are implicated in hypertrophic cardiomyopathy 1.
710	ZC376.2	WBGene00013874	Metabolism	Metabolism: carbohydrate	Metabolism: carbohydrate	ZC376.2 is an ortholog of human ACHE (acetylcholinesterase (Cartwright blood group)) and CES2 (carboxylesterase 2)\; human ACHE exhibits several functions, including acetylcholine binding activity, acetylcholinesterase activity, and collagen binding activity.
711	ZC443.6	WBGene00013901	Stress response	Stress response: detoxification	Stress response: detoxification: ugt	ugt-16 is an ortholog of human UGT3A1 (UDP glycosyltransferase family 3 member A1) and UGT3A2 (UDP glycosyltransferase family 3 member A2)\; is predicted to have glucuronosyltransferase activity\; is expressed in the intestine and the pharynx.
712	ZC455.4	WBGene00013904	Stress response	Stress response: detoxification	Stress response: detoxification: ugt	ugt-6 is an ortholog of human UGT3A1 (UDP glycosyltransferase family 3 member A1) and UGT3A2 (UDP glycosyltransferase family 3 member A2)\; is predicted to have glucuronosyltransferase activity.
713	ZC455.6	WBGene00013906	Stress response	Stress response: detoxification	Stress response: detoxification: ugt	ugt-5 is an ortholog of human UGT3A1 (UDP glycosyltransferase family 3 member A1) and UGT3A2 (UDP glycosyltransferase family 3 member A2)\; is predicted to have glucuronosyltransferase activity.
714	ZC513.7	WBGene00023209	Pseudogene	Pseudogene	Pseudogene	ZC513.7 is enriched in the germ line and the intestine based on RNA-seq and microarray studies\; is affected by several genes including daf-12, gld-1, and clk-1 based on microarray, tiling array, and RNA-seq studies\; is affected by twelve chemicals including 1-methylnicotinamide, Rotenone, and Alovudine based on RNA-seq and microarray studies.
715	ZC513.8	WBGene00000620	Extracellular material	Extracellular material: collagen	Extracellular material: collagen	col-43 is an ortholog of human MARCO (macrophage receptor with collagenous structure)\; is predicted to be a structural constituent of cuticle\; is expressed in the hypodermis.
716	ZK105.1	WBGene00022653	Unknown	Unknown	Unknown: regulated by multiple stresses	ZK105.1 is enriched in the body wall musculature and the muscle cell based on RNA-seq and microarray studies\; is affected by several genes including daf-16, glp-1, and daf-12 based on microarray, RNA-seq, and proteomic studies\; is affected by twelve chemicals including Heme, Ethanol, and 1-methylnicotinamide based on microarray and RNA-seq studies\; is predicted to encode a protein with the fol…
717	ZK1248.16	WBGene00002268	Extracellular material	Extracellular material: galectin	Extracellular material: galectin	lec-5 is an ortholog of human LGALS9 (galectin 9) and LGALS9B (galectin 9B)\; is predicted to have carbohydrate binding activity\; localizes to the membrane raft.
718	ZK1251.11	WBGene00002091	Metabolism	Metabolism: insulin	Metabolism: insulin	ins-8 is predicted to have hormone activity\; is expressed in several tissues, including the alimentary system, the coelomocyte, the head, the nervous system, and the reproductive system.
719	ZK1251.2	WBGene00002090	Metabolism	Metabolism: insulin	Metabolism: insulin	ins-7 is predicted to have hormone activity\; is involved in olfactory learning\; is expressed in several tissues, including the alimentary system, the coelomocyte, the head, the nervous system, and the reproductive system.
720	ZK1320.9	WBGene00014258	Metabolism	Metabolism: lipid	Metabolism: lipid: CoA	ZK1320.9 is predicted to have catalytic activity.
721	ZK287.3	WBGene00013964	Neuronal function	Neuronal function: synaptic function	Neuronal function: synaptic function: neuropeptide	nlp-73 is enriched in the intestine, the male, the nervous system, and the sensillum based on tiling array, RNA-seq, and microarray studies\; is affected by several genes including let-60, hsf-1, and clk-1 based on microarray and RNA-seq studies\; is affected by five chemicals including Rotenone, stavudine, and Humic Substances based on RNA-seq and microarray studies.
722	ZK354.11	WBGene00003452	Major sperm protein	Major sperm protein	Major sperm protein	msp-59 is expressed in the reproductive system\; is predicted to encode a protein with the following domains: Major sperm protein (MSP) domain, PapD-like superfamily, and Immunoglobulin-like fold.
723	ZK370.6	WBGene00022720	Unknown	Unknown	Unknown	ZK370.6 is enriched in the body wall musculature and the nervous system based on tiling array, RNA-seq, and microarray studies\; is affected by several genes including clk-1, sir-2.1, and pgl-1 based on microarray and RNA-seq studies\; is affected by Colistin based on microarray studies\; is predicted to encode a protein with the following domain: Domain of unknown function DUF19.
724	ZK384.6	WBGene00077655	Proteolysis general	Proteolysis general: aspartate	Proteolysis general: aspartate: cathepsin	asp-19 is an ortholog of human CTSD (cathepsin D), NAPSA, and RP11-295K3.1\; is predicted to have aspartic-type endopeptidase activity.
725	ZK563.7	WBGene00044355	Metabolism	Metabolism: nucleotide	Metabolism: nucleotide	ZK563.7 is an ortholog of human CANT1\; is predicted to have calcium ion binding activity and nucleoside-diphosphatase activity\; human orthologs of this gene are implicated in Desbuquois dysplasia.
726	ZK669.2	WBGene00014052	Metabolism	Metabolism: other	Metabolism: other	ZK669.2 is an ortholog of human IFI30\; human IFI30 exhibits oxidoreductase activity, acting on a sulfur group of donors.
727	ZK669.3	WBGene00014053	Metabolism	Metabolism: other	Metabolism: other	ZK669.3 is an ortholog of human IFI30\; human IFI30 exhibits oxidoreductase activity, acting on a sulfur group of donors.
728	ZK673.9	WBGene00014063	Stress response	Stress response: C-type Lectin	Stress response: C-type Lectin	clec-143 is predicted to have carbohydrate binding activity.
729	ZK675.3	WBGene00014989	Transmembrane transport	Transmembrane transport: chloride channel	Transmembrane transport: chloride channel	best-23 is an ortholog of human BEST1 (bestrophin 1) and BEST3 (bestrophin 3)\; is predicted to have chloride channel activity\; human orthologs of this gene are implicated in bestrophinopathy, retinitis pigmentosa 50, and vitelliform macular dystrophy.
730	ZK682.2	WBGene00022788	Transmembrane transport	Transmembrane transport: solute carrier	Transmembrane transport: solute carrier	slc-17.7 is an ortholog of human SLC17A1 (solute carrier family 17 member 1), SLC17A2 (solute carrier family 17 member 2), and SLC17A3 (solute carrier family 17 member 3)\; human SLC17A3 exhibits drug transmembrane transporter activity and transport.
731	ZK688.6	WBGene00022801	Proteolysis general	Proteolysis general: carboxypeptidase	Proteolysis general: carboxypeptidase	pcp-5 is an ortholog of human PRCP\; is predicted to have serine-type peptidase activity\; is expressed in the body wall musculature.
732	ZK742.3	WBGene00022813	Metabolism	Metabolism: other	Metabolism: other	ZK742.3 is predicted to have FMN binding activity and oxidoreductase activity.
733	ZK813.1	WBGene00022820	Unknown	Unknown	Unknown: regulated by multiple stresses	ZK813.1 is enriched in the muscle cell based on microarray studies\; is affected by several genes including daf-2, dpy-10, and hsf-1 based on microarray and RNA-seq studies\; is affected by sixteen chemicals including Lithium Chloride, Heme, and Ethanol based on microarray and RNA-seq studies\; is predicted to encode a protein with the following domain: Chorion 2.
734	ZK813.2	WBGene00022821	Unknown	Unknown	Unknown: regulated by multiple stresses	ZK813.2 is affected by several genes including daf-16, daf-2, and age-1 based on microarray, RNA-seq, and tiling array studies\; is affected by eleven chemicals including Ethanol, methylmercuric chloride, and Rotenone based on RNA-seq and microarray studies.
735	ZK813.3	WBGene00022822	Unknown	Unknown	Unknown	ZK813.3 is expressed in the spermatheca\; is predicted to encode a protein with the following domain: Chorion 2.
736	ZK813.7	WBGene00045394	Unknown	Unknown	Unknown: regulated by multiple stresses	ZK813.7 is enriched in dopaminergic neurons, the cephalic sheath cell, and the hypodermis based on tiling array and RNA-seq studies\; is affected by several genes including glp-1, dpy-10, and hsf-1 based on RNA-seq, tiling array, and microarray studies\; is affected by five chemicals including Ethanol, Rotenone, and Heme based on RNA-seq and microarray studies.
737	ZK822.3	WBGene00003736	Transmembrane transport	Transmembrane transport: solute carrier	Transmembrane transport: solute carrier	nhx-9 is an ortholog of human SLC9A3 (solute carrier family 9 member A3) and SLC9A5 (solute carrier family 9 member A5)\; is predicted to have sodium:proton antiporter activity\; is expressed in the excretory cell, the intestine, and the phasmid sensillum.
738	ZK896.4	WBGene00014135	Stress response	Stress response: pathogen	Stress response: pathogen: CUB	ZK896.4 is enriched in the intestine based on tiling array and RNA-seq studies\; is affected by several genes including daf-16, daf-2, and glp-1 based on microarray, tiling array, and RNA-seq studies\; is affected by eleven chemicals including methylmercuric chloride, D-glucopyranose, and sodium arsenite based on microarray and RNA-seq studies\; is predicted to encode a protein with the following…
739	ZK899.1	WBGene00014140	Unknown	Unknown	Unknown	ZK899.1 is enriched in the hypodermis, the intestine, the muscle cell, and the nervous system based on tiling array, RNA-seq, and microarray studies\; is affected by several genes including daf-2, daf-12, and eat-2 based on microarray, tiling array, and RNA-seq studies\; is affected by seven chemicals including stavudine, Sodium Chloride, and Cry5B based on RNA-seq and microarray studies.
740	ZK970.7	WBGene00014173	Unknown	Unknown	Unknown	ZK970.7 is involved in response to gamma radiation.

## Sheet: Mating-DOWN
CATEGORY 1						CATEGORY 2						CATEGORY 3
Category	RGS	AC	PValue	Bonferroni		Category	RGS	AC	PValue	Bonferroni		Category	RGS	AC	PValue	Bonferroni
Metabolism	179	1577	1.07857e-55	3.02e-54		Metabolism: lipid	83	525	4.93905e-37	5.38e-35		Stress response: detoxification: CYP	21	82	2.59427e-14	3.83952e-12
Stress response	91	810	3.63604e-30	1.02e-28		Stress response: detoxification	30	151	4.26539e-17	4.65e-15		Metabolism: lipid: fatty acid	19	68	1.13316e-13	1.67707e-11
Proteolysis general	19	395	0.00367341			Metabolism: short chain dehydrogenase	12	42	2.87092e-09	3.13e-07		Metabolism: short chain dehydrogenase	12	42	2.87092e-09	4.24897e-07
Transmembrane transport	31	861	0.0160134			Metabolism: other	18	190	1.86628e-06	0.00020342		Metabolism: lipid: beta oxidation	14	78	2.54562e-08	3.76752e-06
Unknown	217	8160	0.0461423			Metabolism: pentose phosphate pathway	6	13	2.94183e-06	0.00032066		Metabolism: lipid: sterol	11	59	5.52785e-07	8.18122e-05
Protein modification	11	267	0.0557079			Stress response: GST	9	52	9.95173e-06	0.00108474		Unknown: regulated by multiple stresses	93	2248	9.6111e-07	0.000142244
Extracellular material	16	485	0.113511			Signaling: AMPK	5	9	1.03264e-05	0.00112558		Metabolism: other	18	190	1.86628e-06	0.000276209
Signaling	34	1193	0.145459			Metabolism: nucleotide	12	111	2.77844e-05	0.0030285		Metabolism: pentose phosphate pathway	6	13	2.94183e-06	0.000435391
Development	9	293	0.251912			Stress response: pathogen	15	177	4.22647e-05	0.00460685		Stress response: GST	9	52	9.95173e-06	0.00147286
Peroxisome	1	15	0.307587			Metabolism: amino acid	10	82	5.02384e-05	0.00547598		Signaling: AMPK	5	9	1.03264e-05	0.0015283
Neuronal function	8	308	0.428045			Stress response: C-type Lectin	18	257	7.99933e-05	0.00871927		Metabolism: nucleotide	12	111	2.77844e-05	0.00411209
Transcription factor	14	581	0.483689			Metabolism: carbohydrate	9	83	0.000263791			Stress response: pathogen: saposin	5	14	5.45108e-05	0.0080676
Proteolysis proteasome	17	738	0.546749			Stress response: other	7	49	0.000278274			Stress response: detoxification: ugt	9	69	7.3762e-05
Lysosome	2	91	0.626487			Metabolism: mitochondria	20	343	0.000334654			Stress response: C-type Lectin	18	257	7.99933e-05
Nucleic acid	5	233	0.629503			Stress response: oxidative	5	28	0.000852736			Metabolism: lipid: lipase	6	27	9.12161e-05
Cytoskeleton	7	369	0.749741			Transmembrane transport: chloride channel	6	44	0.00093957			Metabolism: mitochondria: other	8	56	0.000103687
Cilia	1	60	0.753497			Proteolysis general: other	7	68	0.00163459			Metabolism: lipid: phospholipid	8	58	0.000129208
Chaperone	1	86	0.864184			Stress response: heavy metal	3	16	0.00867557			Metabolism: lipid: CoA	4	9	0.000162675
DNA	2	178	0.916555			Metabolism: B12	2	5	0.0100553			Metabolism: carbohydrate	9	83	0.000263791
Ribosome	3	244	0.91983			Extracellular material: collagen	10	185	0.0146935			Stress response: other	7	49	0.000278274
Transcription: chromatin	2	222	0.963468			Transmembrane protein: other	14	308	0.0172362			Metabolism: lipid: sphingolipid	6	43	0.000843029
Transcription: general machinery	1	145	0.96482			Unknown	217	8160	0.0461423			Stress response: oxidative	5	28	0.000852736
mRNA functions	4	390	0.978508			Stress response: thioredoxin	2	15	0.0560424			Transmembrane transport: chloride channel	6	44	0.00093957
Cell cycle	1	172	0.981025			Metabolism: glycolysis	3	37	0.0623011			Metabolism: lipid: binding	7	67	0.00151156
Trafficking	1	203	0.990654			Signaling: caveolin	1	2	0.0666116			Proteolysis general: other	7	68	0.00163459
Transmembrane protein	24	1793	0.998373			Development: apoptosis	4	65	0.0723824			Metabolism: amino acid: breakdown	5	36	0.00231536
Pseudogene	16	1898	0.999999			Signaling: AKT	1	3	0.0878132			Metabolism: amino acid: synthesis	5	39	0.00317141
Non-coding RNA	9	9535	1			Signaling: lipid	5	102	0.0977719			Metabolism: mitochondria: transporter	3	12	0.00435977
						Transmembrane transport: solute carrier	8	197	0.0983227			Stress response: heavy metal	3	16	0.00867557
						Protein modification: methyltransferase	4	75	0.10585			Metabolism: B12	2	5	0.0100553
						Extracellular material: other	1	4	0.108532			Neuronal function: synaptic function: neurotransmitter metabolism	3	19	0.0131065
						Protein modification: deacylase	1	4	0.108532			Stress response: pathogen: ASABF	2	6	0.0132054
						Transmembrane transport: major facilitator	3	49	0.114583			Extracellular material: collagen	10	185	0.0146935
						Cytoskeleton: innexin	2	24	0.117312			Transmembrane protein: other	14	308	0.0172362
						Transmembrane transport: ABC	3	51	0.124517			Stress response: pathogen: other	6	96	0.0294514
						Metabolism: FMO	1	5	0.128781			Metabolism: lipid: glycerolipid	3	27	0.0302148
						Peroxisome: transporter	1	5	0.128781			Metabolism: lipid: other	3	27	0.0302148
						Metabolism: 1CC	2	30	0.164141			Metabolism: 1CC: folate	2	12	0.0392137
						Stress response: heat	2	30	0.164141			Signaling: lipid: phospholipase B	2	13	0.0445758
						Proteolysis general: metallopeptidase	5	124	0.171514			Stress response: thioredoxin	2	15	0.0560424
						Lysosome: acid phosphatase	2	31	0.172239			Metabolism: glycolysis	3	37	0.0623011
						Signaling: MAPK	2	32	0.1804			Signaling: caveolin	1	2	0.0666116
						Proteolysis general: aspartate	2	33	0.188616			Development: apoptosis	4	65	0.0723824
						Transmembrane transport: mitochondrial	2	34	0.196882			Non-coding RNA: tRNA: production	4	67	0.0785791
						Transmembrane transport: amino acid	2	37	0.221912			Proteolysis general: cysteine: cathepsin	2	19	0.0815637
						DNA: telomere	1	10	0.223319			Signaling: lipid: phospholipase A	2	19	0.0815637
						Metabolism: molybdenum cofactor	1	10	0.223319			Signaling: AKT	1	3	0.0878132
						Signaling: FERM	1	10	0.223319			Transmembrane transport: solute carrier	8	197	0.0983227
						Signaling: other	3	71	0.236899			Proteolysis general: aspartate: cathepsin	2	22	0.102578
						Transcription factor: GATA	1	11	0.240957			Protein modification: methyltransferase	4	75	0.10585
						Proteolysis general: cysteine	2	41	0.25561			Extracellular material: other	1	4	0.108532
						Protein modification: other	1	12	0.258193			Metabolism: lipid: epoxide hydrolase	1	4	0.108532
						Transmembrane transport: aquaporin	1	12	0.258193			Protein modification: deacylase	1	4	0.108532
						Signaling: Y kinase	3	75	0.261232			Metabolism: mitochondria: citric acid cycle	2	23	0.10988
						Development: somatic	4	122	0.321656			Transmembrane transport: major facilitator	3	49	0.114583
						Proteolysis general: carboxypeptidase	1	16	0.323308			Metabolism: mitochondria: ribosome	4	78	0.117043
						Protein modification: lipidation	1	17	0.338673			Cytoskeleton: innexin	2	24	0.117312
						Proteolysis proteasome: E2	1	17	0.338673			Transmembrane transport: ABC	3	51	0.124517
						Signaling: TGF beta	1	17	0.338673			Stress response: pathogen: CUB	2	25	0.124866
						Transmembrane transport: other	2	51	0.339596			Metabolism: FMO	1	5	0.128781
						Neuronal function: synaptic function	7	244	0.345578			Peroxisome: transporter	1	5	0.128781
						Protein modification: carbohydrate	4	127	0.347315			Signaling: heteromeric G protein: receptor	3	54	0.139966
						Signaling: Notch	1	18	0.353687			Stress response: heat	2	30	0.164141
						Signaling: hedgehog-like	3	90	0.354088			Proteolysis general: metallopeptidase	5	124	0.171514
						Ribosome: biogenesis	2	53	0.356105			Lysosome: acid phosphatase	2	31	0.172239
						Transcription factor: T box	1	21	0.396714			Signaling: MAPK	2	32	0.1804
						Transmembrane transport: extracellular ligand gated channel	2	59	0.404638			Signaling: lipid: kinase inositol	1	8	0.186803
						Proteolysis proteasome: E3	15	598	0.421649			Transmembrane transport: mitochondrial: solute carrier	2	34	0.196882
						Transcription factor: bZIP	1	24	0.436874			Signaling: small GTPase: other	2	36	0.213536
						Transmembrane protein: ER	1	24	0.436874			Transmembrane transport: amino acid	2	37	0.221912
						Proteolysis proteasome: 19S	1	26	0.462148			DNA: telomere	1	10	0.223319
						Extracellular material: matrix	2	67	0.466429			Metabolism: molybdenum cofactor	1	10	0.223319
						Chaperone: cyclophilin	1	28	0.486286			Signaling: FERM	1	10	0.223319
						Transmembrane transport: sodium channel	1	32	0.531358			Signaling: other	3	71	0.236899
						Cytoskeleton: other	2	77	0.537998			Transcription factor: GATA	1	11	0.240957
						Transcription factor: other	1	33	0.541993			Proteolysis proteasome: E3: F box	13	445	0.247505
						Proteolysis general: serine	1	34	0.552387			mRNA functions: processing: other	1	12	0.258193
						Transcription factor: NHR	6	259	0.558733			Protein modification: other	1	12	0.258193
						Extracellular material: cuticlin	1	35	0.562544			Transmembrane transport: aquaporin	1	12	0.258193
						Signaling: heteromeric G protein	4	172	0.567885			Signaling: Y kinase	3	75	0.261232
						Transcription factor: bHLH	1	36	0.57247			Trafficking: ER/Golgi: COP I	1	13	0.275038
						Cilia: IFT	1	38	0.591652			Cell cycle: chromosome dynamics: other	1	14	0.2915
						Nucleic acid: binding	5	229	0.614756			Cilia: IFT-B	1	14	0.2915
						Cytoskeleton: motor protein	1	41	0.61882			Metabolism: mitochondria: complex III	1	14	0.2915
						Neuronal function: other	1	42	0.627468			Metabolism: mitochondria: gene expression	1	15	0.307587
						Extracellular material: secreted protein	1	43	0.63592			Development: somatic	4	122	0.321656
						Transcription factor: homeodomain	2	97	0.660156			Proteolysis general: carboxypeptidase	1	16	0.323308
						Extracellular material: PGI	1	53	0.710563			Protein modification: lipidation	1	17	0.338673
						Transcription factor: ZF	1	53	0.710563			Signaling: TGF beta	1	17	0.338673
						Cell cycle: chromosome dynamics	1	65	0.780202			Transmembrane transport: other	2	51	0.339596
						Proteolysis general: inhibitor	1	66	0.785185			Protein modification: carbohydrate	4	127	0.347315
						DNA: repair	1	67	0.790055			Metabolism: mitochondria: translocase	1	18	0.353687
						Signaling: small GTPase	3	183	0.795583			Proteolysis proteasome: E2	1	18	0.353687
						Cytoskeleton: microtubule	2	128	0.796591			Signaling: Notch	1	18	0.353687
						Development: general	1	81	0.847694			Signaling: hedgehog-like	3	90	0.354088
						Trafficking: ER/Golgi	1	87	0.867261			Ribosome: biogenesis	2	53	0.356105
						Ribosome: subunit	1	92	0.88163			Transcription factor: T box	1	21	0.396714
						mRNA functions: binding	1	103	0.907997			Transmembrane transport: extracellular ligand gated channel	2	59	0.404638
						Transcription: chromatin structure	1	105	0.912116			Neuronal function: synaptic function: neuropeptide	4	139	0.408772
						Transcription: chromatin modification	1	117	0.933231			Cytoskeleton: motor protein: dynein	1	22	0.41041
						Transmembrane transport: potassium channel	1	121	0.939074			mRNA functions: binding: other	1	23	0.423794
						Transcription: general machinery: RNA Pol II	1	124	0.943117			Transcription factor: bZIP	1	24	0.436874
						mRNA functions: processing	3	279	0.954936			Transmembrane protein: ER	1	24	0.436874
						Non-coding RNA: linc	1	174	0.981873			Proteolysis proteasome: 19S	1	26	0.462148
						Signaling: phosphatase	1	197	0.989281			Extracellular material: matrix	2	67	0.466429
						Non-coding RNA: tRNA	4	710	0.999923			Proteolysis proteasome: E3: RING finger	2	68	0.473883
						Pseudogene	16	1898	0.999999			Signaling: heteromeric G protein: arrestin	1	27	0.474356
						Transmembrane protein: seven transmembrane receptor	9	1461	1			Chaperone: cyclophilin	1	28	0.486286
						Non-coding RNA: ncRNA	4	7850	1			Proteolysis general: inhibitor: serine	1	30	0.50934
												Transcription: general machinery: RNA Pol II: elongation	1	30	0.50934
												Cytoskeleton: microtubule: tau tubulin kinase	2	74	0.517236
												Transmembrane transport: sodium channel	1	32	0.531358
												Cytoskeleton: other	2	77	0.537998
												Transcription factor: other	1	33	0.541993
												Proteolysis general: serine	1	34	0.552387
												Transcription: chromatin modification: other	1	34	0.552387
												Transcription factor: NHR	6	259	0.558733
												Extracellular material: cuticlin	1	35	0.562544
												mRNA functions: processing: nuclease	1	35	0.562544
												Transmembrane protein: seven transmembrane receptor: sra	1	35	0.562544
												Transcription factor: bHLH	1	36	0.57247
												Nucleic acid: binding: zinc finger	3	136	0.613479
												Neuronal function: other	1	42	0.627468
												Extracellular material: secreted protein	1	43	0.63592
												Nucleic acid: binding: other	2	93	0.637991
												Signaling: small GTPase: Rho/Rac	1	46	0.660139
												Transcription factor: homeodomain	2	97	0.660156
												mRNA functions: processing: helicase	1	47	0.667849
												Extracellular material: PGI	1	53	0.710563
												Transcription factor: ZF	1	53	0.710563
												Metabolism: lipid: o-acyl transferase	1	56	0.729812
												Transmembrane protein: seven transmembrane receptor: srz	1	61	0.759086
												Transmembrane protein: seven transmembrane receptor: srd	1	66	0.785185
												DNA: repair	1	67	0.790055
												Unknown	124	5830	0.825789
												Development: general	1	81	0.847694
												Transcription: chromatin structure: histone	1	85	0.861035
												Transmembrane protein: seven transmembrane receptor: other	2	153	0.868696
												Ribosome: subunit	1	92	0.88163
												Signaling: phosphatase: other	1	98	0.896832
												Transmembrane protein: seven transmembrane receptor: srx	1	101	0.903684
												Transmembrane protein: seven transmembrane receptor: srw	1	109	0.919809
												Transmembrane transport: potassium channel	1	121	0.939074
												Non-coding RNA: linc	1	174	0.981873
												Transmembrane protein: seven transmembrane receptor: str	1	193	0.988256
												Transmembrane protein: seven transmembrane receptor: srh	1	216	0.993054
												Pseudogene	16	1898	0.999999
												Non-coding RNA: ncRNA	4	7850	1

## Sheet: Mating-DOWN-genes
	Sequence.ID	Wormbase.ID	Category.1	Category.2	Category.3	Automated.Description
1	B0035.5	WBGene00007108	Metabolism	Metabolism: pentose phosphate pathway	Metabolism: pentose phosphate pathway	gspd-1 is an ortholog of human G6PD\; is predicted to have glucose-6-phosphate dehydrogenase activity\; is expressed in several tissues, including the alimentary system, the nervous system, and the reproductive system.
2	B0205.6	WBGene00015021	Metabolism	Metabolism: molybdenum cofactor	Metabolism: molybdenum cofactor	B0205.6 is an ortholog of human NFS1\; is predicted to have cysteine desulfurase activity and pyridoxal phosphate binding activity.
3	B0213.15	WBGene00015044	Stress response	Stress response: detoxification	Stress response: detoxification: CYP	cyp-34A9 is an ortholog of human CYP21A2 (cytochrome P450 family 21 subfamily A member 2) and members of the human CYP2 (Cytochrome P450 family 2) gene family including CYP2R1, CYP2U1, and CYP2J2\; is predicted to have heme binding activity, iron ion binding activity, and oxidoreductase activity\; is expressed in the intestine\; human orthologs of this gene are implicated in congenital adrenal hy…
4	B0218.8	WBGene00015052	Stress response	Stress response: C-type Lectin	Stress response: C-type Lectin	clec-52 is an ortholog of human COLEC11, CD302, and LY75\; is predicted to have carbohydrate binding activity\; is involved in defense response to Gram-positive bacterium\; is expressed in the intestine, the nervous system, and the pharynx.
5	B0228.7	WBGene00015064	Metabolism	Metabolism: amino acid	Metabolism: amino acid: synthesis	B0228.7 is an ortholog of human Mtap and RP11-145E5.5\; is predicted to have S-methyl-5-thioadenosine phosphorylase activity\; is expressed in the Ea, the Ep, the intestine, and the nervous system.
6	B0238.1	WBGene00015067	Unknown	Unknown	Unknown: regulated by multiple stresses	B0238.1 is predicted to have hydrolase activity.
7	B0238.13	WBGene00015077	Pseudogene	Pseudogene	Pseudogene	B0238.13 is affected by several genes including daf-16, daf-2, and lin-4 based on proteomic, microarray, and RNA-seq studies\; is affected by eight chemicals including tryptophan, tert-Butylhydroperoxide, and fluoranthene based on microarray and RNA-seq studies.
8	B0250.5	WBGene00007122	Metabolism	Metabolism: amino acid	Metabolism: amino acid: breakdown	B0250.5 is an ortholog of human HIBADH\; is predicted to have 3-hydroxyisobutyrate dehydrogenase activity, NAD binding activity, and NADP binding activity.
9	B0280.3	WBGene00015101	Metabolism	Metabolism: nucleotide	Metabolism: nucleotide	rpia-1 is an ortholog of human RPIA\; is predicted to have ribose-5-phosphate isomerase activity\; is expressed in head neurons, tail neurons, the intestine, the nerve ring, and the pharynx.
10	B0284.3	WBGene00007133	Unknown	Unknown	Unknown	B0284.3 is enriched in the coelomocyte and the nervous system based on tiling array and microarray studies\; is affected by several genes including daf-16, daf-2, and sir-2.1 based on RNA-seq and microarray studies\; is affected by methylmercuric chloride and bisphenol S based on microarray and RNA-seq studies.
11	B0284.5	WBGene00045188	Pseudogene	Pseudogene	Pseudogene	B0284.5 is affected by several genes including daf-16, daf-2, and glp-1 based on RNA-seq and microarray studies\; is affected by multi-walled carbon nanotube and Zidovudine based on RNA-seq studies.
12	B0286.3	WBGene00015116	Metabolism	Metabolism: nucleotide	Metabolism: nucleotide	pacs-1 is an ortholog of human PAICS (phosphoribosylaminoimidazole carboxylase and phosphoribosylaminoimidazolesuccinocarboxamide synthase)\; exhibits identical protein binding activity.
13	B0286.6	WBGene00023425	Proteolysis general	Proteolysis general: serine	Proteolysis general: serine	try-9 is predicted to have serine-type endopeptidase activity.
14	B0310.2	WBGene00015138	Nucleic acid	Nucleic acid: binding	Nucleic acid: binding: other	B0310.2 is an ortholog of human ZNF358 (zinc finger protein 358), ZNF212 (zinc finger protein 212), and ZNF763 (zinc finger protein 763)\; is predicted to have DNA binding activity and metal ion binding activity\; is expressed in several tissues, including the ABalaaa, the ABalaaaa, the ABalaaap, the ABalaap, and the ABalaapa.
15	B0395.3	WBGene00007175	Metabolism	Metabolism: other	Metabolism: other	B0395.3 is an ortholog of human CRAT\; is predicted to have transferase activity, transferring acyl groups\; human orthologs of this gene are implicated in congenital myasthenic syndrome 6.
16	B0410.2	WBGene00015171	Development	Development: somatic	Development: somatic	vang-1 is an ortholog of human VANGL1 and VANGL2\; exhibits PDZ domain binding activity\; is involved in Wnt signaling pathway, planar cell polarity pathway and digestive tract morphogenesis\; localizes to the apical plasma membrane and basolateral plasma membrane\; is expressed in several tissues, including the P5.pa, the hyp7 precursor cell, the nervous system, the reproductive system, and the …
17	B0511.5	WBGene00015231	Extracellular material	Extracellular material: cuticlin	Extracellular material: cuticlin	cutl-14 is enriched in several tissues, including dopaminergic neurons, the Z1.p, the Z4.a, the reproductive system, and the somatic gonad precursor based on tiling array and RNA-seq studies\; is affected by several genes including daf-16, daf-2, and daf-12 based on microarray, tiling array, and RNA-seq studies\; is affected by eleven chemicals including 1-methylnicotinamide, Mercuric Chloride, a…
18	B0563.5	WBGene00015262	Unknown	Unknown	Unknown: regulated by multiple stresses	B0563.5 is affected by several genes including daf-16, daf-2, and let-60 based on microarray, RNA-seq, and tiling array studies\; is affected by five chemicals including Rotenone, D-glucose, and resveratrol based on RNA-seq and microarray studies.
19	C01A2.2	WBGene00007214	Unknown	Unknown	Unknown	C01A2.2 is enriched in the germline precursor cell and the hypodermis based on tiling array and RNA-seq studies\; is affected by several genes including daf-16, daf-2, and age-1 based on microarray and RNA-seq studies\; is affected by four chemicals including stavudine, Quercetin, and Colistin based on RNA-seq and microarray studies.
20	C01B12.3	WBGene00015286	Transmembrane transport	Transmembrane transport: chloride channel	Transmembrane transport: chloride channel	best-3 is an ortholog of human BEST2 (bestrophin 2), BEST3 (bestrophin 3), and BEST4 (bestrophin 4)\; is predicted to have chloride channel activity\; is expressed in the anal depressor muscle, the excretory cell, the hypodermis, and the reproductive system\; human orthologs of this gene are implicated in bestrophinopathy, retinitis pigmentosa 50, and vitelliform macular dystrophy.
21	C01B9.1	WBGene00007220	Development	Development: apoptosis	Development: apoptosis	C01B9.1 is enriched in the OLL, the PVD, the body wall musculature, and the intestine based on microarray and RNA-seq studies\; is affected by several genes including daf-16, daf-2, and clk-1 based on microarray and RNA-seq studies\; is affected by multi-walled carbon nanotube, Cry5B, and adsorbable organic bromine compound based on RNA-seq and microarray studies\; is predicted to encode a protei…
22	C02B10.1	WBGene00015326	Metabolism	Metabolism: pentose phosphate pathway	Metabolism: pentose phosphate pathway	ivd-1 is an ortholog of human IVD (isovaleryl-CoA dehydrogenase)\; is predicted to have flavin adenine dinucleotide binding activity and oxidoreductase activity, acting on the CH-CH group of donors\; is involved in positive regulation of proteasomal ubiquitin-dependent protein catabolic process and regulation of response to oxidative stress\; is expressed in the head, the pharynx, and the reprodu…
23	C02B8.3	WBGene00015322	Unknown	Unknown	Unknown	C02B8.3 is enriched in the nervous system based on microarray, tiling array, and RNA-seq studies\; is affected by several genes including hsf-1, sir-2.1, and pgl-1 based on microarray and RNA-seq studies\; is affected by five chemicals including multi-walled carbon nanotube, D-glucose, and Zidovudine based on RNA-seq and microarray studies\; is predicted to encode a protein with the following dom…
24	C02B8.7	WBGene00015325	Unknown	Unknown	Unknown	C02B8.7 is enriched in dopaminergic neurons and the NSM based on tiling array studies\; is affected by daf-16 and sir-2.1 based on RNA-seq and microarray studies\; is predicted to encode a protein with the following domain: Protein of unknown function DUF5354.
25	C02C2.4	WBGene00015333	Transmembrane transport	Transmembrane transport: solute carrier	Transmembrane transport: solute carrier	slc-17.3 is an ortholog of human SLC17A1 (solute carrier family 17 member 1), SLC17A2 (solute carrier family 17 member 2), and SLC17A3 (solute carrier family 17 member 3)\; is predicted to have symporter activity\; is expressed in the intestine and the nervous system.
26	C02D5.1	WBGene00015335	Metabolism	Metabolism: lipid	Metabolism: lipid: other	acdh-6 is an ortholog of human ACADL (acyl-CoA dehydrogenase long chain)\; is predicted to have flavin adenine dinucleotide binding activity and oxidoreductase activity, acting on the CH-CH group of donors.
27	C02F5.3	WBGene00015346	Signaling	Signaling: heteromeric G protein	Signaling: heteromeric G protein: receptor	C02F5.3 is an ortholog of human DRG2\; is predicted to have GTP binding activity.
28	C03B1.13	WBGene00015381	Transmembrane transport	Transmembrane transport: solute carrier	Transmembrane transport: solute carrier	C03B1.13 is an ortholog of human SLC2A7 (solute carrier family 2 member 7), SLC2A9 (solute carrier family 2 member 9), and SLC2A5 (solute carrier family 2 member 5)\; is predicted to have transmembrane transporter activity.
29	C03D6.8	WBGene00004437	Ribosome	Ribosome: subunit	Ribosome: subunit	rpl-24.2 is an ortholog of human RSL24D1\; is predicted to encode a protein with the following domains: Ribosomal protein L24e-related, TRASH domain, and Ribosomal protein L24e\/L24 superfamily.
30	C03G6.14	WBGene00015399	Stress response	Stress response: detoxification	Stress response: detoxification: CYP	cyp-35A1 is an ortholog of human CYP21A2 (cytochrome P450 family 21 subfamily A member 2) and members of the human CYP2 (Cytochrome P450 family 2) gene family including CYP2R1, CYP2U1, and CYP2J2\; is predicted to have heme binding activity, iron ion binding activity, and oxidoreductase activity\; is involved in response to xenobiotic stimulus\; human orthologs of this gene are implicated in cong…
31	C03G6.15	WBGene00015400	Stress response	Stress response: detoxification	Stress response: detoxification: CYP	cyp-35A2 is an ortholog of human CYP21A2 (cytochrome P450 family 21 subfamily A member 2) and members of the human CYP2 (Cytochrome P450 family 2) gene family including CYP2R1, CYP2U1, and CYP2J2\; is predicted to have heme binding activity, iron ion binding activity, and oxidoreductase activity\; is involved in response to xenobiotic stimulus\; is expressed in the intestine\; human orthologs of …
32	C04E12.6	WBGene00015436	Pseudogene	Pseudogene	Pseudogene	C04E12.6 is affected by several genes including daf-16, daf-2, and clk-1 based on microarray and RNA-seq studies\; is affected by Tunicamycin, resveratrol, and Sirolimus based on microarray studies.
33	C05C10.3	WBGene00007330	Metabolism	Metabolism: other	Metabolism: other	C05C10.3 is an ortholog of human OXCT1 and OXCT2\; is predicted to have 3-oxoacid CoA-transferase activity\; localizes to the mitochondrion\; is expressed in the anal depressor muscle, the body wall musculature, the pharynx, and the reproductive system.
34	C05C10.4	WBGene00007331	Lysosome	Lysosome: acid phosphatase	Lysosome: acid phosphatase	pho-11 is an ortholog of human ACP2 (acid phosphatase 2, lysosomal), ACP4 (acid phosphatase 4), and ACPP (acid phosphatase, prostate)\; is predicted to have acid phosphatase activity.
35	C05E11.6	WBGene00015495	Unknown	Unknown	Unknown	C05E11.6 is enriched in the nervous system and the sensillum based on microarray, tiling array, and RNA-seq studies\; is affected by several genes including clk-1, dpy-21, and nuo-6 based on microarray, tiling array, and RNA-seq studies\; is affected by bisphenol S, allantoin, and Ag nanoparticles based on RNA-seq and microarray studies\; is predicted to encode a protein with the following domain…
36	C05G6.1	WBGene00015497	Transcription factor	Transcription factor: NHR	Transcription factor: NHR	nhr-76 is an ortholog of human NR2E3 (nuclear receptor subfamily 2 group E member 3)\; is predicted to have DNA-binding activity transcription factor activity, sequence-specific DNA binding activity, and zinc ion binding activity\; is involved in positive regulation of fatty acid beta-oxidation by positive regulation of transcription from RNA polymerase II promoter\; is expressed in several tissu…
37	C06B3.3	WBGene00007362	Stress response	Stress response: detoxification	Stress response: detoxification: CYP	cyp-35C1 is an ortholog of human CYP21A2 (cytochrome P450 family 21 subfamily A member 2) and members of the human CYP2 (Cytochrome P450 family 2) gene family including CYP2R1, CYP2U1, and CYP2J2\; is predicted to have heme binding activity, iron ion binding activity, and oxidoreductase activity\; is involved in response to xenobiotic stimulus\; human orthologs of this gene are implicated in cong…
38	C06B3.4	WBGene00007363	Metabolism	Metabolism: lipid	Metabolism: lipid: sterol	stdh-1 is an ortholog of human HSD17B12 (hydroxysteroid 17-beta dehydrogenase 12)\; is predicted to have oxidoreductase activity\; is expressed in the body wall musculature, the head, the intestine, the nervous system, and the tail.
39	C06B8.12	WBGene00077594	Pseudogene	Pseudogene	Pseudogene	nhr-151 is affected by several genes including daf-2, hsf-1, and pmk-1 based on RNA-seq and microarray studies\; is affected by five chemicals including stavudine, single-walled carbon nanotube, and dibromoacetic acid based on RNA-seq and microarray studies.
40	C06H5.12	WBGene00219445	Unknown	Unknown	Unknown	N.A.
41	C07A9.8	WBGene00007404	Transmembrane transport	Transmembrane transport: chloride channel	Transmembrane transport: chloride channel	best-5 is an ortholog of human BEST2 (bestrophin 2) and BEST4 (bestrophin 4)\; is predicted to have chloride channel activity\; human orthologs of this gene are implicated in bestrophinopathy, retinitis pigmentosa 50, and vitelliform macular dystrophy.
42	C07G1.1	WBGene00006620	Proteolysis general	Proteolysis general: other	Proteolysis general: other	svh-1 is an ortholog of human HGFAC, PLAT, and PLAU\; is predicted to have serine-type endopeptidase activity\; is involved in axon regeneration and positive regulation of MAPK cascade\; is expressed in the ADLL and the ADLR\; human orthologs of this gene are implicated in several diseases, including Alzheimer's disease, Quebec platelet disorder, and factor XII deficiency.
43	C08A9.1	WBGene00004932	Stress response	Stress response: oxidative	Stress response: oxidative	sod-3 is an ortholog of human Sod2\; exhibits protein homodimerization activity and superoxide dismutase activity\; is involved in removal of superoxide radicals\; localizes to the mitochondrial respiratory chain supercomplex\; is expressed in several tissues, including the alimentary system, the head, the tail, and the vulva.
44	C08F11.3	WBGene00007452	Unknown	Unknown	Unknown: regulated by multiple stresses	C08F11.3 is enriched in the intestine based on RNA-seq studies\; is affected by several genes including daf-16, daf-2, and glp-1 based on microarray, RNA-seq, and tiling array studies\; is affected by eight chemicals including Mercuric Chloride, Tunicamycin, and Mianserin based on microarray and RNA-seq studies.
45	C08F11.8	WBGene00007455	Stress response	Stress response: detoxification	Stress response: detoxification: ugt	ugt-22 is an ortholog of human UGT3A1 (UDP glycosyltransferase family 3 member A1) and UGT3A2 (UDP glycosyltransferase family 3 member A2)\; is predicted to have glucuronosyltransferase activity.
46	C09B8.4	WBGene00015623	Transmembrane protein	Transmembrane protein: other	Transmembrane protein: other	C09B8.4 is an ortholog of human TMEM53\; is predicted to encode a protein with the following domains: Protein of unknown function DUF829, TMEM53 and Alpha\/Beta hydrolase fold.
47	C09F9.3	WBGene00007480	Metabolism	Metabolism: amino acid	Metabolism: amino acid: synthesis	glna-1 is an ortholog of human GLS (glutaminase) and GLS2 (glutaminase 2)\; is predicted to have glutaminase activity\; is expressed in several tissues, including the alimentary system, the mc3 precursor, and the nervous system.
48	C09F9.7	WBGene00045322	Pseudogene	Pseudogene	Pseudogene	C09F9.7 is affected by several genes including daf-16, clk-1, and pgl-1 based on RNA-seq and microarray studies\; is affected by Sirolimus based on microarray studies.
49	C09G12.10	WBGene00023462	Transmembrane protein	Transmembrane protein: seven transmembrane receptor	Transmembrane protein: seven transmembrane receptor: srz	srz-83 is affected by rsr-2 based on tiling array studies\; is predicted to encode a protein with the following domain: 7TM GPCR, serpentine receptor class z (Srz).
50	C09H5.5	WBGene00006191	Transmembrane protein	Transmembrane protein: seven transmembrane receptor	Transmembrane protein: seven transmembrane receptor: str	str-144 is affected by several genes including daf-16, hsf-1, and clk-1 based on microarray and RNA-seq studies\; is affected by four chemicals including Mercuric Chloride, Tunicamycin, and tert-Butylhydroperoxide based on microarray and RNA-seq studies\; is predicted to encode a protein with the following domain: 7TM GPCR, serpentine receptor class r (Str).
51	C10G11.5	WBGene00004068	Metabolism	Metabolism: lipid	Metabolism: lipid: CoA	pnk-1 is an ortholog of human PANK4, PANK2, and PANK1\; is predicted to have ATP binding activity and pantothenate kinase activity.
52	C10G11.6	WBGene00015686	Unknown	Unknown	Unknown: regulated by multiple stresses	C10G11.6 is enriched in the germ line based on RNA-seq studies\; is affected by several genes including hsf-1, pgl-1, and lin-28 based on microarray and RNA-seq studies\; is affected by four chemicals including Rotenone, Aspirin, and Alovudine based on RNA-seq studies.
53	C10H11.5	WBGene00015694	Stress response	Stress response: detoxification	Stress response: detoxification: ugt	ugt-27 is an ortholog of human UGT3A1 (UDP glycosyltransferase family 3 member A1) and UGT3A2 (UDP glycosyltransferase family 3 member A2)\; is predicted to have glucuronosyltransferase activity.
54	C11H1.4	WBGene00004191	Development	Development: general	Development: general	prx-1 is an ortholog of human PEX1 (peroxisomal biogenesis factor 1)\; is predicted to have ATP binding activity\; human orthologs of this gene are implicated in Zellweger syndrome.
55	C12D5.7	WBGene00015709	Stress response	Stress response: detoxification	Stress response: detoxification: CYP	cyp-33A1 is an ortholog of human CYP2J2 (cytochrome P450 family 2 subfamily J member 2), CYP2R1 (cytochrome P450 family 2 subfamily R member 1), and CYP2U1 (cytochrome P450 family 2 subfamily U member 1)\; is predicted to have heme binding activity, iron ion binding activity, and oxidoreductase activity\; human orthologs of this gene are implicated in hereditary spastic paraplegia 56, lung cancer…
56	C13E3.1	WBGene00015740	Unknown	Unknown	Unknown	C13E3.1 is enriched in the hypodermis, the male, and the nervous system based on tiling array and RNA-seq studies\; is affected by several genes including daf-16, daf-2, and clk-1 based on microarray and RNA-seq studies\; is affected by stavudine and Zidovudine based on RNA-seq studies.
57	C14A11.6	WBGene00015751	Unknown	Unknown	Unknown	C14A11.6 is enriched in the OLL and the PVD based on microarray studies\; is affected by several genes including skn-1, daf-12, and hsf-1 based on tiling array and RNA-seq studies\; is affected by stavudine based on RNA-seq studies.
58	C14A4.1	WBGene00007555	Metabolism	Metabolism: nucleotide	Metabolism: nucleotide	dohh-1 is an ortholog of human DOHH\; is predicted to have cofactor binding activity, deoxyhypusine monooxygenase activity, and iron ion binding activity\; is expressed in the head and the intestine.
59	C14B9.11	WBGene00195744	Non-coding RNA	Non-coding RNA: ncRNA	Non-coding RNA: ncRNA	C14B9.11 is affected by several genes including skn-1, cep-1, and lem-2 based on RNA-seq studies.
60	C14B9.3	WBGene00015753	Unknown	Unknown	Unknown	C14B9.3 is an ortholog of human PGAP2.
61	C14C10.3	WBGene00007586	Unknown	Unknown	Unknown	ril-2 is enriched in the body wall muscle cell, the coelomocyte, the excretory cell, the intestine, and the reproductive system based on tiling array and RNA-seq studies\; is affected by several genes including daf-16, daf-2, and daf-12 based on microarray, tiling array, and RNA-seq studies\; is affected by eight chemicals including Cry5B, Alovudine, and stavudine based on RNA-seq and microarray …
62	C14C10.4	WBGene00007587	Unknown	Unknown	Unknown	mma-1 is an ortholog of human LRPPRC\; human LRPPRC exhibits actin filament binding activity, beta-tubulin binding activity, and ubiquitin protein ligase binding activity.
63	C14F11.2	WBGene00015779	Unknown	Unknown	Unknown	lrch-1 is an ortholog of human LRCH1, LRCH3, and LRCH4\; is predicted to encode a protein with the following domains: Leucine-rich repeat, Calponin homology domain, Leucine-rich repeat, typical subtype, Leucine-rich repeat domain superfamily, and CH domain superfamily.
64	C14F11.6	WBGene00015781	Metabolism	Metabolism: nucleotide	Metabolism: nucleotide	C14F11.6 is predicted to have dTDP-4-dehydrorhamnose 3,5-epimerase activity.
65	C14F5.2	WBGene00006980	Extracellular material	Extracellular material: matrix	Extracellular material: matrix	zig-3 is expressed in the amphid sensillum, the body wall musculature, the head, the nervous system, and the vulva\; is predicted to encode a protein with the following domains: Immunoglobulin subtype 2, Immunoglobulin subtype, Immunoglobulin I-set, Immunoglobulin-like fold, and Immunoglobulin-like domain superfamily.
66	C15C8.3	WBGene00007605	Proteolysis general	Proteolysis general: aspartate	Proteolysis general: aspartate: cathepsin	hrg-7 is an ortholog of human PGA4, NAPSA, and PGA5\; is predicted to have aspartic-type endopeptidase activity.
67	C15F1.13	WBGene00196089	Non-coding RNA	Non-coding RNA: ncRNA	Non-coding RNA: ncRNA	N.A.
68	C15F1.6	WBGene00000198	Metabolism	Metabolism: lipid	Metabolism: lipid: fatty acid	art-1 is an ortholog of human TECR and TECRL\; is predicted to have very-long-chain enoyl-CoA reductase activity.
69	C16A3.6	WBGene00015811	mRNA functions	mRNA functions: binding	mRNA functions: binding: other	C16A3.6 is an ortholog of human MAK16 (MAK16 homolog)\; human MAK16 exhibits RNA binding activity.
70	C16E9.1	WBGene00015865	Unknown	Unknown	Unknown: regulated by multiple stresses	C16E9.1 is an ortholog of human MATN1 (matrilin 1) and MATN2 (matrilin 2)\; human MATN2 exhibits extracellular matrix structural constituent.
71	C18D11.2	WBGene00007680	Metabolism	Metabolism: lipid	Metabolism: lipid: CoA	maa-1 is an ortholog of human ACBD4 and ACBD5\; exhibits fatty-acyl-CoA binding activity\; is involved in endocytic recycling, endosome organization, and multicellular organism reproduction\; localizes to several cellular components, including the apical part of cell, basal part of cell, and cytoplasmic part\; is expressed in the hypodermis.
72	C23G10.6	WBGene00016013	Stress response	Stress response: detoxification	Stress response: detoxification: ugt	ugt-66 is an ortholog of human UGT3A1 (UDP glycosyltransferase family 3 member A1) and UGT3A2 (UDP glycosyltransferase family 3 member A2)\; is predicted to have glucuronosyltransferase activity.
73	C23H3.4	WBGene00016020	Metabolism	Metabolism: lipid	Metabolism: lipid: sphingolipid	sptl-1 is an ortholog of human SPTLC1\; is predicted to have pyridoxal phosphate binding activity and serine C-palmitoyltransferase activity\; is involved in establishment or maintenance of epithelial cell apical\/basal polarity\; human orthologs of this gene are implicated in hereditary sensory and autonomic neuropathy type 1A.
74	C23H3.9	WBGene00016022	Unknown	Unknown	Unknown: regulated by multiple stresses	C23H3.9 is an ortholog of human MBLAC1\; is predicted to encode a protein with the following domains: Metallo-beta-lactamase, Ribonuclease Z\/Hydroxyacylglutathione hydrolase-like, and Metallo-beta-lactamase domain-containing protein.
75	C23H4.2	WBGene00007691	Unknown	Unknown	Unknown	C23H4.2 is predicted to have hydrolase activity.
76	C23H5.8	WBGene00016027	Unknown	Unknown	Unknown: regulated by multiple stresses	C23H5.8 is enriched in the OLL, the PVD, and the intestine based on tiling array, RNA-seq, and microarray studies\; is affected by several genes including daf-16, skn-1, and dpy-10 based on microarray and RNA-seq studies\; is affected by seventeen chemicals including methylmercury hydroxide, methylmercuric chloride, and Rotenone based on RNA-seq and microarray studies.
77	C24A11.8	WBGene00001491	Signaling	Signaling: FERM	Signaling: FERM	frm-4 is an ortholog of human FRMD3 (FERM domain containing 3) and FRMD5 (FERM domain containing 5)\; is expressed in several tissues, including the alimentary system, the epithelial system, the head, the nervous system, and the reproductive system\; human FRMD5 exhibits integrin binding activity and protein kinase binding activity.
78	C24B9.9	WBGene00016052	Unknown	Unknown	Unknown: regulated by multiple stresses	dod-3 is an ortholog of human DEPDC4 and DEPDC7.
79	C24G6.7	WBGene00001710	Signaling	Signaling: hedgehog-like	Signaling: hedgehog-like	grl-1 is expressed in the arcade cell, the intestine, the nervous system, and the tail\; is predicted to encode a protein with the following domain: Ground-like domain.
80	C25A1.12	WBGene00007711	Metabolism	Metabolism: lipid	Metabolism: lipid: binding	lid-1 is an ortholog of human ABHD4 (abhydrolase domain containing 4) and ABHD5 (abhydrolase domain containing 5)\; localizes to the lipid droplet\; is expressed in the intestinal cell\; human orthologs of this gene are implicated in neutral lipid storage disease.
81	C25E10.12	WBGene00016101	Proteolysis general	Proteolysis general: metallopeptidase	Proteolysis general: metallopeptidase	C25E10.12 is an ortholog of human MPPED1 and MPPED2\; is predicted to have hydrolase activity\; is expressed in the epithelial system, the intestine, and the nervous system.
82	C25F9.4	WBGene00007724	Unknown	Unknown	Unknown	C25F9.4 is predicted to have ATP binding activity.
83	C25H3.10	WBGene00016119	Unknown	Unknown	Unknown: regulated by multiple stresses	C25H3.10 is enriched in several tissues, including the coelomocyte, the germ line, the hypodermis, the male, and the nervous system based on tiling array, proteomic, RNA-seq, and microarray studies\; is affected by several genes including daf-2, age-1, and let-60 based on microarray, tiling array, and RNA-seq studies\; is affected by fourteen chemicals including Heme, D-glucose, and Cry5B based o…
84	C26B2.6	WBGene00016128	Transcription: general machinery	Transcription: general machinery: RNA Pol II	Transcription: general machinery: RNA Pol II: elongation	elpc-4 is an ortholog of human ELP4 (elongator acetyltransferase complex subunit 4)\; is predicted to have phosphorylase kinase regulator activity\; human orthologs of this gene are implicated in aniridia.
85	C26B9.3	WBGene00016133	Unknown	Unknown	Unknown: regulated by multiple stresses	C26B9.3 is enriched in the PLM, the germ line, and the hypodermis based on tiling array and RNA-seq studies\; is affected by several genes including daf-16, let-60, and daf-12 based on microarray, tiling array, and RNA-seq studies\; is affected by thirteen chemicals including Ethanol, methylmercury hydroxide, and D-glucose based on RNA-seq and microarray studies\; is predicted to encode a protein…
86	C27C12.4	WBGene00007774	Transmembrane transport	Transmembrane transport: major facilitator	Transmembrane transport: major facilitator	C27C12.4 is an ortholog of human MFSD11\; is expressed in the nervous system\; is predicted to encode a protein with the following domains: Ion channel regulatory protein, UNC-93 and MFS transporter superfamily.
87	C27D8.1	WBGene00007777	Cytoskeleton	Cytoskeleton: microtubule	Cytoskeleton: microtubule: tau tubulin kinase	C27D8.1 is an ortholog of human CTD-2116N17.1, TTBK1 (tau tubulin kinase 1), and TTBK2\; is predicted to have ATP binding activity and protein kinase activity.
88	C27D8.4	WBGene00007780	Metabolism	Metabolism: other	Metabolism: other	C27D8.4 is predicted to have catalytic activity and coenzyme binding activity\; is expressed in the intestine and the pharynx.
89	C27F2.9	WBGene00043156	Unknown	Unknown	Unknown: regulated by multiple stresses	C27F2.9 is an ortholog of human JMJD8.
90	C27H5.2	WBGene00016172	Cytoskeleton	Cytoskeleton: other	Cytoskeleton: other	C27H5.2 is enriched in the OLL and the PVD based on microarray studies\; is affected by several genes including daf-16, daf-2, and glp-1 based on microarray, tiling array, and RNA-seq studies\; is affected by seven chemicals including aldicarb, tryptophan, and levamisole based on microarray and RNA-seq studies.
91	C28C12.5	WBGene00004993	Stress response	Stress response: pathogen	Stress response: pathogen: saposin	spp-8 is an ortholog of human PSAP (prosaposin) and PSAPL1\; human PSAP exhibits several functions, including anion binding activity, beta-galactosidase activity, and protein homodimerization activity.
92	C28D4.11	WBGene00014689	Pseudogene	Pseudogene	Pseudogene	C28D4.11 is affected by daf-16 based on RNA-seq studies.
93	C28D4.2	WBGene00000509	Metabolism	Metabolism: lipid	Metabolism: lipid: phospholipid	cka-1 is an ortholog of human CHKA and CHKB\; exhibits choline kinase activity\; is involved in CDP-choline pathway\; localizes to the cell cortex\; human orthologs of this gene are implicated in megaconial type congenital muscular dystrophy.
94	C28H8.3	WBGene00016194	mRNA functions	mRNA functions: processing	mRNA functions: processing: helicase	C28H8.3 is an ortholog of human DDX60 (DExD\/H-box helicase 60) and DDX60L (DExD\/H-box 60 like)\; is predicted to have ATP binding activity, helicase activity, and nucleic acid binding activity.
95	C29E4.7	WBGene00016204	Stress response	Stress response: other	Stress response: other	gsto-1 is an ortholog of human GSTO1 (glutathione S-transferase omega 1) and GSTO2 (glutathione S-transferase omega 2)\; exhibits glutathione dehydrogenase (ascorbate) activity and glutathione transferase activity\; is involved in several processes, including cellular response to extracellular stimulus, oxidation-reduction process, and protein glutathionylation.
96	C29F3.6	WBGene00005949	Transmembrane protein	Transmembrane protein: seven transmembrane receptor	Transmembrane protein: seven transmembrane receptor: srx	srx-58 is enriched in the intestine based on RNA-seq studies\; is affected by several genes including daf-16, daf-12, and pmk-1 based on tiling array, RNA-seq, and microarray studies\; is affected by six chemicals including hydrogen sulfide, Rotenone, and Tunicamycin based on microarray and RNA-seq studies\; is predicted to encode a protein with the following domain: 7TM GPCR, serpentine receptor…
97	C29F3.7	WBGene00007807	Stress response	Stress response: pathogen	Stress response: pathogen: CUB	C29F3.7 is involved in innate immune response\; localizes to the membrane raft.
98	C29F9.2	WBGene00016217	Unknown	Unknown	Unknown	C29F9.2 is enriched in the ASER, the intestine, and the male based on tiling array, RNA-seq, and microarray studies\; is affected by several genes including daf-2, elt-2, and pmk-1 based on tiling array, microarray, and RNA-seq studies\; is affected by nine chemicals including hydrogen sulfide, methylmercury hydroxide, and procyanidin based on microarray and RNA-seq studies.
99	C30G12.2	WBGene00016274	Metabolism	Metabolism: short chain dehydrogenase	Metabolism: short chain dehydrogenase	C30G12.2 is enriched in the intestine based on SAGE, tiling array, RNA-seq, and microarray studies\; is affected by several genes including daf-2, glp-1, and daf-12 based on proteomic, microarray, tiling array, and RNA-seq studies\; is affected by twenty-two chemicals including Ethanol, tryptophan, and 1-methylnicotinamide based on RNA-seq and microarray studies\; is predicted to encode a protein…
100	C30G7.1	WBGene00001852	Transcription: chromatin	Transcription: chromatin structure	Transcription: chromatin structure: histone	hil-1 is an ortholog of human H1F0 (H1 histone 0)\; is predicted to have DNA binding activity\; is involved in several processes, including body morphogenesis, growth, and locomotion\; localizes to the intermediate filament cytoskeleton and nucleolus\; is expressed in several tissues, including the excretory secretory system and the muscular system.
101	C30G7.4	WBGene00044178	Unknown	Unknown	Unknown	C30G7.4 is enriched in the germ line based on RNA-seq studies\; is affected by several genes including daf-16, daf-2, and hsf-1 based on tiling array, RNA-seq, and microarray studies\; is affected by seven chemicals including Ethanol, D-glucose, and bisphenol S based on RNA-seq and microarray studies.
102	C30G7.6	NA	NA	NA	NA	NA
103	C30H6.7	WBGene00007824	Metabolism	Metabolism: glycolysis	Metabolism: glycolysis	dlat-2 is an ortholog of human DLAT (dihydrolipoamide S-acetyltransferase) and PDHX (pyruvate dehydrogenase complex component X)\; is predicted to have transferase activity, transferring acyl groups\; human orthologs of this gene are implicated in pyruvate decarboxylase deficiency.
104	C31E10.7	WBGene00007848	Metabolism	Metabolism: lipid	Metabolism: lipid: fatty acid	cytb-5.1 is an ortholog of human CYB5A\; is predicted to have heme binding activity and metal ion binding activity\; localizes to the perinuclear region of cytoplasm.
105	C31H2.1	WBGene00016292	Stress response	Stress response: other	Stress response: other	tbc-7 is an ortholog of human TBC1D24\; human orthologs of this gene are implicated in autosomal dominant nonsyndromic deafness 65 and autosomal recessive nonsyndromic deafness 86\; is predicted to encode a protein with the following domains: Rab-GTPase-TBC domain, TLDc domain, and Rab-GTPase-TBC domain superfamily.
106	C32B5.9	WBGene00016302	Proteolysis proteasome	Proteolysis proteasome: E3	Proteolysis proteasome: E3: F box	fbxc-7 is enriched in the intestine based on RNA-seq studies\; is affected by several genes including daf-16, daf-2, and daf-12 based on microarray and RNA-seq studies\; is affected by five chemicals including resveratrol, Cadmium, and Diazinon based on microarray studies\; is predicted to encode a protein with the following domain: Protein of unknown function DUF3557.
107	C33A12.6	WBGene00007885	Stress response	Stress response: detoxification	Stress response: detoxification: ugt	ugt-21 is an ortholog of human UGT3A1 (UDP glycosyltransferase family 3 member A1) and UGT3A2 (UDP glycosyltransferase family 3 member A2)\; is predicted to have glucuronosyltransferase activity.
108	C33C12.3	WBGene00016335	Metabolism	Metabolism: lipid	Metabolism: lipid: sphingolipid	gba-1 is an ortholog of human GBA (glucosylceramidase beta)\; is predicted to have glucosylceramidase activity\; human orthologs of this gene are implicated in Gaucher's disease (multiple) and synucleinopathy (multiple).
109	C33C12.8	WBGene00016340	Metabolism	Metabolism: lipid	Metabolism: lipid: sphingolipid	gba-2 is an ortholog of human GBA (glucosylceramidase beta)\; is predicted to have glucosylceramidase activity\; human orthologs of this gene are implicated in Gaucher's disease (multiple) and synucleinopathy (multiple).
110	C33D3.3	WBGene00007894	Unknown	Unknown	Unknown: regulated by multiple stresses	C33D3.3 is enriched in the muscle cell, the nervous system, and the sensillum based on microarray and RNA-seq studies\; is affected by several genes including daf-16, daf-2, and glp-1 based on microarray and RNA-seq studies\; is affected by four chemicals including Tunicamycin, D-glucose, and dafa#1 based on microarray and RNA-seq studies.
111	C33E10.8	WBGene00016349	Proteolysis proteasome	Proteolysis proteasome: E3	Proteolysis proteasome: E3: F box	C33E10.8 is enriched in the intestine based on RNA-seq studies\; is affected by several genes including daf-16, daf-2, and glp-1 based on tiling array, microarray, and RNA-seq studies\; is affected by methylmercuric chloride, multi-walled carbon nanotube, and resveratrol based on microarray and RNA-seq studies\; is predicted to encode a protein with the following domain: F-box associated domain, …
112	C33F10.7	WBGene00016355	Transmembrane protein	Transmembrane protein: other	Transmembrane protein: other	lact-5 is enriched in the ASER, the PLM, and the hypodermis based on tiling array, RNA-seq, and proteomic studies\; is affected by several genes including daf-16, daf-2, and sir-2.1 based on microarray and RNA-seq studies\; is affected by eleven chemicals including 1-methylnicotinamide, 4-bromodiphenyl ether, and D-glucose based on RNA-seq and microarray studies\; is predicted to encode a protein…
113	C34B4.3	NA	NA	NA	NA	NA
114	C34D10.2	WBGene00016407	Proteolysis proteasome	Proteolysis proteasome: E3	Proteolysis proteasome: E3: RING finger	C34D10.2 is an ortholog of human UNKL (unkempt family like zinc finger) and unk\; is predicted to have metal ion binding activity.
115	C34F6.5	WBGene00007939	Unknown	Unknown	Unknown	C34F6.5 is enriched in the intestine, the nervous system, and the pharynx based on microarray, tiling array, and RNA-seq studies\; is affected by several genes including hsf-1, elt-2, and eat-2 based on microarray, tiling array, and RNA-seq studies\; is affected by five chemicals including resveratrol, Atrazine, and Cry5B based on microarray studies.
116	C36A4.1	WBGene00007963	Stress response	Stress response: detoxification	Stress response: detoxification: CYP	cyp-25A1 is an ortholog of human CYP3A7-CYP3A51P and TBXAS1 (thromboxane A synthase 1) and members of the human CYP3 (Cytochrome P450 family 3) gene family including CYP3A4, CYP3A43, and CYP3A7\; is predicted to have heme binding activity, iron ion binding activity, and oxidoreductase activity\; human orthologs of this gene are implicated in essential hypertension and platelet-type bleeding disor…
117	C36A4.10	WBGene00007970	Unknown	Unknown	Unknown	C36A4.10 is enriched in the intestine and the pharynx based on microarray studies\; is affected by several genes including clk-1, eat-2, and sir-2.1 based on microarray and RNA-seq studies\; is affected by hydrogen sulfide and Sirolimus based on microarray studies.
118	C36A4.2	WBGene00007964	Stress response	Stress response: detoxification	Stress response: detoxification: CYP	cyp-25A2 is an ortholog of human CYP3A7-CYP3A51P and TBXAS1 (thromboxane A synthase 1) and members of the human CYP3 (Cytochrome P450 family 3) gene family including CYP3A4, CYP3A43, and CYP3A7\; is predicted to have heme binding activity, iron ion binding activity, and oxidoreductase activity\; human orthologs of this gene are implicated in essential hypertension and platelet-type bleeding disor…
119	C36A4.9	WBGene00007969	Metabolism	Metabolism: lipid	Metabolism: lipid: fatty acid	acs-19 is an ortholog of human ACSS2 (acyl-CoA synthetase short chain 2)\; is predicted to have AMP binding activity, ATP binding activity, and acetate-CoA ligase activity\; is involved in positive regulation of proteasomal ubiquitin-dependent protein catabolic process and regulation of response to oxidative stress\; is expressed in the head, the hypodermis, the intestine, and the nervous system.
120	C37A5.2	WBGene00007989	Unknown	Unknown	Unknown	fipr-22 is enriched in GABAergic neurons, the excretory cell, and the hypodermis based on tiling array and RNA-seq studies\; is affected by several genes including daf-16, daf-2, and daf-12 based on microarray and RNA-seq studies\; is affected by ten chemicals including Rotenone, D-glucose, and indole based on RNA-seq and microarray studies.
121	C37A5.3	WBGene00014698	Unknown	Unknown	Unknown	C37A5.3 is enriched in the hypodermis based on RNA-seq studies\; is affected by several genes including daf-16, daf-2, and daf-12 based on microarray and RNA-seq studies\; is affected by Rotenone, Sodium Chloride, and tert-Butylhydroperoxide based on RNA-seq studies.
122	C37A5.4	WBGene00007990	Unknown	Unknown	Unknown: regulated by multiple stresses	fipr-23 is affected by several genes including daf-16, daf-2, and skn-1 based on tiling array, RNA-seq, and microarray studies\; is affected by twelve chemicals including Rotenone, multi-walled carbon nanotube, and indole based on RNA-seq and microarray studies.
123	C38C3.4	WBGene00016513	Cytoskeleton	Cytoskeleton: microtubule	Cytoskeleton: microtubule: tau tubulin kinase	C38C3.4 is an ortholog of human CTD-2116N17.1, TTBK1 (tau tubulin kinase 1), and TTBK2\; is predicted to have ATP binding activity and protein kinase activity.
124	C39B10.6	WBGene00001252	Transcription factor	Transcription factor: GATA	Transcription factor: GATA	elt-4 is an ortholog of human GATA6 (GATA binding protein 6), GATA4 (GATA binding protein 4), and GATA5 (GATA binding protein 5)\; exhibits double-stranded DNA binding activity\; localizes to the nucleus\; is expressed in the intestine, the marginal cell, the pm6, and the pm7.
125	C39D10.11	WBGene00043983	Unknown	Unknown	Unknown	C39D10.11 is enriched in the intestine and the nervous system based on tiling array and RNA-seq studies\; is affected by several genes including daf-16, daf-2, and glp-1 based on RNA-seq and microarray studies\; is affected by Tunicamycin, D-glucopyranose, and stavudine based on microarray and RNA-seq studies.
126	C39D10.3	WBGene00016531	Metabolism	Metabolism: lipid	Metabolism: lipid: phospholipid	pcyt-2.2 is an ortholog of human PCYT2\; is predicted to have nucleotidyltransferase activity\; is expressed in the body wall musculature.
127	C41D11.8	WBGene00000787	Development	Development: apoptosis	Development: apoptosis	cps-6 is an ortholog of human EndoG\; exhibits several functions, including macromolecule metabolic process, protein homodimerization activity, and sequence-specific DNA binding activity\; is involved in RNA catabolic process and apoptotic DNA fragmentation\; localizes to the mitochondrion.
128	C42D4.13	WBGene00016598	Unknown	Unknown	Unknown	C42D4.13 is enriched in the NSM, the germline precursor cell, the hypodermis, and the pharyngeal muscle cell based on tiling array and RNA-seq studies\; is affected by several genes including daf-16, age-1, and daf-12 based on microarray, RNA-seq, and tiling array studies\; is affected by eleven chemicals including methylmercury hydroxide, 1-methylnicotinamide, and stavudine based on RNA-seq and …
129	C42D8.3	WBGene00006862	Metabolism	Metabolism: lipid	Metabolism: lipid: CoA	pnk-4 is an ortholog of human PANK4\; is predicted to have ATP binding activity and pantothenate kinase activity\; is expressed in several tissues, including the alimentary system, the muscular system, the nervous system, the reproductive system, and the tail.
130	C43E11.7	WBGene00003584	Metabolism	Metabolism: nucleotide	Metabolism: nucleotide	ndx-7 is an ortholog of human NUDT19 (nudix hydrolase 19)\; is predicted to have hydrolase activity and metal ion binding activity.
131	C44B7.11	WBGene00016631	Proteolysis general	Proteolysis general: metallopeptidase	Proteolysis general: metallopeptidase	C44B7.11 is an ortholog of human ERMP1\; is predicted to have metal ion binding activity and metallopeptidase activity.
132	C44C8.10	WBGene00045301	Proteolysis proteasome	Proteolysis proteasome: E3	Proteolysis proteasome: E3: F box	fbxc-9 is enriched in the germ line based on RNA-seq studies\; is affected by several genes including daf-16, pgl-1, and eri-1 based on tiling array, RNA-seq, and microarray studies\; is affected by four chemicals including Mianserin, Quercetin, and dafa#1 based on RNA-seq and microarray studies\; is predicted to encode a protein with the following domain: Protein of unknown function DUF3557.
133	C44H9.6	WBGene00008101	Unknown	Unknown	Unknown: regulated by multiple stresses	C44H9.6 is enriched in the OLL, the PVD, and the intestine based on microarray and RNA-seq studies\; is affected by several genes including skn-1, hsf-1, and clk-1 based on microarray and RNA-seq studies\; is affected by five chemicals including Atrazine, Cry5B, and Humic Substances based on microarray studies.
134	C45B11.7	WBGene00050945	Pseudogene	Pseudogene	Pseudogene	C45B11.7 is affected by several genes including daf-16, daf-2, and clk-1 based on microarray, RNA-seq, and tiling array studies.
135	C45B2.6	WBGene00016661	Signaling	Signaling: lipid	Signaling: lipid: phospholipase A	C45B2.6 is an ortholog of human PLA2G6 (phospholipase A2 group VI)\; is predicted to have hydrolase activity\; human orthologs of this gene are implicated in autosomal recessive Parkinson's disease 14, neurodegeneration with brain iron accumulation 2a, and neurodegeneration with brain iron accumulation 2b.
136	C45H4.17	WBGene00016697	Stress response	Stress response: detoxification	Stress response: detoxification: CYP	cyp-33C2 is an ortholog of human CYP2J2 (cytochrome P450 family 2 subfamily J member 2), CYP2R1 (cytochrome P450 family 2 subfamily R member 1), and CYP2U1 (cytochrome P450 family 2 subfamily U member 1)\; is predicted to have heme binding activity, iron ion binding activity, and oxidoreductase activity\; is expressed in the intestine\; human orthologs of this gene are implicated in hereditary sp…
137	C46F2.1	WBGene00016714	Unknown	Unknown	Unknown: regulated by multiple stresses	C46F2.1 is enriched in the intestine, the nervous system, and the sensillum based on tiling array and RNA-seq studies\; is affected by several genes including daf-16, daf-2, and age-1 based on microarray and RNA-seq studies\; is affected by eight chemicals including Rotenone, Mianserin, and bisphenol S based on RNA-seq and microarray studies.
138	C46F4.1	WBGene00001175	Transmembrane protein	Transmembrane protein: seven transmembrane receptor	Transmembrane protein: seven transmembrane receptor: other	egl-6 is predicted to have G protein-coupled peptide receptor activity\; is involved in negative regulation of oviposition\; is expressed in the nervous system and the reproductive system.
139	C47E12.12	WBGene00008155	Unknown	Unknown	Unknown: regulated by multiple stresses	C47E12.12 is enriched in the body wall muscle cell, the germ line, the hypodermis, and the male based on tiling array and RNA-seq studies\; is affected by several genes including daf-16, daf-2, and daf-12 based on tiling array, RNA-seq, and microarray studies\; is affected by manganese chloride and D-glucose based on RNA-seq studies.
140	C48B4.3	WBGene00008168	Unknown	Unknown	Unknown	C48B4.3 is enriched in the amphid sensillum, the intestine, and the nervous system based on tiling array, RNA-seq, and microarray studies\; is affected by several genes including daf-16, daf-2, and daf-12 based on tiling array, microarray, and RNA-seq studies\; is affected by six chemicals including 1-methylnicotinamide, stavudine, and Zidovudine based on RNA-seq and microarray studies.
141	C48B4.4	WBGene00000421	Development	Development: apoptosis	Development: apoptosis	ced-7 is an ortholog of human ABCA12 (ATP binding cassette subfamily A member 12), ABCA13 (ATP binding cassette subfamily A member 13), and ABCA3 (ATP binding cassette subfamily A member 3)\; is predicted to have ATP binding activity and ATPase activity, coupled to transmembrane movement of substances\; is involved in several processes, including aminophospholipid transport, apoptotic process inv…
142	C49C8.4	WBGene00016768	Stress response	Stress response: detoxification	Stress response: detoxification: CYP	cyp-33E1 is an ortholog of human CYP2J2 (cytochrome P450 family 2 subfamily J member 2), CYP2R1 (cytochrome P450 family 2 subfamily R member 1), and CYP2U1 (cytochrome P450 family 2 subfamily U member 1)\; is predicted to have heme binding activity, iron ion binding activity, and oxidoreductase activity\; is expressed in the intestine\; human orthologs of this gene are implicated in hereditary sp…
143	C49G7.8	WBGene00016786	Stress response	Stress response: detoxification	Stress response: detoxification: CYP	cyp-35A4 is an ortholog of human CYP21A2 (cytochrome P450 family 21 subfamily A member 2) and members of the human CYP2 (Cytochrome P450 family 2) gene family including CYP2R1, CYP2U1, and CYP2J2\; is predicted to have heme binding activity, iron ion binding activity, and oxidoreductase activity\; is involved in response to xenobiotic stimulus\; human orthologs of this gene are implicated in cong…
144	C50D2.9	WBGene00016812	Metabolism	Metabolism: lipid	Metabolism: lipid: fatty acid	C50D2.9 is an ortholog of human MCAT\; is predicted to have transferase activity.
145	C50E3.16	WBGene00044738	Transmembrane transport	Transmembrane transport: solute carrier	Transmembrane transport: solute carrier	folt-3 is an ortholog of human SLC19A1 (solute carrier family 19 member 1), SLC19A2 (solute carrier family 19 member 2), and SLC19A3 (solute carrier family 19 member 3)\; is predicted to have folic acid binding activity and vitamin transmembrane transporter activity\; human orthologs of this gene are implicated in biotin-responsive basal ganglia disease and thiamine-responsive megaloblastic anemi…
146	C50F2.10	WBGene00000013	Stress response	Stress response: pathogen	Stress response: pathogen: ASABF	abf-2 is involved in defense response to Gram-negative bacterium and defense response to Gram-positive bacterium\; is expressed in pharyngeal neurons, the excretory cell, and the marginal cell.
147	C50F2.9	WBGene00000012	Stress response	Stress response: pathogen	Stress response: pathogen: ASABF	abf-1 is expressed in several tissues, including the alimentary system, the body wall musculature, and the nervous system\; is predicted to encode a protein with the following domains: Antibacterial factor-related peptide and Antibacterial factor-related peptide superfamily.
148	C50F7.2	WBGene00000551	Unknown	Unknown	Unknown	clx-1 is affected by several genes including daf-16, daf-2, and glp-1 based on microarray and RNA-seq studies\; is affected by eight chemicals including Rotenone, procyanidin, and Sodium Chloride based on RNA-seq and microarray studies.
149	C50H11.1	WBGene00016849	Metabolism	Metabolism: lipid	Metabolism: lipid: fatty acid	acs-21 is an ortholog of human ACSF3 (acyl-CoA synthetase 3)\; is predicted to have catalytic activity.
150	C50H11.15	WBGene00016860	Stress response	Stress response: detoxification	Stress response: detoxification: CYP	cyp-33C9 is an ortholog of human CYP2J2 (cytochrome P450 family 2 subfamily J member 2), CYP2R1 (cytochrome P450 family 2 subfamily R member 1), and CYP2U1 (cytochrome P450 family 2 subfamily U member 1)\; is predicted to have heme binding activity, iron ion binding activity, and oxidoreductase activity\; human orthologs of this gene are implicated in hereditary spastic paraplegia 56, lung cancer…
151	C50H2.13	WBGene00008246	Unknown	Unknown	Unknown	C50H2.13 is enriched in the germ line and the intestine based on tiling array and RNA-seq studies\; is affected by several genes including daf-16, daf-2, and elt-2 based on RNA-seq and microarray studies\; is affected by stavudine and Colistin based on RNA-seq and microarray studies.
152	C52A10.2	WBGene00016863	Unknown	Unknown	Unknown: regulated by multiple stresses	C52A10.2 is predicted to have hydrolase activity.
153	C52D10.1	NA	NA	NA	NA	NA
154	C52E4.1	WBGene00000781	Proteolysis general	Proteolysis general: cysteine	Proteolysis general: cysteine: cathepsin	cpr-1 is an ortholog of human CTSB (cathepsin B)\; is predicted to have cysteine-type peptidase activity\; is expressed in the intestine and the male.
155	C53H9.2	WBGene00016907	Signaling	Signaling: small GTPase	Signaling: small GTPase: other	C53H9.2 is an ortholog of human LSG1\; is predicted to have GTP binding activity.
156	C54C6.7	WBGene00044166	Unknown	Unknown	Unknown	C54C6.7 is enriched in the intestine and the muscle cell based on tiling array and RNA-seq studies\; is affected by several genes including daf-16, daf-2, and npr-1 based on RNA-seq and microarray studies\; is affected by Rotenone and stavudine based on RNA-seq studies.
157	C54C8.12	WBGene00044242	Unknown	Unknown	Unknown	C54C8.12 is enriched in the NSM and the intestine based on tiling array and RNA-seq studies\; is affected by several genes including daf-2, npr-1, and hpl-2 based on tiling array, microarray, and RNA-seq studies\; is affected by seven chemicals including tryptophan, Rotenone, and Mianserin based on microarray and RNA-seq studies.
158	C54D10.1	WBGene00008296	Stress response	Stress response: heavy metal	Stress response: heavy metal	cdr-2 is an ortholog of human FAXC\; is involved in regulation of protein deneddylation and stress response to cadmium ion\; is expressed in several tissues, including the alimentary system, the nervous system, and the reproductive system.
159	C54D1.1	WBGene00004004	Transmembrane transport	Transmembrane transport: ABC	Transmembrane transport: ABC	pgp-10 is an ortholog of human ABCB9 (ATP binding cassette subfamily B member 9), ABCB11 (ATP binding cassette subfamily B member 11), and ABCB5 (ATP binding cassette subfamily B member 5)\; is predicted to have ATP binding activity and ATPase activity, coupled to transmembrane movement of substances\; is expressed in the hypodermis and the intestine\; human orthologs of this gene are implicated …
160	C54D1.3	WBGene00002163	Signaling	Signaling: other	Signaling: other	ist-1 is predicted to have insulin receptor binding activity, phosphatidylinositol 3-kinase binding activity, and transmembrane receptor protein tyrosine kinase adaptor activity\; is involved in dauer larval development, insulin receptor signaling pathway, and short-term memory.
161	C54F6.14	WBGene00001500	Metabolism	Metabolism: mitochondria	Metabolism: mitochondria: other	ftn-1 is an ortholog of human FTH1 (ferritin heavy chain 1), FTHL17 (ferritin heavy chain like 17), and FTMT (ferritin mitochondrial)\; exhibits identical protein binding activity\; is involved in cellular iron ion homeostasis\; is expressed in the intestine and the pharyngeal-intestinal valve\; human orthologs of this gene are implicated in hemochromatosis type 5 and neurodegeneration with brain…
162	C55A6.11	WBGene00008340	Unknown	Unknown	Unknown: regulated by multiple stresses	C55A6.11 is enriched in the intestine based on tiling array studies\; is affected by several genes including daf-16, age-1, and daf-12 based on microarray and RNA-seq studies\; is affected by Rotenone, Tunicamycin, and Colistin based on RNA-seq and microarray studies.
163	C55A6.3	WBGene00008332	Metabolism	Metabolism: other	Metabolism: other	C55A6.3 is enriched in the male based on RNA-seq studies\; is affected by several genes including daf-16, daf-2, and glp-1 based on tiling array, microarray, proteomic, and RNA-seq studies\; is affected by five chemicals including Rotenone, Acrylamide, and Hydrolyzable Tannins based on RNA-seq and microarray studies\; is predicted to encode a protein with the following domains: Short-chain dehydr…
164	C55A6.6	WBGene00008335	Metabolism	Metabolism: short chain dehydrogenase	Metabolism: short chain dehydrogenase	C55A6.6 is enriched in the PLM, the intestine, and the pharynx based on microarray and RNA-seq studies\; is affected by several genes including daf-16, daf-2, and glp-1 based on tiling array, microarray, and RNA-seq studies\; is affected by thirteen chemicals including tryptophan, methylmercuric chloride, and Mercuric Chloride based on microarray and RNA-seq studies\; is predicted to encode a pro…
165	C56A3.6	WBGene00008345	Metabolism	Metabolism: mitochondria	Metabolism: mitochondria: transporter	C56A3.6 is an ortholog of human MICU3 (mitochondrial calcium uptake 3)\; is predicted to have calcium ion binding activity.
166	C56A3.7	WBGene00000302	Signaling	Signaling: caveolin	Signaling: caveolin	cav-2 is an ortholog of human CAV2\; exhibits lipid transporter activity\; is involved in parturition and regulation of oviposition\; localizes to the apical plasma membrane\; is expressed in several tissues, including the alimentary system, the epithelial system, the nervous system, and the reproductive system.
167	C56G2.6	WBGene00002891	Metabolism	Metabolism: lipid	Metabolism: lipid: sterol	let-767 is an ortholog of human HSD17B12 (hydroxysteroid 17-beta dehydrogenase 12)\; exhibits long-chain-fatty-acyl-CoA reductase activity and testosterone dehydrogenase [NAD(P)] activity\; is involved in several processes, including cellular hormone metabolic process, embryo development, and establishment or maintenance of epithelial cell apical\/basal polarity\; localizes to the apical cortex a…
168	C56G2.9	WBGene00016982	Unknown	Unknown	Unknown	C56G2.9 is expressed in the intestine and the nervous system.
169	CC8.2	WBGene00016987	Signaling	Signaling: phosphatase	Signaling: phosphatase: other	CC8.2 is an ortholog of human PPP1R3D (protein phosphatase 1 regulatory subunit 3D) and PPP1R3E (protein phosphatase 1 regulatory subunit 3E)\; human orthologs of this gene are implicated in familial partial lipodystrophy type 3\; is predicted to encode a protein with the following domains: CBM21 (carbohydrate binding type-21) domain, Protein phosphatase 1 regulatory subunit 3B\/C\/D, metazoa, an…
170	D1005.1	WBGene00016995	Metabolism	Metabolism: lipid	Metabolism: lipid: beta oxidation	acly-1 is an ortholog of human ACLY\; is predicted to have several functions, including ATP binding activity, ATP citrate synthase activity, and cofactor binding activity.
171	D1005.2	WBGene00016996	Metabolism	Metabolism: carbohydrate	Metabolism: carbohydrate	D1005.2 is an ortholog of human UGP2\; is predicted to have UTP:glucose-1-phosphate uridylyltransferase activity.
172	D1005.4	WBGene00016998	Unknown	Unknown	Unknown: regulated by multiple stresses	D1005.4 is enriched in the Z1.p, the Z4.a, the gon_male_dtc anterior, the gon_male_dtc posterior, and the intestine based on tiling array, RNA-seq, and microarray studies\; is affected by several genes including daf-16, elt-2, and sir-2.1 based on RNA-seq and microarray studies\; is affected by six chemicals including hydrogen sulfide, Mianserin, and Zidovudine based on microarray and RNA-seq stu…
[truncated: 559 more rows]

## Sheet: Sperm-UP
CATEGORY 1						CATEGORY 2						CATEGORY 3
Category	RGS	AC	PValue	Bonferroni		Category	RGS	AC	PValue	Bonferroni		Category	RGS	AC	PValue	Bonferroni
[truncated: 160 more rows]

## Sheet: Sperm-UP-genes
	Sequence.ID	Wormbase.ID	Category.1	Category.2	Category.3	Automated.Description
[truncated: 708 more rows]

[truncated: 10 more sheets: Sperm-DOWN, Sperm-DOWN-genes, Seminal Fluid-UP, Seminal Fluid-UP-genes, Seminal Fluid-DOWN, Seminal Fluid-DOWN-genes, Pheromone-UP, Pheromone-UP-genes, Pheromone-DOWN, Pheromone-DOWN-genes]
