# Supplementary material for: Males induce premature demise of the opposite sex by multifaceted strategies
Source: Nat Aging. 2022 Sep 16;2(9):809–23. doi: 10.1038/s43587-022-00276-y (PMC10154206; doi:10.1038/s43587-022-00276-y)
Supplement: Supplementary file 11 — Lifespan results. [file 43587_2022_276_MOESM11_ESM.xlsx]

## Sheet: Lifespan Results
	Supplementary Table 1
	Lifespan Assay Results
	Strain/Treatment	Temp.	Median Lifespan	# Worms	# Censored	P-Value (Mantel-Cox Log-Rank)	Associated Fig.	Researcher	Experiment Number
	glp-1 her (no males)	25	17	140	9		not shown, with RNA-seq	LNB	1
	glp-1 her (+WT males starting day 2 of life)	25	15	77	42	< 0.0001 vs. glp-1 her (no males)	not shown, with RNA-seq	LNB	1
	glp-1 her (no males)	25	20	150	7		not shown, with RNA-seq	LNB	1
	glp-1 her (+WT males starting day 2 of life)	25	14	79	45	< 0.0001 vs. glp-1 her (no males)	not shown, with RNA-seq	LNB	1
	glp-1 her (no males)	25	19	156	13		not shown, with RNA-seq	LNB	1
	glp-1 her (+WT males starting day 2 of life)	25	13	67	21	< 0.0001 vs. glp-1 her (no males)	not shown, with RNA-seq	LNB	1
	glp-1 her (no males)	25	23	156	10		not shown, with RNA-seq	LNB	1
	glp-1 her (+WT males starting day 2 of life)	25	14	74	8	< 0.0001 vs. glp-1 her (no males)	not shown, with RNA-seq	LNB	1
	glp-1 her (no males)	25	16	155	28		not shown, with RNA-seq	LNB	1
	glp-1 her (+WT males starting day 2 of life)	25	14	77	12	< 0.0001 vs. glp-1 her (no males)	not shown, with RNA-seq	LNB	1
	glp-1 her (no males)	25	17	154	13		not shown, with RNA-seq	LNB	1
	glp-1 her (+WT males starting day 2 of life)	25	13	79	9	< 0.0001 vs. glp-1 her (no males)	not shown, with RNA-seq	LNB	1
	glp-1 her (no males)	25	17	153	7		not shown	LNB	2
	glp-1 her (+WT males starting day 2 of life)	25	15	148	13	< 0.0001 vs. glp-1 her (no males)	not shown	LNB	2
	glp-1 her (+WT males on day 2 to 3 of life)	25	15	149	21	0.0003 vs. glp-1 her (no males)	not shown	LNB	2
	glp-1 her (+WT males on day 6 to 7 of life)	25	17	148	14	0.0228 vs. glp-1 her (no males)	not shown	LNB	2
						ns vs. glp-1 her (+WT males on day 2 to 3)
	N2 her (no males)	25	15	122	15		Fig. 3a, g and Ext. Data Fig. 2a	LNB	3
	N2 her (+ males starting on day 2 of life/day 1 of adulthood)	25	14	99	10	<0.0001 vs. N2 her (no males)	Fig. 3a, g and Ext. Data Fig. 2a	LNB	3
	glp-1 her (no males)	25	17	114	8	<0.0001 vs. N2 her (no males)	Fig. 1b, 3a, g and Ext. Data Fig. 2a	LNB	3
	glp-1 her (+ males starting on day 2 of life/day 1 of adulthood)	25	14	98	8	<0.0001 vs. glp-1 her (no males)	Fig. 1b, 3a, g and Ext. Data Fig. 2a	LNB	3
						<0.0001 vs. N2 her (+ males starting on day 2 of life/day 1 of adulthood)
	glp-1 her (+ males from day 2 to 3 of life)	25	15	101	11	<0.0001 vs. glp-1 her (no males)	Fig. 1b	LNB	3
	glp-1 her (+ males from day 6 to 7 of life)	25	15	109	9	<0.0001 vs. glp-1 her (no males)	Fig. 1b	LNB	3
	N2 her on ctrl. RNAi (no males)	20	23	32	8		Fig. 2a, b, c, 3g, Ext. Data Fig. 2a-c	LNB	4
	N2 her on ctrl. RNAi (+males starting on day 3 of life)	20	17	37	18	<0.0001 vs. N2 her on ctrl. RNAi (no males)	Fig. 2a, b, c, 3g, Ext. Data Fig. 2a-c	LNB	4
	N2 on utx-1 RNAi (no males)	20	26	34	9	ns (0.1) vs. N2 her on ctrl. RNAi (no males)	Fig. 3g, Ext. Data Fig. 2a	LNB	4
	N2 on utx-1 RNAi (+males starting on day 3 of life)	20	19	36	7	0.002 vs. N2 her on ctrl. RNAi (+males starting on day 3 o flife)	Fig. 3g, Ext. Data Fig. 2a	LNB	4
						<0.0001 vs. N2 on utx-1 RNAi (no males)
	N2 on acox-1.3 RNAi (no males)	20	23	32	12	ns (0.9023) vs. N2 her on ctrl. RNAi (no males)	Fig. 2a, 3g, Ext. Data Fig. 2a, b	LNB	4
	N2 on acox-1.3 RNAi (+males starting on day 3 of life)	20	19	36	15	0.0193 vs. N2 her on ctrl. RNAi (+males starting on day 3 of life)	Fig. 2a, 3g, Ext. Data Fig. 2a, b	LNB	4
						0.0004 vs. N2 on acox-1.3 RNAi (no males)
	N2 on R03G8.4 RNAi (no males)	20	23	33	5	ns (0.8612) vs. N2 her on ctrl. RNAi (no males)	Fig. 2a, 3g, Ext. Data Fig. 2a, c	LNB	4
	N2 on R03G8.4 RNAi (+males starting on day 3 of life)	20	19	36	12	ns (0.0552) vs. N2 her on ctrl. RNAi (+males starting on day 3 of life)	Fig. 2a, 3g, Ext. Data Fig. 2a, c	LNB	4
						<0.0001 vs. N2 on R03G8.4 RNAi (no males)
	N2 on C29F7.2 RNAi (no males)	20	25	37	10	ns (0.2862) vs. N2 her on ctrl. RNAi (no males)	Fig. 2a	LNB	4
	N2 on C29F7.2 RNAi (+males starting on day 3 of life)	20	17	36	13	ns (0.9899) vs. N2 her on ctrl. RNAi (+males starting on day 3 of life)	Fig. 2a	LNB	4
						<0.0001 vs. N2 on C29F7.2 RNAi (no males)
	N2 on tag-141 RNAi (no males)	20	23	33	7	ns (0.4121) vs. N2 her on ctrl. RNAi (no males)	Fig. 2a	LNB	4
	N2 on tag-141 RNAi (+males starting on day 3 of life)	20	15	36	10	ns (0.3339) vs. N2 her on ctrl. RNAi (+males starting on day 3 of life)	Fig. 2a	LNB	4
						<0.0001 vs. N2 on tag-141 RNAi (no males)
	N2 on lys-3 RNAi (no males)	20	25	34	12	ns (0.6581) vs. N2 her on ctrl. RNAi (no males)	Fig. 2a	LNB	4
	N2 on lys-3 RNAi (+males starting on day 3 of life)	20	17	37	10	ns (0.6452) vs. N2 her on ctrl. RNAi (+males starting on day 3 of life)	Fig. 2a	LNB	4
						<0.0001 vs. N2 on lys-3 RNAi (no males)
	N2 on kgb-1 RNAi (no males)	20	23	34	11	ns (0.3343) vs. N2 her on ctrl. RNAi (no males)	Fig. 2a	LNB	4
	N2 on kgb-1 RNAi (+males starting on day 3 of life)	20	15	32	13	ns (0.1537) vs. N2 her on ctrl. RNAi (+males starting on day 3 of life)	Fig. 2a	LNB	4
						<0.0001 vs. N2 on kgb-1 RNAi (no males)
	N2 on pud-2.1 RNAi (no males)	20	21	36	9	ns (0.0971) vs. N2 her on ctrl. RNAi (no males)	Fig. 2a	LNB	4
	N2 on pud-2.1 RNAi (+males starting on day 3 of life)	20	17	37	18	ns (0.5636) vs. N2 her on ctrl. RNAi (+males starting on day 3 of life)	Fig. 2a	LNB	4
						<0.0001 vs. N2 on oud-2.1 RNAi (no males)
	N2 on delm-2 RNAi (no males)	20	23	35	15	ns (0.4924) vs. N2 her on ctrl. RNAi (no males)	Fig. 2a, b, 3g, Ext. Data Fig. 2a	LNB	4
	N2 on delm-2 RNAi (+males starting on day 3 of life)	20	19	39	12	0.0007 vs. N2 her on ctrl. RNAi (+males starting on day 3 of life)	Fig. 2a, b, 3g, Ext. Data Fig. 2a	LNB	4
						0.0003 vs. N2 on delm-2 RNAi (no males)
	N2 on col-43 RNAi (no males)	20	23	35	10	ns (0.2241) vs. N2 her on ctrl. RNAi (no males)	Fig. 2a, c, 3g, Ext. Data Fig. 2a	LNB	4
	N2 on col-43 RNAi (+males starting on day 3 of life)	20	19	35	11	0.0082 vs. N2 her on ctrl. RNAi (+males starting on day 3 of life)	Fig. 2a, c, 3g, Ext. Data Fig. 2a	LNB	4
						<0.0001 vs. N2 on col-43 RNAi (no males)
	N2 on T16G1.6 RNAi (no males)	20	23	33	10	ns (0.8761) vs. N2 her on ctrl. RNAi (no males)	Fig. 2a	LNB	4
	N2 on T16G1.6 RNAi (+males starting on day 3 of life)	20	17	37	14	ns (0.8802) vs. N2 her on ctrl. RNAi (+males starting on day 3 of life)	Fig. 2a	LNB	4
						<0.0001 vs. N2 on T16G1.6 RNAi (no males)
	N2 her on ctrl. RNAi (no males)	20	21	37	16		Fig. 2a, d, e, f, 3g, Ext. Data Fig. 2a	LNB	5
	N2 her on ctrl. RNAi (+males starting on day 3 of life)	20	16	33	16	<0.0001 vs. N2 her on ctrl. RNAi (no males)	Fig. 2a, d, e, f, 3g, Ext. Data Fig. 2a	LNB	5
	N2 on utx-1 RNAi (no males)	20	21	35	19	ns (0.4223) vs. N2 her on ctrl. RNAi (no males)	Fig. 3g, Ext. Data Fig. 2a	LNB	5
	N2 on utx-1 RNAi (+males starting on day 3 of life)	20	17	31	20	0.0014 vs. N2 her on ctrl. RNAi (+males starting on day 3 of life)	Fig. 3g, Ext. Data Fig. 2a	LNB	5
						0.0178 vs. N2 on utx-1 RNAi (no males)
	N2 on efn-4 RNAi (no males)	20	21	31	14	ns (0.4530) vs. N2 her on ctrl. RNAi (no males)	Fig. 2a, 3g, Ext. Data Fig. 2a	LNB	5
	N2 on efn-4 RNAi (+males starting on day 3 of life)	20	16	31	10	ns (0.0610) vs. N2 her on ctrl. RNAi (+males starting on day 3 of life)	Fig. 2a, 3g, Ext. Data Fig. 2a	LNB	5
						0.0006 vs. N2 on efn-4 RNAi (no males)
	N2 on acbp-3 RNAi (no males)	20	21	33	8	ns (0.5478) vs. N2 her on ctrl. RNAi (no males)	Fig. 2a, d, 3g, Ext. Data Fig. 2a	LNB	5
	N2 on acbp-3 RNAi (+males starting on day 3 of life)	20	16	31	14	0.0036 vs. N2 her on ctrl. RNAi (+males starting on day 3 of life)	Fig. 2a, d, 3g, Ext. Data Fig. 2a	LNB	5
						0.0042 vs. N2 on acbp-3 RNAi (no males)
	N2 on M79.2 RNAi (no males)	20	19	36	17	ns (0.7076) vs. N2 on ctrl. RNAi RNAi (no males)	Fig. 2a	LNB	5
	N2 on M79.2 RNAi (+males starting on day 3 of life)	20	14	31	16	ns (0.7535) vs. N2 her on ctrl. RNAi (+males starting on day 3 of life)	Fig. 2a	LNB	5
						0.0004 vs. N2 on M79.2 RNAi (no males)
	N2 on cyp-25A3 RNAi (no males)	20	24	39	17	ns (0.4455) vs. N2 her on ctrl. RNAi (no males)	Fig. 2a, e, 3g, Ext. Data Fig. 2a	LNB	5
	N2 on cyp-25A3 RNAi (+males starting on day 3 of life)	20	17	33	19	0.0027 vs. N2 her on ctrl. RNAi (+males starting on day 3 of life)	Fig. 2a, e, 3g, Ext. Data Fig. 2a	LNB	5
						0.0075 vs. N2 on cyp-25A3 RNAi (no males)
	N2 on T05E7.1 RNAi (no males)	20	21	33	8	ns (0.8105) vs. N2 her on ctrl. RNAi (no males)	Fig. 2a, f, 3g, Ext. Data Fig. 2a	LNB	5
	N2 on T05E7.1 RNAi (+males starting on day 3 of life)	20	16	33	15	ns (0.0578) vs. N2 her on ctrl. RNAi (+males starting on day 3 of life)	Fig. 2a, f, 3g, Ext. Data Fig. 2a	LNB	5
						0.0012 vs. N2 on T05E7.1 RNAi (no males)
	N2 on oat-1 RNAi (no males)	20	24	32	12	ns (0.1558) vs. N2 her on ctrl. RNAi (no males)	Fig. 2a	LNB	5
	N2 on oat-1 RNAi (+males starting on day 3 of life)	20	14	31	9	ns (0.7639) vs. N2 her on ctrl. RNAi (+males starting on day 3 of life)	Fig. 2a	LNB	5
						<0.0001 vs. N2 on oat-1 RNAi (no males)
	N2 on K09C4.5 RNAi (no males)	20	19	36	13	ns (0.7474) vs. N2 her on ctrl. RNAi (no males)	Fig. 2a	LNB	5
	N2 on K09C4.5 RNAi (+males starting on day 3 of life)	20	14	29	17	ns (0.9300) vs. N2 her on ctrl. RNAi (+males starting on day 3 of life)	Fig. 2a	LNB	5
						<0.0001 vs. N2 on K09C4.5 RNAi (no males)
	N2 on T02B5.3 RNAi (no males)	20	19	33	11	ns (0.9623) vs. N2 her on ctrl. RNAi (no males)	Fig. 2a	LNB	5
	N2 on T02B5.3 RNAi (+males starting on day 3 of life)	20	14	23	9	ns (0.8843) vs. N2 her on ctrl. RNAi (+males starting on day 3 of life)	Fig. 2a	LNB	5
						<0.0001 vs. N2 on T02B5.3 RNAi (no males)
	N2 her on ctrl. RNAi (no males)	20	21	38	8		Fig. 2a, g, 3g, Ext. Data Fig. 2a, d, e, f, g	LNB	6
	N2 her on ctrl. RNAi (+males starting on day 3 of life)	20	17	59	20	<0.0001 vs. N2 her on ctrl. RNAi (no males)	Fig. 2a, g, 3g, Ext. Data Fig. 2a, d, e, f, g	LNB	6
	N2 on utx-1 RNAi (no males)	20	26	36	3	0.0124 vs. N2 her on ctrl. RNAi (no males)	Fig. 3g, Ext. Data Fig. 2a	LNB	6
	N2 on utx-1 RNAi (+males starting on day 3 of life)	20	18	55	19	0.0006 vs. N2 her on ctrl. RNAi (+males starting on day 3 of life)	Fig. 3g, Ext. Data Fig. 2a	LNB	6
						<0.0001 vs. N2 on utx-1 RNAi (no males)
	N2 on pud-3 RNAi (no males)	20	18	37	10	0.0057 vs. N2 her on ctrl. RNAi (no males)	Fig. 2a	LNB	6
	N2 on pud-3 RNAi (+males starting on day 3 of life)	20	15	56	21	ns (0.0554) vs. N2 her on ctrl. RNAi (+males starting on day 3 of life)	Fig. 2a	LNB	6
						<0.0001 vs. N2 on pud-3 RNAi (no males)
	N2 on lpr-5 RNAi (no males)	20	21	36	5	ns (0.8990) vs. N2 her on ctrl. RNAi (no males)	Fig. 2a	LNB	6
	N2 on lpr-5 RNAi (+males starting on day 3 of life)	20	15	53	19	ns (0.2487) vs. N2 her on ctrl. RNAi (+males starting on day 3 of life)	Fig. 2a	LNB	6
						<0.0001 vs. N2 on lpr-5 RNAi (no males)
	N2 on lpr-3 RNAi (no males)	20	21	38	12	ns (0.9645) vs. N2 her on ctrl. RNAi (no males)	Fig. 2a	LNB	6
	N2 on lpr-3 RNAi (+males starting on day 3 of life)	20	17	57	22	ns (0.5072) vs. N2 her on ctrl. RNAi (+males starting on day 3 of life)	Fig. 2a	LNB	6
						<0.0001 vs. N2 on lpr-3 RNAi (no males)
	N2 on sri-40 RNAi (no males)	20	26	36	9	0.0031 vs. N2 her on ctrl. RNAi (no males)	Fig. 2a, g, 3g, Ext. Data Fig. 2a	LNB	6
	N2 on sri-40 RNAi (+males starting on day 3 of life)	20	21	54	13	<0.0001 vs. N2 her on ctrl. RNAi (+males starting on day 3 of life)	Fig. 2a, g, 3g, Ext. Data Fig. 2a	LNB	6
						<0.0001 vs. N2 on sri-40 RNAi (no males)
	N2 on col-125 RNAi (no males)	20	24	38	11	ns (0.3717) vs. N2 her on ctrl. RNAi (no males)	Fig. 2a, Ext. Data Fig. 2g	LNB	6
	N2 on col-125 RNAi (+males starting on day 3 of life)	20	17	57	15	0.0243 vs. N2 her on ctrl. RNAi (+males starting on day 3 of life)	Fig. 2a, Ext. Data Fig. 2g	LNB	6
						<0.0001 vs. N2 on col-125 RNAi (no males)
	N2 on lpr-6 RNAi (no males)	20	24	35	9	ns (0.3720) vs. N2 her on ctrl. RNAi (no males)	Fig. 2a, 3g, Ext. Data Fig. 2a, d	LNB	6
	N2 on lpr-6 RNAi (+males starting on day 3 of life)	20	17	53	22	0.0169 vs. N2 her on ctrl. RNAi (+males starting on day 3 of life)	Fig. 2a, 3g, Ext. Data Fig. 2a, d	LNB	6
						<0.0001 vs. N2 on lpr-6 RNAi (no males)
	N2 on wrt-10 RNAi (no males)	20	24	36	9	ns (0.1952) vs. N2 her on ctrl. RNAi (no males)	Fig. 2a, 3g, Ext. Data Fig. 2a, e	LNB	6
	N2 on wrt-10 RNAi (+males starting on day 3 of life)	20	17	56	10	0.0089 vs. N2 her on ctrl. RNAi (+males starting on day 3 of life)	Fig. 2a, 3g, Ext. Data Fig. 2a, e	LNB	6
						<0.0001 vs. N2 on wrt-10 RNAi (no males)
	N2 on sre-28 RNAi (no males)	20	24	39	10	0.0293 vs. N2 her on ctrl. RNAi (no males)	Fig. 2a, 3g, Ext. Data Fig. 2a, f	LNB	6
	N2 on sre-28 RNAi (+males starting on day 3 of life)	20	17	54	17	0.0338 vs. N2 her on ctrl. RNAi (+males starting on day 3 of life)	Fig. 2a, 3g, Ext. Data Fig. 2a, f	LNB	6
						<0.0001 vs. N2 on sre-28 RNAi (no males)
	N2 her on ctrl. RNAi (no males)	20	20	108	34		Fig. 3g, Ext. Data Fig. 2a and 3c	CT	7
	N2 her on ctrl. RNAi (+males starting on day 3 of life)	20	13	108	55	<0.0001 vs. N2 her on ctrl. RNAi (no males)	Fig. 3g, Ext. Data Fig. 2a and 3c	CT	7
	N2 on delm-2 RNAi (no males)	20	24	108	33	<0.0001 vs. N2 her on ctrl. RNAi (no males)	Fig. 3g, Ext. Data Fig. 2a	CT	7
	N2 on delm-2 RNAi (+males starting on day 3 of life)	20	16	108	63	<0.0001 vs. N2 her on ctrl. RNAi (+males starting on day 3 of life)	Fig. 3g, Ext. Data Fig. 2a	CT	7
						<0.0001 vs. N2 her on delm-2 RNAi (no males)
	N2 on 1:1 ctrl. RNAi and delm-2 RNAi (no males)	20	20	108	26	ns (0.2652) vs. N2 her on ctrl. RNAi (no males)	not shown	CT	7
	N2 on 1:1 ctrl. RNAi and delm-2 RNAi (+males starting on day 3 of life)	20	14	108	64	0.0094 vs. N2 her on ctrl. RNAi (+males starting on day 3 of life)	not shown	CT	7
						<0.0001 vs. N2 her on delm-2 RNAi (+males starting on day 3 of life)
						<0.0001 vs. 1:1 ctrl. RNAi and delm-2 RNAi (no males)
	N2 on acd-1 RNAi (no males)	20	20	108	27	ns (0.1828) vs. N2 her on ctrl. RNAi (+males starting on day 3 of life)	Fig. 3g, Ext. Data Fig. 2a and 3c	CT	7
	N2 on acd-1 RNAi (+males starting on day 3 of life)	20	16	108	74	<0.0001 vs. N2 her on ctrl. RNAi (+males starting on day 3 of life)	Fig. 3g, Ext. Data Fig. 2a and 3c	CT	7
						<0.0001 vs. N2 her on acd-1 RNAi (no males)
	N2 her on ctrl. RNAi (no males)	20	22	108	42		Fig. 3g, Ext. Data Fig. 2a	LNB	8
	N2 her on ctrl. RNAi (+males starting on day 3 of life)	20	16	109	72	<0.0001 vs. N2 her on ctrl. RNAi (no males)	Fig. 3g, Ext. Data Fig. 2a	LNB	8
	N2 on acd-1 RNAi (no males)	20	24	105	50	ns (0.3900) vs. N2 her on ctrl. RNAi (no males)	Fig. 3g, Ext. Data Fig. 2a	LNB	8
	N2 on acd-1 RNAi (+males starting on day 3 of life)	20	18	104	63	0.0011 vs. N2 her on ctrl. RNAi (+ males starting on day 3 of life)	Fig. 3g, Ext. Data Fig. 2a	LNB	8
						<0.0001 vs. N2 her on acd-1 RNAi (no males)
	N2 on sri-40 RNAi (no males)	20	24	105	39	0.0008 vs. N2 her on ctrl. RNAi (no males)	Fig. 3g, Ext. Data Fig. 2a	LNB	8
	N2 on sri-40 RNAi (+males starting on day 3 of life)	20	16	104	58	0.0027 vs. N2 her on ctrl. RNAi (+ males starting on day 3 of life)	Fig. 3g, Ext. Data Fig. 2a	LNB	8
						<0.0001 vs. N2 her on sri-40 (no males)
	N2 on nhx-2 RNAi (no males)	20	29	106	39	<0.0001 vs. N2 her on ctrl. RNAi (no males)	Fig. 3g, Ext. Data Fig. 2a	LNB	8
	N2 on nhx-2 RNAi (+males starting on day 3 of life)	20	16	109	66	0.0081 vs. N2 her on ctrl. RNAi (+males starting on day 3 of life)	Fig. 3g, Ext. Data Fig. 2a	LNB	8
						<0.0001 vs. N2 her on nhx-2 RNAi (no males)
	N2 her (no males)	20	17	108	29		not shown	LNB	9
	N2 her (+ males starting on day 3 of life)	20	15	92	31	<0.0001 vs. N2 her (no males)	not shown	LNB	9
	delm-2(ok1822) her (no males)	20	19	110	25	ns (0.6271) vs. N2 her (no males)	not shown	LNB	9
	delm-2(ok1822) her (+ males starting on day 3 of life)	20	15	96	37	ns (0.4284) vs. N2 her (+ males starting on day 3 of life)	not shown	LNB	9
						<0.0001 vs. delm-2 (ok1822) her (no males)
	delm-1(ok1226) her (no males)	20	19	35	15	ns (0.6296) vs. N2 her (no males)	not shown	LNB	9
	delm-1(ok1226) her (+ males starting on day 3 of life)	20	14	42	16	ns (0.2856) vs. N2 her (+ males starting on day 3 of life)	not shown	LNB	9
						0.0002 vs. delm-1(ok1226) her (no males)
	mec-4(e1611) her (no males)	20	19	112	33	ns (0.3586) vs. N2 her (no males)	not shown	LNB	9
	mec-4(e1611) her (+ males starting on day 3 of life)	20	14	92	40	<0.0001 vs. N2 her (+ males starting on day 3 of life)	not shown	LNB	9
						<0.0001 vs. mec-4(e1611) her (no males)
	N2 her (no males)	20	24	108	27		not shown	LNB	10
	N2 her (+ males starting on day 3 of life)	20	17	105	41	<0.0001 vs. N2 her (no males)	not shown	LNB	10
	delm-2(ok1822) her (no males)	20	26	112	31	0.0190 vs. N2 her (no males)	not shown	LNB	10
	delm-2(ok1822) her (+ males starting on day 3 of life)	20	18	106	42	<0.0001 vs. N2 her (+ males starting on day 3 of life)	not shown	LNB	10
						<0.0001 vs. delm-2 (ok1822) her (no males)
	acd-1(bz90) her (no males)	20	17	107	52	<0.0001 vs. N2 her (no males)	not shown	LNB	10
	acd-1(bz90) her (+ males starting on day 3 of life)	20	14	106	67	0.0014 vs. N2 her (+ males starting on day 3)	not shown	LNB	10
						<0.0001 vs. acd-1(bz90) her (no males)
	N2 her (no males)	20	17	99	28		Ext. Data Fig. 3f	LNB	11
	N2 her (+ males starting on day 3 of life)	20	14	89	35	<0.0001 vs. N2 her (no males)	Ext. Data Fig. 3f	LNB	11
	delm-2(ok1822) her (no males)	20	19	112	20	ns (0.7725) vs. N2 her (no males)	not shown	LNB	11
	delm-2(ok1822) her (+ males starting on day 3 of life)	20	14	91	28	ns (0.1245) vs. N2 her (+ males starting on day 3 of life)	not shown	LNB	11
						<0.0001 vs. delm-2(ok1822) her (no males)
	delm-1(ok1226) her (no males)	20	19	110	17	ns (0.6073) vs. N2 her (no males)	not shown	LNB	11
	delm-1(ok1226) her (+ males starting on day 3 of life)	20	14	91	25	0.0417 vs. N2 her (+ males starting on day 3 of life)	not shown	LNB	11
						<0.0001 vs. delm-1(ok1226) her (no males)
	delm-2(ok1822); delm-1(ok1226) her (no males)	20	21	104	23	0.0327 vs. N2 her (no males)	not shown	LNB	11
						0.0393 vs. delm-2(ok1822) her (no males)
						ns (0.0505) vs. delm-1(ok1226) her (no males)
	delm-2(ok1822); delm-1(ok1226) her (+ males starting on day 3 of life)	20	14	91	30	0.0010 vs. N2 her (+ males starting on day 3 of life)	not shown	LNB	11
						<0.0001 vs. delm-2(ok1822); delm-1(ok1226) her (no males)
						0.0109 vs. delm-1(ok1226) her (+ males starting on day 3 of life)
						0.0101 vs. delm-2(ok1822) her (+ males starting on day 3 of life)
	acd-1(bz90) her (no males)	20	16	109	12	<0.0001 vs. N2 her (no males)	Ext. Data Fig. 3f	LNB	11
	acd-1(bz90) her (+ males starting on day 3 of life)	20	14	93	17	ns (0.0764) vs. N2 her (+ males starting on day 3 of life)	Ext. Data Fig. 3f	LNB	11
						<0.0001 vs. acd-1(bz90) her (no males)
	mec-4(e1611) her (no males)	20	16	111	18	<0.0001 vs. N2 her (no males)	not shown	LNB	11
	mec-4(e1611) her (+ males starting on day 3 of life)	20	14	93	39	ns (0.8646) vs. N2 her (+ males starting on day 3 of life)	not shown	LNB	11
						<0.0001 vs. mec-4(e1611) her (no males)
	N2 her (no males)	20	24	117	30		Ext. Data Fig. 3d, e, g	LNB	12
	N2 her (+ males starting on day 3 of life)	20	16	133	73	<0.0001 vs. N2 her (no males)	Ext. Data Fig. 3d, e, g	LNB	12
	delm-2(ok1822) her (no males)	20	24	120	13	ns (0.4144) vs. N2 her (no males)	Ext. Data Fig. 3d	LNB	12
	delm-2(ok1822) her (+ males starting on day 3 of life)	20	16	138	68	ns (0.9769) vs. N2 her (+ males starting on day 3 of life)	Ext. Data Fig. 3d	LNB	12
						<0.0001 vs. delm-2(ok1822) her (no males)
	delm-1(ok1226) her (no males)	20	24	119	16	ns (0.4413) vs. N2 her (no males)	Ext. Data Fig. 3e	LNB	12
	delm-1(ok1226) her (+ males starting on day 3 of life)	20	16	138	80	ns (0.3344) vs. N2 her (+ males starting on day 3 of life)	Ext. Data Fig. 3e	LNB	12
						<0.0001 vs. delm-1(ok1226) her (no males)
	delm-2(ok1822); delm-1(ok1226) her (no males)	20	24	119	49	0.0233 vs. N2 her (no males)	Ext. Data Fig. 3g	LNB	12
						ns (0.0628) vs. delm-2(ok1822) her (no males)
						ns (0.1183) vs. delm-1(ok1226) her (no males)
	delm-2(ok1822); delm-1(ok1226) her (+ males starting on day 3 of life)	20	14	135	92	ns (0.9491) vs. N2 her (+ males starting on day 3 of life)	Ext. Data Fig. 3g	LNB	12
						<0.0001 vs. delm-2(ok1822); delm-1(ok1226) her (no males)
						ns (0.6413) vs. delm-1(ok1226) her (+ males starting on day 3 of life)
						ns (0.7823) vs. delm-2(ok1822) her (+ males starting on day 3 of life)
	N2 her on ctrl. RNAi (no males)	20	22	114	31		Fig. 3g and Ext. Data Fig. 2a and 3h	LNB	13
	N2 her on ctrl. RNAi (+ males starting on day 3 of life)	20	14	114	36	<0.0001 vs. N2 her on ctrl. RNAi (no males)	Fig. 3g and Ext. Data Fig. 2a and 3h	LNB	13
	N2 her on delm-2 RNAi (no males)	20	26	108	20	0.0004 vs. N2 her on ctrl. RNAi (no males)	Fig. 3g and Ext. Data Fig. 2a	LNB	13
	N2 her on delm-2 RNAi (+ males starting on day 3 of life)	20	18	118	21	<0.0001 vs. N2 her on delm-2 RNAi (no males)	Fig. 3g and Ext. Data Fig. 2a	LNB	13
						<0.0001 vs. N2 her on ctrl. RNAi (+ males starting on day 3 of life)
	delm-2(ok1822) her on ctrl. RNAi (no males)	20	22	107	25	ns (0.2472) vs. N2 her on ctrl. RNAi (no males)	not shown	LNB	13
	delm-2(ok1822) her on ctrl. RNAi (+ males starting on day 3 of life)	20	14	119	41	<0.0001 vs. delm-2(ok1822) her (no males)	not shown	LNB	13
						ns (0.7628) vs. N2 her on ctrl. RNAi (+ males starting on day 3 of life)
	acd-1(sta6) delm-2(ok1822) her on ctrl. RNAi (no males)	20	26	112	25	0.0003 vs. N2 her on ctrl. RNAi (no males)	not shown	LNB	13
	acd-1(sta6) delm-2(ok1822) her on ctrl. RNAi (+ males starting on day 3 of life)	20	17	113	39	<0.0001 vs. acd-1(sta6) delm-2(ok1822) her on ctrl. RNAi (no males)	not shown	LNB	13
						0.0085 vs. N2 her on ctrl. RNAi (+ males starting on day 3 of life)
	acd-1(sta6) delm-2(ok1822); delm-1(ok1226) her on ctrl. RNAi (no males)	20	26	112	23	<0.0001 vs. N2 her on ctrl. RNAi (no males)	Ext. Data Fig. 3h	LNB	13
						ns (0.0751) vs. N2 her on delm-2 RNAi (no males)
	acd-1(sta6) delm-2(ok1822); delm-1(ok1226) her on ctrl. RNAi (+ males starting on day 3 of life)	20	19	115	44	<0.0001 vs. acd-1(sta6) delm-2(ok1822); delm-1(ok1226) her on ctrl. RNAi (no males)	Ext. Data Fig. 3h	LNB	13
						<0.0001 vs. N2 her on ctrl. RNAi (+ males starting on day 3 of life)
						0.0146 vs. N2 her on delm-2 RNAi (+ males starting on day 3 of life)
	N2 her on ctrl. RNAi (no males)	20	23	108	22		Fig. 3g, Ext. Data Fig. 2a	CT	14
	N2 her on ctrl. RNAi (+males starting on day 3 of life)	20	14	108	30	<0.0001 vs. N2 her on ctrl. RNAi (no males)	Fig. 3g, Ext. Data Fig. 2a	CT	14
	N2 on acbp-3 RNAi (no males)	20	23	108	31	ns (0.1362) vs. N2 her on ctrl. RNAi (no males)	Fig. 3g, Ext. Data Fig. 2a	CT	14
	N2 on acbp-3 RNAi (+males starting on day 3 of life)	20	16	108	30	<0.0001 vs. N2 her on ctrl. RNAi (+males starting on day 3 of life)	Fig. 3g, Ext. Data Fig. 2a	CT	14
						<0.0001 vs. N2 her on acbp-3 RNAi (no males)
	N2 on col-43 RNAi (no males)	20	23	108	54	ns (0.7937) vs. N2 her on ctrl. RNAi (no males)	Fig. 3g, Ext. Data Fig. 2a	CT	14
	N2 on col-43 RNAi (+males starting on day 3 of life)	20	20	108	41	<0.0001 vs. N2 her on ctrl. RNAi (+males starting on day 3 of life)	Fig. 3g, Ext. Data Fig. 2a	CT	14
						<0.0001 vs. N2 her on col-43 RNAi (no males)
	N2 on nhx-2 RNAi (no males)	20	23	108	27	ns (0.2298) vs. N2 her on ctrl. RNAi (no males)	Fig. 3g, Ext. Data Fig. 2a	CT	14
	N2 on nhx-2 RNAi (+males starting on day 3 of life)	20	18	108	28	<0.0001 vs. N2 her on ctrl. RNAi (+males starting on day 3 of life)	Fig. 3g, Ext. Data Fig. 2a	CT	14
						<0.0001 vs. N2 her on nhx-2 RNAi (no males)
	N2 her on ctrl. RNAi (no males)	20	22	106	22		Fig. 3g, Ext. Data Fig. 2a	CT	15
	N2 her on ctrl. RNAi (+males starting on day 3 of life)	20	17	108	48	<0.0001 vs. N2 her on ctrl. RNAi (no males)	Fig. 3g, Ext. Data Fig. 2a	CT	15
	N2 on col-43 RNAi (no males)	20	24	108	21	<0.0001 vs. N2 her on ctrl. RNAi (no males)	Fig. 3g, Ext. Data Fig. 2a	CT	15
	N2 on col-43 RNAi (+males starting on day 3 of life)	20	19	109	76	<0.0001 vs. N2 her on ctrl. RNAi (+ males starting on day 3 of life)	Fig. 3g, Ext. Data Fig. 2a	CT	15
						<0.0001 vs. N2 her on col-43 RNAi (no males)
	N2 her on ctrl. RNAi (no males)	20	20	108	21		not shown	CT	16
	N2 her on ctrl. RNAi (+males starting on day 3 of life)	20	14	108	53	<0.0001 vs. N2 her (no males)	not shown	CT	16
	N2 on col-20 RNAi (no males)	20	17	108	21	<0.0001 vs. N2 her (no males)	not shown	CT	16
	N2 on col-20 RNAi (+males starting on day 3 of life)	20	14	108	54	0.0216 vs. N2 her on ctrl. RNAi (+males starting on day 3 of life)	not shown	CT	16
						<0.0001 vs. N2 her on col-20 RNAi (no males)
	N2 on col-125 RNAi (no males)	20	22	108	18	ns (0.3851) vs. N2 her on ctrl. RNAi (no males)	not shown	CT	16
	N2 on col-125 RNAi (+males starting on day 3 of life)	20	14	108	41	ns (0.1599) vs. N2 her on ctrl. RNAi (+males starting on day 3 of life)	not shown	CT	16
						<0.0001 vs. N2 her on col-125 RNAi (no males)
	N2 her on ctrl. RNAi (no males)	20	24	90	18		Fig. 3g, Ext. Data Fig. 2a	LNB	17
	N2 her on ctrl. RNAi (+males starting on day 3 of life)	20	15	90	36	<0.0001 vs. N2 her on ctrl. RNAi (no males)	Fig. 3g, Ext. Data Fig. 2a	LNB	17
	N2 on sri-40 RNAi (no males)	20	24	89	12	ns (0.1862) vs. N2 her on ctrl. RNAi (no males)	Fig. 3g, Ext. Data Fig. 2a	LNB	17
	N2 on sri-40 RNAi (+males starting on day 3 of life)	20	17	101	42	0.0474 vs. N2 her on ctrl. RNAi (+males starting on day 3 of life)	Fig. 3g, Ext. Data Fig. 2a	LNB	17
						<0.0001 vs. N2 her on sri-40 RNAi (no males)
	N2 on nhr-3 RNAi (no males)	20	24	100	18	ns (0.6738) vs. N2 her on ctrl. RNAi (no males)	not shown	LNB	17
	N2 on nhr-3 RNAi (+males starting on day 3 of life)	20	17	99	45	0.0207 vs. N2 her on ctrl. RNAi (+males starting on day 3 of life)	not shown	LNB	17
						<0.0001 vs. N2 her on nhr-3 RNAi (no males)
	N2 her on ctrl. RNAi (no males)	20	17	108	14		not shown	CT	18
	N2 her on ctrl. RNAi (+males starting on day 3 of life)	20	14	108	61	<0.0001 vs. N2 her (no males)	not shown	CT	18
	N2 on cyp-25A3 RNAi (no males)	20	21	108	13	<0.0001 vs. N2 her (no males)	not shown	CT	18
	N2 on cyp-25A3 RNAi (+males starting on day 3 of life)	20	14	108	48	ns (0.7558) vs. N2 her on ctrl. RNAi (+males starting on day 3 of life)	not shown	CT	18
						<0.0001 vs. N2 her on cyp-25A3 RNAi (no males)
	N2 her on ctrl. RNAi (no males)	20	18	108	22		Fig. 3g, Ext. Data Fig. 2a	CT	19
	N2 her on ctrl. RNAi (+males starting on day 3 of life)	20	14	108	41	<0.0001 vs. N2 her on ctrl. RNAi (no males)	Fig. 3g, Ext. Data Fig. 2a	CT	19
	N2 on sri-40 RNAi (no males)	20	20	106	30	0.0011 vs. N2 her on ctrl. RNAi (no males)	Fig. 3g, Ext. Data Fig. 2a	CT	19
	N2 on sri-40 RNAi (+males starting on day 3 of life)	20	16	108	22	<0.0001 vs. N2 her on ctrl. RNAi (+ males starting on day 3 of life)	Fig. 3g, Ext. Data Fig. 2a	CT	19
						<0.0001 vs. N2 her on sri-40 RNAi (no males)
	N2 her (no males)	20	20*	113	23		Fig. 3g, Ext. Data Fig. 2a, h	LNB	20
	N2 her (+ males starting on day 1 of adulthood)	20	11*	80	33	<0.0001 vs. N2 her (no males)	Fig. 3g, Ext. Data Fig. 2a, h	LNB	20
	nuo-6(qm200) her (no males)	20	32*	116	30	<0.0001 vs. N2 her (no males)	Fig. 3g, Ext. Data Fig. 2a	LNB	20
	nuo-6(qm200) her (+ males starting on day 1 of adulthood)	20	16*	78	36	<0.0001 vs. N2 her (+ males starting on day 1 of adulthood)	Fig. 3g, Ext. Data Fig. 2a	LNB	20
						<0.0001 vs. nuo-6(qm200) her (no males)
	isp-1(qm150) her (no males)	20	25*	88	13	<0.0001 vs. N2 her (no males)	Fig. 3g, Ext. Data Fig. 2a, h	LNB	20
	isp-1(qm150) her (+ males starting on day 1 of adulthood)	20	13*	55	29	ns (0.0544) vs. N2 her (+ males starting on day 1 of adulthood)	Fig. 3g, Ext. Data Fig. 2a, h	LNB	20
						<0.0001 vs. isp-1(qm150) her (no males)
	clk-1 her (no males)	20	18*	120	25	ns (0.2768) vs. N2 her (no males)	not shown	LNB	20
	clk-1 her (+ males starting on day 1 of adulthood)	20	11*	75	31	ns (0.1249) vs. N2 her (+ males starting on day 1 of adulthood)	not shown	LNB	20
						<0.0001 vs. clk-1 her (no males)
	N2 her (no males)	20	17*	104	15		Fig. 3a, b, g, Ext. Data Fig. 2a	LNB	21
	N2 her (+ males starting on day 1 of adulthood)	20	10*	72	44	<0.0001 vs. N2 her (no males)	Fig. 3a, b, g, Ext. Data Fig. 2a	LNB	21
	nuo-6(qm200) her (no males)	20	30*	105	45	<0.0001 vs. N2 her (no males)	Fig. 3a, b, g, Ext. Data Fig. 2a	LNB	21
	nuo-6(qm200) her (+ males starting on day 1 of adulthood)	20	15*	72	54	<0.0001 vs. N2 her (+ males starting on day 1 of adulthood)	Fig. 3a, b, g, Ext. Data Fig. 2a	LNB	21
						<0.0001 vs. nuo-6(qm200) her (no males)
	delm-2(ok1822) her (no males)	20	17*	91	19	ns (0.3135) vs. N2 her (no males)	not shown	LNB	21
	delm-2(ok1822) her (+ males starting on day 1 of adulthood)	20	13*	61	34	0.0001 vs. N2 her (+ males starting on day 1 of adulthood)	not shown	LNB	21
						<0.0001 vs. delm-2(ok1822) her (no males)
	N2 her on ctrl. RNAi (no males)	20	23	98	16		Fig. 3g and Ext. Data Fig. 2a	LNB	22
	N2 her on ctrl. RNAi (+ males starting on day 3 of life)	20	14	86	33	<0.0001 vs. N2 her on ctrl. RNAi (no males)	Fig. 3g and Ext. Data Fig. 2a	LNB	22
	N2 on utx-1 RNAi (no males)	20	25	101	13	0.0027 vs. N2 her on ctrl. RNAi (no males)	Fig. 3g and Ext. Data Fig. 2a	LNB	22
	N2 on utx-1 RNAi (+ males starting on day 3 of life)	20	17	88	33	<0.0001 vs. N2 her on utx-1 RNAi (no males)	Fig. 3g and Ext. Data Fig. 2a	LNB	22
						<0.0001 vs. N2 her on ctrl. RNAi (+ males starting on day 3 of life)
	N2 her on ctrl. RNAi (no males)	20	22	81	12		Fig. 3g and Ext. Data Fig. 2a	LNB	23
	N2 her on ctrl. RNAi (+ males starting on day 3 of life)	20	12	55	19	<0.0001 vs. N2 her on ctrl. RNAi (no males)	Fig. 3g and Ext. Data Fig. 2a	LNB	23
	N2 on utx-1 RNAi (no males)	20	27	82	14	0.0009 vs. N2 her on ctrl. RNAi (no males)	Fig. 3g and Ext. Data Fig. 2a	LNB	23
	N2 on utx-1 RNAi (+ males starting on day 3 of life)	20	18	55	10	<0.0001 vs. N2 her on utx-1 RNAi (no males)	Fig. 3g and Ext. Data Fig. 2a	LNB	23
						<0.0001 vs. N2 her on ctrl. RNAi (+ males starting on day 3 of life)
	N2 her on ctrl. RNAi (no males)	20	24	109	50		Fig. 3g and Ext. Data Fig. 2a	LNB	24
	N2 her on ctrl. RNAi (+ males starting on day 3 of life)	20	14	93	34	<0.0001 vs. N2 her on ctrl. RNAi (no males)	Fig. 3g and Ext. Data Fig. 2a	LNB	24
	N2 on utx-1 RNAi (no males)	20	26	110	30	0.0003 vs. N2 her on ctrl. RNAi (no males)	Fig. 3g and Ext. Data Fig. 2a	LNB	24
	N2 on utx-1 RNAi (+ males starting on day 3 of life)	20	17	91	29	<0.0001 vs. N2 her on utx-1 RNAi (no males)	Fig. 3g and Ext. Data Fig. 2a	LNB	24
						<0.0001 vs. N2 her on ctrl. RNAi (+ males starting on day 3 of life)
	N2 her on ctrl. RNAi (no males)	20	21	109	25		Fig. 3a, d, g and Ext. Data Fig. 2a	LNB	25
	N2 her on ctrl. RNAi (+males starting on day 3 of life)	20	16	114	58	<0.0001 vs. N2 her on ctrl. RNAi (no males)	Fig. 3a, d, g and Ext. Data Fig. 2a	LNB	25
	jmjd-1.2 overexpressing her on ctrl RNAi (no males)	20	25	112	60	<0.0001 vs. N2 her on ctrl. RNAi (no males)	Fig. 3a, d, g and Ext. Data Fig. 2a	LNB	25
	jmjd-1.2 overexpressing her on ctrl RNAi (+ males starting on day 3 of life)	20	14	114	63	<0.0001 vs. jmjd-1.2 overexpressing her on ctrl. RNAi (no males)	Fig. 3a, d, g and Ext. Data Fig. 2a	LNB	25
						0.0008 vs. N2 her on ctrl. RNAi (+ males starting of day 3 of life)
	N2 her on ctrl. RNAi (no males)	20	21	113	47		Fig. 3g and Ext. Data Fig. 2a	LNB	26
	N2 her on ctrl. RNAi (+males starting on day 3 of life)	20	12	113	71	<0.0001 vs. N2 her on ctrl. RNAi (no males)	Fig. 3g and Ext. Data Fig. 2a	LNB	26
	jmjd-1.2 overexpressing her on ctrl RNAi (no males)	20	24	113	67	<0.0001 vs. N2 her on ctrl. RNAi (no males)	Fig. 3g and Ext. Data Fig. 2a	LNB	26
	jmjd-1.2 overexpressing her on ctrl RNAi (+ males starting on day 3 of life)	20	13	113	59	<0.0001 vs. jmjd-1.2 overexpressing her on ctrl. RNAi (no males)	Fig. 3g and Ext. Data Fig. 2a	LNB	26
						0.0046 vs. N2 her on ctrl. RNAi (+ males starting of day 3 of life)
	N2 her on ctrl. RNAi (no males)	20	23	111	12		Fig. 3e, g and Ext. Data Fig. 2a	LNB	27
	N2 her on ctrl. RNAi (+ males starting on day 3 of life)	20	14	110	34	<0.0001 vs. N2 her on ctrl. RNAi (no males)	Fig. 3e, g and Ext. Data Fig. 2a	LNB	27
	N2 her on delm-2 RNAi (no males)	20	24	113	14	ns (0.1707) vs. N2 her on ctrl. RNAi (no males)	Fig. 3g and Ext. Data Fig. 2a	LNB	27
	N2 her on delm-2 RNAi (+ males starting on day 3 of life)	20	20	112	16	<0.0001 vs. N2 her on delm-2 RNAi (no males)	Fig. 3g and Ext. Data Fig. 2a	LNB	27
						<0.0001 vs. N2 her on ctrl. RNAi (+ males starting of day 3 of life)
	daf-2(e1370) her on ctrl. RNAi (no males)	20	38	105	30	<0.0001 vs. N2 her on ctrl. RNAi (no males)	Fig. 3e, g and Ext. Data Fig. 2a	LNB	27
	daf-2(e1370) her on ctrl. RNAi (+ males starting on day 3 of life)	20	14	110	66	<0.0001 vs. daf-2(e1370) her on ctrl. RNAi (no males)	Fig. 3e, g and Ext. Data Fig. 2a	LNB	27
						0.0315 vs. N2 her on ctrl. RNAi (+ males starting on day 3 of life)
	N2 her on ctrl. RNAi (normal media)	20	14*	127	16		Ext. Data Fig. 5b	CS	28
	N2 her on ctrl. RNAi (male-conditioned media)	20	12*	122	27	0.0376 vs. N2 her on ctrl. RNAi (normal media)	Ext. Data Fig. 5b	CS	28
	N2 her on cdr-1 RNAi (normal media)	20	14*	120	27	ns (0.5595) vs. N2 her on ctrl. RNAi (normal media)	Ext. Data Fig. 5c	CS	28
	N2 her on cdr-1 RNAi (male-conditioned media)	20	14*	118	30	ns (0.8689) vs. N2 her on ctrl. RNAi (male conditioned media)	Ext. Data Fig. 5c	CS	28
						ns (0.1515) vs. N2 her on cdr-1 RNAi (normal media)
	N2 her on cyp-35D1 RNAi (normal media)	20	16*	118	24	ns (0.3662) vs. N2 her on ctrl. RNAi (normal media)	Ext. Data Fig. 5d	CS	28
	N2 her on cyp-35D1 RNAi (male-conditioned media)	20	14*	128	21	0.0028 vs. N2 her on ctrl. RNAi (male conditioned media)	Ext. Data Fig. 5d	CS	28
						ns (0.8945) vs. N2 her on cyp-35D1 RNAi (normal media)
	N2 her on C33G8.3 RNAi (normal media)	20	12*	125	12	0.0002 vs. N2 her on ctrl. RNAi (normal media)	Ext. Data Fig. 5e	CS	28
	N2 her on C33G8.3 RNAi (male-conditioned media)	20	12*	132	15	ns (0.8523) vs. N2 her on ctrl. RNAi (male conditioned media)	Ext. Data Fig. 5e	CS	28
						ns (0.2992) vs. N2 her on C33G8.3 RNAi (normal media)
	N2 her on hmit-1.1 RNAi (normal media)	20	14*	122	14	0.0213 vs. N2 her on ctrl. RNAi (normal media)	Ext. Data Fig. 5f	CS	28
	N2 her on hmit-1.1 RNAi (male-conditioned media)	20	14*	115	25	ns (0.4671) vs. N2 her on ctrl. RNAi (male conditioned media)	Ext. Data Fig. 5f	CS	28
						ns (0.3925) vs. N2 her on hmit-1.1 RNAi (normal media)
	N2 her on ctrl. RNAi (normal media)	20	15*	122	33		Fig. 4d	CS	29
	N2 her on ctrl. RNAi (male-conditioned media)	20	13*	107	30	0.0234 vs. N2 her on ctrl. RNAi (normal media)	Fig. 4d	CS	29
	N2 her on hmit-1.1 RNAi (normal media)	20	15*	113	26	ns (0.3761) vs. N2 her on ctrl. RNAi (normal media)	Fig. 4d	CS	29
	N2 her on hmit-1.1 RNAi (male-conditioned media)	20	15*	124	33	0.0003 vs. N2 her on ctrl. RNAi (male conditioned media)	Fig. 4d	CS	29
						ns (0.8952) vs. N2 her on hmit-1.1 (normal media)
	N2 her on C33G8.3 RNAi (normal media)	20	15*	102	33	ns (0.3628) vs. N2 her on ctrl. RNAi (normal media)	not shown	CS	29
	N2 her on C33G8.3 RNAi (male-conditioned media)	20	15*	117	39	ns (0.6606) vs. N2 her on ctrl. RNAi (male conditioned media)	not shown	CS	29
						ns (0.2276) vs. N2 her on C33G8.3 RNAi (normal media)
	N2 her on ctrl. RNAi (no males)	20	20	114	32		not shown	LNB	30
	N2 her on ctrl. RNAi (+males starting on day 3 of life)	20	14	113	38	<0.0001 vs. N2 her on ctrl. RNAi (no males)	not shown	LNB	30
	N2 on 1:1 ctrl. RNAi and delm-2 RNAi (no males)	20	21	111	20	0.0001 vs. N2 her on ctrl. RNAi (no males)	not shown	LNB	30
	N2 on 1:1 ctrl. RNAi and delm-2 RNAi (+males starting on day 3 of life)	20	18	113	16	<0.0001 vs. N2 her on ctrl. RNAi (+males starting on day 3 of life)	not shown	LNB	30
						<0.0001 vs. N2 her on 1:1 ctrl. RNAi and delm-2 RNAi (no males)
	N2 on 1:1 ctrl. RNAi and acbp-3 RNAi (no males)	20	20	115	20	0.0218 vs. N2 her on ctrl. RNAi (no males)	not shown	LNB	30
	N2 on 1:1 ctrl. RNAi and acbp-3 RNAi (+males starting on day 3 of life)	20	16	118	26	<0.0001 vs. N2 her on ctrl. RNAi (+males starting on day 3 of life)	not shown	LNB	30
						<0.0001 vs. N2 her on 1:1 ctrl. RNAi and acbp-3 RNAi (no males)
	N2 on 1:1 ctrl. RNAi and cyp-25A3 RNAi (no males)	20	20	111	12	ns (0.4515) vs. N2 her on ctrl. RNAi (no males)	not shown	LNB	30
	N2 on 1:1 ctrl. RNAi and cyp-25A3 RNAi (+males starting on day 3 of life)	20	16	109	35	<0.0001 vs. N2 her on ctrl. RNAi (+males starting on day 3 of life)	not shown	LNB	30
						<0.0001 vs. N2 her on 1:1 ctrl. RNAi and cyp-25A3 RNAi (no males)
	N2 on 1:1 acbp-3 and delm-2 RNAi (no males)	20	23	112	11	<0.0001 vs. N2 her on ctrl. RNAi (no males)	not shown	LNB	30
						ns (0.5006) vs. N2 her on 1:1 ctrl. RNAi and delm-2 RNAi (no males)
	N2 on 1:1 acbp-3 and delm-2 RNAi (+males starting on day 3 of life)	20	21	116	25	<0.0001 vs. N2 her on ctrl. RNAi (+males starting on day 3 of life)	not shown	LNB	30
						<0.0001 vs. N2 her on 1:1 ctrl. RNAi and delm-2 RNAi (+males starting on day 3 of life)
						<0.0001 vs. N2 her on 1:1 ctrl. RNAi and acbp-3 RNAi (+males starting on day 3 of life)
						0.0017 vs. N2 her on 1:1 acbp-3 and delm-2 RNAi (no males)
						0.0196 vs. N2 her on ctrl. RNAi (no males)
	N2 on 1:1 cyp-25A3 and delm-2 RNAi (no males)	20	23	110	17	<0.0001 vs. N2 her on ctrl. RNAi (no males)	not shown	LNB	30
						ns (0.1092) vs. N2 her on 1:1 ctrl. RNAi and delm-2 RNAi (no males)
	N2 on 1:1 cyp-25A3 and delm-2 RNAi (+males starting on day 3 of life)	20	20	116	13	<0.0001 vs. N2 her on ctrl. RNAi (+males starting on day 3 of life)	not shown	LNB	30
						0.0128 vs. N2 her on 1:1 ctrl. RNAi and delm-2 RNAi (+males starting on day 3 of life)
						<0.0001 vs. N2 her on 1:1 ctrl. RNAi and cyp-25A3 RNAi (+males starting on day 3 of life)
						<0.0001 vs. N2 her on 1:1 cyp-25A3 and delm-2 RNAi (no males)
	N2 her on ctrl. RNAi (no males)	20	20	105	26		Fig. 5d	LNB	31
	N2 her on ctrl. RNAi (+males starting on day 3 of life)	20	14	105	34	<0.0001 vs. N2 her on ctrl. RNAi (no males)	Fig. 5b, c	LNB	31
	N2 on 1:1 ctrl. RNAi and delm-2 RNAi (no males)	20	22	102	31	0.0022 vs. N2 her on ctrl. RNAi (no males)	not shown	LNB	31
	N2 on 1:1 ctrl. RNAi and delm-2 RNAi (+males starting on day 3 of life)	20	18	108	36	<0.0001 vs. N2 her on ctrl. RNAi (+males starting on day 3 of life)	Fig. 5b	LNB	31
						<0.0001 vs. N2 her on 1:1 ctrl. RNAi and delm-2 RNAi (no males)
	N2 on 1:1 ctrl. RNAi and acbp-3 RNAi (no males)	20	25	106	41	0.0002 vs. N2 her on ctrl. RNAi (no males)	not shown	LNB	31
	N2 on 1:1 ctrl. RNAi and acbp-3 RNAi (+males starting on day 3 of life)	20	16	114	41	<0.0001 vs. N2 her on ctrl. RNAi (+males starting on day 3 of life)	Fig. 5b	LNB	31
						<0.0001 vs. N2 her on 1:1 ctrl. RNAi and acbp-3 RNAi (no males)
	N2 on 1:1 acbp-3 and delm-2 RNAi (no males)	20	25	105	28	<0.0001 vs. N2 her on ctrl. RNAi (no males)	Fig. 5c	LNB	31
						0.0038 vs. 1:1 ctrl. RNAi and delm-2 RNAi (no males)
						0.0065 vs. 1:1 ctrl. RNAi and acbp-3 RNAi (no males)
	N2 on 1:1 acbp-3 and delm-2 RNAi (+males starting on day 3 of life)	20	20	112	30	<0.0001 vs. N2 her on ctrl. RNAi (+males starting on day 3 of life)	Fig. 5b, c	LNB	31
						0.0298 vs. N2 her on ctrl. RNAi (no males)
						<0.0001 vs. N2 her on 1:1 ctrl. RNAi and delm-2 RNAi (+males starting on day 3 of life)
						<0.0001 vs. N2 her on 1:1 acbp-3 and delm-2 RNAi (no males)
						<0.0001 vs. N2 her on 1:1 ctrl. RNAi and acbp-3 (+males starting on day 3 of life)
	N2 her on ctrl. RNAi (no males)	20	21	111	25		not shown	LNB	32
	N2 her on ctrl. RNAi (+ males starting on day 3 of life)	20	14	109	53	<0.0001 vs. N2 her on ctrl. RNAi (no males)	not shown	LNB	32
	N2 on ceh-60 RNAi (no males)	20	28	111	36	<0.0001 vs. N2 her on ctrl. RNAi (no males)	not shown	LNB	32
	N2 on ceh-60 RNAi (+ males starting on day 3 of life)	20	18	111	28	<0.0001 vs. N2 her on ceh-60 RNAi (no males)	not shown	LNB	32
						<0.0001 vs. N2 her on ctrl. RNAi (+ males starting on day 3 of life)
	N2 on pqm-1 RNAi (no males)	20	26	108	23	<0.0001 vs. N2 her on ctrl. RNAi (no males)	not shown	LNB	32
	N2 on pqm-1 RNAi (+ males starting on day 3 of life)	20	16	111	41	<0.0001 vs. N2 her on pqm-1 RNAi (no males)	not shown	LNB	32
						<0.0001 vs. N2 her on ctrl. RNAi (+ males starting on day 3 of life)
	N2 on fos-1 RNAi (no males)	20	18	105	39	<0.0001 vs. N2 her on ctrl. RNAi (no males)	not shown	LNB	32
	N2 on fos-1 RNAi (+ males starting on day 3 of life)	20	14	110	47	<0.0001 vs. N2 her on fos-1 RNAi (no males)	not shown	LNB	32
						ns (0.4080) vs. N2 her on ctrl. RNAi (+ males starting on day 3 of life)
	N2 her on ctrl. RNAi (no males)	20	24	111	23		Fig. 5e	LNB	33
	N2 her on ctrl. RNAi (+ males starting on day 3 of life)	20	14	110	23	<0.0001 vs. N2 her on ctrl. RNAi (no males)	Fig. 5e	LNB	33
	N2 on ceh-60 RNAi (no males)	20	26	114	22	<0.0001 vs. N2 her on ctrl. RNAi (no males)	Fig. 5e	LNB	33
	N2 on ceh-60 RNAi (+ males starting on day 3 of life)	20	21	112	22	<0.0001 vs. N2 her on ceh-60 RNAi (no males)	Fig. 5e	LNB	33
						<0.0001 vs. N2 her on ctrl. RNAi (+ males starting on day 3 of life)
	N2 on pqm-1 RNAi (no males)	20	24	112	23	ns (0.1055) vs. N2 her on ctrl. RNAi (no males)	not shown	LNB	33
	N2 on pqm-1 RNAi (+ males starting on day 3 of life)	20	17	109	26	<0.0001 vs. N2 her on pqm-1 RNAi (no males)	not shown	LNB	33
						<0.0001 vs. N2 her on ctrl. RNAi (+ males starting on day 3 of life)
	N2 her on ctrl. RNAi (no males)	20	21	103	19		Fig. 3g and Ext. Data Fig. 2a	LNB	34
	N2 her on ctrl. RNAi (+ males starting on day 3 of life)	20	15	112	19	<0.0001 vs. N2 her on ctrl. RNAi (no males)	Fig. 3g and Ext. Data Fig. 2a	LNB	34
	N2 her on delm-2 RNAi (no males)	20	25	103	13	<0.0001 vs. N2 her on ctrl. RNAi (no males)	Fig. 3g and Ext. Data Fig. 2a	LNB	34
	N2 her on delm-2 RNAi (+ males starting on day 3 of life)	20	21	112	23	<0.0001 vs. N2 her on delm-2 RNAi (no males)	Fig. 3g and Ext. Data Fig. 2a	LNB	34
						<0.0001 vs. N2 her on ctrl. RNAi (+ males starting on day 3 of life)
	N2 her on acbp-3 RNAi (no males)	20	23	103	13	0.0023 vs. N2 her on ctrl. RNAi (no males)	Fig. 3g and Ext. Data Fig. 2a	LNB	34
	N2 her on acbp-3 RNAi (+ males starting on day 3 of life)	20	17	109	26	<0.0001 vs. N2 her on acbp-3 RNAi (no males)	Fig. 3g and Ext. Data Fig. 2a	LNB	34
						<0.0001 vs. N2 her on ctrl. RNAi (+ males starting on day 3 of life)
	TU3401 her (nervous system only RNAi) on ctrl. RNAi (no males)	20	21	104	28		Fig. 6c, f	LNB	34
	TU3401 her (nervous system only RNAi) on ctrl. RNAi (+ males starting on day 3 of life)	20	14	110	19	<0.0001 vs. TU3401 her on ctrl. RNAi (no males)	Fig. 6c, f	LNB	34
	TU3401 her (nervous system only RNAi) on delm-2 RNAi (no males)	20	23	105	13	<0.0001 vs. TU3401 her on ctrl. RNAi (no males)	Fig. 6c	LNB	34
	TU3401 her (nervous system only RNAi) on delm-2 RNAi (+ males starting on day 3 of life)	20	18	111	15	<0.0001 vs. TU3401 her on delm-2 RNAi (no males)	Fig. 6c	LNB	34
						<0.0001 vs. TU3401 her on ctrl. RNAi (+ males starting on day 3 of life)
	TU3401 her (nervous system only RNAi) on acbp-3 RNAi (no males)	20	21	105	17	ns (0.1145) vs. TU3401 her on ctrl. RNAi (no males)	Fig. 6f	LNB	34
	TU3401 her (nervous system only RNAi) on acbp-3 RNAi (+ males starting on day 3 of life)	20	15	98	17	<0.0001 vs. TU3401 her on acbp-3 RNAi (no males)	Fig. 6f	LNB	34
						ns (0.5615) vs. TU3401 her on ctrl. RNAi (+ males starting on day 3 of life)
	TU3401 her (nervous system only RNAi) on ctrl. RNAi (no males)	20	20	111	30		not shown	LNB	35
	TU3401 her (nervous system only RNAi) on ctrl. RNAi (+ males starting on day 3 of life)	20	16	110	28	<0.0001 vs. TU3401 her on ctrl. RNAi (no males)	not shown	LNB	35
	TU3401 her (nervous system only RNAi) on delm-2 RNAi (no males)	20	24	110	53	<0.0001 vs. TU3401 her on ctrl. RNAi (no males)	not shown	LNB	35
	TU3401 her (nervous system only RNAi) on delm-2 RNAi (+ males starting on day 3 of life)	20	20	114	27	<0.0001 vs. TU3401 her on delm-2 RNAi (no males)	not shown	LNB	35
						<0.0001 vs. TU3401 her on ctrl. RNAi (+ males starting on day 3 of life)
	TU3401 her (nervous system only RNAi) on acbp-3 RNAi (no males)	20	24	113	31	0.0024 vs. TU3401 her on ctrl. RNAi (no males)	not shown	LNB	35
	TU3401 her (nervous system only RNAi) on acbp-3 RNAi (+ males starting on day 3 of life)	20	17	108	8	<0.0001 vs. TU3401 her on acbp-3 RNAi (no males)	not shown	LNB	35
						0.0037 vs. TU3401 her on ctrl. RNAi (+ males starting on day 3 of life)
	VP303 her (intestine only RNAi) on ctrl. RNAi (no males)	20	20	106	22		Fig. 6d, g	LNB	35
	VP303 her (intestine only RNAi) on ctrl. RNAi (+ males starting on day 3 of life)	20	16	109	25	<0.0001 vs. VP303 her on ctrl. RNAi (no males)	Fig. 6d, g	LNB	35
	VP303 her (intestine only RNAi) on delm-2 RNAi (no males)	20	22	107	40	ns (0.1229) vs. VP303 her on ctrl. RNAi (no males)	Fig. 6d	LNB	35
	VP303 her (intestine only RNAi) on delm-2 RNAi (+ males starting on day 3 of life)	20	20	107	20	<0.0001 vs. VP303 her on delm-2 RNAi (no males)	Fig. 6d	LNB	35
						<0.0001 vs. VP303 her on ctrl. RNAi (+ males starting on day 3 of life)
	VP303 her (intestine only RNAi) on acbp-3 RNAi (no males)	20	20	111	22	ns (0.6802) vs. VP303 her on ctrl. RNAi (no males)	Fig. 6g	LNB	35
	VP303 her (intestine only RNAi) on acbp-3 RNAi (+ males starting on day 3 of life)	20	20	110	17	<0.0001 vs. VP303 her on acbp-3 RNAi (no males)	Fig. 6g	LNB	35
						<0.0001 vs. VP303 her on ctrl. RNAi (+ males starting on day 3 of life)
	N2 her on ctrl. RNAi (+ males starting on day 3 of life)	20	13	91	23		not shown	LNB	36
	N2 her on delm-2 RNAi (+ males starting on day 3 of life)	20	20	112	13	<0.0001 vs. N2 her on ctrl. RNAi (+ males starting on day 3 of life)	not shown	LNB	36
	VP303 her (intestine only RNAi) on ctrl. RNAi (+ males starting on day 3 of life)	20	15	114	40		not shown	LNB	36
	VP303 her (intestine only RNAi) on delm-2 RNAi (+ males starting on day 3 of life)	20	20	106	27	<0.0001 vs. VP303 her on ctrl. RNAi (+ males starting on day 3 of life)	not shown	LNB	36
	TU3401 her (nervous system only RNAi) on ctrl. RNAi (+ males starting on day 3 of life)	20	13	113	21		not shown	LNB	36
	TU3401 her (nervous system only RNAi) on delm-2 RNAi (+ males starting on day 3 of life)	20	17	91	35	<0.0001 vs. TU3401 her on ctrl. RNAi (+ males starting on day 3 of life)	not shown	LNB	36
	N2 her on ctrl. RNAi (+ males starting on day 3 of life)	20	17	111	36		not shown	LNB	37
	N2 her on acbp-3 RNAi (+ males starting on day 3 of life)	20	19	104	26	<0.0001 vs. N2 her on ctrl. RNAi (+ males starting on day 3 of life)	not shown	LNB	37
	VP303 her (intestine only RNAi) on ctrl. RNAi (+ males starting on day 3 of life)	20	15	112	34		not shown	LNB	37
	VP303 her (intestine only RNAi) on acbp-3 RNAi (+ males starting on day 3 of life)	20	19	113	20	0.0007 vs. VP303 her on ctrl. RNAi (+ males starting on day 3 of life)	not shown	LNB	37
	N2 her on ctrl. RNAi (no males)	20	25	69	10		not shown	LNB	38
	N2 her on ctrl. RNAi (+ males starting on day 3 of life)	20	17	106	15	<0.0001 vs. N2 her on ctrl. RNAi (no males)	not shown	LNB	38
	N2 her on delm-2 RNAi (no males)	20	24	69	18	ns (0.2324) vs. N2 her on ctrl. RNAi (no males)	not shown	LNB	38
	N2 her on delm-2 RNAi (+ males starting on day 3 of life)	20	21	108	17	<0.0001 vs. N2 her on delm-2 RNAi (no males)	not shown	LNB	38
						<0.0001 vs. N2 her on ctrl. RNAi (+ males starting on day 3 of life)
	N2 her on acbp-3 RNAi (no males)	20	24	69	11	0.0020 vs. N2 her on ctrl. RNAi (no males)	not shown	LNB	38
	N2 her on acbp-3 RNAi (+ males starting on day 3 of life)	20	21	108	15	<0.0001 vs. N2 her on acbp-3 RNAi (no males)	not shown	LNB	38
						<0.0001 vs. N2 her on ctrl. RNAi (+ males starting on day 3 of life)
	VP303 her (intestine only RNAi) on ctrl. RNAi (no males)	20	21	106	27		not shown	LNB	38
	VP303 her (intestine only RNAi) on ctrl. RNAi (+ males starting on day 3 of life)	20	17	105	12	<0.0001 vs. VP303 her on ctrl. RNAi (no males)	not shown	LNB	38
	VP303 her (intestine only RNAi) on delm-2 RNAi (no males)	20	21	108	14	ns (0.5997) vs. VP303 her on ctrl. RNAi (no males)	not shown	LNB	38
	VP303 her (intestine only RNAi) on delm-2 RNAi (+ males starting on day 3 of life)	20	18	106	18	<0.0001 vs. VP303 her on delm-2 RNAi (no males)	not shown	LNB	38
						<0.0001 vs. VP303 her on ctrl. RNAi (+ males starting on day 3 of life)
	VP303 her (intestine only RNAi) on acbp-3 RNAi (no males)	20	21	109	15	ns (0.9522) vs. VP303 her on ctrl. RNAi (no males)	not shown	LNB	38
	VP303 her (intestine only RNAi) on acbp-3 RNAi (+ males starting on day 3 of life)	20	18	107	17	<0.0001 vs. VP303 her on acbp-3 RNAi (no males)	not shown	LNB	38
						<0.0001 vs. VP303 her on ctrl. RNAi (+ males starting on day 3 of life)
	N2 her on ctrl. RNAi (no males)	20	24	114	22		not shown	LNB	39
	N2 her on ctrl. RNAi (+ males starting on day 3 of life)	20	14	113	24	<0.0001 vs. N2 her on ctrl. RNAi (no males)	not shown	LNB	39
	N2 her on delm-2 RNAi (no males)	20	24	115	30	ns (0.1914) vs. N2 her on ctrl. RNAi (no males)	not shown	LNB	39
	N2 her on delm-2 RNAi (+ males starting on day 3 of life)	20	20	113	18	<0.0001 vs. N2 her on delm-2 RNAi (no males)	not shown	LNB	39
						<0.0001 vs. N2 her on ctrl. RNAi (+ males starting on day 3 of life)
	IG1839 her (intestine only RNAi) on ctrl. RNAi (no males)	20	18	118	25		not shown	LNB	39
	IG1839 her (intestine only RNAi) on ctrl. RNAi (+ males starting on day 3 of life)	20	17	112	27	<0.0001 vs. IG1839 her on ctrl. RNAi (no males)	not shown	LNB	39
	IG1839 her (intestine only RNAi) on delm-2 RNAi (no males)	20	18	113	39	ns (0.0636) vs. IG1839 her on ctrl. RNAi (no males)	not shown	LNB	39
	IG1839 her (intestine only RNAi) on delm-2 RNAi (+ males starting on day 3 of life)	20	17	113	31	0.0022 vs. IG1839 her on delm-2 RNAi (no males)	not shown	LNB	39
						0.0183 vs. IG1839 her on ctrl. RNAi (+ males starting on day 3 of life)
	N2 her on ctrl. RNAi (no males)	20	23	111	19		not shown	LNB	40
	N2 her on ctrl. RNAi (+ males starting on day 3 of life)	20	16	103	21	<0.0001 vs. N2 her on ctrl. RNAi (no males)	not shown	LNB	40
	N2 her on delm-2 RNAi (no males)	20	23	112	23	ns (0.6830) vs. N2 her on ctrl. RNAi (no males)	not shown	LNB	40
	N2 her on delm-2 RNAi (+ males starting on day 3 of life)	20	20	106	22	<0.0001 vs. N2 her on delm-2 RNAi (no males)	not shown	LNB	40
						<0.0001 vs. N2 her on ctrl. RNAi (+ males starting on day 3 of life)
	IG1839 her (intestine only RNAi) on ctrl. RNAi (no males)	20	20	103	21		not shown	LNB	40
	IG1839 her (intestine only RNAi) on ctrl. RNAi (+ males starting on day 3 of life)	20	16	88	11	<0.0001 vs. IG1839 her on ctrl. RNAi (no males)	not shown	LNB	40
	IG1839 her (intestine only RNAi) on delm-2 RNAi (no males)	20	17	91	20	ns (0.3051) vs. IG1839 her on ctrl. RNAi (no males)	not shown	LNB	40
	IG1839 her (intestine only RNAi) on delm-2 RNAi (+ males starting on day 3 of life)	20	16	94	11	0.0092 vs. IG1839 her on delm-2 RNAi (no males)	not shown	LNB	40
						0.0017 vs. IG1839 her on ctrl. RNAi (+ males starting on day 3 of life)
