# Supplementary material for: Males induce premature demise of the opposite sex by multifaceted strategies
Source: Nat Aging. 2022 Sep 16;2(9):809–23. doi: 10.1038/s43587-022-00276-y (PMC10154206; doi:10.1038/s43587-022-00276-y)
Supplement: Source Data Fig. 3 — Cox Proportional Hazard Model Results and Individual hermaphrodite mitoUPR fluorescence quantification. [file 43587_2022_276_MOESM12_ESM.xlsx]

## Sheet: mitoUPR  Fig 3c
Figure 3c Source Data
Mitochondrial UPR reporter hsp-6::GFP
Mean fluoresecence intensity measurements per hermaphrodite
SJ4100 her on control RNAi	SJ4100 her +2x males on control RNAi	ABR214 her on control RNAi	ABR214 her +2x males on control RNAi
1018.02	1015.27	3359.93	3625.17
1079.48	1050.82	2301.16	3661.82
1072.4	1086.37	3065.27	2622.49
1062.96	1085.64	3177.06	3234.12
1120.91	1009.43	3158.72	2747.09
1082.02	1066.63	3731.95	1793.02
1118.58	1129.6	2350.23	2262.44
1057.89	1043.98	2979.23	3100.43
1023.63	1052.93	3226.51	3031.43
1089.73	1106.66	3594.09	2367.28
1152.2	1271.07	2619.2	2215.13
1063.13	1067.2	2786.75	5275.88
1187.69	1079.5	3737.79	2930.17
1083.74	1135.39	3847.66	2381.65
1031.63	1080.1	1849.63	3208.76
1054.87	1095.5	1675.08	3143.96
1038.26	1139.38	3725.2	2669.39
1075.07	1143.24	2360.63	2828.97
1060.99	1048.03	2021.8	2181.78
1115.79	1103.52	2309.45	2615.71
1165.52	1133.21	2993.45	3435.97
1107.57	1060.45	2298.15	3385.56
1049.49	1032.72	3084.14	1834.61
1129.13	1127.52	2908.02	3631.02
1071.22	1090.67	3560.07	5418.72
1130.97	1228.97	2803.83	3739.44
1103.08	1095.63	1854.06	2649.14
1129.22	1075.62	2255.86	2482.63
1043.23	1076.27	2942.7	2800.79
1054.52	1097.25	2788.22	3020.36
1057.43	1132.15	3073.09	2531.93
1080.19	1120.6	2302.07	2627.36
1021.65	1101.68	2674.18	2834.82
989.681	1091.06	2536.77	2622.11
1085.63	1074.16	2877.89	2341.66
1089.36	1042.35	2961.93	2505.17
1136.6	1080.88	3400.81	3576.91
1199.37	1100.43	2372.41	3099.51
	1100.11	2947.36
	1037.53	3099.75
	1183.6	3712.34
	1031.33	2623.07
		3064.13
		3249.15
		3306.61

## Sheet: Fig. 3g
Lifespan analysis: Cox Proportional Hazard Regression modeling the interaction between the presence of males and each gene mutation/RNAi
Interaction	RNAi/mutant	Hazard Ratio	Lower (95% CI)	Higher (95% CI)	P-value	Experiment Number
RNAi50%delm-2:malesyes	50% delm-2 RNAi	0.650394	0.390077	1.08443	0.0991049	7
RNAiacd-1:malesyes	acd-1 RNAi	0.424421	0.247634	0.727416	0.0018225	7
RNAidelm-2:malesyes	delm-2 RNAi	0.475544	0.279925	0.807867	0.00597661	7
RNAiacbp-3:malesyes	acbp-3 RNAi	0.506731	0.324345	0.791676	0.00282521	14
RNAicol-43:malesyes	col-43 RNAi	0.147228	0.0896445	0.241799	3.78e-14	14
RNAinhx-2:malesyes	nhx-2 RNAi	0.395437	0.251708	0.621239	5.69e-05	14
RNAisri-40:malesyes	sri-40 RNAi	0.629913	0.396645	1.00037	0.0501815	19
RNAicol-43:malesyes	col-43 RNAi	0.338707	0.19718	0.581815	8.78e-05	15
RNAicyp-25A3:malesyes	cyp-25A3 RNAi	1.67564	1.02911	2.72834	0.0379558	18
RNAicol-125:malesyes	col-125 RNA	1.45163	0.912528	2.30922	0.115605	16
RNAicol-20:malesyes	col-20 RNAi	0.759811	0.468024	1.23351	0.266532	16
RNAiutx-1:malesyes	utx-1 RNAi	0.657877	0.398533	1.08599	0.101548	22
RNAiutx-1:malesyes	utx-1 RNAi	0.657877	0.398533	1.08599	0.101548	22
RNAiutx-1:malesyes	utx-1 RNAi	0.350576	0.190644	0.644674	0.000745	23
RNAiutx-1:malesyes	utx-1 RNAi in neurons	0.433346	0.256679	0.731609	0.00175094	23
RNAinhr-6:malesyes	nhr-6 RNAi	0.740925	0.449585	1.22106	0.239429	24
RNAiutx-1:malesyes	utx-1 RNAi	0.569555	0.344407	0.941889	0.0282909	24
RNAiC29F7.2:malesyes	C29F7.2 RNAi	1.63517	0.713556	3.74714	0.245123	4
RNAicol-43:malesyes	col-43 RNAi	0.366952	0.16042	0.839383	0.0175633	4
RNAidelm-2:malesyes	delm-2 RNAi	0.324407	0.139998	0.751722	0.00865044	4
RNAiF08A8.3:malesyes	F08A8.3 RNAi	0.436123	0.184139	1.03293	0.0592537	4
RNAikgb-1:malesyes	kgb-1 RNAi	1.23043	0.522066	2.89991	0.63546	4
RNAilys-3:malesyes	lys-3 RN Ai	1.31612	0.577015	3.00193	0.513813	4
RNAipud-2.1:malesyes	pud-2.1 RNAi	0.737365	0.317591	1.71197	0.478366	4
RNAiR03G8.4:malesyes	R03G8.4 RNAi	0.551721	0.244353	1.24572	0.15237	4
RNAiT16G1.6:malesyes	T16G1.6 RNAi	1.00695	0.437062	2.3199	0.987028	4
RNAitag-141:malesyes	tag-141 RNAi	1.04588	0.464381	2.35555	0.913761	4
RNAiutx-1:malesyes	utx-1 RNAi	0.439498	0.193251	0.999519	0.049866	4
genotypeclk-1:malesyes	clk-1	1.3155	0.794488	2.17817	0.286517	20
genotypeisp-1:malesyes	isp-1	1.99241	1.11601	3.55703	0.0197461	20
genotypenuo-6:malesyes	nuo-6	1.31639	0.764076	2.26793	0.321962	20
Genotypedelm-2:malesyes	delm-2 mut	0.280526	0.146724	0.536343	0.000121076	21
Genotypenuo-6:malesyes	nuo-6	1.21436	0.555534	2.65451	0.626436	21
RNAiacbp-3:malesyes	acbp-3 RNAi	0.382948	0.156731	0.935672	0.0352184	5
RNAicyp-25A3:malesyes	cyp-25A3 RNAi	0.458828	0.180487	1.16642	0.101717	5
RNAiefn-4:malesyes	efn-4 RNAi	0.904405	0.355091	2.30349	0.833163	5
RNAiK09C4.5:malesyes	K09C4.5 RNAi	0.903101	0.34993	2.33073	0.833125	5
RNAiM79.2:malesyes	M79.2 RNAi	1.26479	0.497347	3.21645	0.621821	5
RNAioat-1:malesyes	oat-1 RNAi	1.42953	0.590333	3.4617	0.428407	5
RNAiT02B5.3:malesyes	T02B5.3 RNAi	0.943799	0.373401	2.38552	0.902692	5
RNAiT05E7.1:malesyes	T05E7.1 RNAi	0.495361	0.204267	1.20129	0.120135	5
RNAiutx-1:malesyes	utx-1 RNAi	0.404819	0.147819	1.10864	0.0785232	5
Genotypedelm-1:malesyes	delm-1 mut	1.02107	0.519499	2.0069	0.951778	9
Genotypedelm-2:malesyes	delm-2 mut	1.01326	0.631365	1.62614	0.956482	9
Genotypemec-4:malesyes	mec-4 mut	1.49586	0.915855	2.44318	0.107658	9
Genotypeacd-1:malesyes	acd-1 mut	0.614689	0.384293	0.983216	0.0422963	11
Genotypedelm-1:malesyes	delm-1 mut	0.899478	0.55926	1.44666	0.662146	11
Genotypedelm-1,2:malesyes	delm-1,2 mut	0.884697	0.542797	1.44196	0.623055	11
Genotypedelm-2:malesyes	delm-2 mut	0.895439	0.554811	1.4452	0.651127	11
Genotypemec-4:malesyes	mec-4 mut	0.543911	0.332173	0.890617	0.0155044	11
Genotypedelm-1:malesyes	delm-1 mut	1.26964	0.80073	2.01316	0.310071	12
Genotypedelm-1,2:malesyes	delm-1,2 mut	1.428	0.862725	2.36365	0.165848	12
Genotypedelm-2:malesyes	delm-2 mut	1.02673	0.656361	1.6061	0.907994	12
Genotypeins-11:malesyes	ins-11 mut	2.50095	1.57048	3.98271	0.00011277	12
RNAicol-125:malesyes	col-125 RNA	0.699073	0.354098	1.38014	0.302266	6
RNAilpr-3:malesyes	lpr-3 RNAi	0.817629	0.40754	1.64037	0.570864	6
RNAilpr-5:malesyes	lpr-5 RNAi	1.33173	0.673375	2.63374	0.410296	6
RNAilpr-6:malesyes	lpr-6 RNAi	0.74949	0.369685	1.5195	0.423887	6
RNAipud-3:malesyes	pud-3 RNAi	0.597758	0.296704	1.20428	0.149914	6
RNAisre-28:malesyes	sre-28 RNAi	1.2406	0.623183	2.46971	0.539397	6
RNAisri-40:malesyes	sri-40 RNAi	0.729161	0.365968	1.45279	0.369153	6
RNAiutx-1:malesyes	utx-1 RNAi	1.05335	0.534812	2.07463	0.880543	6
RNAiwrt-10:malesyes	wrt-10 RNAi	0.74025	0.377451	1.45177	0.381461	6
Genotypeacd-1:malesyes	acd-1 mut	0.664506	0.385156	1.14646	0.141895	10
Genotypedelm-2:malesyes	delm-2 mut	0.666087	0.418341	1.06055	0.0868539	10
RNAinhr-3:malesyes	nhr-3 RNAi	0.633181	0.384676	1.04223	0.0722868	17
RNAisri-40:malesyes	sri-40 RNAi	0.716035	0.436848	1.17365	0.185213	17
RNAi50%acbp-3:malesyes	50% acbp-3 RNAi	0.404344	0.262879	0.621936	3.76e-05	30
RNAi50%cyp-25A3:malesyes	50% cyp-25A3 RNAi	0.460355	0.297009	0.713536	0.000521436	30
RNAi50%delm-2:malesyes	50% delm-2 RNAi	0.241691	0.156445	0.373387	1.56e-10	30
RNAiacbp-3+delm-2:malesyes	acbp-3-delm-2 RNAi	0.146422	0.0946724	0.226459	5.86e-18	30
RNAicyp-25A3+delm-2:malesyes	cyp-25A3-delm-2 RNAi	0.220158	0.142784	0.339462	7.38e-12	30
RNAi50%acbp-3:malesyes	50% acbp-3 RNAi	0.707764	0.442699	1.13154	0.148801	31
RNAi50%delm-2:malesyes	50% delm-2 RNAi	0.394785	0.245665	0.634421	0.000123005	31
RNAiacbp-3+delm-2:malesyes	acbp-3-delm-2 RNAi	0.250026	0.154836	0.403738	1.43e-08	31
RNAiacd-1:malesyes	acd-1 RNAi	0.562558	0.317027	0.99825	0.0493043	8
RNAinhx-2:malesyes	nhx-2 RNAi	1.11944	0.636268	1.96951	0.69549	8
RNAisri-40:malesyes	sri-40 RNAi	0.899874	0.514981	1.57243	0.711022	8
RNAiC33G8.3:MCPyes	C33G8.3 RNAi on MCP	0.659188	0.452108	0.961118	0.0303042	28
RNAicdr-1:MCPyes	cdr-1 RNAi on MCP	0.920633	0.620418	1.36612	0.681317	28
RNAicyp-35D1:MCPyes	cyp-35D1 RNAi on MCP	0.747543	0.506113	1.10414	0.143706	28
RNAihmit-1.1:MCPyes	hmit-1.1 RNAi on MCP	0.685504	0.461178	1.01895	0.0618803	28
RNAiC33G8.3:MCPyes	C33G8.3 RNAi on MCP	0.779138	0.498518	1.21772	0.273347	29
RNAihmit-1.1:MCPyes	hmit-1.1 RNAi on MCP	0.629964	0.410829	0.965987	0.0341222	29
RNAiceh-60:malesyes	ceh-60 RNAi	0.373708	0.22559	0.619076	0.00013239	32
RNAifos-1:malesyes	fos-1 RNAi	0.151894	0.0911541	0.253107	4.7e-13	32
RNAipqm-1:malesyes	pqm-1 RNAi	0.664127	0.411453	1.07197	0.0938416	32
RNAiacbp-3:malesyes	acbp-3 RNAi	0.200902	0.124689	0.323701	4.26e-11	38
RNAiacbp-3_VP303:malesyes	acbp-3 RNAi in VP303	0.473368	0.310248	0.722252	0.000521635	38
RNAidelm-2:malesyes	delm-2 RNAi	0.292303	0.180744	0.472719	5.31e-07	38
RNAidelm-2_VP303:malesyes	delm-2 RNAi in VP303	0.279554	0.181874	0.429696	6.21e-09	38
RNAiacbp-3:malesyes	acbp-3 RNAi	0.845613	0.551147	1.29741	0.442594	34
RNAiacbp-3_TU3401:malesyes	acbp-3 RNAi in TU3401	1.26025	0.819125	1.93893	0.292665	34
RNAidelm-2:malesyes	delm-2 RNAi	0.203226	0.131247	0.31468	9.15e-13	34
RNAidelm-2_TU3401:malesyes	delm-2 RNAi in TU3401	0.460181	0.299162	0.707865	0.000411715	34
RNAidelm-2:malesyes	delm-2 RNAi	0.239917	0.153225	0.37566	4.39e-10	39
RNAidelm-2_IG1839:malesyes	delm-2 RNAi in IG1839	0.517691	0.33385	0.802766	0.00326621	39
RNAidelm-2:malesyes	delm-2 RNAi	0.414946	0.269849	0.638062	6.16e-05	40
RNAidelm-2_IG1839:malesyes	delm-2 RNAi in IG1839	0.546921	0.349731	0.855294	0.00816614	40
genotype_RNAidaf-2:malesyes	daf-2 on EV	2.6878	1.50239	4.80854	0.000863596	27
genotype_RNAidelm-2:malesyes	delm-2 RNAi	0.155492	0.0977396	0.24737	3.94e-15	27
genotypeAGD1505:malesyes	jmjd-1.2 OE	1.80836	0.998337	3.2756	0.0506453	26
genotypeAGD1505:malesyes	jmjd-1.2 OE	6.98891	4.02379	12.139	5.11e-12	25
Genotypeglp-1:malesyes	glp-1 mut	2.74282	1.8129	4.14973	1.79e-06	3
RNAiacbp-3:malesyes	acbp-3 RNAi in TU3401	0.930562	0.606239	1.42839	0.742033	35
RNAiacbp-3:malesyes	acbp-3 RNAi in VP303	0.172163	0.11121	0.266522	3.02e-15	35
RNAidelm-2:malesyes	delm-2 RNAi in TU3401	0.484261	0.304051	0.771281	0.00226114	35
RNAidelm-2:malesyes	delm-2 RNAi in VP303	0.224279	0.142091	0.354008	1.37e-10	35
RNAiceh-60:malesyes	ceh-60 RNAi	0.25704	0.163292	0.40461	4.39e-09	33
RNAipqm-1:malesyes	pqm-1 RNAi	0.430973	0.279999	0.66335	0.000130576	33
conditionABR212(double):malesyes	ABR212(double mutant)	1.15703	0.743667	1.80015	0.517801	13
conditionABR225(triple):malesyes	ABR225(triple mutant)	0.364277	0.23112	0.574148	1.36e-05	13
conditiondelm-2-RNAi:malesyes	delm-2 RNAi	0.387648	0.251041	0.598592	1.91e-05	13
conditionRB1523(single):malesyes	delm-2 mut	1.21688	0.784187	1.88833	0.381262	13
genotypedaf-2:malesyes	daf-2 mut	28.1081	10.4268	75.7723	4.3e-11	Maures et al. 2014
genotypedaf-2:malesyes	daf-2 mut	25.4251	10.5618	61.2053	5.23e-13	Maures et al. 2014
genotypeglp-1:malesyes	glp-1 mut	3.0181	1.76049	5.17409	5.91e-05	Maures et al. 2014
RNAiutx-1:malesyes	utx-1 RNAi	0.619422	0.308534	1.24357	0.177996	Maures et al. 2014
