# Supplementary material for: Males induce premature demise of the opposite sex by multifaceted strategies
Source: Nat Aging. 2022 Sep 16;2(9):809–23. doi: 10.1038/s43587-022-00276-y (PMC10154206; doi:10.1038/s43587-022-00276-y)
Supplement: Source Data Fig. 7 — Individual hermaphrodite microscopy quantification values. [file 43587_2022_276_MOESM13_ESM.xlsx]

## Sheet: ORO-whole worm RNAi
Oil Red O Quantification
Mean intensity measurements per hermaphrodite
Replicate 1 (quantification shown in Figure 7a, c and example images in Figure 7b)																			Replicate 2
Day 1 of adulthood (day 3 of life)	Day 3 of adulthood (day 5 of life)				Day 5 of adulthood (day 7 of life)				Day 8 of adulthood (day 10 of life)				Day 10 of adulthood (day 12 of life)						Day 1 of adulthood (day 3 of life)	Day 3 of adulthood (day 5 of life)				Day 5 of adulthood (day 7 of life)				Day 8 of adulthood (day 10 of life)				Day 10 of adulthood (day 12 of life)
control RNAi, her only	control RNAi, her only	control RNAi, her +males	delm-2 RNAi, her only	delm-2 RNAi, her +males	control RNAi, her only	control RNAi, her +males	delm-2 RNAi, her only	delm-2 RNAi, her +males	control RNAi, her only	control RNAi, her +males	delm-2 RNAi, her only	delm-2 RNAi, her +males	control RNAi, her only	control RNAi, her +males	delm-2 RNAi, her only	delm-2 RNAi, her +males			control RNAi, her only	control RNAi, her only	control RNAi, her +males	delm-2 RNAi, her only	delm-2 RNAi, her +males	control RNAi, her only	control RNAi, her +males	delm-2 RNAi, her only	delm-2 RNAi, her +males	control RNAi, her only	control RNAi, her +males	delm-2 RNAi, her only	delm-2 RNAi, her +males	control RNAi, her only	control RNAi, her +males	delm-2 RNAi, her only	delm-2 RNAi, her +males
97.764	97.373	116.858	100.489	103.83	118.581	108.786	109.209	118.278	109.571	93.383	115.493	115.084	111.699	92.99	112.186	102.989			100.807	124.375	135.347	104.752	90.998	145.446	134.962	171.604	142.69	148.391	155.141	186.97	176.837	118.913	154.446	143.857	109.861
103.51	109.427	113.287	102.046	111.437	98.146	112.824	107.638	114.486	105.436	112.481	117.133	106.826	108.304	102.662	128.981	120.385			130.299	116.766	110.558	113.645	100.635	149.363	129.249	142.743	155.489	144.4	136.097	159.467	175.161	133.237	91.669	135.858	171.847
88.219	107.486	115.279	105.389	99.099	112.565	94.512	110.43	121.129	106.461	96.47	116.664	119.567	99.144	91.534	124.54	127.708			117.204	104.503	111.981	112.055	106.065	148.358	146.256	146.163	143.781	147.319	132.153	159.858	173.196	151.419	152.272	181.276	159.333
100.184	99.197	105.32	106.41	107.911	121.395	109.756	111.479	119.592	100.869	114.276	122.235	106.934	99.271	90.58	97.239	129.512			91.331	101.452	118.107	118.24	114.436	137.215	120.499	162.705	134.342	141.615	138.628	167.95	181.474	126.468	136.789	171.215	154.74
100.275	96.768	111.532	101.508	103.407	118.276	108.552	109.768	111.948	99.387	95.506	112.281	115.68	95.246	91.936	124.199	110.639			104.799	115.722	107.556	115.194	123.975	148.074	118.607	179.108	166.943	154.449	147.981	154.518	165.958	146.686	132.467	168.67	160.806
90.329	103.769	127.635	97.467	102.224	92.448	109.595	111.93	117.948	114.577	95.798	110.273	113.009	93.414	105.815	115.128	123.161			91.112	115.03	91.817	107.331	130.734	155.243	149.166	156.1	145.209	136.492	151.491	167.468	141.191	147.082	154.558	145.061	172.822
93.604	109.226	101.238	105.449	99.321	114.551	108.893	109.782	91.076	120.244	96.661	112.779	99.012	106.315	84.602	119.157	134.093			95.276	104.276	94.33	108.322	119.888	162.871	132.03	157.602	170.592	151.03	153.758	168.835	175.865	149.384	148.185	129.076	157.561
88.771	104.766	120.257	92.802	99.445	99.677	107.603	104.528	99.375	78.189	90.858	114.233	122.335	102.592	89.494	114.025	121.308			93.606	127.902	110.876	109.288	112.635	159.097	127.362	156.605	160.59	177.924	145.27	167.259	172.307	158.983	135.523	128.697	166.713
117.97	86.74	107.78	98.419	112.206	117.421	109.972	111.439	114.601	113.552	96.74	114.213	125.616	103.039	87.234	117.584	115.337			106.355	114.208	98.92	111.679	109.087	159.517	109.812	159.585	152.249	129.592	146.739	156.368	182.583	135.826	104.328	147.727	146.436
105.795	104.948	97.267	108.271	103.305	106.369	108.823	108.708	113.962	111.232	83.835	104.125	118.403	101.056	103.735	123.438	119.739			116.128	99.531	97.609	110.827	117.454	164.157	117.485	133.917	164.467	143.511	148.498	159.049	172.485	179.255	138.658	145.669	165.43
112.117	105.383	96.908	110.324	97.894	124.439	97.814	114.461	115.999	99.698	105.061	114.698	115.078	104.573	96.529	121.056	113.024			102.138	115.066	111.338	127.557	128.601	157.287	104.432	142.342	148.034	157.603	144.287	166.433	165.522	144.083	125.907	141.378	161.877
107.177	106.087	131.058	98.683	108.025	116.734	104.342	107.829	88.436	93.493	87.934	111.901	106.016	113.431	104.084	98.111	115.692			107.289	92.215	104.36	114.875	119.332	162.71	125.146	161.498	159.574	143.678	160.185	158.229	163.324	150.821	140.219	171.66	161.775
99.905	97.657	110.283	107.996	105.067	106.713	99.972	110.062	99.949	102.086	98.757	114.389	110.512	105.63	105.794	112.353	103.12			136.596	88.535	101.821	104.271	118.709	156.057	112.118	154.514	156.154	140.889	160.816	188.431	176.031	154.685	122.914	170.589	152.535
98.086	103.018	91.283	100.963	109.254	103.122	104.809	113.244	107.609	113.438	114.43	115.464	117.579	100.997	108.503	102.897	124.614			110.21	119.456	118.663	104.834	122.17	156.703	140.243	172.371	145.132	137.852	168.811	161.981	177.462	150.713	118.331	148.449	143.026
109.547	103.984	93.638	98.264	102.821	109.506	103.076	122.161	119.106	98.479	108.783	127.425	121.508	105.147	85.863	108.314	114.764			137.204	118.394	127.01	99.244	129.996	147.312	128.727	167.961	157.692	138.024	161.257	166.289	159.266	129.331	104.12	157.477	158.97
109.474	101.344	100.712	103.762	101.864	112.865	97.426	107.958	106.091	105.724	103.399	110.94	98.806	102.777	90.676	113.935	104.974			106.248	120.739	116.376	126.167	111.054	130.375	125.8	181.296	155.813	162.514	154.226	155.431	177.273	147.526	166.694	155.05	164.449
110.91	104.283	101.617	107.402	93.04	101.854	107.562	117.011	107.013	116.415	85.394	121.966	113.995	83.871	83.7	125.493	118.505			132.773	118.237	104.953	119.688	111.111	166.197	120.237	179.676	157.208	155.385	177.513	174.481	157.376	140.105	134.987	148.929	151.859
119.01	104.365	98.17	105.332	103.01	105.991	106.106	107.708	118.579	114.644	93.145	117.151	122.776	104.595	85.471	126.48	115.008			129.159	113.363	109.439	116.585	126.078	131.862	141.593	158.51	145.371	179.819	164.374	179.642	164.835	136.205	139.098	140.308	154.855
111.293	98.239	95.004	111.538	102.623	104.001	104.944	112.539	110.571	91.596	97.581	105.104	115.298	102.013	92.248	130.079	121.642			105.667	118.07	128.661	123.051	110.786	156.188	147.239	152.808	166.58	168.565	147.272	180.527	168.15	148.87	139.323	143.554	157.819
106.992	99.827	106.01	103.804	101.07	98.282	118.145	112.605	114.509	107.214	103.964	109.248	117.079	98.215	107.55	128.718	117.193			102.042	114.174	117.575	116.579	127.23	154.45	121.952	174.158	167.289	166.55	137.493	178.309	154.28	146.291	137.728	140.252	157.389
93.88	106.797	86.636	104.32	95.878	106.975	108.316	107.664	108.875	88.131	76.882	109.897	100.569	98.347		114.795	114.531			120.573	116.678	112.68	104.326	109.681	130.671	145.303	143.213	139.506	150.932	128.148	164.564	156.476	123.552	144.783	153.826	161.642
109.607	105.088	117.943	106.886	101.128	103.54	94.998	100.091	100.385	99.968	99.099	104.692	95.739	100.034		110.166	107.618			104.599	121.78	104.959	94.298	137.037	155.383	131.705	153.923	161.444	172.665	138.496	179.25	158.131	138.712	163.345	157.608	159.112
98.972	95.33	93.04	102.066	105.683	112.623	91.658	112.758	110.367	117.434	111.891	122.382	112.694	101.134		122.043	109.948			99.291	118.683	103.553	103.3	123.932	153.33	169.387	149.756	159.02	155.906	123.744	184.751	149.511	130.727	126.115	159.179	144.156
101.071	109.344	110.964	110.282	104.454	106.991	104.177	100.812	99.031	115.629	104.986	109.814	107.178	94.19		114.057	124.916			93.208	117.274	109.645	113.427	119.102	127.428	156.643	148.583	164.134	167.642	157.089	177.957	162.172	143.399	137.828	148.151	168.557
111.841	103.087	126.133	101.416	101.474	102.179	98.313	110.53	109.558	111.386	105.353	111.839	115.746	100.38		120.833	121.971			104.762	119.045	90.605	106.633	109.211	142.869	123.414	151.509	153.056	165.085	157.014	185.841	179.703	128.188	139.575	176.739	163.344
102.249	104.84	104.179	110.461	105.83	109.481	89.922	118.588	102.364	113.199	102.206	107.432	114.253	102.368		129.088	120.321			96.668	99.96	127.386	110.105	118.655	150.899	150.843	147.259	169.275	157.475	150.544	186.292	157.943	170.114	137.467	127.174	136.615
97.348	101.391	116.3	109.626	114.973	103.185	106.629	98.808	113.267	114.546	98.136	107.169	110.573	103.735		112.801	119.396			121.015	99.763	113.981	108.94	117.213	120.313	148.554	147.713	153.849	153.333	149.924	184.348	146.929	137.5	114.829	135.69	142.286
96.394	100.199	108.433	107.573	99.49	99.476	99.571	112.415	112.835	106.452	102.895	125.323	118.035	108.735		126.098	115.313			115.143	102.693	121.468	117.444	119.968	139.991	156.397	160.402	163.365	142.428	157.293	177.613	149.057	138.63	145.53	146.575	149.812
96.266	109.084	97.614	105.064	100.419	99.231	95.962	102.163	92.328	107.311	97.452	116.572	118.723	103.881		133.245	114.97			100.118	110.937	126.573	116.355	111.499	154.658	121.772	175.117	142.929	130.708	153.456	186.442	166.432	122.975	147.8	129.23	155.159
103.803	97.712	99.621	103.819	107.012	100.313	92.721	107.775	103.144	104.457	106.81	103.929	104.53	93.362		127.431	123.116			92.48	113.444	102.305	116.04	122.232	155.501	148.887	144.728	153.411	140.242	161.095	186.016	161.094	161.878	114.637	130.681	148.774
89.431	106.899	93.447	107.129	95.261	112.74	101.28	104.949	108.693	92.062	103.157	105.987	105.799	100.992		111.723	121.883			110.74	98.155	112.497	123.53	104.566	167.591	134.819	170.591	147.451	155.194	141.357	187.611	144.713	164.814	149.562		146.148
93.799	107.626	110.411	101.636	99.653	107.56	101.011	114.228	112.465	113.012	108.291	119.243	111.737	103.44		126.839	118.263			97.039	108.009	103.457	122.144	101.77	142.191	126.339	151.754	152.211	157.663	144.771	160.031	178.067	167.373	146.568		155.607
92.402	102.068	95.256	102.001	98.055	100.497	106.713	110.525	105.109		99.555	115.994	116.361	94.672		111.543	113.142			88.555	106.02	88.81	120.744	122.241	168.106	132.494	151.471	176.319	144.318	148.768	164.101	175.702	147.622	151.374		152.459
92.855	100.102	142.69	109.623	98.111	107.815	114.383	117.31	99.197		96.385	122.727	116.782	89.661		111.19	112.648			95.685	113.818	100.6	126.936	126.914	154.009	124.489	164.158	165.665	154.405	167.419	164.222	187.983	156.339	138.596		153.371
86.711	107.649	127.045	109.909	105.352	101.078	113.743	105.373	123.004		88.995	117.705	125.445	96.513		95.237	115.979			90.82	120.523	91.284	139.741	115.738	130.701	114.262	169.147	146.339	165.363	150.319	153.981	189.756	133.855	151.7		155.866
103.608	99.743	104.038	104.879	103.707	113.741	108.286	106.984	101.533		87.917	126.089	115.811	102.901		129.355	111.172			98.532	107.964	83.285	130.181	118.154	150.379	130.115	170.85	158.739	149.897	129.621	182.167	179.177	115.587	144.046		160.15
81.15		102.814	103.472	103.475	108.801	104.849	101.886	106.866		98.296	113.791	112.412	99.653		119.409	119.002			85.16	116.023	104.043	106.062	125.191	145.901	162.428	167.343	156.473	153.987	134.206	189.745	154.865	140.288	139.563		160.115
94.936		111.902	104.242	102.646	106.35	97.857		100.877		98.126		118.24	117.908		109.469	112.08			114.894	105.999	90.969	126.655	107.862	149.942	137.31	180.586	161.47	143.63	129.281	170.604	169.738	123.854	132.234		160.638
95.62		89.442		105.425	111.563	98.456		100.577		98.555		108.672	88.915		110.856	118.202			111.873	112.236	92.974	116.59	109.526	143.483	125.207	174.197	139.321	161.612	137.821	163.683	165.906	136.558			168.056
		102.875		106.195	112.795	105.403		94.227		100.467		100.18	108.653		92.061	119.495			120.658	128.376	100.664	121.275	109.794	143.552	138.255	175.667	165.062	153.906	145.692	159.067	171.601	137.205			166.09
		98.585		101.952				98.602		78.158		113.264	112.671		128.36	98.089			103.086	138.974	97.801	123.892	111.034	162.573	158.726	164.305	138.99	157.979	142.526	163.843	171.758	146.773			152.334
		117.969						108.015		99.716		106.275	107.637		109.425	110.663			130.179	142.943	99.367	111.872	131.855	169.703	144.56	179.397	150.201	136.81	150.945	173.104	186.097	113.16			155.689
								100.881		90.998		118.275	91.613		108.394	110.646			107.034	117.527	96.34	107.968	101.613	160.585	106.656	170.462	173.521	167.412	142.623	191.88	183.091	120.541			165.434
										101.256		118.87	102.369		119.202	110.973			122.533	123.23	120.914	100.105	113.09	141.549		177.313	174.557	167.728	146.324	189.165	183.318	143.532			167.303
										96.816		123.572	104.045		120.611	110.049			100.613	121.79	102.791	101.588	113.778	136.936		173.35	166.231	130.213	146.845	184.47	181.68	134.313			176.483
										91.243		111.559	91.697		113.423	115.757			95.346	114.051	121.199	111.346	114.619	148.632		179.84	161.973	169.261	158.563	186.177	171.06	146.103			165.309
										108.26			103.904		118.447	114.973			109.44	125.24	102.293	110.955	108.96	134.697		142.543	146.419	178.45	159.075	180.753	164.951	170.255			166.404
										102.862			90.868		114.541	118.137			134.627	114.647	114.307	122.758	106.206	115.943		145.567	143.056	158.165	156.258	180.643	173.236	143.911			184.689
													120.808		128.137	119.244			113.314	108.618	113.962	112.013	105.795			162.433	171.179	159.288	145.565	162.436	176.746	125.451			169.535
													102.699		124.995	123.093			102.322	137.729	92.794	117.294	122.803			133.609	161.925	172.268	154.218	185.676	161.443				165.374
													85.759		125.26	99.306				134.405	79.328	115.516	128.972			174.125	128.215	169.364	143.11	176.48	156.442				165.007
													102.629		134.938	117.113				122.028	91.353	109.486	124.462			166.336		166.63	140.793	165.466	165.13				186.915
													109.899		117.431	118.581				110.821	85.483	103.275	126.571					147.071	127.683	165.184	164.322				151.68
													98.819		124.138	118.512				127.425	101.865		121.881					173.71	163.264	147.605	177.945				151.008
													86.404		130.135	112.367				117.292	100.925		124.216						136.411	156.191	169.171				174.131
													101.848		111.657	119.736				120.656	83.962		126.583						150.179	156.89	163.242				176.923
													106.639		115.001	121.718				109.854	94.294								163.104	155.289	173.626				152.149
													120.915		115.742	120.232				121.691	90.427								176.471	159.326	184.254				146.882
													99.503		125.73	113.791				103.967	100.012								144.023	168.396	165.537				159.92
													103.569		119.313	119.677				112.559										167.58	162.499				165.402
															105.051	123.477															152.169				167.284
																126.247

## Sheet: ORO-mutants
Oil Red O Quantification
Mean intensity measurements per hermaphrodite
All worms grown on HT115 bacteria. Mutants (RB1523, ABR212, ABR225) were grown on control (empty vector) RNAi
Replicate 1												Replicate 2
WT her on ctrl. RNAi	WT her on ctrl. RNAi (+males)	WT her on delm-2 RNAi	WT her on delm-2 RNAi (+males)	RB1523 (delm-2 mutant) her	RB1523 (delm-2 mutant) her (+males)	ABR212 (acd-1 delm-2 mutant) her	ABR212 (acd-1 delm-2 mutant) her (+males)	ABR225 (acd-1 delm-2; delm-1 mutant) her	ABR225 (acd-1 delm-2; delm-1 mutant) her (+males)			WT her on ctrl. RNAi	WT her on ctrl. RNAi (+males)	WT her on delm-2 RNAi	WT her on delm-2 RNAi (+males)	RB1523 (delm-2 mutant) her	RB1523 (delm-2 mutant) her (+males)	ABR212 (acd-1 delm-2 mutant) her	ABR212 (acd-1 delm-2 mutant) her (+males)	ABR225 (acd-1 delm-2; delm-1 mutant) her	ABR225 (acd-1 delm-2; delm-1 mutant) her (+males)
113.355	90.062	111.76	123.784	110	82.26	65.419	72.126	103.043	94.621			84.967	108.565	98.732	88.459	97.863	98.497	74.069	102.848	111.703	114.835
122.2	83.854	100.053	94.013	113.462	97.336	99.462	70.107	123.081	111.872			97.519	94.211	108.196	96.252	97.628	92.294	107.806	71.806	112.137	96.722
107.932	106.592	114.731	105.807	107.955	91.962	111.659	101.801	118.124	87.177			82.411	96.085	107.613	118.824	110.003	90.154	86.408	83.779	105.867	91.544
112.755	76.367	133.188	102.414	97.855	115.497	92.66	94.028	116.877	105.734			87.478	97.199	114.77	103.796	99.589	90.083	83.28	79.578	106.334	99.545
126.598	83.939	120.569	120.63	88.391	75.175	105.581	99.646	115.709	106.154			106.621	87.728	97.08	110.554	107.304	88.475	80.775	90.134	107.796	122.888
116.341	97.148	113.745	97.113	120.971	69.421	115.185	92.579	112.507	73.989			109.693	104.158	114.024	107.238	96.463	98.271	83.861	84.085	111.965	101.626
94.36	87.216	102.606	102.059	83.817	91.39	116.368	98.905	112.242	101.338			96.498	100.327	119.416	102.392	86.518	89.803	84.128	82.944	90.238	81.135
108.957	79.646	92.144	105.041	108.793	88.432	95.055	98.228	104.931	98.13			101.237	90.192	107.232	116.786	87.745	88.72	113.723	73.301	115.796	104.64
95.795	91.653	111.27	87.615	105.603	98.664	119.38	69.203	102.346	84.292			87.406	97.772	106.524	116.495	109.887	83.835	94.516	88.503	124.476	84.425
88.944	90.93	125.61	101.461	92.449	96.78	71.177	88.375	113.574	83.846			115.81	85.682	104.846	121.657	94.69	98.471	106.714	95.157	103.204	87.482
87.643	90.031	117.342	111.864	82.614	94.041	92.809	77.962	112.417	108.262			101.71	105.956	118.182	117.965	88.402	78.183	95.479	83.751	122.628	113.799
89.46	97.972	129.204	99.717	106.022	76.43	110.307	86.292	112.156	104.212			89.744	83.557	115.373	109.142	107.433	81.842	97.392	97.901	115.83	103.192
95.019	97.486	131.67	101.78	85.766	69.939	103.083	88.794	111.303	85.473			97.325	96.282	115.623	114.108	100.936	91.617	94.603	93.025	105.825	103.822
102.482	99.968	114.816	102.978	107.646	99.419	90.325	70.921	112.14	98.877			89.71	92.485	96.292	123.095	108.349	89.337	88.278	100.58	115.51	83.617
91.863	93.709	122.414	110.332	134.48	90.695	87.839	101.971	111.036	114.037			85.228	93.02	116.777	90.233	94.343	87.471	99.383	68.69	109.153	107.536
91.752	86.463	114.541	114.852	114.269	98.251	119.224	94.152	103.652	107.486			76.413	88.647	110.779	120.252	119.094	99.813	96.073	80.407	121.194	87.405
104.554	98.258	111.63	113.354	124.454	91.744	103.544	93.509	107.952	118.154			84.265	100.62	104.394	113.119	105.047	95.481	96.209	86.431	105.416	107.775
114.307	105.506	101.923	108.977	124.046	92.182	87.51	80.351	99.914	100.802			103.135	87.63	95.667	114.48	115.142	78.094	87.838	75.066	93.416	73.57
102.91	79.038	95.287	118.986	105.137	80.574	115.171	72.264	113.976	86.613			103.584	98.852	122.75	115.876	106.684	87.326	94.159	92.538	103.192	85.886
117.915	88.119	120.651	98.719	97.572	72.303	95.446	102.702	93.989	108.318			106.911	86.002	110.154	86.192	88.048	75.871	105.721	80.639	116.188	94.819
96.995	99.347	110.657	105.807	108.646	100.418	110.292	103.428	102.573	84.301			100.656	96.517	112.368	110.157	100.868	97.89	99.385	81.733	102.069	111.496
99.116	85.801	121.812	101.069	109.892	100.438	97.083	93.117	116.608	93.416			84.826	92.494	116.692	115.452	105.944	95.327	114.269	83.131	114.109	106.2
110.486	94.971	114.734	79.709	106.091	93.613	118.258	86.617	113.604	105.029			83.807	89.566	110.92	101.994	116.182	90.541	78.995	101.965	95.482	106.966
77.363	98.74	125.397	110.386	84.004	89.749	112.4	88.858	105.877	100.955			100.159	97.124	111.466	115.522	98.528	71.225	92.422	98.499	103.73	112.907
120.533	70.479	102.207	100.758	73.533	105.059	94.359	84	111.892	107.355			86.47	94.16	127.338	109.785	96.718	90.486	88.25	69.446	88.91	108.249
90.305	100.443	113.334	99.161	107.889	76.336	90.23	86.473	99.678	98.978			81.547	86.204	103.078	101.424	103.255	98.312	99.341	88.649	85.577	101.676
94.41	99.356	116.943	109.75	126.838	92.52	88.09	60.172	118.472	117.258			82.318	101.485	92.516	99.798	116.477	101.543	105.968	81.502	92.281	98.694
102.9	86.894	112.152	114.69	102.737	114.83	82.938	98.216	105.519	103.149			95.637	101.088	107.25	108.233	108.014	89.368	91.466	107.171	93.631	106.617
95.301	91.901	114.028	118.889	113.649		111.495	94.898	117.569	92.619			83.414	85.726	105.973	122.365	113.88	78.868	85.306	83.321	100.651	99.402
101.432	69.565	109.371	123.189	117.914		82.539	75.733	119.481	73.163			75.382	82.24	106.798	117.93	88.997	93.531	104.825	83.525	112.988	121.854
86.785	78.235	115.101	90.373	85.717		82.461	87.616	95.773	96.228			92.931	91.888	121.738	116.225	88.556	93.467	78.481	78.577	82.162	116.985
93.639	88.523	109.488	101.057	79.087		112.421	92.891	105.588	90.935			106.431	93.692	107.897	104.649	91.072	91.905	92.744	82.93	99.081	110.625
78.46		118.697	102.742	108.391		111.846	96.551	96.406	67.844			97.176	89.027	121.888	108.058	84.465	80.78	84.846	92.843	108.003	99.181
127.495		115.464	86.253	75.483		82.8	94.645	123.357	96.014			95.571	101.729	105.885	112.67	79.174		112.938	82.327	100.71	106.774
111.96		123.687	88.773	112.292		111.375		95.134	108.827			101.43	92.9	115.69	99.533	101.377		109.156	76.972	94.277	98.296
79.247			95.506	112.754		119.997		93.61	103.212			99.603	81.632	109.925	107.149	111.332		109.211	95.043	86.094	90.241
95.837			121.294	88.814		76.385		107.335	107.358			94.318	87.669	112.532	114.234	106.47		93.428	92.742	104.818	87.422
131.494			124.641	99.66		102.531		104.649	104.589			95.627	88.396	93.023	109.978	94.098		85.721	102.938	96.566	119.059
103.926			98.162	106.556		91.238		110.185	92.42			85.686	93.182	115.184	115.975	91.415		96.841	99.232	112.496	81.355
			109.719	97.169		84.203		111.597	99.67			104.854	83.256	115.295	119.134	107.106		87.82	92.89	100.92	110.205
			95.121	102.548		120.064		100.948	84.396			100.236	93.857	90.81	97.977	86.635		89.322	99.003	70.205	88.495
			97.982	90.841		77.785		102.421	90.597			88.896	98.887	111.677	117.193	99.865		100.823	93.256	112.145	89.28
			127.493	118.722		101.949		105.532	97.885			73.025	103.144	111.036	105.687	82.049		98.306	85.409	117.984	86.373
			118.162			92.888		105.12	86.693			93.602	98.807	106.413	101.937	87.935		76.336	85.032	85.307	80.45
			95.861			114.096		109.754	98.232			107.13	82.014	106.225	116.468	98.839		88.104	80.561	112.196	82.803
			101.689					97.758				108.875	104.502	112.726	107.799	83.377		76.003	87.365	110.493	91.603
			102.296					96.906				108.381	98.852	124.051	103.351	100.55		101.31	75.02	113.83
								102.945				93.285	82.417	106.257	120.75	87.46		95.67	84.367	108.119
								103.5				89.768	95.567	104.481	117.764	99.876		79.376	88.053	118.34
								110.348					87.01	102.18	97.184	102.914		80.465		116.291
								115.08					97.834	115.581	104.578			103.624		114.402
								110.416					93.029	107.177	110.117			91.56		99.98
								108.273						112.843	104.134			82.892		107.269
								107.253						120.536	104.659			85.189		96.925
								104.962						111.319	115.328			85.217		102.672
								98.451						122.616	104.781			91.415		113.858
								100.255						107.669	117.048			83.119		116.422
														114.391	113.014			81.72
																		107.727
																		103.188
																		85.797
																		85.889

## Sheet: ORO-tissue specific RNAi
Oil Red O Quantification (day 8 of adulthood/day 10 of life)
Mean intensity measurements per hermaphrodite
RNAi in the Nervous System (strain TU3401), Replicate 1 (Shown in Figure 7d)					RNAi in the Nervous System (strain TU3401), Replicate 2						RNAi in the Intestine (strain VP303), Replicate 1 (Shown in Figure 7e)					RNAi in the Intestine (strain IG1839), Replicate 2
control RNAi, her only	control RNAi, her +males	delm-2 RNAi, her only	delm-2 RNAi, her +males		control RNAi, her only	control RNAi, her +males	delm-2 RNAi, her only	delm-2 RNAi, her +males			control RNAi, her only	control RNAi, her +males	delm-2 RNAi, her only	delm-2 RNAi, her +males		control RNAi, her only	control RNAi, her +males	delm-2 RNAi, her only	delm-2 RNAi, her +males
72.107	71.581	97.373	79.154		80.77	95.82	118.128	105.209			105.804	78.65	90.979	95.888		89.989	86.686	88.554	96.591
86.36	59.821	95.12	80.639		100.548	89.952	108.243	89.965			84.886	83.685	103.768	107.972		101.813	74.582	100.329	89.138
95.738	69.418	87.754	77.005		103.571	85.147	103.906	96.256			97.45	90.542	109.598	107.345		85.406	93.199	100.766	76.459
64.29	61.289	87.127	93.224		103.903	98.548	117.23	95.084			80.291	92.709	97.134	89.38		101.225	90.333	103.143	84.961
66.579	69.979	92.492	88.027		111.133	81.843	112.173	87.406			102.441	80.617	106.935	92.222		99.163	93.57	98.043	84.473
66.739	77.989	108.824	94.173		97.799	94.485	114.091	81.87			78.825	82.225	100.205	96.83		90.938	91.677	87.4	99.176
89.472	70.236	91.309	71.361		99.075	92.911	113.918	102.375			103.076	92.494	97.754	81.849		92.036	75.033	97.681	96.902
84.552	69.979	86.6	82.241		85.938	75.655	107.488	90.331			80.348	79.486	90.567	114.758		82.655	98.687	113.158	96.33
76.735	74.053	96.858	86.947		76.549	83.56	106.71	85.584			73.863	86.614	81.905	88.896		97.05	98.823	85.698	102.683
85.237	70.189	92.888	100.745		91.475	77.093	121.377	93.807			95.742	88.731	85.696	84.997		99.938	105.021	106.616	91.019
95.265	73.781	92.315	86.008		91.899	84.05	113.117	82.897			91.633	63.803	104.223	94.094		100.752	86.178	102.472	99.795
74.64	69.387	96.896	85.962		90.232	77.459	99.736	72.892			73.244	79.169	84.43	101.315		104.015	92.45	105.079	96.55
90.973	72.995	100.017	84.842		87.403	77.465	107.111	93.681			96.158	95.409	90.88	110.576		83.119	93.691	98.234	82.364
68.36	74.061	87.605	94.862		79.723	76.496	115.613	103.014			96.752	90.391	91.874	104.938		94.542	98.607	84.51	87.49
69.813	63.956	106.192	91.758		89.576	73.67	106.791	102.835			98.349	83.48	106.912	91.822		86.719	89.878	83.402	90.674
89.733	64.132	108.811	88.186		80.959	102.123	88.675	102.917			98.006	85.264	104.869	97.035		83.016	93.612	92.444	82.318
74.417	64.124	90.668	95.73		81.219	81.55	108.564	104.159			108.71	95.173	102.223	93.807		89.825	84.299	98.457	88.657
96.505	48.024	87.595	90.864		94.606	102.639	105.657	78.512			92.405	85.324	78.142	69.827		89.493	88.314	97.342	81.814
64.98	73.096	97.313	79.533		81.441	95.865	80.595	90.226			88.264	88.187	99.898	88.989		98.306	84.988	99.318	79.008
79.271	75.317	91.561	73.692		76.379	91.57	109.744	102.185			75.773	97.28	91.809	91.574		102.429	82.941	86.096	86.371
71.546	70.04	88.647	95.836		67.262	69.896	106.133	107.775			60.947	82.104	115.246	90.182		89.238	107.118	93.191	87.295
72.492	69.162	91.747	85.045		78.66	70.942	115.861	106.367			100.069	85.664	99.667	91.374		84.406	88.569	80.709	84.258
85.008	71.97	72.56	90.429		81.281	78.313	115.208	84.679			75.336	81.278	106.43	98.216		86.199	81.718	103.259	101.583
86.001	74.788	86.091	87.651		84.234	80.704	119.808	89.399			73.396	90.374	93.482	97.407		93.545	77.638	93.824	87.179
95.647	71.519	103.113	89.265		88.424	96.398	112.734	99.421			80.302	90.921	112.077	93.685		97.314	88.616	111.897	97.061
92.99	68.698	101.95	71.643		73.821	86.462	98.414	90.389			80.24	86.588	80.441	109.393		80.421	98.557	95.195	79.099
59.362	68.12	97.416	88.739		95.085	91.028	115.29	80.262			81.346	80.79	109.326	100.154		86.333	80.314	98.807	87.54
106.085	68.384	103.83	90.084		109.676	100.112	115.805	85.635			95.55	80.248	91.073	85.554		87.875	82.227	97.535	83.403
87.981	77.05	98.14	90.445		99.587	78.832	110.846	105.924			89.138	78.941	106.82	89.622		90.407	100.711	93.507	87.835
76.581		104.668	92.126		97.273	87.479	115.688	79.55			77.598	81.78	100.155	110.506		93.43	83.526	86.123	91.14
74.946		92.002	86.733		79.172	81.7	111.027	102.409			75.568	75.364	86.481	103.496		85.645	94.004	92.422	88.357
88.655		72.289	98.168		101.835	64.712	95.92	101.76			85.119	85.413	91.373	102.446		85.826	100.345	91.751	99.596
90.87		101.151	88.407		108.069	62	102.249	104.266			84.009	84.775	103.648	102.367		93.103	93.414	97.183	101.003
96.546		101.681	81.446		86.351	65.681	111.229	97.76			104.801	97.718	88.157	84.398		84.307	97.705	90.147	83.51
88.226		85.786	87.976		104.587		104.142	100.32			90.598	68.985	99.454	97.111		93.925	95.4	76.267	98.396
92.776		97.942	78.972		93.108		102.41	86.137			92.342	80.325	104.758	87.35		99.998	96.42	93.943	91.704
80.914		91.039	77.143		99.983		90	99.812				82.568	112.444	86.115		89.77	91.93	104.392	90.786
98.035		93.699	78.135		79.629		120.794	98.722				88.233	96.25	100.724		79.027	77.352	80.942	79.395
78.23		95.42	78.298		90.204		106.194	84.806				95.48	119.041	89.972		88.766	88.304		91.178
94.996		92.906	78.837		77.954		104.622	93.223				82.927	108.79	100.395		91.813	78.685		83.201
100.267		89.025	83.722		91.093		112.401	93.261				78.81	109.509	98.459		92.591	95.713
64.231		77.798	67.049		82.017		110.453	101.668				82.986	101.639	99.196		101.994	95.643
92.987		86.246	95.535		83.344		110.884	88.132				89.614	88.869	98.914		83.579	83.174
98.683		94.065	96.132				113.64	95.822					96.776	87.068		86.031
		104.407	81.956				109.441	99.678					84.775	87.173		92.953
		84.163	83.557				104.939	88.957					100.639	86.625		84.133
		101.845	79.994				110.997	96.592					87.836			79.197
		95.788	72.986				107.723	83.473					90.854			76.183
		85.64	97.228				123.834						93.65			98.065
		106.962	68.806				103.066						99.776
		101.46	95.654				100.928						98.463
		97.67	90.562										98.233
		89.768	85.762										96.613
			87.766										102.137
			79.368										80.241
			88.199
			90.907
			83.539

## Sheet: FAT-7
FAT-7 reporter (fat-7p::fat-7::GFP)
Mean fluoresecence intensity measurements per hermaphrodite
For Figure 7f, the results of the two replicates (control and delm-2 RNAi) were combined
Replicate 1								Replicate 2
control RNAi, her only	control RNAi, her +2x males	delm-2 RNAi, her only	delm-2 RNAi, her +2x males	acbp-3 RNAi, her only	acbp-3 RNAi, her +2x males			control RNAi, her only	control RNAi, her +2x males	delm-2 RNAi, her only	delm-2 RNAi, her +2x males	acbp-3 RNAi, her only	acbp-3 RNAi, her +2x males
1301.11	1367.69	2079.76	1416.27	1786.62	1063.43			2051.45	2075.4	2457.04	2358.95	1513.89	1685.16
1686.17	1955.06	1683.35	1736.85	1297.89	1681.08			1285.99	1785.61	2512.96	2260.7	1824.14	1571.07
1793.11	2176.91	2031.17	1763.31	1539.82	1462.39			2197.6	2155.36	1107.57	3079.41	2084.81	2070.89
1814.1	1959.71	1713.41	2202.82	1476.3	1432.35			1794.7	1632.72	1776.34	2171.88	2418.23	1552.8
1404.44	1545.5	1746.22	1836.93	1365.77	1621.08			1625.59	1457.59	1900.38	2130.12	1922.33	1703.46
1306.81	1657.89	1518.86	1903.64	1429.71	1534.16			1427.32	1311.11	1685.59	2671.1	1410.35	1757.38
1833.34	1391.23	1408.02	1561.18	1510.21	1547.85			1447.25	1929.7	2103.46	2280.49	1467.8	1748.96
1486.41	1573.56	2080.46	1935.37	1336.01	1590.1			1505.85	1546.94	2113.14	2330.42	1829.83	1747.51
1499.3	1289.85	1869.94	2356.68	1686.64	1732.02			1821.11	3023.07	1768.85	1528.34	1724.12	1916.74
1362.94	1453.96	1485.82	2073.15	1399.74	1441.26			1875.93	1528.73	2267.17	2125.03	1576.65	1522.58
1648.83	1530.4	1691.65	1641.85	1516.89	2076.02			1374.79	1246.58	2245.12	2223.52	1357.31	1861.82
2020.38	1452.42	1771.77	1671.08	1411.23	1566.51			1761.88	2250.68	1132.16	1930.99	1388	1809.78
1432.49	1301.36	1842.71	1837.58	1584.95	1850.33			1567.89	1964.21	1961.3	2226.36	1756.33	1909.81
1545.91	2093.24	1577.49	1565.34	1561.9	1899.78			1686.21	1601.73	1771.09	2061.61	1967.64	1655.34
1573.33	1412.48	1562.69	1617.14	1635.86	1681.44			1545.36	1827.17	2150.53	1963.92	1979.15	1666.65
1758.58	1802.65	1880.43	1797.62	1678.61	1394.15			1461.33	1860.31	1657.76	2116.34	2291.51	1707.68
1950.34	1632.45	1600.94	2381.61	1785.43	1612.99			1613.83	1998.74	2140.27	2011.17	1424.61	1657.12
1669.45	1880.67	1384.93	1863.82	1868.43	1392.81			1633.62	1581.06	1961.87	1983.15	1565.29	2170.61
1729.67	2086.36	1413.94	1719.34	1541.66	1158.7			1765.47	2149.75	2377.66	2320.67	1845.01	2137.51
1729.79	1491.66	1781.06	1996.23	1428.56	1645.95			1526.18	1591.31	1795.6	1616.91	1782.95	1634.31
1486.38	1841.32	2093.31	1968.14	1753.38	1671.2			1968.39	2392.59	1577.05	1854.17	1989.08	1744.01
1365.42	1438.6	2281.37	1974.45	1472.52	1526.95			1596.94	1274.46	2030.62	1827.72	1624.7	1814.13
1727.76	1574.73	1723.51	1704.92	1698.76	1547.25			1851.45	1929.87	1935.57	1701.02	1757.83	2421.97
1437.3	1805.81	2053.66	1504.56	1823.12	1684.87			1582.92	2100.42	1627.06	1627.87	1866.26	1844.74
1844.49	1635.97	2065.06	2160.61	1505.61	1382.18			1480.13	1740.56	2089.23	2044.03	1691.8	1896.22
1727.39	1493.24	1641.39	2019.87	1641.32	1479.37			2404.08	1829.92	1768.17	1989.94	1380.24	1747.77
1889.25	2050.32	1786.48	1928.13	1504.68	1483.36			1648.43	1396.62	2716.97	2092.3	1890.7	1796.31
1702.86	1444.13	2553.32	1258.91	1606.1	1872.2			2176.88	1820.63	1897.27	2039.28	1717.62	1941.28
1678.06	1505.42	2019.14	2058.17	1703.07	1570.22			1891.86	1232.35	1995.26		1668.19	1830.64
1744.84	1943.16	1495.25	1810.2	1947.94	1594.38			1727.55	1634.64	2213.57			2219.62
1506.07	2180.01	2379.24	1929.14	1544.02	1406.24				1617.22	2210.48
1794.72	1694	2090.37		1996.28	1069.6				1753.94	2361.28
1726.29	1529.72	2491.97		1620.54	1615.89				1612.03
1567.73		1791.71		1463.01	1634.74				1694.31
									1722.62
									1682.84

## Sheet: FAT-5
FAT-5 reporter (fat-5p::fat-5::GFP)
Mean fluoresecence intensity measurements per hermaphrodite
For Figure 7g, the results of the two replicates (control and delm-2 RNAi) were combined
Replicate 1								Replicate 2
control RNAi, her only	control RNAi, her +2x males	delm-2 RNAi, her only	delm-2 RNAi, her +2x males	acbp-3 RNAi, her only	acbp-3 RNAi, her +2x males			control RNAi, her only	control RNAi, her +2x males	delm-2 RNAi, her only	delm-2 RNAi, her +2x males
1181.4	1120.56	1227.6	1115.72	1272.26	1134.88			1271.42	1222.63	1439.83	1253.71
1176.76	1177.2	1392.47	1142.42	1213.51	1201.16			1337.68	1460.93	1676.8	1515.48
1155.6	1233.77	1549.49	1245.55	1194.85	1176.6			1345.85	1521.29	1514.81	1458.1
1265.02	1254.46	1294.38	1271.07	1141.87	1151.25			1615.44	1086.27	1363.34	1251.24
1189.33	1253.66	1214.38	1134.45	1111.99	1216.3			1427.58	1339.9	1780.36	1438.84
1162.54	1192.59	1251.76	1358.39	1183.3	1134.61			1218.99	1266.46	1513.61	1378.02
1196.21	1174.36	1494.68	1238.05	1165.86	1168.16			1358.98	1347.88	1424.9	1600.52
1217.29	1163.94	1341.45	1219.45	1383.93	1183.37			1478.57	1445.19	1686.84	1318
1240.28	1145.9	1380.3	1579.02	1162.67	1278.31			1409.94	1513.34	1354.93	1312
1154.33	1184.24	1170.24	1390.26	1170.42	1285.81			1544.21	1358.2	1655.17	1408.29
1196.65	1122.09	1298.85	1271.53	1269.73	1236.73			1350.66	1268.74	1294.04	1523.5
1193.92	1173.08	1331.67	1203.81	1179.84	1140.7			1415.81	1299.64	1269.66	1476.1
1219.21	1222.4	1324.16	1357.83	1162.47	1199.83			1276.68	1521.36	1364.28	1554.4
1242.83	1227.58	1273.81	1300.5	1116.06	1238.79			1388.47	1178.12	1459.99	1651.24
1214.16	1202.08	1200.29	1170.73	1322.9	1225.18			1688.38	1295.79	1356.55	1409.83
1198.71	1164.83	1240.75	1302.56	1263.78	1180.37			1339.43	1260.92	1235.84	1592.88
1157.21	1157.52	1199.12	1297.23	1213.34	1135.87			1279.39	1273.4	1553.35	1425.6
1168.77	1199.71	1256.73	1092.39	1384.56	1111.54			1264.7	1295.89	1231.99	1505.12
1097.15	1150.2	1140.95	1413.3	1326.08	1174.12			1484.24	1235.48	1421.41	1324.69
1193.48	1215.96	1162.11	1125.3	1176.75	1167.58			1481.31	1201.18	1354.4	1386.88
1196.76	1232.94	1940.96	1330.1	1167.24	1121.76			1514.9	1296.66	1492.39	1242.17
1200.95	1278.4	1260.4	1385.44	1124.04	1344.7			1230.36	1358.13	1408.33	1252.17
1196.93	1225.63	1239.65	1284.41	1155.41	1172.07			1471.19	1320.97	1451.3	1320.2
1097.62	1183.34	1129.65	1281.91	1276.13	1086.14			1353.13	1304.61	1487.26	1477.04
1129.79	1227.67	1174.16	1379.05	1205.35	1285			1443.78	1292.46	1715.56	1380.58
1177.87	1227.14		1120.91		1141.77			1319.82	1402.07	1353.66	1309.09
1175.34	1170.1		1168.85		1140.06			1259	1343.67	1549.66	1302.22
1202.16	1169.56		1164.09		1170.39			1330.18	1611.66	1806.64	1391.61
1200.31	1179.4		1389.21		1182.48			1542.61	1450.13	1489.29	1490.92
1276.43			1199.13					1366.28	1251.21	1454.44	1306.61
1161.51								1366.12	1301.52	1571.3	1369.01
								1513.63	1217.27	1581.31	1271.02
								1330.1	1219.85	1268.71	1689.21
								1447.26	1445.91		1280.23
								1327.96	1424.85		1376.61
								1457.76	1293.74		1392.37
								1332.68	1438.85
								1355.85	1324.11
								1329.71	1474.7
								1332.79	1235.26
									1208.37
									1383.27
									1451.15
