# Supplementary material for: Males induce premature demise of the opposite sex by multifaceted strategies
Source: Nat Aging. 2022 Sep 16;2(9):809–23. doi: 10.1038/s43587-022-00276-y (PMC10154206; doi:10.1038/s43587-022-00276-y)
Supplement: Source Data Extended Data Fig. 2 — Cox Proportional Hazard Model Results, mating efficiency results, Individual hermaphrodite mitoUPR fluorescence quantification, DAF-16::GFP localization results. [file 43587_2022_276_MOESM14_ESM.xlsx]

## Sheet: Ext Data Fig 2a
Lifespan analysis: Cox Proportional Hazard Regression comparing her (no males) lifespans for each gene mutation/RNAi to WT/ctrl. RNAi							Lifespan analysis: Cox Proportional Hazard Regression comparing her (+males) lifespans for each gene mutation/RNAi to WT/ctrl. RNAi
Gene	Hazard Ratio	Lower (95% CI)	Higher (95% CI)	P-value	Experiment Number		Gene	Hazard Ratio	Lower (95% CI)	Higher (95% CI)	P-value	Experiment Number
glp-1 mut	0.283457	0.205781	0.390453	1.20348e-14	3		glp-1 mut	0.970278	0.723341	1.30152	0.840424	3
C29F7.2 RNAi	0.655801	0.37327	1.15218	0.142295	4		C29F7.2 RNAi	1.0997	0.598197	2.02163	0.759669	4
col-43 RNAi	1.42978	0.811926	2.51779	0.215597	4		col-43 RNAi	0.47581	0.25904	0.873978	0.0166585	4
delm-2 RNAi	1.22677	0.676084	2.22601	0.501375	4		delm-2 RNAi	0.35085	0.192111	0.640754	0.000653343	4
acox-1.3 RNAi	1.02292	0.564941	1.85216	0.940372	4		acox-1.3 RNAi	0.395967	0.209414	0.748708	0.00436642	4
kgb-1 RNAi	1.30678	0.736947	2.31721	0.359917	4		kgb-1 RNAi	1.69666	0.895309	3.21527	0.105039	4
lys-3 RNAi	0.895193	0.501898	1.59668	0.707649	4		lys-3 RNAi	1.20433	0.669025	2.16793	0.53534	4
pud-2.1 RNAi	1.6285	0.938609	2.82546	0.0828108	4		pud-2.1 RNAi	1.26242	0.667057	2.38917	0.473999	4
R03G8.4 RNAi	1.03236	0.59843	1.78092	0.908877	4		R03G8.4 RNAi	0.51565	0.279989	0.949661	0.0335253	4
T16G1.6 RNAi	0.96392	0.543987	1.70802	0.899815	4		T16G1.6 RNAi	0.957959	0.521499	1.75971	0.889897	4
tag-141 RNAi	1.28274	0.735911	2.23589	0.379777	4		tag-141 RNAi	1.37708	0.761512	2.49026	0.289788	4
utx-1 RNAi	0.577459	0.326611	1.02097	0.058946	4		utx-1 RNAi	0.221034	0.117415	0.416096	2.91601e-06	4
acbp-3 RNAi	1.19131	0.665769	2.1317	0.555423	5		acbp-3 RNAi	0.375416	0.1884	0.748076	0.00535173	5
cyp-25A3 RNAi	0.808052	0.443518	1.4722	0.486217	5		cyp-25A3 RNAi	0.259451	0.123155	0.546587	0.000386876	5
efn-4 RNAi	0.621007	0.315289	1.22316	0.168354	5		efn-4 RNAi	0.461827	0.23949	0.890576	0.0211191	5
K09C4.5 RNAi	1.11007	0.6137	2.00793	0.729842	5		K09C4.5 RNAi	0.995624	0.474598	2.08865	0.990743	5
M79.2 RNAi	0.860913	0.461679	1.60538	0.637598	5		M79.2 RNAi	1.10975	0.553845	2.22363	0.769013	5
oat-1 RNAi	0.655443	0.353474	1.21538	0.179971	5		oat-1 RNAi	0.927345	0.492197	1.7472	0.815459	5
T02B5.3 RNAi	1.01155	0.555502	1.842	0.970041	5		T02B5.3 RNAi	0.961273	0.473748	1.9505	0.912882	5
T05E7.1 RNAi	1.0887	0.608328	1.94839	0.774745	5		T05E7.1 RNAi	0.433424	0.21901	0.857754	0.0163712	5
utx-1 RNAi	0.772417	0.402489	1.48234	0.437492	5		utx-1 RNAi	0.191876	0.0841764	0.437371	8.59564e-05	5
col-125 RNAi	0.805038	0.477897	1.35612	0.415038	6		col-125 RNAi	0.569937	0.367616	0.883609	0.0119688	6
lpr-3 RNAi	1.03044	0.609087	1.74328	0.910993	6		lpr-3 RNAi	0.842144	0.533438	1.3295	0.460842	6
lpr-5 RNAi	1.00648	0.609007	1.66337	0.979891	6		lpr-5 RNAi	1.33236	0.83979	2.11383	0.223027	6
lpr-6 RNAi	0.799328	0.472291	1.35282	0.404099	6		lpr-6 RNAi	0.599739	0.373973	0.961797	0.0338711	6
pud-3 RNAi	2.66232	1.56074	4.54139	0.000325946	6		pud-3 RNAi	1.55898	0.986989	2.46246	0.0569345	6
sre-28 RNAi	0.49002	0.291218	0.824537	0.00721749	6		sre-28 RNAi	0.611624	0.388935	0.961817	0.0332943	6
sri-40 RNAi	0.42894	0.252967	0.727326	0.00167982	6		sri-40 RNAi	0.315702	0.200603	0.496842	6.25356e-07	6
utx-1 RNAi	0.468032	0.282999	0.774043	0.00309844	6		utx-1 RNAi	0.497873	0.315864	0.784761	0.00266503	6
wrt-10 RNAi	0.745974	0.443359	1.25514	0.269617	6		wrt-10 RNAi	0.559613	0.364187	0.859905	0.00808252	6
50% delm-2 RNAi	0.887019	0.64738	1.21537	0.455596	7		50% delm-2 RNAi	0.576957	0.385295	0.863959	0.00758948	7
acd-1 RNAi	0.818686	0.597008	1.12268	0.214336	7		acd-1 RNAi	0.351347	0.226207	0.545717	3.22671e-06	7
delm-2 RNAi	0.42051	0.30329	0.583035	2.03796e-07	7		delm-2 RNAi	0.204784	0.133018	0.315269	5.86822e-13	7
acd-1 RNAi	0.851468	0.594928	1.21863	0.379387	8		acd-1 RNAi	0.511697	0.326292	0.802451	0.00351532	8
nhx-2 RNAi	0.425723	0.299152	0.605845	2.09852e-06	8		nhx-2 RNAi	0.506691	0.321868	0.797642	0.00331875	8
sri-40 RNAi	0.529917	0.373316	0.752212	0.000380697	8		sri-40 RNAi	0.511229	0.329394	0.793442	0.00277482	8
delm-1 mut	1.20565	0.73441	1.97926	0.459636	9		delm-1 mut	1.25156	0.790073	1.9826	0.339055	9
delm-2 mut	1.09161	0.80141	1.48689	0.578278	9		delm-2 mut	1.09368	0.762921	1.56783	0.626034	9
mec-4 mut	1.20405	0.879103	1.6491	0.247251	9		mec-4 mut	2.15621	1.463	3.17788	0.000103309	9
acd-1 mut	2.48814	1.81602	3.409	1.39708e-08	11		acd-1 mut	1.55703	1.09307	2.21792	0.0141685	11
delm-1 mut	0.946995	0.694871	1.2906	0.730237	11		delm-1 mut	0.831914	0.57914	1.19501	0.319317	11
delm-1,2 mut	0.67987	0.493072	0.937436	0.0185656	11		delm-1,2 mut	0.548784	0.37897	0.79469	0.00149081	11
delm-2 mut	0.967986	0.709243	1.32112	0.837541	11		delm-2 mut	0.828382	0.57473	1.19398	0.312767	11
mec-4 mut	2.02583	1.47385	2.78452	1.36208e-05	11		mec-4 mut	1.05464	0.722548	1.53937	0.782761	11
delm-1 mut	0.90906	0.682954	1.21002	0.51348	12		delm-1 mut	1.15123	0.801814	1.6529	0.445408	12
delm-1,2 mut	0.706312	0.515227	0.968266	0.0307469	12		delm-1,2 mut	0.994591	0.669275	1.47803	0.978591	12
delm-2 mut	0.935054	0.704117	1.24173	0.642656	12		delm-2 mut	0.958818	0.674775	1.36243	0.814509	12
ins-11 mut	1.35945	1.01375	1.82304	0.0402459	12		ins-11 mut	3.40883	2.36744	4.90832	4.3032e-11	12
ABR212(double mutant)	0.550444	0.405443	0.747302	0.000129588	13		ABR212(double mutant)	0.607999	0.440844	0.838534	0.00241666	13
ABR225(triple mutant)	0.471464	0.34699	0.640592	1.52861e-06	13		ABR225(triple mutant)	0.148795	0.104705	0.211452	2.26605e-26	13
delm-2 RNAi	0.606974	0.448664	0.821143	0.00120386	13		delm-2 RNAi	0.209258	0.151166	0.289673	4.19294e-21	13
delm-2 mut	0.850376	0.625332	1.15641	0.301417	13		delm-2 mut	1.03163	0.753622	1.4122	0.845872	13
acbp-3 RNAi	0.801702	0.588135	1.09282	0.162	14		acbp-3 RNAi	0.404142	0.292571	0.558261	3.8737e-08	14
col-43 RNAi	0.939745	0.667698	1.32263	0.721543	14		col-43 RNAi	0.132305	0.0906891	0.193018	8.94477e-26	14
nhx-2 RNAi	0.767476	0.561524	1.04896	0.0968946	14		nhx-2 RNAi	0.293126	0.210181	0.408803	4.8037e-13	14
col-43 RNAi	0.565145	0.417064	0.765803	0.000232167	15		col-43 RNAi	0.163901	0.10212	0.263057	6.7782e-14	15
col-125 RNAi	0.879702	0.653705	1.18383	0.397527	16		col-125 RNAi	1.27879	0.894865	1.82742	0.176983	16
col-20 RNAi	1.94156	1.43179	2.63282	1.95687e-05	16		col-20 RNAi	1.4725	1.00905	2.14879	0.0447819	16
nhr-3 RNAi	0.904062	0.656587	1.24481	0.536549	17		nhr-3 RNAi	0.638799	0.435963	0.936006	0.0214908	17
sri-40 RNAi	0.865699	0.626522	1.19618	0.382033	17		sri-40 RNAi	0.663353	0.455395	0.966275	0.0324578	17
cyp-25A3 RNAi	0.529766	0.392715	0.714645	3.187e-05	18		cyp-25A3 RNAi	0.926907	0.629594	1.36462	0.700516	18
sri-40 RNAi	0.607647	0.444188	0.831259	0.00183345	19		sri-40 RNAi	0.340878	0.237094	0.490093	6.25364e-09	19
clk-1 mut	1.0511	0.786237	1.40519	0.736532	20		clk-1 mut	1.4409	0.951701	2.18157	0.0843405	20
isp-1 mut	0.336023	0.242718	0.465197	4.9904e-11	20		isp-1 mut	0.645359	0.397965	1.04655	0.0758124	20
nuo-6 mut	0.242337	0.174126	0.33727	4.30032e-17	20		nuo-6 mut	0.225752	0.136327	0.373839	7.32224e-09	20
delm-2 mut	0.799861	0.584678	1.09424	0.162503	21		delm-2 mut	0.277077	0.153551	0.499975	2.02858e-05	21
nuo-6 mut	0.104162	0.0659375	0.164545	3.15754e-22	21		nuo-6 mut	0.128119	0.063185	0.259783	1.21756e-08	21
utx-1 RNAi	0.632587	0.465432	0.859774	0.00344462	22		utx-1 RNAi	0.32957	0.215304	0.50448	3.22288e-07	22
utx-1 RNAi in neurons	0.826245	0.58617	1.16465	0.27583	23		utx-1 RNAi in neurons	0.277253	0.177816	0.432296	1.50922e-08	23
utx-1 RNAi	0.540056	0.380389	0.766742	0.000570424	23		utx-1 RNAi	0.181249	0.103202	0.318317	2.78566e-09	23
nhr-6 RNAi	0.666122	0.470274	0.943533	0.0221857	24		nhr-6 RNAi	0.504766	0.352363	0.723087	0.000193056	24
utx-1 RNAi	0.526783	0.373555	0.742863	0.00025729	24		utx-1 RNAi	0.307629	0.211429	0.447598	7.21204e-10	24
jmjd-1.2 OE	0.245843	0.164968	0.366365	5.45614e-12	25		jmjd-1.2 OE	1.69035	1.15221	2.47983	0.00726357	25
jmjd-1.2 OE	0.32861	0.214475	0.503485	3.18702e-07	26		jmjd-1.2 OE	0.595131	0.393056	0.901096	0.0142058	26
daf-2 mut	0.103745	0.0690637	0.155843	9.90195e-28	27		daf-2 mut	0.312073	0.200329	0.486149	2.61958e-07	27
delm-2 RNAi	0.876996	0.662932	1.16018	0.357936	27		delm-2 RNAi	0.131458	0.0880481	0.196269	3.32813e-23	27
C33G8.3 RNAi on MCP	1.66259	1.27624	2.1659	0.000164747	28		C33G8.3 RNAi on MCP	1.05521	0.804147	1.38465	0.698296	28
cdr-1 RNAi on MCP	1.09229	0.829002	1.4392	0.530453	28		cdr-1 RNAi on MCP	1.00886	0.759905	1.33937	0.951358	28
cyp-35D1 on MCP	0.88379	0.671171	1.16377	0.378953	28		cyp-35D1 on MCP	0.663075	0.50194	0.875938	0.00382218	28
hmit-1.1 RNAi on MCP	1.3689	1.04202	1.79834	0.0240954	28		hmit-1.1 RNAi on MCP	0.920756	0.689634	1.22933	0.57558	28
C33G8.3 RNAi on MCP	1.20674	0.878576	1.65748	0.245835	29		C33G8.3 RNAi on MCP	0.946774	0.690325	1.29849	0.734346	29
hmit-1.1 RNAi on MCP	0.900816	0.669863	1.2114	0.489496	29		hmit-1.1 RNAi on MCP	0.538479	0.391704	0.740252	0.000137688	29
50% acbp-3 RNAi	0.718526	0.534093	0.966647	0.0289549	30		50% acbp-3 RNAi	0.312968	0.22785	0.429884	7.33945e-13	30
50% cyp-25A3 RNAi	0.891318	0.664343	1.19584	0.442924	30		50% cyp-25A3 RNAi	0.434666	0.313297	0.603051	6.11976e-07	30
50% delm-2 RNAi	0.525398	0.388979	0.709661	2.71734e-05	30		50% delm-2 RNAi	0.133597	0.0959386	0.186038	9.91001e-33	30
acbp-3 + delm-2 RNAi	0.481226	0.358876	0.64529	1.02573e-06	30		acbp-3 + delm-2 RNAi	0.0686866	0.0481451	0.0979924	2.20552e-49	30
cyp-25A3 + delm-2 RNAi	0.420667	0.311555	0.567992	1.58421e-08	30		cyp-25A3 + delm-2 RNAi	0.0937077	0.0668256	0.131404	7.18837e-43	30
50% acbp-3 RNAi	0.567259	0.407871	0.788932	0.000755507	31		50% acbp-3 RNAi	0.407018	0.290577	0.570119	1.71274e-07	31
50% delm-2 RNAi	0.56558	0.407634	0.784725	0.000647623	31		50% delm-2 RNAi	0.23189	0.163069	0.329756	4.09925e-16	31
acbp-3 + delm-2 RNAi	0.354035	0.25371	0.494032	1.01016e-09	31		acbp-3 + delm-2 RNAi	0.0967733	0.066597	0.140623	1.71886e-34	31
ceh-60 RNAi	0.35066	0.253549	0.484967	2.38671e-10	32		ceh-60 RNAi	0.136312	0.0894724	0.207671	1.73946e-20	32
fos-1 RNAi	5.10282	3.56442	7.30518	5.43284e-19	32		fos-1 RNAi	0.817689	0.566837	1.17956	0.281649	32
pqm-1 RNAi	0.60497	0.446748	0.819228	0.00115827	32		pqm-1 RNAi	0.42884	0.294221	0.625053	1.05982e-05	32
ceh-60 RNAi	0.442403	0.324919	0.602366	2.23263e-07	33		ceh-60 RNAi	0.127975	0.0890575	0.183898	1.06748e-28	33
pqm-1 RNAi	0.786874	0.58535	1.05778	0.112321	33		pqm-1 RNAi	0.359376	0.262017	0.492912	2.17761e-10	33
acbp-3 RNAi	0.587555	0.43225	0.79866	0.000685195	34		acbp-3 RNAi	0.497205	0.368463	0.670928	4.87075e-06	34
delm-2 RNAi	0.471143	0.348181	0.637529	1.07596e-06	34		delm-2 RNAi	0.0926611	0.0641235	0.133899	9.27093e-37	34
acbp-3 RNAi in neurons	0.765117	0.561831	1.04196	0.0892966	34		acbp-3 RNAi in neurons	0.956388	0.707994	1.29193	0.771343	34
delm-2 RNAi in neurons	0.455458	0.333367	0.622264	7.83295e-07	34		delm-2 RNAi in neurons	0.22087	0.159239	0.306354	1.46875e-19	34
acbp-3 RNAi in neurons	0.660573	0.483944	0.901667	0.00900121	35		acbp-3 RNAi in neurons	0.623562	0.46241	0.840876	0.0019612	35
delm-2 RNAi in neurons	0.481453	0.341614	0.678535	2.97719e-05	35		delm-2 RNAi in neurons	0.233547	0.165669	0.329236	1.03186e-16	35
acbp-3 RNAi in intestine	1.10152	0.816033	1.48689	0.527565	35		acbp-3 RNAi in intestine	0.181689	0.130199	0.253541	1.11354e-23	35
delm-2 RNAi in intestine	0.823413	0.59589	1.13781	0.238983	35		delm-2 RNAi in intestine	0.175585	0.125052	0.246538	9.55119e-24	35
acbp-3 RNAi	1.76389	1.21533	2.56004	0.00282587	38		delm-2 RNAi in neurons	0.181941	0.12426	0.266397	1.96714e-18	36
delm-2 RNAi	1.22399	0.840141	1.78322	0.292468	38		delm-2 RNAi in intestine	0.119549	0.0781318	0.18292	1.26988e-22	36
acbp-3 RNAi in intestine	1.05212	0.776649	1.4253	0.742885	38		acbp-3 RNAi in muscle	1.24008	0.871352	1.76485	0.232042	37
delm-2 RNAi in intestine	1.16862	0.860952	1.58625	0.317512	38		acbp-3 RNAi in hypodermis	0.919629	0.663085	1.27543	0.61561	37
delm-2 RNAi	0.819656	0.607534	1.10584	0.193073	39		acbp-3 RNAi in intestine	0.631252	0.465672	0.855707	0.00303783	37
delm-2 RNAi in intestine	1.35672	0.99299	1.85369	0.0553924	39		acbp-3 RNAi	0.403099	0.287311	0.56555	1.44875e-07	37
delm-2 RNAi	0.94467	0.705345	1.2652	0.702566	40		acbp-3 RNAi	0.356802	0.264603	0.481126	1.4123e-11	38
delm-2 RNAi in intestine	1.13883	0.82746	1.56737	0.425011	40		delm-2 RNAi	0.355128	0.262874	0.479758	1.52381e-11	38
daf-2 mut	0.0171051	0.00698511	0.041887	5.41596e-19	Maures et al. 2014		acbp-3 RNAi in intestine	0.51022	0.379463	0.686033	8.41138e-06	38
daf-2 mut	0.0263815	0.0119984	0.0580065	1.5288e-19	Maures et al. 2014		delm-2 RNAi in intestine	0.343922	0.253079	0.467374	9.0732e-12	38
glp-1 mut	0.246847	0.169909	0.358623	2.11723e-13	Maures et al. 2014		delm-2 RNAi	0.177892	0.123914	0.255385	8.07627e-21	39
utx-1 RNAi	0.299791	0.187307	0.479823	5.16493e-07	Maures et al. 2014		delm-2 RNAi in intestine	0.707803	0.519983	0.963466	0.028055	39
							delm-2 RNAi	0.385863	0.278444	0.534723	1.06174e-08	40
							delm-2 RNAi in intestine	0.629047	0.458405	0.86321	0.00409156	40
							daf-2 mut	0.455771	0.292746	0.709581	0.00050342	Maures et al. 2014
							daf-2 mut	0.629668	0.415738	0.953682	0.0289721	Maures et al. 2014
							glp-1 mut	0.879539	0.585353	1.32157	0.536675	Maures et al. 2014
							utx-1 RNAi	0.225774	0.121422	0.419808	2.56854e-06	Maures et al. 2014

## Sheet: Ext Data Fig 2i
Mating efficiencies
The experiment was performed twice. Each experiment consisted of 5-7 plates of mating hermaphrodites and males per condition. All data were plotted together in Extended Data Figure 2i
Mated vs. unmated counts are for hermpahrodites
Independent Replicate 1											Independent Replicate 2
	EV					sri-40						EV					sri-40
plate #	mated	unmated	efficiency		plate #	mated	unmated	efficiency			plate #	mated	unmated	efficiency		plate #	mated	unmated	efficiency
A	5	15	25		A	7	13	35			1	4	5	44.4444		1	7	8	46.6667
B	9	10	47.3684		B	5	14	26.3158			2	5	11	31.25		2	11	5	68.75
C	10	10	50		C	9	11	45			3	7	9	43.75		3	9	7	56.25
D	3	17	15		D	10	9	52.6316			4	6	10	37.5		4	5	11	31.25
E	7	13	35		E	7	11	38.8889			5	13	3	81.25		5	6	10	37.5
											6	7	9	43.75		6	5	11	31.25
											7	10	6	62.5
	acbp-3					acox-1.3
plate #	mated	unmated	efficiency		plate #	mated	unmated	efficiency
A	11	9	55		A	12	9	57.1429				acbp-3					acox-1.3
B	8	12	40		B	9	12	42.8571			plate #	mated	unmated	efficiency		plate #	mated	unmated	efficiency
C	12	8	60		C	16	7	69.5652			1	6	10	37.5		1	6	7	46.1538
D	10	9	52.6316		D	12	7	63.1579			2	7	10	41.1765		2	6	10	37.5
E	11	9	55		E	7	13	35			3	12	3	80		3	8	8	50
											4	10	6	62.5		4	4	12	25
											5	7	10	41.1765		5	9	7	56.25
	delm-2					col-43					6	7	7	50		6	10	6	62.5
plate #	mated	unmated	efficiency		plate #	mated	unmated	efficiency								7	4	11	26.6667
A	10	11	47.619		A	11	9	55
B	11	10	52.381		B	10	10	50
C	10	9	52.6316		C	13	9	59.0909				delm-2					col-43
D	13	7	65		D	13	7	65			plate #	mated	unmated	efficiency		plate #	mated	unmated	efficiency
E	7	15	31.8182		E	10	9	52.6316			1	7	9	43.75		1	7	5	58.3333
											2	6	10	37.5		2	7	9	43.75
											3	6	10	37.5		3	7	9	43.75
	nhx-2					acd-1					4	8	8	50		4	7	10	41.1765
plate #	mated	unmated	efficiency		plate #	mated	unmated	efficiency			5	8	8	50		5	8	8	50
A	10	10	50		A	13	9	59.0909			6	8	7	53.3333		6	5	11	31.25
B	10	9	52.6316		B	10	10	50
C	9	9	50		C	13	6	68.4211
D	8	12	40		D	12	9	57.1429				nhx-2					acd-1
E	11	9	55		E	7	14	33.3333			plate #	mated	unmated	efficiency		plate #	mated	unmated	efficiency
					7	14	2	87.5			1	4	12	25		1	6	9	40
											2	6	10	37.5		2	4	10	28.5714
											3	6	10	37.5		3	12	4	75
											4	7	9	43.75		4	5	10	33.3333
											5	5	11	31.25		5	7	9	43.75
											6	8	8	50		6	10	6	62.5

## Sheet: Ext Data Fig 2j
Mitochondrial UPR reporter hsp-6::GFP
Mean fluoresecence intensity measurements per hermaphrodite
Replicate 1												Replicate 2 (SJ4100 and ABR214 on control RNAi shown in Fig. 2c, SJ4100, ABR213, and ABR214 on control RNAi shown in Extended Data Fig. 2j)
SJ4100 her on control RNAi	SJ4100 her +2x males on control RNAi	ABR213 her on control RNAi	ABR213 her +2x males on control RNAi	ABR214 her on control RNAi	ABR214 her +2x males on control RNAi	SJ4100 her on delm-2 RNAi	SJ4100 her +2x males on delm-2 RNAi	SJ4100 her on acbp-3 RNAi	SJ4100 her +2x males on acbp-3 RNAi			SJ4100 her on control RNAi	SJ4100 her +2x males on control RNAi	ABR213 her on control RNAi	ABR213 her +2x males on control RNAi	ABR214 her on control RNAi	ABR214 her +2x males on control RNAi	SJ4100 her on delm-2 RNAi	SJ4100 her +2x males on delm-2 RNAi	SJ4100 her on acbp-3 RNAi	SJ4100 her +2x males on acbp-3 RNAi
1150.79	1046.71	5510.01	5782.62	3289.72	1848.83	1039.19	1067.62	1028.1	993.456			1018.02	1015.27	5703.63	5827.5	3359.93	3625.17	1023.6	1062.6	1057.87	1042.88
1179.02	1126.38	7020.73	7353.34	2957.97	3387.93	1110.1	1053.81	1061.45	1052.13			1079.48	1050.82	6899.88	5120.68	2301.16	3661.82	1089.13	1107.57	1080.47	1061.9
1044.67	986.775	6066.78	5940.43	2972.05	2965.99	1086.4	1153.38	1057.85	1045.03			1072.4	1086.37	7434.88	6322.12	3065.27	2622.49	1000.78	1049.14	1057.49	1107.14
1126.26	1082.71	5312.04	6831.85	3197.12	2317.03	1182.4	1077.63	1101.74	1078.07			1062.96	1085.64	6868.02	5650.69	3177.06	3234.12	1121.53	1071.24	1077.03	1120.69
1089.82	1089.92	8136.36	5859.67	2598.59	3214.52	1039.85	1047.97	1075.7	1058.97			1120.91	1009.43	6704.43	7211.17	3158.72	2747.09	1007.91	1115.79	1084.41	1028.17
1104.41	1185.19	6085.41	7284.91	2968.36	2654.12	1047.95	1122.1	1000.03	1066.6			1082.02	1066.63	8141.13	5708.57	3731.95	1793.02	1080.63	1061.18	1073.25	1031.78
1051.2	1039.97	7942.31	6214.1	2764.91	3041.91	1046.18	1168.13	1028.91	1125.65			1118.58	1129.6	7812.26	6517.07	2350.23	2262.44	1164.03	1062.25	1099.25	1094.49
1109.71	1051.17	6885.44	8523	2847.91	3044.96	1102.02	1155.19	1074.85	1110.43			1057.89	1043.98	6624.58	6285.34	2979.23	3100.43	1050.36	1160.94	1076.82	1050.29
998.51	1077.14	8246.82	5745.88	2011.99	2603.41	1069.96	1087.97	1082.64	1090.34			1023.63	1052.93	5147.29	6826.11	3226.51	3031.43	1079.32	1078.16	1063.69	1035.6
1027.7	1064.41	5870.62	6688.04	4296.09	2742.16	1048.2	1050.22	1034.3	1040.27			1089.73	1106.66	6011.48	7195.14	3594.09	2367.28	1126.67	1040.23	1067.95	1113.22
1057.8	1038.56	7703.46	5954.1	3054.86	3502.73	1001.86	1058.15	1077.72	1048.77			1152.2	1271.07	7371.52	5279.1	2619.2	2215.13	1205.76	1078.07	1059.51	1061.43
1133.33	1033.09	7227.49	7789.99	2996.49	3085.8	1021.41	1052.36	1063.24	1025.13			1063.13	1067.2	6381.76	5792.15	2786.75	5275.88	1184.81	1071.78	1037.89	1071.89
1057.67	1096.54	7373.82	7486.72	2618.8	2185.68	1051.12	1052.29	1082.34	1112.65			1187.69	1079.5	6384.45	5820.36	3737.79	2930.17	1034.77	1020.98	1104.27	997.067
1092.63	1043.47	8383.62	6553.13	2252.39	2956.45	1064.24	1074.56	1007.3	1076			1083.74	1135.39	6148.46	6815.21	3847.66	2381.65	1077.65	1124.03	1005.09	1011.48
1071.79	1020.04	7679.74	7547.19	3202.47	3411.35	1061.65	1064.81	1062.3	1098.1			1031.63	1080.1	7461.89	6101.64	1849.63	3208.76	1151.42	1043.24	1087.74	1100.78
1104.33	1042.56	7766.76	6893.05	3534.5	2812.29	1063.25	1143.79	1069.24	1043.64			1054.87	1095.5	6221.02	6394.56	1675.08	3143.96	1129.33	1012.76	1018.24	1063.84
1063.15	1033.29	6780.18	8011.22	2443.15	2342.68	1071.86	1082.12	1065.45	1117.81			1038.26	1139.38	6838.4	6200.4	3725.2	2669.39	1075.12	1036.62	1096.8	1023.5
1120.68	1080.58	7422.62	6132.68	2997.91	2839.45	1012.25	1102.63	1024.27	1085.46			1075.07	1143.24	6625.7	5813.76	2360.63	2828.97	1068.91	1086.66	1048.19	1042.55
1056.14	1062.54	7846.36	6998.13	4025.9	3206.42	1072.24	1094.67	1110.02	1031.33			1060.99	1048.03	7189.77	5571.91	2021.8	2181.78	1029.34	1179.79	1100.33	1053.96
1011.45	1101.31	8131.3	7609.21	4035.74	3653.18	1092.01	1132.3	1064.87	1021.61			1115.79	1103.52	7937.84	6629.96	2309.45	2615.71	1083.73	1118.25	1171.23	1091.08
1012.14	1101.73	6346.1	6940.5	3202.97	3447.88	1089.68	1006.53	1046.23	1053.93			1165.52	1133.21	7616.65	5828.2	2993.45	3435.97	1138.81	1107.77	1061.08	1081.7
1011.27	1073.76	5674.24	5310.85	3250.27	4068.18	1093.72	1063.23	1021.78	1058.86			1107.57	1060.45	5489.73	6667.18	2298.15	3385.56	1112.34	1121.09	1050.99	1095.88
1075.38	1054.11	5619.21	6564.09	2285.02	3436.49	1110.42	1052.41	1080.03	1013.61			1049.49	1032.72	7631.88	5780.08	3084.14	1834.61	1102.02	1069.6	1046.72	1056.61
1223.79	1112.31	7073.07	5765.32	2668.36	2711.76	1101.61	1029.31	1112.81	1060.82			1129.13	1127.52	7388.99	6147.59	2908.02	3631.02	1041.64	1163.38	1087.36	1084.9
1087.53	1049.85	6743.64	6616.46	2754.67	2963.28	1080.57	1051.55	1056.36	1068.91			1071.22	1090.67	8574.38	6091.42	3560.07	5418.72	1024.45	1033.65	1157.48	1031.58
1049.43	1079.25	7048.24	5207.48	2324.49	3613.21	1091.36	1095.28	1027.58	1132.18			1130.97	1228.97	7108.11	7088.26	2803.83	3739.44	1019.42	1073.73	1035.8	1079.7
1088.3	1079.92	7295.2	6650.03	2686.77	2839.45	1044.65	1082.11	1060.73	1041.01			1103.08	1095.63	6152.26	6294.14	1854.06	2649.14	1165.71	1112.88	1041.95	1006.15
1053.63	1018.87	6511.95	6941.77	2802.13	3209.73	1124.52	1129.52	1053.91	1061.8			1129.22	1075.62	6948.4	5845.94	2255.86	2482.63	1106.6	1047.69	1038.59	997.888
1052.46	1037.39	7456.02	6870.33	3141.01	3194.76	1073.38	1150.84	1047.64	1029.47			1043.23	1076.27	7564.17	7261.5	2942.7	2800.79	1053.19	1058.58	1059.18	1051.25
1064.35	1045.27	6848.63	3734.44	3744.58		1162.84	1068.52	1117.63	1161.61			1054.52	1097.25	7166.03		2788.22	3020.36	1073.75	1104.52	1063.93	1059.13
1049.48	1099.23	6862.76	5659.67	3240.14		1061.42	1078.36	1036.1	1033.22			1057.43	1132.15	7625.06		3073.09	2531.93	1139.01	1063.03	1061.05	1067.86
1076.72	1068.56	5127.61	6553.95	2478.46		1139.79	1098.4	1115.88	1067.48			1080.19	1120.6	7950.99		2302.07	2627.36	1105.54	1138.67	1050.21	1043.01
1091.64		7943.52	4988.95	2993.59			1066.13	1059.9	1079.55			1021.65	1101.68	6832.16		2674.18	2834.82	1093.39	1066.49	1054.3	1005.97
1121.14		7646.38	6643.77	2282.24			1078.22	1057.46	1072.87			989.681	1091.06			2536.77	2622.11	1061.28	1068.46	1051.95	1087.92
995.658			5624.27				1061.07	1070.04				1085.63	1074.16			2877.89	2341.66	1060.57	1116.31	1017.98	1084.92
1055.99			6607.77									1089.36	1042.35			2961.93	2505.17	1088.99	1110.94	1058.92	1073.17
1095.13												1136.6	1080.88			3400.81	3576.91	1054.94	1069.87	1022.4	1001.51
1040												1199.37	1100.43			2372.41	3099.51	1210.28	1124.87	1115.56	1056.75
													1100.11			2947.36		1121.1	1190.48		1163.33
													1037.53			3099.75			1136.68		1078.17
													1183.6			3712.34			1250.03		1145.64
													1031.33			2623.07
																3064.13
																3249.15
																3306.61

## Sheet: Ext Data Fig 2k
DAF-16 reporter (daf-16p::DAF-16::GFP)
DAF-16 localization results for individual worms
Summarized in Extended Data Figure 2k
Replicate 1	# worms with the nuclear and/or cytoplasmic localization						Replicate 2	# worms with the nuclear and/or cytoplasmic localization						Replicate 3	# worms with the nuclear and/or cytoplasmic localization
	Nuclear	Both	Cytoplasmic					Cytoplasmic	Nuclear+cytoplasmic	nuclear	total				cytoplasmic	both	nuclear
her only, 1hr heat shock, image 1	4	1	1				her only, 1hr heat shock, image 1	1	2	3	6			her +males, 1hr heat shock, image 1	0	1	5
her only, 1hr heat shock, image 2	4	0	1				her only, 1hr heat shock, image 2	0	0	6	6			her +males, 1hr heat shock, image 2	0	3	2
her only, 1hr heat shock, image 3	5	0	0				her only, 1hr heat shock, image 3	0	2	3	5			her +males, 1hr heat shock, image 3	0	0	5
her only, 1hr heat shock, image 4	4	2	0				her only, 1hr heat shock, image 4	0	1	4	5			her +males, 1hr heat shock, image 4	0	2	3
her only, 1hr heat shock, image 5	5	1	0				her only, 1hr heat shock, image 5	0	0	6	6			her +males, 1hr heat shock, image 5	0	5	1
her only, 1hr heat shock, image 6	6	0	0	total			her only, 1hr heat shock, image 6	0	1	5	6			her +males, 1hr heat shock, image 6	0	2	4
TOTALS	28	4	2	34			TOTALS	1	6	27	34			her +males, 1hr heat shock, image 7	0	1	5
PERCENTS	82.3529	11.7647	5.88235				PERCENTS	2.94118	17.6471	79.4118				sum	0	14	25	39
														percent	0	35.8974	64.1026
								6	0	0	6
her only, image 1	1	1	3				her only, image 1	5	1	0	6			her +males, image 1	5	1	0
her only, image 2	0	0	5				her only, image 2	6	0	0	6			her +males, image 2	4	2	0
her only, image 3	0	2	4				her only, image 3	6	1	0	7			her +males, image 3	4	2	0
her only, image 4	0	2	4				her only, image 4	6	0	0	6			her +males, image 4	7	0	0
her only, image 5	1	1	4				her only, image 5	6	0	0	6			her +males, image 5	4	1	0
her only, image 6	0	2	3	total			her only, image 6	35	2	0	37			her +males, image 6	5	0	1
TOTALS	2	8	23	33			TOTALS	94.5946	5.40541	0				her +males, image 7	4	2	0
PERCENTS	6.06061	24.2424	69.697				PERCENTS							sum	33	8	1	42
								1	3	2	6			percent	78.5714	19.0476	2.38095
							her +males, 1hr heat shock, image 1	0	1	5	6
her +males, 1hr heat shock, image 1	2	1	2				her +males, 1hr heat shock, image 2	1	2	3	6			her only, 1hr heat shock, image 1	0	1	5
her +males, 1hr heat shock, image 2	3	3	0				her +males, 1hr heat shock, image 3	0	2	4	6			her only, 1hr heat shock, image 2	0	1	6
her +males, 1hr heat shock, image 3	2	3	0				her +males, 1hr heat shock, image 4	0	4	2	6			her only, 1hr heat shock, image 3	0	1	4
her +males, 1hr heat shock, image 4	2	3	0				her +males, 1hr heat shock, image 5	1	3	2	6			her only, 1hr heat shock, image 4	0	1	5
her +males, 1hr heat shock, image 5	1	2	2				her +males, 1hr heat shock, image 6	3	15	18	36			her only, 1hr heat shock, image 5	0	1	5
her +males, 1hr heat shock, image 6	3	0	2				TOTALS	8.33333	41.6667	50				her only, 1hr heat shock, image 6	0	0	5
her +males, 1hr heat shock, image 7	2	1	2				PERCENTS							sum	0	5	30	35
TOTALS	15	13	8	36				5	1	0	6			percent	0	14.2857	85.7143
PERCENTS	41.6667	36.1111	22.2222				her +males, image 1	5	2	0	7
							her +males, image 2	5	1	0	6			her only, image 1	4	1	0
							her +males, image 3	4	2	0	6			her only, image 2	4	2	0
her +males, image 1	0	0	7				her +males, image 4	5	1	0	6			her only, image 3	5	1	0
her +males, image 2	0	0	6				her +males, image 5	24	7	0	31			her only, image 4	4	1	0
her +males, image 3	0	0	6				TOTALS	77.4194	22.5806	0				her only, image 5	4	2	0
her +males, image 4	0	0	6				PERCENTS	#DIV/0!	#DIV/0!	#DIV/0!				her only, image 6	3	2	0
her +males, image 5	0	0	5											her only, image 7	4	2	0
her +males, image 6	0	0	5	total										sum	28	11	0	39
TOTALS	0	0	35	35										percent	71.7949	28.2051	0
PERCENTS	0	0	100
